# Supplementary material for: MITF and BRN2 contribute to metastatic growth after dissemination of melanoma
Source: Sci Rep. 2017 Sep 7;7:10909. doi: 10.1038/s41598-017-11366-y (PMC5589904; doi:10.1038/s41598-017-11366-y)
Supplement: Supplementary file 2 — Supplementary Table S1 [file 41598_2017_11366_MOESM2_ESM.xls]

## Sheet: A02 shMITF UP AND DOWN
ProbeID	FC ([A02 shMITF Dox] vs [A02 shMITF Con]) ( A02 shMITF Dox v Con Fold change >= 1.5 )	Log FC ([A02 shMITF Dox] vs [A02 shMITF Con]) ( A02 shMITF Dox v Con Fold change >= 1.5 )	FC (abs) ([A02 shMITF Dox] vs [A02 shMITF Con]) ( A02 shMITF Dox v Con Fold change >= 1.5 )	Regulation ([A02 shMITF Dox] vs [A02 shMITF Con]) ( A02 shMITF Dox v Con Fold change >= 1.5 )	Probe_Id	Symbol	Entrez_Gene_ID	RefSeq_ID	Definition	Chromosome	Probe_Sequence	Accession	ILMN_Gene	Transcript	Unigene_ID	Chromosome End Index(Avadis)	Chromosome Start Index(Avadis)	GI	GO(Avadis)	Ontology_Component	Ontology_Function	Ontology_Process	Probe_Chr_Orientation	Probe_Start	Probe_Type	Protein_Product	Search_Key	Source_Reference_ID	Synonyms
7330367	-5.22139	-2.38443	5.22139	down	ILMN_1710217	MLANA	2315	NM_005511.1	Homo sapiens melan-A (MLANA), mRNA.	chr9	GGCAATTTAGCTCTCTTGGGTTCCCAAATCCCTCTCACAAGAATGTGCAG	NM_005511.1	MLANA	ILMN_22830		5899567	5899518	5031912	GO:0005887|GO:0016020	GO:0005887|GO:0016020			+	1447	S	NP_005502.1	NM_005511.1	NM_005511.1	MART1; MART-1
730592	-4.86972	-2.28384	4.86972	down	ILMN_1813561	SCIN	85477	NM_033128.1	Homo sapiens scinderin (SCIN), mRNA.	chr7	TCATAAAACAGGGCCATGAGCCACCCACATTCACAGGCTGGTTCCTGGGC	NM_033128.1	SCIN	ILMN_1001		12658844	12658795	14916472	GO:0005737|GO:0005856|GO:0005938|GO:0008285|GO:0017156|GO:0043065|GO:0045010|GO:0045654|GO:0051014|GO:0051016|GO:0051047|GO:0001786|GO:0005509|GO:0005509|GO:0005545|GO:0005546|GO:0051015	GO:0005737|GO:0005856|GO:0005938	GO:0001786|GO:0005509|GO:0005509|GO:0005545|GO:0005546|GO:0051015	GO:0008285|GO:0017156|GO:0043065|GO:0045010|GO:0045654|GO:0051014|GO:0051016|GO:0051047	+	1613	S	NP_149119.1	NM_033128.1	NM_033128.1	KIAA1905
2810762	-4.61121	-2.20514	4.61121	down	ILMN_2246188	SLC45A2	51151	NM_016180.3	Homo sapiens solute carrier family 45, member 2 (SLC45A2), transcript variant 1, mRNA.	chr5	CGTCTGCGGTGGCACTGATAGGCTGTTGCTTTGTCGCTCTCTTTGTTAGA	NM_016180.3	SLC45A2	ILMN_29672		33984404	33984355	61635914	GO:0016020|GO:0016021|GO:0033162|GO:0006583|GO:0007601|GO:0048066|GO:0050896	GO:0016020|GO:0016021|GO:0033162		GO:0006583|GO:0007601|GO:0048066|GO:0050896	-	1624	I	NP_057264.3	NM_016180.3	NM_016180.3	MATP; SHEP5; 1A1; AIM1
4780021	-4.35944	-2.12414	4.35944	down	ILMN_1654165	SLC45A2	51151	NM_016180.3	Homo sapiens solute carrier family 45, member 2 (SLC45A2), transcript variant 1, mRNA.	chr5	ATGCTGTTCTTCACAGATTTCATGGGCCAGATTGTGTACCGCGGGGATCC	NM_016180.3	SLC45A2	ILMN_29672		33990251	33987519	61635914	GO:0016020|GO:0016021|GO:0033162|GO:0006583|GO:0007601|GO:0048066|GO:0050896	GO:0016020|GO:0016021|GO:0033162		GO:0006583|GO:0007601|GO:0048066|GO:0050896	-	1095	A	NP_057264.3	NM_016180.3	NM_016180.3	MATP; SHEP5; 1A1; AIM1
5420600	-4.24395	-2.08541	4.24395	down	ILMN_1718982	BEST1	7439	NM_004183.2	Homo sapiens bestrophin 1 (BEST1), mRNA.	chr11	AGCACATTCCTAACCTGCTTCCTAATGGGGATGCTTCGCCAGCCAGGTCC	NM_004183.2	BEST1	ILMN_19773		61488207	61488158	83745147	GO:0005624|GO:0005829|GO:0005886|GO:0016021|GO:0016323|GO:0006811|GO:0007601|GO:0030321|GO:0050896|GO:0005216|GO:0005254|GO:0005509|GO:0031404	GO:0005624|GO:0005829|GO:0005886|GO:0016021|GO:0016323	GO:0005216|GO:0005254|GO:0005509|GO:0031404	GO:0006811|GO:0007601|GO:0030321|GO:0050896	+	1850	S	NP_004174.1	NM_004183.1	NM_004183.2	BEST; VMD2; TU15B; ARB; BMD
5810487	-3.79553	-1.9243	3.79553	down	ILMN_2284077	SLC38A8	146167	NM_001080442.1	Homo sapiens solute carrier family 38, member 8 (SLC38A8), mRNA.	chr16	CAAGAGTCAAGTGCTGCCTGGAGGTCTGGGGAGTGGTCTCTGTGCTGGTC	NM_001080442.1	SLC38A8	ILMN_177167		84046614	84043442	122937280	GO:0016020|GO:0016021|GO:0006811|GO:0006814|GO:0006865|GO:0031402	GO:0016020|GO:0016021	GO:0031402	GO:0006811|GO:0006814|GO:0006865	-	1205	I	NP_001073911.1	NM_001080442.1	NM_001080442.1
3310097	-3.62928	-1.85968	3.62928	down	ILMN_1656194	TSPAN10	83882	NM_031945.3	Homo sapiens tetraspanin 10 (TSPAN10), mRNA.	chr17	AAGGTCCAGGCCTCTCCCTCCCGAGTGCATTTTTGGGGAGATAGTAAATG	NM_031945.3	TSPAN10	ILMN_12531		77226135	77226086	119120833	GO:0016020|GO:0016021	GO:0016020|GO:0016021			+	1519	S	NP_114151.3	NM_031945.2	NM_031945.3	OCSP; FLJ39607
1740692	-3.60792	-1.85117	3.60792	down	ILMN_2320391	SLC45A2	51151	NM_016180.3	Homo sapiens solute carrier family 45, member 2 (SLC45A2), transcript variant 1, mRNA.	chr5	CGGGATATTTGCTGTTTGGCCTGGGGACGGGATTTATTGGGCTCTTCCCG	NM_016180.3	SLC45A2	ILMN_29672		33984728	33984679	61635914	GO:0016020|GO:0016021|GO:0033162|GO:0006583|GO:0007601|GO:0048066|GO:0050896	GO:0016020|GO:0016021|GO:0033162		GO:0006583|GO:0007601|GO:0048066|GO:0050896	-	1300	A	NP_057264.3	NM_016180.3	NM_016180.3	MATP; SHEP5; 1A1; AIM1
3390463	-3.51572	-1.81382	3.51572	down	ILMN_1704916	KU-MEL-3	497048	NM_001011540.1	Homo sapiens KU-MEL-3 protein (KU-MEL-3), mRNA.	chr6	CCTGCCTGTTGTCCACGTGGCTGCAGCAAGCAAACATGGGTTTTCCTTGG	NM_001011540.1	KU-MEL-3	ILMN_3790		4556887	4556838	58372159					+	829	S	NP_001011540.1	NM_001011540.1	NM_001011540.1
1440682	-3.48901	-1.80282	3.48901	down	ILMN_1701783	DCT	1638	NM_001922.2	Homo sapiens dopachrome tautomerase (dopachrome delta-isomerase, tyrosine-related protein 2) (DCT), mRNA.	chr13	GCTGGCCAAGCCACAGTTCTGACGCTGACAATAAAGGAACTAATCCTCAC	NM_001922.2	DCT	ILMN_1796		93890123	93890074	6041666	GO:0005792|GO:0005829|GO:0016020|GO:0016021|GO:0033162|GO:0008152|GO:0006583|GO:0008152|GO:0008544|GO:0048066|GO:0048468|GO:0016491|GO:0004167|GO:0005507|GO:0008270|GO:0016491|GO:0016853|GO:0046872	GO:0005792|GO:0005829|GO:0016020|GO:0016021|GO:0033162	GO:0016491|GO:0004167|GO:0005507|GO:0008270|GO:0016491|GO:0016853|GO:0046872	GO:0008152|GO:0006583|GO:0008152|GO:0008544|GO:0048066|GO:0048468	-	2003	S	NP_001913.2	NM_001922.2	NM_001922.2	TYRP2
4180762	-3.37053	-1.75297	3.37053	down	ILMN_2332691	CAPN3	825	NM_173087.1	Homo sapiens calpain 3, (p94) (CAPN3), transcript variant 3, mRNA.	chr15	CCCCTACCCATCCTTGATCGGTCATGCCTAGCCTGACCCTTTAGTAAAGC	NM_173087.1	CAPN3	ILMN_8100		40491463	40491414	27765073	GO:0005622|GO:0005622|GO:0005622|GO:0005622|GO:0005737|GO:0006508|GO:0006508|GO:0045214|GO:0006508|GO:0045214|GO:0006508|GO:0045214|GO:0006508|GO:0007517|GO:0007517|GO:0005509|GO:0004198|GO:0004198|GO:0005515|GO:0004198|GO:0005509|GO:0005515|GO:0004198|GO:0005509|GO:0005515|GO:0004198|GO:0004871|GO:0005509|GO:0008233	GO:0005622|GO:0005622|GO:0005622|GO:0005622|GO:0005737	GO:0005509|GO:0004198|GO:0004198|GO:0005515|GO:0004198|GO:0005509|GO:0005515|GO:0004198|GO:0005509|GO:0005515|GO:0004198|GO:0004871|GO:0005509|GO:0008233	GO:0006508|GO:0006508|GO:0045214|GO:0006508|GO:0045214|GO:0006508|GO:0045214|GO:0006508|GO:0007517|GO:0007517	+	2647	A	NP_775110.1	NM_173087.1	NM_173087.1	CANP3; MGC14344; p94; LGMD2; MGC10767; CANPL3; MGC11121; MGC4403; LGMD2A; nCL-1
1500703	-3.27061	-1.70956	3.27061	down	ILMN_1707088	DENND2D	79961	NM_024901.3	Homo sapiens DENN/MADD domain containing 2D (DENND2D), mRNA.	chr1	CCCTGGTATTGATTTCTCAGGACTTTGGAGGGCTCTGACACCATGCTCAC	NM_024901.3	DENND2D	ILMN_26277		111730063	111730014	34147689					-	1779	S	NP_079177.2	NM_024901.3	NM_024901.3	FLJ22457; RP5-1180E21.2
730148	-3.25532	-1.7028	3.25532	down	ILMN_1665994	SILV	6490	NM_006928.3	Homo sapiens silver homolog (mouse) (SILV), mRNA.	chr12	GTCACTGGCTGCGTCTACCCCGCATCTTCTGCTCTTGTCCCATTGGTGAG	NM_006928.3	SILV	ILMN_9512		56348079	56348030	42542384	GO:0005576|GO:0005634|GO:0005730|GO:0005737|GO:0005886|GO:0016021|GO:0042470|GO:0006583	GO:0005576|GO:0005634|GO:0005730|GO:0005737|GO:0005886|GO:0016021|GO:0042470		GO:0006583	-	1935	S	NP_008859.1	NM_006928.3	NM_006928.3	PMEL17; D12S53E; SIL; SI; ME20; gp100
6480209	-3.20794	-1.68165	3.20794	down	ILMN_1699772	RRAGD	58528	NM_021244.3	Homo sapiens Ras-related GTP binding D (RRAGD), mRNA.	chr6	TGCAGAAGAAAAAGAGAGCCACCCCTAATGGGACCCCTAGAGTGCTGCTG	NM_021244.3	RRAGD	ILMN_5663		90134545	90134496	142369198	GO:0005634|GO:0005737|GO:0000166|GO:0005515|GO:0005525	GO:0005634|GO:0005737	GO:0000166|GO:0005515|GO:0005525		-	1217	S	NP_067067.1	NM_021244.2	NM_021244.3	RAGD; DKFZP761H171; bA11D8.2.1
6110255	-3.18577	-1.67164	3.18577	down	ILMN_3288213	LOC146481	146481	XR_017714.2	PREDICTED: Homo sapiens misc_RNA (LOC146481), miscRNA.	chr16	GGCTGTAGCCTCTAACTTTCCCACGCTGAGCCCATGGAGGACTAATATCC	XR_017714.2	LOC146481	ILMN_178009		34569410	34569361	169210133					-	1281	M		XR_017714.2	XR_017714.2
1820706	-3.17755	-1.66792	3.17755	down	ILMN_1658437	SFXN4	119559	NM_213649.1	Homo sapiens sideroflexin 4 (SFXN4), mRNA.	chr10	GAGGGAACGGTTGGAGTGGGGATCGGCCTGCGAAAGGATACTGTGAAATC	NM_213649.1	SFXN4	ILMN_15403		120907374	120907325	47458810	GO:0016020|GO:0005739|GO:0016020|GO:0016021|GO:0031966|GO:0006812|GO:0006812|GO:0006826|GO:0008324|GO:0005506|GO:0008324	GO:0016020|GO:0005739|GO:0016020|GO:0016021|GO:0031966	GO:0008324|GO:0005506|GO:0008324	GO:0006812|GO:0006812|GO:0006826	-	1291	A	NP_998814.1	NM_178867.3	NM_213649.1	BCRM1
6940152	-3.05594	-1.61161	3.05594	down	ILMN_2129505	CYBASC3	220002	NM_153611.3	Homo sapiens cytochrome b, ascorbate dependent 3 (CYBASC3), mRNA.	chr11	GGTGGAGAGCGGGAAGGGTCTTGCTCCTAAGTGTTGCTGCTGTGGCTTTT	NM_153611.3	CYBASC3	ILMN_28843		60873232	60873183	48976062	GO:0005765|GO:0005768|GO:0016020|GO:0016021|GO:0031902|GO:0006810|GO:0022900|GO:0005506|GO:0016491|GO:0046872	GO:0005765|GO:0005768|GO:0016020|GO:0016021|GO:0031902	GO:0005506|GO:0016491|GO:0046872	GO:0006810|GO:0022900	-	2579	S	NP_705839.2	NM_153611.3	NM_153611.3	MGC20446
3800465	-2.95561	-1.56346	2.95561	down	ILMN_1652797	FAM174B	400451	NM_207446.2	Homo sapiens family with sequence similarity 174, member B (FAM174B), mRNA.	chr15	AGGTGCTTGCCACTGGTCCTGGCAGAAATGGCGGCTGCTGAAAGTGACCT	NM_207446.2	FAM174B	ILMN_1130		93160788	93160739	150170693	GO:0016020|GO:0016021	GO:0016020|GO:0016021			-	2519	S	NP_997329.2	NM_207446.1	NM_207446.2	MGC102891
6620603	-2.92686	-1.54935	2.92686	down	ILMN_1678650	SLC5A4	6527	NM_014227.1	Homo sapiens solute carrier family 5 (low affinity glucose cotransporter), member 4 (SLC5A4), mRNA.	chr22	CACGTCTGAGAGGCCCTCGTGGAGGACAATAGTGAACATCAACGCCATCC	NM_014227.1	SLC5A4	ILMN_4747		30944579	30944530	14140235	GO:0016020|GO:0016021|GO:0006811|GO:0006814|GO:0008643|GO:0005215|GO:0005351|GO:0015293|GO:0031402	GO:0016020|GO:0016021	GO:0005215|GO:0005351|GO:0015293|GO:0031402	GO:0006811|GO:0006814|GO:0008643	-	1903	S	NP_055042.1	NM_014227.1	NM_014227.1	SAAT1; SGLT3; DJ90G24.4
3890288	-2.89624	-1.53418	2.89624	down	ILMN_1702489	TRIM63	84676	NM_032588.2	Homo sapiens tripartite motif-containing 63 (TRIM63), mRNA.	chr1	GGGTGACCTGCGATTGTCAGAAAGAGGGGAAGGAAGCCAGGTTGATACAG	NM_032588.2	TRIM63	ILMN_27419		26377998	26377949	19924162	GO:0005622|GO:0005634|GO:0005737|GO:0005737|GO:0005874|GO:0007165|GO:0043161|GO:0004842|GO:0004871|GO:0005515|GO:0008270|GO:0016874|GO:0031432|GO:0046872	GO:0005622|GO:0005634|GO:0005737|GO:0005737|GO:0005874	GO:0004842|GO:0004871|GO:0005515|GO:0008270|GO:0016874|GO:0031432|GO:0046872	GO:0007165|GO:0043161	-	1563	S	NP_115977.2	NM_032588.2	NM_032588.2	MURF2; FLJ32380; SMRZ; IRF; MURF1; RNF28
7040619	-2.88035	-1.52625	2.88035	down	ILMN_1756261	GPR143	4935	NM_000273.1	Homo sapiens G protein-coupled receptor 143 (GPR143), mRNA.	chrX	TCTCCCAACCCATGGAGACCTATGAAGGGGATGTGCTGGGGGTCCAGACC	NM_000273.1	GPR143	ILMN_15627		9693809	9693892	4557806	GO:0005624|GO:0005737|GO:0016020|GO:0016021|GO:0033162|GO:0006726|GO:0007165|GO:0007186|GO:0007601|GO:0004872|GO:0004930	GO:0005624|GO:0005737|GO:0016020|GO:0016021|GO:0033162	GO:0004872|GO:0004930	GO:0006726|GO:0007165|GO:0007186|GO:0007601	-	1251	S	NP_000264.1	NM_000273.1	NM_000273.1	OA1
3870441	-2.87391	-1.52302	2.87391	down	ILMN_1687971	CAPN3	825	NM_024344.1	Homo sapiens calpain 3, (p94) (CAPN3), transcript variant 2, mRNA.	chr15	CAAACCCTTGTCCCTTTGCCATGTGGAGGAAAGTGCCTGCCTCTGGTCCG	NM_024344.1	CAPN3	ILMN_25522		40491529	40491480	27765071	GO:0005622|GO:0005622|GO:0005622|GO:0005622|GO:0005737|GO:0006508|GO:0006508|GO:0045214|GO:0006508|GO:0045214|GO:0006508|GO:0045214|GO:0006508|GO:0007517|GO:0007517|GO:0005509|GO:0004198|GO:0004198|GO:0005515|GO:0004198|GO:0005509|GO:0005515|GO:0004198|GO:0005509|GO:0005515|GO:0004198|GO:0004871|GO:0005509|GO:0008233	GO:0005622|GO:0005622|GO:0005622|GO:0005622|GO:0005737	GO:0005509|GO:0004198|GO:0004198|GO:0005515|GO:0004198|GO:0005509|GO:0005515|GO:0004198|GO:0005509|GO:0005515|GO:0004198|GO:0004871|GO:0005509|GO:0008233	GO:0006508|GO:0006508|GO:0045214|GO:0006508|GO:0045214|GO:0006508|GO:0045214|GO:0006508|GO:0007517|GO:0007517	+	2971	A	NP_077320.1	NM_000070.2	NM_024344.1	CANP3; MGC14344; p94; LGMD2; MGC10767; CANPL3; MGC11121; MGC4403; LGMD2A; nCL-1
730092	-2.77335	-1.47163	2.77335	down	ILMN_2363361	SFXN4	119559	NM_213650.1	Homo sapiens sideroflexin 4 (SFXN4), transcript variant 3, mRNA.	chr10	TGGATTTTGAAACTGTCTTGTACTGTCCTGGCAATGGGACTGATGGTGCC	NM_213650.1	SFXN4	ILMN_10964		120895820	120895771	47458808	GO:0016020|GO:0005739|GO:0016020|GO:0016021|GO:0031966|GO:0006812|GO:0006812|GO:0006826|GO:0008324|GO:0005506|GO:0008324	GO:0016020|GO:0005739|GO:0016020|GO:0016021|GO:0031966	GO:0008324|GO:0005506|GO:0008324	GO:0006812|GO:0006812|GO:0006826	-	898	A	NP_998815.1	NM_213650.1	NM_213650.1	BCRM1
580390	-2.75803	-1.46364	2.75803	down	ILMN_1750062	PPARGC1A	10891	NM_013261.3	Homo sapiens peroxisome proliferator-activated receptor gamma, coactivator 1 alpha (PPARGC1A), mRNA.	chr4	GAAAGTGAGCGATTAGTTGAGCCCTTGCCGGGCCTTTTTTCCACCTGCCA	NM_013261.3	PPARGC1A	ILMN_181192		23793811	23793762	116284374	GO:0005634|GO:0005665|GO:0001659|GO:0001678|GO:0006367|GO:0006397|GO:0006461|GO:0007005|GO:0007586|GO:0008380|GO:0030521|GO:0035066|GO:0042594|GO:0045333|GO:0045722|GO:0045944|GO:0046321|GO:0050821|GO:0050873|GO:0000166|GO:0003677|GO:0003723|GO:0008134|GO:0016455|GO:0030374|GO:0050681	GO:0005634|GO:0005665	GO:0000166|GO:0003677|GO:0003723|GO:0008134|GO:0016455|GO:0030374|GO:0050681	GO:0001659|GO:0001678|GO:0006367|GO:0006397|GO:0006461|GO:0007005|GO:0007586|GO:0008380|GO:0030521|GO:0035066|GO:0042594|GO:0045333|GO:0045722|GO:0045944|GO:0046321|GO:0050821|GO:0050873	-	6150	S	NP_037393.1	NM_013261.2	NM_013261.3	PPARGC1; PGC1A; PGC-1(alpha); LEM6; PGC1; PGC-1v
3190427	-2.75385	-1.46145	2.75385	down	ILMN_2304186	MITF	4286	NM_198158.1	Homo sapiens microphthalmia-associated transcription factor (MITF), transcript variant 5, mRNA.	chr3	AAATGATCCACACCACTCCCCCGATTCCCGGGTGCAGAATTGTAACTCGG	NM_198158.1	MITF	ILMN_1045		70017007	70016958	38156696	GO:0005634|GO:0005634|GO:0006355|GO:0006355|GO:0007275|GO:0007605|GO:0030318|GO:0003677|GO:0016563|GO:0016563	GO:0005634|GO:0005634	GO:0003677|GO:0016563|GO:0016563	GO:0006355|GO:0006355|GO:0007275|GO:0007605|GO:0030318	+	3922	A	NP_937801.1	NM_198158.1	NM_198158.1	WS2A
290343	-2.70486	-1.43555	2.70486	down	ILMN_1728605	TTC3	7267	NM_003316.3	Homo sapiens tetratricopeptide repeat domain 3 (TTC3), transcript variant 1, mRNA.	chr21	TCTTAGAAGCTCACGCCTTAGTTTGAAACAGATTCTCCACGGTGGTCCCC	NM_003316.3	TTC3	ILMN_5286		37497079	37497030	49640008	GO:0005575|GO:0008150|GO:0005488|GO:0005515|GO:0008270|GO:0046872	GO:0005575	GO:0005488|GO:0005515|GO:0008270|GO:0046872	GO:0008150	+	8759	A	NP_003307.3	NM_003316.3	NM_003316.3	TPRDIII; RNF105; DCRR1; DKFZp686M0150
3400019	-2.68768	-1.42636	2.68768	down	ILMN_2197365	RGS2	5997	NM_002923.1	Homo sapiens regulator of G-protein signalling 2, 24kDa (RGS2), mRNA.	chr1	CTGCAGTGTCCGTTATGAGTGCCAAAAATCTGTCTTGAAGGCAGCTACAC	NM_002923.1	RGS2	ILMN_26119		191047974	191047925	4506516	GO:0007049|GO:0007169|GO:0008277|GO:0009968|GO:0004871|GO:0005096|GO:0005516		GO:0004871|GO:0005096|GO:0005516	GO:0007049|GO:0007169|GO:0008277|GO:0009968	+	1243	S	NP_002914.1	NM_002923.1	NM_002923.1	G0S8
4070241	-2.66522	-1.41425	2.66522	down	ILMN_2319424	GYG2	8908	NM_003918.2	Homo sapiens glycogenin 2 (GYG2), transcript variant 2, mRNA.	chrX	CTTTTTCCGTGTGGGTGGTTAATAATCGTCAGTCTCGGAGGGCGAGGCTC	NM_003918.2	GYG2	ILMN_176856		2799215	2799166	119964689	GO:0005625|GO:0005737|GO:0005739|GO:0005829|GO:0005829|GO:0005829|GO:0005886|GO:0031965|GO:0005978|GO:0008466|GO:0008466|GO:0016757	GO:0005625|GO:0005737|GO:0005739|GO:0005829|GO:0005829|GO:0005829|GO:0005886|GO:0031965	GO:0008466|GO:0008466|GO:0016757	GO:0005978	+	3113	A	NP_003909.2	NM_003918.2	NM_003918.2	GN-2; GN2
6330730	-2.59287	-1.37455	2.59287	down	ILMN_2082585	SNAI2	6591	NM_003068.3	Homo sapiens snail homolog 2 (Drosophila) (SNAI2), mRNA.	chr8	AGGATTTCCCATAGGAAGAGATCTGCCAGACGCGAACTCAGGTGCCTTAA	NM_003068.3	SNAI2	ILMN_165913		49993520	49993471	24497625	GO:0005622|GO:0005634|GO:0000122|GO:0006350|GO:0006355|GO:0007275|GO:0007499|GO:0007605|GO:0009314|GO:0003677|GO:0008270|GO:0046872	GO:0005622|GO:0005634	GO:0003677|GO:0008270|GO:0046872	GO:0000122|GO:0006350|GO:0006355|GO:0007275|GO:0007499|GO:0007605|GO:0009314	-	1369	S	NP_003059.1	NM_003068.3	NM_003068.3	WS2D; SLUG; SLUGH1; MGC10182
3890121	-2.58528	-1.37032	2.58528	down	ILMN_1685259	SLC45A2	51151	NM_001012509.1	Homo sapiens solute carrier family 45, member 2 (SLC45A2), transcript variant 2, mRNA.	chr5	GGAGAGTGTTACATGGTGTTGGGGGAAGAAAACCTACGCTTCAGGCTCAG	NM_001012509.1	SLC45A2	ILMN_16585		33982034	33981985	61635999	GO:0016020|GO:0016021|GO:0033162|GO:0006583|GO:0007601|GO:0048066|GO:0050896	GO:0016020|GO:0016021|GO:0033162		GO:0006583|GO:0007601|GO:0048066|GO:0050896	-	2450	I	NP_001012527.1	NM_001012509.1	NM_001012509.1	MATP; AIM1; 1A1
3840367	-2.57198	-1.36288	2.57198	down	ILMN_1655821	CAPG	822	NM_001747.2	Homo sapiens capping protein (actin filament), gelsolin-like (CAPG), mRNA.	chr2	CTATATCTGGAAGGGGCGAAAAGCGAATGAGAAGGAGCGGCAGGCAGCCC	NM_001747.2	CAPG	ILMN_2712		85625155	85622713	63252912	GO:0005634|GO:0005737|GO:0008290|GO:0042470|GO:0030031|GO:0006461|GO:0030031|GO:0051016|GO:0003779|GO:0003779	GO:0005634|GO:0005737|GO:0008290|GO:0042470	GO:0003779|GO:0003779	GO:0030031|GO:0006461|GO:0030031|GO:0051016	-	1129	S	NP_001738.2	NM_001747.2	NM_001747.2	AFCP; MCP
4050056	-2.55369	-1.35258	2.55369	down	ILMN_1758457	TBC1D16	125058	NM_019020.2	Homo sapiens TBC1 domain family, member 16 (TBC1D16), mRNA.	chr17	GCTGGGGGTCTTCTACGTGAGGTTCCTTGGCGTTGTTTAAGGTCAACTCC	NM_019020.2	TBC1D16	ILMN_17194		77913897	77913848	33563375	GO:0005622|GO:0005622|GO:0032313|GO:0032313|GO:0005096|GO:0005097|GO:0005097	GO:0005622|GO:0005622	GO:0005096|GO:0005097|GO:0005097	GO:0032313|GO:0032313	-	3180	S	NP_061893.2	NM_019020.2	NM_019020.2	FLJ20748; MGC25062
1770402	-2.55288	-1.35213	2.55288	down	ILMN_2383383	PIR	8544	NM_001018109.1	Homo sapiens pirin (iron-binding nuclear protein) (PIR), transcript variant 2, mRNA.	chrX	GTGGGTTAATTTGAGGAGCTCAGAGAAGATGGTGGAGCCTCAGTACCAGG	NM_001018109.1	PIR	ILMN_13999		15474102	15474053	66363696	GO:0005634|GO:0006366|GO:0003712|GO:0005506|GO:0046872	GO:0005634	GO:0003712|GO:0005506|GO:0046872	GO:0006366	-	552	A	NP_001018119.1	NM_001018109.1	NM_001018109.1
2120037	-2.54408	-1.34715	2.54408	down	ILMN_1761247	PIR	8544	NM_001018109.1	Homo sapiens pirin (iron-binding nuclear protein) (PIR), transcript variant 2, mRNA.	chrX	GAGAACAAGGATCCCAAGAGAAGCCACTTTGTCTTAATTGCTGGGGAGCC	NM_001018109.1	PIR	ILMN_13999		15421310	15421261	66363696	GO:0005634|GO:0006366|GO:0003712|GO:0005506|GO:0046872	GO:0005634	GO:0003712|GO:0005506|GO:0046872	GO:0006366	-	889	A	NP_001018119.1	NM_001018109.1	NM_001018109.1
6510400	-2.54017	-1.34493	2.54017	down	ILMN_1808674	CPN1	1369	NM_001308.2	Homo sapiens carboxypeptidase N, polypeptide 1 (CPN1), mRNA.	chr10	CTTCCGGCTGCTGCTTCCAGGTATCTACACTGTTAGTGCCACAGCACCTG	NM_001308.2	CPN1	ILMN_28382		101825785	101825736	126507088	GO:0005576|GO:0005615|GO:0006508|GO:0006508|GO:0004181|GO:0008270|GO:0004181|GO:0008233|GO:0008237|GO:0008270|GO:0046872	GO:0005576|GO:0005615	GO:0004181|GO:0008270|GO:0004181|GO:0008233|GO:0008237|GO:0008270|GO:0046872	GO:0006508|GO:0006508	-	1388	S	NP_001299.1	NM_001308.1	NM_001308.2	CPN; SCPN; FLJ40792
2940367	-2.50452	-1.32454	2.50452	down	ILMN_1661622	TBC1D7	51256	NM_016495.2	Homo sapiens TBC1 domain family, member 7 (TBC1D7), mRNA.	chr6	CAGACGCGATCGTGAGCAAGGCCATTGACTTGTGGCACAAACACTGTGGG	NM_016495.2	TBC1D7	ILMN_10292		13413383	13413334	24475975	GO:0005622|GO:0005622|GO:0005622|GO:0005622|GO:0005622|GO:0005622|GO:0005622|GO:0032313|GO:0032313|GO:0032313|GO:0032313|GO:0032313|GO:0032313|GO:0032313|GO:0005096|GO:0005097|GO:0005097|GO:0005097|GO:0005097|GO:0005097|GO:0005097|GO:0005097	GO:0005622|GO:0005622|GO:0005622|GO:0005622|GO:0005622|GO:0005622|GO:0005622	GO:0005096|GO:0005097|GO:0005097|GO:0005097|GO:0005097|GO:0005097|GO:0005097|GO:0005097	GO:0032313|GO:0032313|GO:0032313|GO:0032313|GO:0032313|GO:0032313|GO:0032313	-	905	S	NP_057579.1	NM_016495.2	NM_016495.2	DKFZp686N2317; PIG51; FLJ32666; dJ257A7.3; TBC7
670066	-2.501	-1.3225	2.501	down	ILMN_1679208	LOC641738	641738	XM_935867.1	PREDICTED: Homo sapiens hypothetical protein LOC641738 (LOC641738), mRNA.		CTGTGTCGGAGTCAGCGCAGCTTTTGAAGCTGGAGAGCATCATATTTTAG	XM_935867.1	LOC641738	ILMN_31380				89027451						121	S	XP_940960.1	XM_935867.1	XM_935867.1
5420241	-2.49107	-1.31676	2.49107	down	ILMN_3198425	LOC146481	146481	XR_041323.1	PREDICTED: Homo sapiens misc_RNA (LOC146481), miscRNA.		TCAGCTTGCCCGGTTCTGGCGGCCTCTATGTGCTCAGGTGCAGACCTTCT	XR_041323.1	LOC146481	ILMN_334377				169210245						765	A		XR_041323.1	XR_041323.1
6270619	-2.47596	-1.30799	2.47596	down	ILMN_1759008	ZNF689	115509	NM_138447.1	Homo sapiens zinc finger protein 689 (ZNF689), mRNA.	chr16	CCACTACACCTTCTGGGGCTGGACTTGTTTCAGCAGCTTTGGTTGCACTG	NM_138447.1	ZNF689	ILMN_14716		30614815	30614766	34147543	GO:0005622|GO:0005634|GO:0006350|GO:0006355|GO:0003677|GO:0008270|GO:0046872	GO:0005622|GO:0005634	GO:0003677|GO:0008270|GO:0046872	GO:0006350|GO:0006355	-	2592	S	NP_612456.1	NM_138447.1	NM_138447.1	FLJ90415; DKFZp762C173; TIPUH1
7550192	-2.47257	-1.30601	2.47257	down	ILMN_1782938	SLC16A10	117247	NM_018593.3	Homo sapiens solute carrier family 16, member 10 (aromatic amino acid transporter) (SLC16A10), mRNA.	chr6	CCCTTTGCGTTTGCAGTGCGTTTTACTCAAGTAGCCAGAAACACCCCACG	NM_018593.3	SLC16A10	ILMN_10556		111650863	111650814	45433547	GO:0005886|GO:0016021|GO:0016323|GO:0016021|GO:0006810|GO:0015801|GO:0006810|GO:0005215|GO:0005215	GO:0005886|GO:0016021|GO:0016323|GO:0016021	GO:0005215|GO:0005215	GO:0006810|GO:0015801|GO:0006810	+	2378	S	NP_061063.2	NM_018593.3	NM_018593.3	TAT1; PRO0813
450072	-2.46016	-1.29875	2.46016	down	ILMN_1785161	CHCHD6	84303	NM_032343.1	Homo sapiens coiled-coil-helix-coiled-coil-helix domain containing 6 (CHCHD6), mRNA.	chr3	TTGCAGGCCCAGATTCTCCACTGCTACCGAGATCGCCCGCATGAGGTGCT	NM_032343.1	CHCHD6	ILMN_19685		126676339	126676290	14150133					+	636	S	NP_115719.1	NM_032343.1	NM_032343.1	MGC13016
4490176	-2.43519	-1.28403	2.43519	down	ILMN_1656011	RGS1	5996	NM_002922.3	Homo sapiens regulator of G-protein signaling 1 (RGS1), mRNA.	chr1	GCTCTGTATTAGAAAGCCCCTCAGAACTGGGAAGGCCAGGTAACTCTAGT	NM_002922.3	RGS1	ILMN_177208		190815369	190815320	56682943	GO:0005886|GO:0006955|GO:0007193|GO:0009968|GO:0004871|GO:0005096|GO:0005516	GO:0005886	GO:0004871|GO:0005096|GO:0005516	GO:0006955|GO:0007193|GO:0009968	+	941	S	NP_002913.3	NM_002922.3	NM_002922.3	BL34; IR20; IER1; 1R20
6040731	-2.42693	-1.27913	2.42693	down	ILMN_2054652	TYRP1	7306	NM_000550.1	Homo sapiens tyrosinase-related protein 1 (TYRP1), mRNA.	chr9	GTCTCTTCTAACATCTTAGAGGTCCATGGAGAAGGCATATGGAGAACATG	NM_000550.1	TYRP1	ILMN_21174		12699970	12699921	4507756	GO:0005634|GO:0005737|GO:0005886|GO:0016021|GO:0033162|GO:0006582|GO:0006583|GO:0030318|GO:0032438|GO:0043438|GO:0043473|GO:0055114|GO:0004497|GO:0005507|GO:0005515|GO:0042803|GO:0046872|GO:0046982	GO:0005634|GO:0005737|GO:0005886|GO:0016021|GO:0033162	GO:0004497|GO:0005507|GO:0005515|GO:0042803|GO:0046872|GO:0046982	GO:0006582|GO:0006583|GO:0030318|GO:0032438|GO:0043438|GO:0043473|GO:0055114	+	2468	S	NP_000541.1	NM_000550.1	NM_000550.1	GP75; CATB; TRP; b-PROTEIN; TYRP; CAS2
770541	-2.41373	-1.27127	2.41373	down	ILMN_1669394	EI24	9538	NM_001007277.1	Homo sapiens etoposide induced 2.4 mRNA (EI24), transcript variant 2, mRNA.	chr11	CACTAAACCTGAACTTTTCAACTCCGTTGGTGGTGGGAGGCAGCGGGCAG	NM_001007277.1	EI24	ILMN_25825		124959585	124959536	55956767	GO:0016020|GO:0016021|GO:0006917	GO:0016020|GO:0016021		GO:0006917	+	1900	A	NP_001007278.1	NM_004879.3	NM_001007277.1	TP53I8; PIG8
50255	-2.4127	-1.27065	2.4127	down	ILMN_1655740	SNAI2	6591	NM_003068.3	Homo sapiens snail homolog 2 (Drosophila) (SNAI2), mRNA.	chr8	CCTGCACAAACATGAGGAATCTGGCTGCTGTGTAGCACACTGAGTGACGC	NM_003068.3	SNAI2	ILMN_165913		49993960	49993911	24497625	GO:0005622|GO:0005634|GO:0000122|GO:0006350|GO:0006355|GO:0007275|GO:0007499|GO:0007605|GO:0009314|GO:0003677|GO:0008270|GO:0046872	GO:0005622|GO:0005634	GO:0003677|GO:0008270|GO:0046872	GO:0000122|GO:0006350|GO:0006355|GO:0007275|GO:0007499|GO:0007605|GO:0009314	-	929	S	NP_003059.1	NM_003068.3	NM_003068.3	WS2D; SLUG; SLUGH1; MGC10182
2710064	-2.40498	-1.26602	2.40498	down	ILMN_1677402	LOC387763	387763	XM_941665.2	PREDICTED: Homo sapiens hypothetical LOC387763 (LOC387763), mRNA.		CCCCAGCGCACACCCATTCACACTCACGCCAACACTCTCGCTGAACACTT	XM_941665.2	LOC387763	ILMN_43061				113422827						1672	A	XP_946758.2	XM_373497.4	XM_941665.2
3840400	-2.39298	-1.25881	2.39298	down	ILMN_1729487	GMPR	2766	NM_006877.2	Homo sapiens guanosine monophosphate reductase (GMPR), mRNA.	chr6	ACCGTGTTCAGCTAACCCTGGGGACAAAGCAGCGTCTGGCTCGAGTGGAA	NM_006877.2	GMPR	ILMN_174956		16403431	16403382	31542848	GO:0009117|GO:0009409|GO:0055114|GO:0003920|GO:0016491|GO:0030955|GO:0046872		GO:0003920|GO:0016491|GO:0030955|GO:0046872	GO:0009117|GO:0009409|GO:0055114	+	1138	S	NP_006868.2	NM_006877.2	NM_006877.2	GMPR1
610201	-2.39209	-1.25827	2.39209	down	ILMN_1694268	HES6	55502	NM_018645.3	Homo sapiens hairy and enhancer of split 6 (Drosophila) (HES6), mRNA.	chr2	GCTGCACTGCCCAGAGCTGTGATGCTCTGTACATCTTGTTTGTAGCACAC	NM_018645.3	HES6	ILMN_4854		238811772	238811723	34147684	GO:0005634|GO:0005667|GO:0006357|GO:0007275|GO:0007399|GO:0030154|GO:0003700|GO:0003712	GO:0005634|GO:0005667	GO:0003700|GO:0003712	GO:0006357|GO:0007275|GO:0007399|GO:0030154	-	1233	S	NP_061115.2	NM_018645.3	NM_018645.3
3890609	-2.36439	-1.24147	2.36439	down	ILMN_1745242	PLSCR1	5359	NM_021105.1	Homo sapiens phospholipid scramblase 1 (PLSCR1), mRNA.	chr3	CCTGGCCCAGCTGGCTTTCCTGTCCCAAATCAGCCAGTGTATAATCAGCC	NM_021105.1	PLSCR1	ILMN_4441		147729236	147729187	10863876	GO:0005886|GO:0016021|GO:0009615|GO:0017121|GO:0030168|GO:0005509|GO:0005515|GO:0017124|GO:0017128	GO:0005886|GO:0016021	GO:0005509|GO:0005515|GO:0017124|GO:0017128	GO:0009615|GO:0017121|GO:0030168	-	422	S	NP_066928.1	NM_021105.1	NM_021105.1	MMTRA1B
1240392	-2.36293	-1.24058	2.36293	down	ILMN_2121816	GPR137B	7107	NM_003272.1	Homo sapiens G protein-coupled receptor 137B (GPR137B), mRNA.	chr1	CCTCTTTAGGTCACTGATGGTCACTCCGATTCTGAGTGCCACATTGGTAG	NM_003272.1	GPR137B	ILMN_10711		234438567	234438518	4507544	GO:0005624|GO:0005887|GO:0016020|GO:0004872|GO:0004872	GO:0005624|GO:0005887|GO:0016020	GO:0004872|GO:0004872		+	1686	S	NP_003263.1	NM_003272.1	NM_003272.1	TM7SF1
2710008	-2.36162	-1.23978	2.36162	down	ILMN_1801138	KRTAP19-1	337882	NM_181607.1	Homo sapiens keratin associated protein 19-1 (KRTAP19-1), mRNA.	chr21	TGGAGGCTATGGATATGGCTGCTGCCGCCCATCGTACAATGGAGGATACG	NM_181607.1	KRTAP19-1	ILMN_24171		31852432	31852383	31791029	GO:0005882	GO:0005882			-	204	S	NP_853638.1	NM_181607.1	NM_181607.1	KAP19.1
4260386	-2.34892	-1.232	2.34892	down	ILMN_2374036	CTSL1	1514	NM_145918.2	Homo sapiens cathepsin L1 (CTSL1), transcript variant 2, mRNA.	chr9	GCATGCATGGGAGGAATTCATCTTCAGTCTACCAGCCCCCGCTGTGTCGG	NM_145918.2	CTSL1	ILMN_8814		89535933	89535884	125987604	GO:0005576|GO:0005764|GO:0006508|GO:0006508|GO:0004197|GO:0004197|GO:0005515|GO:0008233	GO:0005576|GO:0005764	GO:0004197|GO:0004197|GO:0005515|GO:0008233	GO:0006508|GO:0006508	+	1249	A	NP_666023.1	NM_145918.2	NM_145918.2	MEP; CATL; FLJ31037; CTSL
3780373	-2.34584	-1.2301	2.34584	down	ILMN_1665824	C6orf218	221718	NM_152738.1	Homo sapiens chromosome 6 open reading frame 218 (C6orf218), mRNA.	chr6	GGGGATTACCCCAGGAGTCTGTGGCAAAAGTCAGCTTCTTCCCTCCCTGC	NM_152738.1	C6ORF218	ILMN_27124		10538215	10538166	22749456					-	525	S	NP_689951.1	NM_152738.1	NM_152738.1	MGC40222
7650672	-2.34471	-1.22941	2.34471	down	ILMN_1772612	ANGPTL2	23452	NM_012098.2	Homo sapiens angiopoietin-like 2 (ANGPTL2), mRNA.	chr9	CGTGGGCCAGGCTGTGTGAGATGTTGGATGTTTGGTACTGTCCATGTCTG	NM_012098.2	ANGPTL2	ILMN_26679		129849819	129849770	34577067	GO:0007165|GO:0005102		GO:0005102	GO:0007165	-	3380	S	NP_036230.1	NM_012098.2	NM_012098.2	ARP2; MGC8889; HARP
4670414	-2.34397	-1.22895	2.34397	down	ILMN_1736863	TMEM140	55281	NM_018295.2	Homo sapiens transmembrane protein 140 (TMEM140), mRNA.	chr7	ACCTGAAGCCAGACAGGGCAGAGGCGTCCGCTGACAAATCACTCCCATGA	NM_018295.2	TMEM140	ILMN_18348		134500956	134500907	111607481	GO:0016020|GO:0016021	GO:0016020|GO:0016021			+	1397	S	NP_060765.2	NM_018295.1	NM_018295.2	FLJ11000
6270301	-2.34319	-1.22847	2.34319	down	ILMN_1724708	RAB33A	9363	NM_004794.2	Homo sapiens RAB33A, member RAS oncogene family (RAB33A), mRNA.	chrX	CCAGGTGCCCTCCAACTTAGCCCTGAAATTTGCTGATGCCCACAACATGC	NM_004794.2	RAB33A	ILMN_2535		129146207	129146158	34485717	GO:0005886|GO:0007264|GO:0015031|GO:0000166|GO:0003924|GO:0005525	GO:0005886	GO:0000166|GO:0003924|GO:0005525	GO:0007264|GO:0015031	+	741	S	NP_004785.1	NM_004794.2	NM_004794.2	RabS10; MGC1488
3460161	-2.32208	-1.21541	2.32208	down	ILMN_1741632	RAB3IL1	5866	NM_013401.2	Homo sapiens RAB3A interacting protein (rabin3)-like 1 (RAB3IL1), mRNA.	chr11	AGCTCCCACCTGGACGCATCCCTCACCACGTCCGGATTTCCTTCTTTGGA	NM_013401.2	RAB3IL1	ILMN_25234		61664868	61664819	21361439	GO:0005085		GO:0005085		-	2188	S	NP_037533.2	NM_013401.2	NM_013401.2	GRAB
2350286	-2.29276	-1.19708	2.29276	down	ILMN_1653443	CDK2	1017	NM_001798.2	Homo sapiens cyclin-dependent kinase 2 (CDK2), transcript variant 1, mRNA.	chr12	GTGACCCTGTGGTACCGAGCTCCTGAAATCCTCCTGGGCTGCAAATATTA	NM_001798.2	CDK2	ILMN_12332		54649577	54649528	16936527	GO:0000307|GO:0005634|GO:0005654|GO:0005654|GO:0005654|GO:0005654|GO:0005654|GO:0005654|GO:0005654|GO:0005654|GO:0005654|GO:0005654|GO:0005654|GO:0005654|GO:0005654|GO:0005737|GO:0005829|GO:0005829|GO:0005829|GO:0005829|GO:0000086|GO:0006275|GO:0006468|GO:0007049|GO:0007067|GO:0007089|GO:0008284|GO:0051301|GO:0000166|GO:0004693|GO:0004693|GO:0005524|GO:0016740|GO:0035173|GO:0042802	GO:0000307|GO:0005634|GO:0005654|GO:0005654|GO:0005654|GO:0005654|GO:0005654|GO:0005654|GO:0005654|GO:0005654|GO:0005654|GO:0005654|GO:0005654|GO:0005654|GO:0005654|GO:0005737|GO:0005829|GO:0005829|GO:0005829|GO:0005829	GO:0000166|GO:0004693|GO:0004693|GO:0005524|GO:0016740|GO:0035173|GO:0042802	GO:0000086|GO:0006275|GO:0006468|GO:0007049|GO:0007067|GO:0007089|GO:0008284|GO:0051301	+	723	I	NP_001789.2	NM_001798.2	NM_001798.2	p33(CDK2)
4150189	-2.29073	-1.19581	2.29073	down	ILMN_1812995	CTSL1	1514	NM_001912.3	Homo sapiens cathepsin L1 (CTSL1), transcript variant 1, mRNA.	chr9	AGGAATTCATCTTCAGTCTACCAGCCCCCGCTGTGTCGGATACACACTCG	NM_001912.3	CTSL1	ILMN_23619		89535943	89535894	125987605	GO:0005576|GO:0005764|GO:0006508|GO:0006508|GO:0004197|GO:0004197|GO:0005515|GO:0008233	GO:0005576|GO:0005764	GO:0004197|GO:0004197|GO:0005515|GO:0008233	GO:0006508|GO:0006508	+	1404	A	NP_001903.1	NM_145918.1	NM_001912.3	MEP; CATL; FLJ31037; CTSL
2120452	-2.26402	-1.17888	2.26402	down	ILMN_1795342	MLPH	79083	NM_001042467.1	Homo sapiens melanophilin (MLPH), transcript variant 2, mRNA.	chr2	TCCTGCACTGCTCACCTGGGTTTACTGATGACTCCTGGCTGCCCCACCAT	NM_001042467.1	MLPH	ILMN_170437		238127195	238127146	109826350	GO:0005737|GO:0015629|GO:0042470|GO:0006605|GO:0006886|GO:0030318|GO:0032400|GO:0043473|GO:0003779|GO:0005515|GO:0008270|GO:0017137|GO:0031489|GO:0046872|GO:0051010	GO:0005737|GO:0015629|GO:0042470	GO:0003779|GO:0005515|GO:0008270|GO:0017137|GO:0031489|GO:0046872|GO:0051010	GO:0006605|GO:0006886|GO:0030318|GO:0032400|GO:0043473	+	2118	S	NP_001035932.1	NM_024101.4	NM_001042467.1	SLAC2-A; MGC59733; MGC2771
2900358	-2.24996	-1.1699	2.24996	down	ILMN_1813374	C19orf28	126321	NM_174983.3	Homo sapiens chromosome 19 open reading frame 28 (C19orf28), transcript variant 3, mRNA.	chr19	CTCTGGAGGATTTGGGGTGCCCCTCTCGGCAGGGAACAGGAAGTAGGAAT	NM_174983.3	C19ORF28	ILMN_11361		3544469	3544420	111378390	GO:0016020|GO:0016021|GO:0006810	GO:0016020|GO:0016021		GO:0006810	-	1851	S	NP_778148.2	NM_174983.2	NM_174983.3	MGC20700; PP3501
1940129	-2.24901	-1.16929	2.24901	down	ILMN_1758146	SIRPA	140885	NM_001040023.1	Homo sapiens signal-regulatory protein alpha (SIRPA), transcript variant 2, mRNA.	chr20	GAACCCCAGGAAAAGGAAGAGGTCGAACCAACCCTGCGGAAGGAGCATGG	NM_001040023.1	SIRPA	ILMN_166179		1868420	1868371	91105766	GO:0005886|GO:0005886|GO:0016021|GO:0007155|GO:0017124	GO:0005886|GO:0005886|GO:0016021	GO:0017124	GO:0007155	+	3940	S	NP_001035112.1	NM_080792.1	NM_001040023.1	SIRPalpha2; BIT; SHPS1; MFR; SIRP; SHPS-1; CD172A; SIRP-ALPHA-1; SIRPalpha; PTPNS1; P84; MYD-1
4050411	-2.24828	-1.16882	2.24828	down	ILMN_1653001	CABLES1	91768	NM_138375.1	Homo sapiens Cdk5 and Abl enzyme substrate 1 (CABLES1), transcript variant 1, mRNA.	chr18	GCTGACTAAGGAGGCGGTGGCTCTTTCTTAACATTCCCACGTGCCCAGGG	NM_138375.1	CABLES1	ILMN_26976		19092438	19092389	24308407	GO:0005634|GO:0005737|GO:0005829|GO:0007399|GO:0051302|GO:0051726|GO:0005515|GO:0005515|GO:0016538	GO:0005634|GO:0005737|GO:0005829	GO:0005515|GO:0005515|GO:0016538	GO:0007399|GO:0051302|GO:0051726	+	2245	S	NP_612384.1	NM_138375.1	NM_138375.1	FLJ35924; HsT2563
5670674	-2.24039	-1.16375	2.24039	down	ILMN_1678170	MME	4311	NM_000902.3	Homo sapiens membrane metallo-endopeptidase (MME), transcript variant 1, mRNA.	chr3	GAGTCTGCCTCCATGCTGCAGTGTTCGAGTGGATTGTAGGTGCAAGATGG	NM_000902.3	MME	ILMN_21688		154900953	154900904	116256328	GO:0016020|GO:0005886|GO:0005887|GO:0006508|GO:0006508|GO:0007267|GO:0004222|GO:0004222|GO:0005515|GO:0005515|GO:0005515|GO:0008233|GO:0008270|GO:0046872	GO:0016020|GO:0005886|GO:0005887	GO:0004222|GO:0004222|GO:0005515|GO:0005515|GO:0005515|GO:0008233|GO:0008270|GO:0046872	GO:0006508|GO:0006508|GO:0007267	+	5029	A	NP_000893.2	NM_007288.1	NM_000902.3	MGC126681; NEP; CD10; MGC126707; DKFZp686O16152; CALLA
4590064	-2.23113	-1.15777	2.23113	down	ILMN_1665559	CDK2	1017	NM_001798.2	Homo sapiens cyclin-dependent kinase 2 (CDK2), transcript variant 1, mRNA.	chr12	GGATCCCTGATCCCATTTTCCTCTGACGTCCACCTCCTACCCCATAGGAG	NM_001798.2	CDK2	ILMN_12332		54652488	54652439	16936527	GO:0000307|GO:0005634|GO:0005654|GO:0005654|GO:0005654|GO:0005654|GO:0005654|GO:0005654|GO:0005654|GO:0005654|GO:0005654|GO:0005654|GO:0005654|GO:0005654|GO:0005654|GO:0005737|GO:0005829|GO:0005829|GO:0005829|GO:0005829|GO:0000086|GO:0006275|GO:0006468|GO:0007049|GO:0007067|GO:0007089|GO:0008284|GO:0051301|GO:0000166|GO:0004693|GO:0004693|GO:0005524|GO:0016740|GO:0035173|GO:0042802	GO:0000307|GO:0005634|GO:0005654|GO:0005654|GO:0005654|GO:0005654|GO:0005654|GO:0005654|GO:0005654|GO:0005654|GO:0005654|GO:0005654|GO:0005654|GO:0005654|GO:0005654|GO:0005737|GO:0005829|GO:0005829|GO:0005829|GO:0005829	GO:0000166|GO:0004693|GO:0004693|GO:0005524|GO:0016740|GO:0035173|GO:0042802	GO:0000086|GO:0006275|GO:0006468|GO:0007049|GO:0007067|GO:0007089|GO:0008284|GO:0051301	+	1894	A	NP_001789.2	NM_001798.2	NM_001798.2	p33(CDK2)
1230615	-2.2291	-1.15646	2.2291	down	ILMN_1660808	WFDC1	58189	NM_021197.2	Homo sapiens WAP four-disulfide core domain 1 (WFDC1), mRNA.	chr16	GCCACTTAACAGCTCTGGGTCCCTGTTTTACCATCCTGGGAGCAAGGCCC	NM_021197.2	WFDC1	ILMN_26086		82920656	82920607	18379352	GO:0005576|GO:0005615|GO:0030308|GO:0003674|GO:0004867	GO:0005576|GO:0005615	GO:0003674|GO:0004867	GO:0030308	+	1034	S	NP_067020.2	NM_021197.2	NM_021197.2	PS20
1240131	-2.22754	-1.15545	2.22754	down	ILMN_1794117	GAPDHS	26330	NM_014364.3	Homo sapiens glyceraldehyde-3-phosphate dehydrogenase, spermatogenic (GAPDHS), mRNA.	chr19	GGCGCCCCACGCCGATGGGTCCATGGTGAAATAAAAAACAGTGCTCGAAA	NM_014364.3	GAPDHS	ILMN_23049		40728058	40728013	34222311	GO:0005737|GO:0009434|GO:0006006|GO:0030317|GO:0045821|GO:0055114|GO:0004365|GO:0005515|GO:0016491|GO:0051287	GO:0005737|GO:0009434	GO:0004365|GO:0005515|GO:0016491|GO:0051287	GO:0006006|GO:0030317|GO:0045821|GO:0055114	+	1394	S	NP_055179.1	NM_014364.3	NM_014364.3	GAPDH-2; GAPD2; GAPDS
3170139	-2.21467	-1.14709	2.21467	down	ILMN_1736982	PHACTR1	221692	NM_030948.1	Homo sapiens phosphatase and actin regulator 1 (PHACTR1), mRNA.	chr6	AGATAAGCCGTGGACCCGCCTCACCGCTGCAGACAAAGCTGCCATCCGAA	NM_030948.1	PHACTR1	ILMN_17425		13228120	13228071	54144630	GO:0005737|GO:0030054|GO:0045202|GO:0003779|GO:0004864	GO:0005737|GO:0030054|GO:0045202	GO:0003779|GO:0004864		+	1803	S	NP_112210.1	NM_030948.1	NM_030948.1	RPEL; MGC126577; KIAA1733; MGC126575; RPEL1; dJ257A7.2
940010	-2.20957	-1.14376	2.20957	down	ILMN_1740170	CHCHD10	400916	NM_213720.1	Homo sapiens coiled-coil-helix-coiled-coil-helix domain containing 10 (CHCHD10), mRNA.	chr22	CACCACTCAGAGTGACCTGTCCCTGTGTGAGGGCTTCAGCGAGGCCCTGA	NM_213720.1	CHCHD10	ILMN_25503		24108384	24108335	47497975	GO:0005739	GO:0005739			-	419	S	NP_998885.1	NM_213720.1	NM_213720.1	MGC70831; N27C7-4
990113	-2.18999	-1.13092	2.18999	down	ILMN_3243616	LOC100127888	100127888	NR_024470.1	Homo sapiens hypothetical protein LOC100127888 (LOC100127888), non-coding RNA.	chr20	TCTGAAGAATCAGGAACAGACGGTGCAGCCCTAGTTAGCCTCTGAGCCCC	NR_024470.1	LOC100127888	ILMN_371131		61294613	61294564	213417942					-	1188	S		NR_024470.1	NR_024470.1
7400497	-2.18792	-1.12956	2.18792	down	ILMN_1728445	IGFBP1	3484	NM_000596.2	Homo sapiens insulin-like growth factor binding protein 1 (IGFBP1), mRNA.	chr7	ACCCTTGGAATGGGAAGAGGATCCCTGGGTCTCCAGAGATCAGGGGAGAC	NM_000596.2	IGFBP1	ILMN_19001		45899179	45899130	61744447	GO:0005576|GO:0005615|GO:0001558|GO:0007165|GO:0005520	GO:0005576|GO:0005615	GO:0005520	GO:0001558|GO:0007165	+	988	A	NP_000587.1	NM_000596.2	NM_000596.2	PP12; IGF-BP25; IBP1; hIGFBP-1; AFBP
5700753	-2.18396	-1.12694	2.18396	down	ILMN_1716815	CEACAM1	634	NM_001024912.1	Homo sapiens carcinoembryonic antigen-related cell adhesion molecule 1 (biliary glycoprotein) (CEACAM1), transcript variant 2, mRNA.	chr19	GGTTTTCTAACCCTGACACGGACTGTGCATACTTTCCCTCATCCATGCTG	NM_001024912.1	CEACAM1	ILMN_20142		47703444	47703395	68161540	GO:0016020|GO:0005576|GO:0005624|GO:0005886|GO:0005886|GO:0005887|GO:0001525|GO:0007156|GO:0007229|GO:0016477|GO:0003674	GO:0016020|GO:0005576|GO:0005624|GO:0005886|GO:0005886|GO:0005887	GO:0003674	GO:0001525|GO:0007156|GO:0007229|GO:0016477	-	3297	A	NP_001020083.1	NM_001024912.1	NM_001024912.1	BGP1; BGPI; BGP
4830750	-2.16954	-1.11739	2.16954	down	ILMN_1684017	GYG2	8908	NM_003918.1	Homo sapiens glycogenin 2 (GYG2), mRNA.	chrX	GTACAAGATGTGGGTGATGGAGGGGCTGTTTCTTTTTCCGTGTGGGTGGT	NM_003918.1	GYG2	ILMN_24869		2810597	2810548	5453673	GO:0005625|GO:0005737|GO:0005739|GO:0005829|GO:0005829|GO:0005829|GO:0005886|GO:0031965|GO:0005978|GO:0008466|GO:0008466|GO:0016757	GO:0005625|GO:0005737|GO:0005739|GO:0005829|GO:0005829|GO:0005829|GO:0005886|GO:0031965	GO:0008466|GO:0008466|GO:0016757	GO:0005978	+	3082	S	NP_003909.1	NM_003918.1	NM_003918.1	GN-2; GN2
2940291	-2.16062	-1.11145	2.16062	down	ILMN_1700268	QPRT	23475	NM_014298.3	Homo sapiens quinolinate phosphoribosyltransferase (QPRT), mRNA.	chr16	GCTCCTGTGACCTGTCAGGGCTGACTTCACCTCTGCTCATCTCAGTTTCC	NM_014298.3	QPRT	ILMN_21680		29616423	29616374	45269148	GO:0005575|GO:0005829|GO:0008152|GO:0009435|GO:0034213|GO:0051259|GO:0004514|GO:0004514|GO:0004514|GO:0004514|GO:0016757|GO:0042803	GO:0005575|GO:0005829	GO:0004514|GO:0004514|GO:0004514|GO:0004514|GO:0016757|GO:0042803	GO:0008152|GO:0009435|GO:0034213|GO:0051259	+	1113	S	NP_055113.2	NM_014298.3	NM_014298.3	QPRTase
2640086	-2.156	-1.10836	2.156	down	ILMN_1698243	C1orf85	112770	NM_144580.1	Homo sapiens chromosome 1 open reading frame 85 (C1orf85), mRNA.	chr1	GGGACAGGGCTATTGATAAGGTCCCCTTGGTGTTGCCTTCTTGCATCTCC	NM_144580.1	C1ORF85	ILMN_23607		156262629	156262580	24307870	GO:0016020|GO:0016021	GO:0016020|GO:0016021			-	1439	S	NP_653181.1	NM_144580.1	NM_144580.1	NCU-G1; MGC31963; RP11-443G18.2
4570634	-2.14209	-1.09902	2.14209	down	ILMN_2361768	CHRNA1	1134	NM_001039523.1	Homo sapiens cholinergic receptor, nicotinic, alpha 1 (muscle) (CHRNA1), transcript variant 1, mRNA.	chr2	GTCTTCATGCTTGTTTGCATCATCGGAACCCTAGCCGTGTTTGCAGGTCG	NM_001039523.1	CHRNA1	ILMN_44580		175321174	175321125	87567782	GO:0005886|GO:0005892|GO:0005892|GO:0016021|GO:0030054|GO:0031594|GO:0031594|GO:0045211|GO:0006811|GO:0006936|GO:0007165|GO:0007274|GO:0007528|GO:0042391|GO:0042391|GO:0004889|GO:0004889|GO:0005216|GO:0005230|GO:0015464|GO:0042166	GO:0005886|GO:0005892|GO:0005892|GO:0016021|GO:0030054|GO:0031594|GO:0031594|GO:0045211	GO:0004889|GO:0004889|GO:0005216|GO:0005230|GO:0015464|GO:0042166	GO:0006811|GO:0006936|GO:0007165|GO:0007274|GO:0007528|GO:0042391|GO:0042391	-	1431	A	NP_001034612.1	NM_001039523.1	NM_001039523.1	FCCMS; ACHRA; ACHRD; CHRNA; CMS2A; SCCMS
6280605	-2.12893	-1.09013	2.12893	down	ILMN_1771652	BAIAP2L2	80115	NM_025045.4	Homo sapiens BAI1-associated protein 2-like 2 (BAIAP2L2), mRNA.	chr22	AGGAGCCCCTTGTACCTGCTCCGTGCCCAACACATGCCCTCTCTGTACAT	NM_025045.4	BAIAP2L2	ILMN_21982		38480994	38480945	113205090	GO:0005634|GO:0005737|GO:0005739|GO:0007165|GO:0007399|GO:0046847|GO:0007165|GO:0007399|GO:0046847	GO:0005634|GO:0005737|GO:0005739		GO:0007165|GO:0007399|GO:0046847|GO:0007165|GO:0007399|GO:0046847	-	2046	S	NP_079321.3	NM_025045.3	NM_025045.4	FLJ22582
3780450	-2.12717	-1.08894	2.12717	down	ILMN_1701216	BANP	54971	NM_079837.2	Homo sapiens BTG3 associated nuclear protein (BANP), transcript variant 2, mRNA.	chr16	TTTCGTTTGAGTCCTGCTGTTGGTGTCGGAGCACGAGGGGAGGCACGGTG	NM_079837.2	BANP	ILMN_8638		86668014	86667965	109698608	GO:0005634|GO:0006350|GO:0006355|GO:0007275|GO:0016568|GO:0045786|GO:0003677	GO:0005634	GO:0003677	GO:0006350|GO:0006355|GO:0007275|GO:0016568|GO:0045786	+	1825	A	NP_524576.2	NM_079837.1	NM_079837.2	DKFZp761H172; FLJ10177; SMAR1; SMARBP1; FLJ20538
1070286	-2.11795	-1.08267	2.11795	down	ILMN_2084353	M6PR	4074	NM_002355.2	Homo sapiens mannose-6-phosphate receptor (cation dependent) (M6PR), mRNA.	chr12	ACACAGCCAGATTTCTCAAGCAGTCTCAACTCCAGTCCCTCATCTCACCC	NM_002355.2	M6PR	ILMN_1682		9094363	9094314	10947032	GO:0005765|GO:0005770|GO:0005887|GO:0009986|GO:0016020|GO:0006810|GO:0006898|GO:0008333|GO:0015761|GO:0004888|GO:0005515|GO:0005537|GO:0015578	GO:0005765|GO:0005770|GO:0005887|GO:0009986|GO:0016020	GO:0004888|GO:0005515|GO:0005537|GO:0015578	GO:0006810|GO:0006898|GO:0008333|GO:0015761	-	1054	S	NP_002346.1	NM_002355.2	NM_002355.2	SMPR; FLJ32994; CD-MPR; MPR46
2490288	-2.11676	-1.08186	2.11676	down	ILMN_2325168	ARRB1	408	NM_020251.2	Homo sapiens arrestin, beta 1 (ARRB1), transcript variant 2, mRNA.	chr11	AAGTTCTGGCAGCTAAAAGATGACCGCGTTGAAGGCCACCTCCTTCTGGC	NM_020251.2	ARRB1	ILMN_11219		74976784	74976735	58219794	GO:0005624|GO:0005625|GO:0005737|GO:0005834|GO:0005886|GO:0007165|GO:0007600|GO:0050896|GO:0004857|GO:0005515|GO:0005515|GO:0005515|GO:0005515|GO:0005515|GO:0005515|GO:0005515|GO:0005515	GO:0005624|GO:0005625|GO:0005737|GO:0005834|GO:0005886	GO:0004857|GO:0005515|GO:0005515|GO:0005515|GO:0005515|GO:0005515|GO:0005515|GO:0005515|GO:0005515	GO:0007165|GO:0007600|GO:0050896	-	1877	A	NP_064647.1	NM_020251.2	NM_020251.2	ARB1; ARR1
4180575	-2.10573	-1.07432	2.10573	down	ILMN_1811736	ENTHD1	150350	NM_152512.3	Homo sapiens ENTH domain containing 1 (ENTHD1), mRNA.	chr22	GCCTCTGAGGTGACCTAGGAGGATTGAGTTTGGGGGTATACATTTCACAC	NM_152512.3	ENTHD1	ILMN_12200		40139287	40139238	34222283					-	2471	S	NP_689725.2	NM_152512.3	NM_152512.3	dJ370M22.3; FLJ25421
7000577	-2.09343	-1.06587	2.09343	down	ILMN_1682332	GYPC	2995	NM_016815.2	Homo sapiens glycophorin C (Gerbich blood group) (GYPC), transcript variant 2, mRNA.	chr2	CTTGATTCTTCCCGAGATAGCCACCTGGAAACACTAGGTGCCTGCCCAGG	NM_016815.2	GYPC	ILMN_17566		127170345	127170296	21614516	GO:0005886|GO:0005887|GO:0030863|GO:0006487|GO:0006493|GO:0009887|GO:0005515	GO:0005886|GO:0005887|GO:0030863	GO:0005515	GO:0006487|GO:0006493|GO:0009887	+	594	A	NP_058131.1	NM_002101.3	NM_016815.2	MGC126191; GE; CD236R; GYPD; CD236; GPC; MGC117309; MGC126192
4040605	-2.07749	-1.05484	2.07749	down	ILMN_1714417	PSEN2	5664	NM_012486.1	Homo sapiens presenilin 2 (Alzheimer disease 4) (PSEN2), transcript variant 2, mRNA.	chr1	ACCTGGGTGCTCTGGCTGGAGAGGAAAAGCCAGTTCCCTACGAGGAGTGT	NM_012486.1	PSEN2	ILMN_4951		225150307	225150258	7108359	GO:0016020|GO:0016021|GO:0016020|GO:0016021|GO:0000139|GO:0000776|GO:0005639|GO:0005783|GO:0005789|GO:0005794|GO:0005887|GO:0016020|GO:0007242|GO:0007242|GO:0006509|GO:0007059|GO:0007220|GO:0008632|GO:0016485|GO:0042987|GO:0043085|GO:0005515|GO:0008233	GO:0016020|GO:0016021|GO:0016020|GO:0016021|GO:0000139|GO:0000776|GO:0005639|GO:0005783|GO:0005789|GO:0005794|GO:0005887|GO:0016020	GO:0005515|GO:0008233	GO:0007242|GO:0007242|GO:0006509|GO:0007059|GO:0007220|GO:0008632|GO:0016485|GO:0042987|GO:0043085	+	2048	A	NP_036618.1	NM_012486.1	NM_012486.1	AD3L; STM2; PS2; AD4
2680056	-2.06958	-1.04934	2.06958	down	ILMN_2359945	CES1	1066	NM_001025195.1	Homo sapiens carboxylesterase 1 (monocyte/macrophage serine esterase 1) (CES1), transcript variant 1, mRNA.	chr16	CAGAACACATAGAGCTGTGAATGAAGATCCAGCCGGCCTTGGGAGCCTGG	NM_001025195.1	CES1	ILMN_165652		55836979	55836930	68508966	GO:0005783|GO:0005788|GO:0008152|GO:0009636|GO:0004091|GO:0016787	GO:0005783|GO:0005788	GO:0004091|GO:0016787	GO:0008152|GO:0009636	-	1796	A	NP_001020366.1	NM_001025195.1	NM_001025195.1	HMSE1; PCE-1; CES2; TGH; SES1; HMSE; ACAT; MGC117365; CEH
5810678	-2.06832	-1.04846	2.06832	down	ILMN_1780057	RENBP	5973	NM_002910.4	Homo sapiens renin binding protein (RENBP), mRNA.	chrX	TTTCAAAGGCTGCTTCCACGTGCCGCGGTGCCTAGCCATGTGCGAGGAGA	NM_002910.4	RENBP	ILMN_17151		152854140	152854007	11496987	GO:0005737|GO:0005737|GO:0006013|GO:0006013|GO:0006044|GO:0008217|GO:0003824|GO:0004476|GO:0004476|GO:0004866|GO:0016853|GO:0050121	GO:0005737|GO:0005737	GO:0003824|GO:0004476|GO:0004476|GO:0004866|GO:0016853|GO:0050121	GO:0006013|GO:0006013|GO:0006044|GO:0008217	-	1330	S	NP_002901.1	NM_002910.4	NM_002910.4	RNBP; RBP
3360619	-2.05735	-1.04078	2.05735	down	ILMN_2043265	ZFP106	64397	NM_022473.1	Homo sapiens zinc finger protein 106 homolog (mouse) (ZFP106), mRNA.	chr15	CCAAGCCCAAGTATATGGCCCTGCTGGGTTACCTGGTGACTACATTTCCC	NM_022473.1	ZFP106	ILMN_6305		42705374	42705325	11968022	GO:0005622|GO:0005624|GO:0005634|GO:0005829|GO:0008286|GO:0001515|GO:0008270|GO:0017124|GO:0046872	GO:0005622|GO:0005624|GO:0005634|GO:0005829	GO:0001515|GO:0008270|GO:0017124|GO:0046872	GO:0008286	-	10106	S	NP_071918.1	NM_022473.1	NM_022473.1	ZNF474; FLJ45841; DKFZp451A239; FLJ34610; SH3BP3
290239	-2.04458	-1.03181	2.04458	down	ILMN_2399304	NAV2	89797	NM_145117.3	Homo sapiens neuron navigator 2 (NAV2), transcript variant 2, mRNA.	chr11	TCTGGACGAGCCTTGCCTGACCTCTTCGGTGCTGACCTTCCCAAAGTGAT	NM_145117.3	NAV2	ILMN_8536		20097746	20097697	58651739	GO:0005634|GO:0000166|GO:0004386|GO:0005524|GO:0016787|GO:0017111|GO:0000166|GO:0005524|GO:0017111|GO:0000166|GO:0005524|GO:0017111	GO:0005634	GO:0000166|GO:0004386|GO:0005524|GO:0016787|GO:0017111|GO:0000166|GO:0005524|GO:0017111|GO:0000166|GO:0005524|GO:0017111		+	8937	A	NP_660093.2	NM_145117.3	NM_145117.3	STEERIN2; HELAD1; RAINB1; FLJ10633; FLJ23707; FLJ11030; POMFIL2; KIAA1419
2260039	-2.02767	-1.01982	2.02767	down	ILMN_2408796	C19orf28	126321	NM_001042680.1	Homo sapiens chromosome 19 open reading frame 28 (C19orf28), transcript variant 2, mRNA.	chr19	GTGAGCTTTTACCACTGGGCGATGGTGGCTGTGACGGGCGGCGTGGGCGT	NM_001042680.1	C19ORF28	ILMN_161980		3544911	3544862	111378394	GO:0016020|GO:0016021|GO:0006810	GO:0016020|GO:0016021		GO:0006810	-	1485	A	NP_001036145.1	NM_001042680.1	NM_001042680.1	MGC20700; PP3501
4200400	-2.02064	-1.01481	2.02064	down	ILMN_1742358	CA14	23632	NM_012113.1	Homo sapiens carbonic anhydrase XIV (CA14), mRNA.	chr1	GGCCAGAAACACTGTAGGAGTAGTAAGCAGATGTCCTCCTTCCCCTGGAC	NM_012113.1	CA14	ILMN_2282		148503812	148503763	6912283	GO:0016020|GO:0016021|GO:0006730|GO:0004089|GO:0008270|GO:0016829|GO:0046872	GO:0016020|GO:0016021	GO:0004089|GO:0008270|GO:0016829|GO:0046872	GO:0006730	+	1403	S	NP_036245.1	NM_012113.1	NM_012113.1
6620026	-2.01945	-1.01396	2.01945	down	ILMN_2328666	CD83	9308	NM_004233.3	Homo sapiens CD83 molecule (CD83), transcript variant 1, mRNA.	chr6	TGGGTGCTCGCCCACTTGTCCCACTATCTGGGTGCATGATCTTGAGCAAG	NM_004233.3	CD83	ILMN_181889		14136348	14136299	94420687	GO:0005886|GO:0005887|GO:0006952|GO:0006959|GO:0007165	GO:0005886|GO:0005887		GO:0006952|GO:0006959|GO:0007165	+	1628	A	NP_004224.1	NM_004233.3	NM_004233.3	HB15; BL11
2230161	-2.01004	-1.00722	2.01004	down	ILMN_1730611	RTN4	57142	NM_007008.2	Homo sapiens reticulon 4 (RTN4), transcript variant 3, mRNA.	chr2	GACCTTTACCTTCCAGCCACCCCACAGTGCTTGATATTTCAGAGTCAGTC	NM_007008.2	RTN4	ILMN_19851		55199716	55199667	47519538	GO:0005635|GO:0005783|GO:0005789|GO:0016020|GO:0016021|GO:0030176|GO:0005783|GO:0005783|GO:0019987|GO:0030334|GO:0030517|GO:0042981|GO:0005515	GO:0005635|GO:0005783|GO:0005789|GO:0016020|GO:0016021|GO:0030176|GO:0005783|GO:0005783	GO:0005515	GO:0019987|GO:0030334|GO:0030517|GO:0042981	-	1389	A	NP_008939.1	NM_007008.2	NM_007008.2	RTN4-B1; Nbla10545; RTN-X; Nogo-C; NSP; ASY; RTN4-A; NSP-CL; NOGOC; Nbla00271; NI220/250; RTN4-C; RTN4-B2; NOGO-A; Nogo-B; NOGO
1770364	-2.00015	-1.00011	2.00015	down	ILMN_1723522	APOLD1	81575	NM_030817.1	Homo sapiens apolipoprotein L domain containing 1 (APOLD1), mRNA.	chr12	GCAAGCATTCGAATCCTAACTGCTTTGATGCACTTGCCCTCGGGCACCTG	NM_030817.1	APOLD1	ILMN_21263		12835387	12835338	13540611	GO:0005576|GO:0005886|GO:0016021|GO:0001525|GO:0006869|GO:0007275|GO:0030154|GO:0042157|GO:0008289	GO:0005576|GO:0005886|GO:0016021	GO:0008289	GO:0001525|GO:0006869|GO:0007275|GO:0030154|GO:0042157	+	4243	S	NP_110444.1	NM_030817.1	NM_030817.1	VERGE; DKFZP434F0318; FLJ25138
4280010	-1.99487	-0.996295	1.99487	down	ILMN_1760493	LIMS2	55679	NM_017980.3	Homo sapiens LIM and senescent cell antigen-like domains 2 (LIMS2), transcript variant 2, mRNA.	chr2	TTGTGTCGAGCCCTTGGGTGGGGCCAGGAGGAGGTGATGGCGTCAGAGGA	NM_017980.3	LIMS2	ILMN_18779		128112637	128112588	142374166	GO:0005634|GO:0005886|GO:0030054|GO:0008270|GO:0046872	GO:0005634|GO:0005886|GO:0030054	GO:0008270|GO:0046872		-	1944	S	NP_060450.2	NM_017980.2	NM_017980.3	PINCH-2; FLJ10044
1170338	-1.99206	-0.994265	1.99206	down	ILMN_2183409	SCARB1	949	NM_005505.3	Homo sapiens scavenger receptor class B, member 1 (SCARB1), mRNA.	chr12	AAGTCTTCACAGGCACTGCATCGGGTTGTCTGGCGCCCTTTTCCTCCAGC	NM_005505.3	SCARB1	ILMN_5375		123828445	123828396	33620766	GO:0000299|GO:0005886|GO:0005887|GO:0016021|GO:0001935|GO:0006707|GO:0006810|GO:0007155|GO:0008203|GO:0030301|GO:0043534|GO:0044419|GO:0004872|GO:0005215|GO:0005515	GO:0000299|GO:0005886|GO:0005887|GO:0016021	GO:0004872|GO:0005215|GO:0005515	GO:0001935|GO:0006707|GO:0006810|GO:0007155|GO:0008203|GO:0030301|GO:0043534|GO:0044419	-	2238	S	NP_005496.3	NM_005505.3	NM_005505.3	SRB1; CD36L1; SR-BI; MGC138242; CLA-1; CLA1
4610674	-1.98689	-0.99051	1.98689	down	ILMN_1676528	BTN3A2	11118	NM_007047.3	Homo sapiens butyrophilin, subfamily 3, member A2 (BTN3A2), mRNA.	chr6	CAGTTCCCACAGGGCATGTGACTTTGAAAGAGACTAGAGGCCACACTCAG	NM_007047.3	BTN3A2	ILMN_29654		26378162	26378113	76781490	GO:0016020|GO:0016021|GO:0008150	GO:0016020|GO:0016021		GO:0008150	+	3377	S	NP_008978.2	NM_007047.3	NM_007047.3	BT3.3; BT3.2; BTF4
630446	-1.98529	-0.989353	1.98529	down	ILMN_1789405	C22orf25	128989	NM_152906.3	Homo sapiens chromosome 22 open reading frame 25 (C22orf25), mRNA.	chr22	GAGGTCCTCTGTGTTTGAGACAATCCTGTGTGTGCCAGGAGGCTCCGTGT	NM_152906.3	C22ORF25	ILMN_13683		18433278	18433229	141803272					+	2053	S	NP_690870.2	NM_152906.2	NM_152906.3	DKFZp761P1121
5050162	-1.98358	-0.988106	1.98358	down	ILMN_1780582	CD83	9308	NM_001040280.1	Homo sapiens CD83 molecule (CD83), transcript variant 2, mRNA.	chr6	GCCTTCTGTAGGAATTCTTTTGGGGAAGTGAGGAAGCCAGGTCCACGGTC	NM_001040280.1	CD83	ILMN_166338		14136632	14136583	94421023	GO:0005886|GO:0005887|GO:0006952|GO:0006959|GO:0007165	GO:0005886|GO:0005887		GO:0006952|GO:0006959|GO:0007165	+	1909	S	NP_001035370.1	NM_004233.2	NM_001040280.1	HB15; BL11
1980594	-1.98268	-0.987452	1.98268	down	ILMN_1696911	FTHL8	2501	NR_002203.1	Homo sapiens ferritin, heavy polypeptide-like 8 (FTHL8) on chromosome X.	chrX	CCAGACTGTGATGACTGGGAGCGGGCTGAATGAGATGGAGTGTGCATTAC	NR_002203.1	FTHL8	ILMN_16227		146941737	146941688	56912199					+	465	S		NR_002203.1	NR_002203.1
6580639	-1.97984	-0.985387	1.97984	down	ILMN_2332250	ACOT7	11332	NM_007274.3	Homo sapiens acyl-CoA thioesterase 7 (ACOT7), transcript variant hBACHa, mRNA.	chr1	ATGGAGATCGAGGTGTTGGTGGACGCCGACCCTGTTGTGGACAGCTCTCA	NM_007274.3	ACOT7	ILMN_4446		6376245	6376196	75709207	GO:0005737|GO:0005739|GO:0006629|GO:0000062|GO:0004091|GO:0016290|GO:0016787	GO:0005737|GO:0005739	GO:0000062|GO:0004091|GO:0016290|GO:0016787	GO:0006629	-	1247	A	NP_009205.3	NM_007274.3	NM_007274.3	hBACH; LACH1; RP1-120G22.10; MGC1126; LACH; BACH; ACH1; ACT; CTE-II
3450347	-1.97933	-0.985009	1.97933	down	ILMN_1674036	BIRC7	79444	NM_022161.2	Homo sapiens baculoviral IAP repeat-containing 7 (BIRC7), transcript variant 2, mRNA.	chr20	TGTTCTGGACTGTGTTCTGGGCCTGCTGAGGATGGCAGAGCTGGTGTCCA	NM_022161.2	BIRC7	ILMN_21032		61342155	61342106	21536419	GO:0005622|GO:0005634|GO:0005737|GO:0006309|GO:0006915|GO:0006916|GO:0007257|GO:0008270|GO:0019899|GO:0046872|GO:0005515|GO:0008270|GO:0046872	GO:0005622|GO:0005634|GO:0005737	GO:0008270|GO:0019899|GO:0046872|GO:0005515|GO:0008270|GO:0046872	GO:0006309|GO:0006915|GO:0006916|GO:0007257	+	1075	A	NP_071444.1	NM_139317.1	NM_022161.2	LIVIN; ML-IAP; MLIAP; RNF50; KIAP
6860593	-1.97582	-0.982451	1.97582	down	ILMN_1819608				Homo sapiens mRNA; cDNA DKFZp762M127 (from clone DKFZp762M127)	chr11	CAGGAGTGAGGGATGGCTGGGAAGAATCTCCAGGTCTGTGGCCCTTGTGT	AL157484	HS.568928	ILMN_121109	Hs.568928	74649013	74648964	7018527					-	2125	S		Hs.568928	Hs.568928
6520725	-1.9737	-0.980901	1.9737	down	ILMN_1697409	TNFRSF14	8764	NM_003820.2	Homo sapiens tumor necrosis factor receptor superfamily, member 14 (herpesvirus entry mediator) (TNFRSF14), mRNA.	chr1	AGCCAAGGCTGGACTGGGTTGGCTGCAGTGTGGTGTTTAGTGGATACCAC	NM_003820.2	TNFRSF14	ILMN_3329		2487969	2487920	23200040	GO:0005737|GO:0005887|GO:0009897|GO:0016020|GO:0009897|GO:0006915|GO:0006955|GO:0007166|GO:0046642|GO:0050731|GO:0046642|GO:0050731|GO:0004888|GO:0005031|GO:0005515|GO:0005515|GO:0005515|GO:0005515|GO:0005515|GO:0005515|GO:0005515|GO:0004872|GO:0005515	GO:0005737|GO:0005887|GO:0009897|GO:0016020|GO:0009897	GO:0004888|GO:0005031|GO:0005515|GO:0005515|GO:0005515|GO:0005515|GO:0005515|GO:0005515|GO:0005515|GO:0004872|GO:0005515	GO:0006915|GO:0006955|GO:0007166|GO:0046642|GO:0050731|GO:0046642|GO:0050731	-	1542	S	NP_003811.2	NM_003820.2	NM_003820.2	HVEM; HVEA; ATAR; LIGHTR; TR2
6550048	-1.9722	-0.979809	1.9722	down	ILMN_1815626	DHCR7	1717	NM_001360.1	Homo sapiens 7-dehydrocholesterol reductase (DHCR7), mRNA.	chr11	AAAGGGGCTTTCATGTCGTTTCCTTCCTGCTCCTGCTGCACAGCTGCCAG	NM_001360.1	DHCR7	ILMN_2138		70823522	70823473	4503320	GO:0005640|GO:0005783|GO:0005789|GO:0005789|GO:0016020|GO:0016021|GO:0001568|GO:0006695|GO:0009791|GO:0030154|GO:0030324|GO:0035264|GO:0042127|GO:0055114|GO:0005515|GO:0016491|GO:0047598|GO:0047598	GO:0005640|GO:0005783|GO:0005789|GO:0005789|GO:0016020|GO:0016021	GO:0005515|GO:0016491|GO:0047598|GO:0047598	GO:0001568|GO:0006695|GO:0009791|GO:0030154|GO:0030324|GO:0035264|GO:0042127|GO:0055114	-	2169	S	NP_001351.1	NM_001360.1	NM_001360.1	SLOS
7050682	-1.97048	-0.978544	1.97048	down	ILMN_1713529	SEMA6A	57556	NM_020796.3	Homo sapiens sema domain, transmembrane domain (TM), and cytoplasmic domain, (semaphorin) 6A (SEMA6A), mRNA.	chr5	GGTCCATAAACCCGAGTGTGCCTTTGCTTTCCACCCTTGCTAGACACTGG	NM_020796.3	SEMA6A	ILMN_11282		115809852	115809803	145553983	GO:0016020|GO:0016021|GO:0030424|GO:0006915|GO:0007010|GO:0007166|GO:0007275|GO:0007399|GO:0007411|GO:0009887|GO:0030154|GO:0004872|GO:0005515	GO:0016020|GO:0016021|GO:0030424	GO:0004872|GO:0005515	GO:0006915|GO:0007010|GO:0007166|GO:0007275|GO:0007399|GO:0007411|GO:0009887|GO:0030154	-	6595	S	NP_065847.1	NM_020796.2	NM_020796.3	VIA; SEMAQ; SEMA; SEMA6A1; KIAA1368; HT018; sema VIa
6290598	-1.96994	-0.978154	1.96994	down	ILMN_1664761	TMEM138	51524	NM_016464.3	Homo sapiens transmembrane protein 138 (TMEM138), mRNA.	chr11	GGACAGAAGGACCTCCCAGCCCCCAAAGGATCTCCCAGTGACCAAAGGAT	NM_016464.3	TMEM138	ILMN_5258		60893137	60893088	142384520	GO:0016020|GO:0016021	GO:0016020|GO:0016021			+	996	S	NP_057548.1	NM_016464.2	NM_016464.3	HSPC196
4880689	-1.96621	-0.97542	1.96621	down	ILMN_1714623	TOMM22	56993	NM_020243.4	Homo sapiens translocase of outer mitochondrial membrane 22 homolog (yeast) (TOMM22), nuclear gene encoding mitochondrial protein, mRNA.	chr22	GAATCCCTATGTATGAGAGGAGGGAGGCAGGCTGCAGCTTCAGCCACAGA	NM_020243.4	TOMM22	ILMN_20129		37410304	37410255	56788357	GO:0005739|GO:0005742|GO:0016020|GO:0016021|GO:0015031|GO:0043681|GO:0065002|GO:0004872|GO:0005515	GO:0005739|GO:0005742|GO:0016020|GO:0016021	GO:0004872|GO:0005515	GO:0015031|GO:0043681|GO:0065002	+	922	S	NP_064628.1	NM_020243.4	NM_020243.4	TOM22; MSTP065; MST065; 1C9-2
6400630	-1.96191	-0.97226	1.96191	down	ILMN_1675266	NAGPA	51172	NM_016256.2	Homo sapiens N-acetylglucosamine-1-phosphodiester alpha-N-acetylglucosaminidase (NAGPA), mRNA.	chr16	TGGGTTAAAGGGACGAGTCTGCCTTCCTGGCTGTGACACGGGACCCCTTT	NM_016256.2	NAGPA	ILMN_26466		5075086	5075037	66346699	GO:0005794|GO:0016020|GO:0016021|GO:0005975|GO:0006464|GO:0006622|GO:0007040|GO:0003944|GO:0016787	GO:0005794|GO:0016020|GO:0016021	GO:0003944|GO:0016787	GO:0005975|GO:0006464|GO:0006622|GO:0007040	-	1961	S	NP_057340.2	NM_016256.2	NM_016256.2	UCE; APAA
7040735	-1.95295	-0.965654	1.95295	down	ILMN_1704985	CYP27A1	1593	NM_000784.2	Homo sapiens cytochrome P450, family 27, subfamily A, polypeptide 1 (CYP27A1), nuclear gene encoding mitochondrial protein, mRNA.	chr2	GGAGACGGGGGAGTTGAAGAGTGTGGCCCGCATTGTCCTGGTTCCCAATA	NM_000784.2	CYP27A1	ILMN_2033		219387959	219387910	13904863	GO:0005739|GO:0005743|GO:0005759|GO:0016020|GO:0055114|GO:0005506|GO:0008395|GO:0008395|GO:0009055|GO:0020037|GO:0046872|GO:0047749	GO:0005739|GO:0005743|GO:0005759|GO:0016020	GO:0005506|GO:0008395|GO:0008395|GO:0009055|GO:0020037|GO:0046872|GO:0047749	GO:0055114	+	1710	S	NP_000775.1	NM_000784.2	NM_000784.2	CYP27; CTX; CP27
6250053	-1.95106	-0.964255	1.95106	down	ILMN_1802251	PTTG1IP	754	NM_004339.2	Homo sapiens pituitary tumor-transforming 1 interacting protein (PTTG1IP), mRNA.	chr21	ACGTGGCTTTAGTAAGCAGACCAAGCGCTTCGTGGCAGGGAAAGCAGCGT	NM_004339.2	PTTG1IP	ILMN_29076		46270295	46270246	11038670	GO:0005634|GO:0005737|GO:0016020|GO:0016021|GO:0006606|GO:0003674	GO:0005634|GO:0005737|GO:0016020|GO:0016021	GO:0003674	GO:0006606	-	1953	S	NP_004330.1	NM_004339.2	NM_004339.2	C21orf3; C21orf1; PBF
1820092	-1.93621	-0.953235	1.93621	down	ILMN_3269775	C14orf109	26175	NM_015676.1	Homo sapiens chromosome 14 open reading frame 109 (C14orf109), transcript variant 2, mRNA.	chr14	GGGCTACTGTATCATCCCTATATGCTTGGCAGTTATTTGCAATCGCCACC	NM_015676.1	C14ORF109	ILMN_307789		92722713	92722664	148806868	GO:0016020|GO:0016021	GO:0016020|GO:0016021			+	389	M	NP_056491.1	NM_015676.1	NM_015676.1	DKFZP564F1123
4060575	-1.93361	-0.951296	1.93361	down	ILMN_1720303	OSTM1	28962	NM_014028.3	Homo sapiens osteopetrosis associated transmembrane protein 1 (OSTM1), mRNA.	chr6	CCTTAGAGGCCATCTGATGATAGATTCCCAGAGCTGGATGGATCCCTAGG	NM_014028.3	OSTM1	ILMN_21496		108469759	108469710	56699489	GO:0005829|GO:0016020|GO:0016021|GO:0005829|GO:0016021|GO:0030316|GO:0030316|GO:0005515|GO:0005515	GO:0005829|GO:0016020|GO:0016021|GO:0005829|GO:0016021	GO:0005515|GO:0005515	GO:0030316|GO:0030316	-	4013	S	NP_054747.2	NM_014028.3	NM_014028.3	GL; HSPC019; GIPN
7210398	-1.92722	-0.946522	1.92722	down	ILMN_1668039	GYPC	2995	NM_016815.2	Homo sapiens glycophorin C (Gerbich blood group) (GYPC), transcript variant 2, mRNA.	chr2	GGGCAGTGCAGGACAACATCAGCTCACTGGCAGGAAAGTCCTTGTTGAGG	NM_016815.2	GYPC	ILMN_17566		127170520	127170471	21614516	GO:0005886|GO:0005887|GO:0030863|GO:0006487|GO:0006493|GO:0009887|GO:0005515	GO:0005886|GO:0005887|GO:0030863	GO:0005515	GO:0006487|GO:0006493|GO:0009887	+	769	A	NP_058131.1	XM_940361.1	NM_016815.2	MGC126191; GE; CD236R; GYPD; CD236; GPC; MGC117309; MGC126192
1510161	-1.92283	-0.943229	1.92283	down	ILMN_2389069	PAEP	5047	NM_001018049.1	Homo sapiens progestagen-associated endometrial protein (PAEP), transcript variant 1, mRNA.	chr9	GGCCCCTGCCCAGGCACCTATGGTACTTGCTGGACTTGAAACAGATGGAA	NM_001018049.1	PAEP	ILMN_182958		137597180	137597131	65507500	GO:0006810|GO:0006810|GO:0006810|GO:0007275|GO:0005488|GO:0005488|GO:0005215|GO:0005488		GO:0005488|GO:0005488|GO:0005215|GO:0005488	GO:0006810|GO:0006810|GO:0006810|GO:0007275	+	520	A	NP_001018059.1	NM_001018049.1	NM_001018049.1	MGC142288; GdS; GD; PP14; PEP; PAEG; GdF; MGC138509; GdA
7380470	-1.92229	-0.942825	1.92229	down	ILMN_2313851	OSBPL9	114883	NM_148906.1	Homo sapiens oxysterol binding protein-like 9 (OSBPL9), transcript variant 3, mRNA.	chr1	GCTTCCCTTTTCCCTCTGTGGCAGTTACGATTTTGACTTCAGTCCTGAGA	NM_148906.1	OSBPL9	ILMN_16140		52026265	52026216	22547168	GO:0006869|GO:0008202|GO:0006869|GO:0008202|GO:0006869|GO:0008202|GO:0006869|GO:0008202|GO:0006869|GO:0008202|GO:0006869|GO:0008202			GO:0006869|GO:0008202|GO:0006869|GO:0008202|GO:0006869|GO:0008202|GO:0006869|GO:0008202|GO:0006869|GO:0008202|GO:0006869|GO:0008202	+	2318	A	NP_683704.1	NM_148906.1	NM_148906.1	FLJ14801; FLJ14629; FLJ34384; ORP9; FLJ32055; MGC15035; FLJ12492
6770026	-1.91974	-0.94091	1.91974	down	ILMN_1684217	AURKB	9212	NM_004217.2	Homo sapiens aurora kinase B (AURKB), mRNA.	chr17	CACAACGAGACCTATCGCCGCATCGTCAAGGTGGACCTAAAGTTCCCCGC	NM_004217.2	AURKB	ILMN_24702		8108562	8108342	83776599	GO:0000775|GO:0005634|GO:0005694|GO:0006468|GO:0007049|GO:0007067|GO:0032259|GO:0051301|GO:0000166|GO:0000287|GO:0003676|GO:0004674|GO:0005515|GO:0005515|GO:0005524|GO:0008168|GO:0016740	GO:0000775|GO:0005634|GO:0005694	GO:0000166|GO:0000287|GO:0003676|GO:0004674|GO:0005515|GO:0005515|GO:0005524|GO:0008168|GO:0016740	GO:0006468|GO:0007049|GO:0007067|GO:0032259|GO:0051301	-	893	S	NP_004208.2	NM_004217.1	NM_004217.2	ARK2; STK5; AurB; IPL1; AIM1; AIK2; STK12; AIM-1
4210553	-1.91889	-0.940273	1.91889	down	ILMN_3193306	C14orf109	26175	NM_015676.1	Homo sapiens chromosome 14 open reading frame 109 (C14orf109), transcript variant 2, mRNA.	chr14	CTGCAGTTTCTTCACAGATCTCAGGAAGTTGTCGTGGGGCAGAGGCTTTT	NM_015676.1	C14ORF109	ILMN_307789		92722885	92722836	148806868	GO:0016020|GO:0016021	GO:0016020|GO:0016021			+	561	A	NP_056491.1	NM_015676.1	NM_015676.1	DKFZP564F1123
4230195	-1.91762	-0.939321	1.91762	down	ILMN_2399300	NAV2	89797	NM_145117.3	Homo sapiens neuron navigator 2 (NAV2), transcript variant 2, mRNA.	chr11	TTGTCATGAGGTTTTTGGATTTGCCAATGATCTGCTGGACATCATGCCCC	NM_145117.3	NAV2	ILMN_8536		20099642	20099593	58651739	GO:0005634|GO:0000166|GO:0004386|GO:0005524|GO:0016787|GO:0017111|GO:0000166|GO:0005524|GO:0017111|GO:0000166|GO:0005524|GO:0017111	GO:0005634	GO:0000166|GO:0004386|GO:0005524|GO:0016787|GO:0017111|GO:0000166|GO:0005524|GO:0017111|GO:0000166|GO:0005524|GO:0017111		+	10833	A	NP_660093.2	NM_145117.3	NM_145117.3	STEERIN2; HELAD1; RAINB1; FLJ10633; FLJ23707; FLJ11030; POMFIL2; KIAA1419
5260403	-1.91633	-0.938344	1.91633	down	ILMN_1713496	ST3GAL5	8869	NM_001042437.1	Homo sapiens ST3 beta-galactoside alpha-2,3-sialyltransferase 5 (ST3GAL5), transcript variant 2, mRNA.	chr2	CTGACAACTGTGAAGCCACCCTGGGCTACAGAAACCACAGTCTTCCCAGC	NM_001042437.1	ST3GAL5	ILMN_181371		86066632	86066583	109633045	GO:0000139|GO:0005794|GO:0005887|GO:0016020|GO:0030173|GO:0001574|GO:0005975|GO:0006486|GO:0004513|GO:0047291	GO:0000139|GO:0005794|GO:0005887|GO:0016020|GO:0030173	GO:0004513|GO:0047291	GO:0001574|GO:0005975|GO:0006486	-	1875	S	NP_001035902.1	NM_003896.2	NM_001042437.1	SIAT9; ST3GalV; SIATGM3S
1990563	-1.91614	-0.9382	1.91614	down	ILMN_1666967	BRP44L	51660	NM_016098.1	Homo sapiens brain protein 44-like (BRP44L), mRNA.	chr6	CCACGCAACAAATGAAGTAGCCCAGCTCATCCAGGGAGGGCGGCTTATCA	NM_016098.1	BRP44L	ILMN_4349		166699507	166699458	7706368	GO:0005575|GO:0005743|GO:0008150|GO:0003674	GO:0005575|GO:0005743	GO:0003674	GO:0008150	-	371	S	NP_057182.1	NM_016098.1	NM_016098.1	CGI-129; dJ68L15.3
7550243	-1.90558	-0.93023	1.90558	down	ILMN_1669940	TMEM38B	55151	NM_018112.1	Homo sapiens transmembrane protein 38B (TMEM38B), mRNA.	chr9	CCTTCCAATGGCGTTGGGTCATTGGCCTCAAAGCCGGTAGATGTTGCCTC	NM_018112.1	TMEM38B	ILMN_12896		107576142	107576093	8922460	GO:0005783|GO:0005789|GO:0016020|GO:0016021|GO:0016020|GO:0006811|GO:0006813|GO:0015672|GO:0005267|GO:0030955|GO:0005261	GO:0005783|GO:0005789|GO:0016020|GO:0016021|GO:0016020	GO:0005267|GO:0030955|GO:0005261	GO:0006811|GO:0006813|GO:0015672	+	904	S	NP_060582.1	NM_018112.1	NM_018112.1	RP11-219P18.1; FLJ10493; D4Ertd89e; C9orf87; bA219P18.1
3940095	-1.89516	-0.922321	1.89516	down	ILMN_3307221	NAV2	89797	NM_145117.4	Homo sapiens neuron navigator 2 (NAV2), transcript variant 2, mRNA.	chr11	GGGAGTGGGACAGGAACAAGACTTGCCTAGATCTTTGTTGTATCTTGGGG	NM_145117.4	NAV2	ILMN_8536		20142651	20142602	161169011	GO:0005634|GO:0000166|GO:0004386|GO:0005524|GO:0016787|GO:0017111|GO:0000166|GO:0005524|GO:0017111|GO:0000166|GO:0005524|GO:0017111	GO:0005634	GO:0000166|GO:0004386|GO:0005524|GO:0016787|GO:0017111|GO:0000166|GO:0005524|GO:0017111|GO:0000166|GO:0005524|GO:0017111		+	10449	A	NP_660093.2	NM_145117.4	NM_145117.4	STEERIN2; HELAD1; RAINB1; FLJ10633; FLJ23707; FLJ77876; FLJ11030; POMFIL2; KIAA1419
3140328	-1.8949	-0.922125	1.8949	down	ILMN_1682459	TUBB4	10382	NM_006087.2	Homo sapiens tubulin, beta 4 (TUBB4), mRNA.	chr19	TGCCTCACTCCCCTCAGCCCCTGCCGACCTTAGCTTATCTGGGAGAGAAA	NM_006087.2	TUBB4	ILMN_23388		6494474	6494425	21361321	GO:0005874|GO:0005929|GO:0043234|GO:0007018|GO:0051258|GO:0000166|GO:0003924|GO:0005198|GO:0005525	GO:0005874|GO:0005929|GO:0043234	GO:0000166|GO:0003924|GO:0005198|GO:0005525	GO:0007018|GO:0051258	-	2142	S	NP_006078.2	NM_006087.2	NM_006087.2	TUBB5; beta-5
7050082	-1.89455	-0.921853	1.89455	down	ILMN_2078599	ACP5	54	NM_001611.2	Homo sapiens acid phosphatase 5, tartrate resistant (ACP5), mRNA.	chr19	CCGGGACCCTGCTCACAGGCAGGCTTTTCCTCCAACCTGTGGCGCTGCAG	NM_001611.2	ACP5	ILMN_20083		11546767	11546718	6138970	GO:0005764|GO:0005829|GO:0016021|GO:0003993|GO:0003993|GO:0005506|GO:0016787|GO:0046872	GO:0005764|GO:0005829|GO:0016021	GO:0003993|GO:0003993|GO:0005506|GO:0016787|GO:0046872		-	1124	S	NP_001602.1	NM_001611.2	NM_001611.2	TRAP; MGC117378
1570523	-1.88865	-0.917358	1.88865	down	ILMN_1679919	ASCC2	84164	NM_032204.3	Homo sapiens activating signal cointegrator 1 complex subunit 2 (ASCC2), mRNA.	chr22	CAAACCTCGGGCCACAAGACACCACTTCCCCTTTACCCTGGACAGCAGGA	NM_032204.3	ASCC2	ILMN_24019		30184706	30184657	34147616	GO:0005634|GO:0005737|GO:0005925|GO:0006350|GO:0006355	GO:0005634|GO:0005737|GO:0005925		GO:0006350|GO:0006355	-	2674	S	NP_115580.2	NM_032204.3	NM_032204.3	ASC1p100
4760450	-1.88607	-0.915381	1.88607	down	ILMN_1801118	C16orf33	79622	NM_024571.2	Homo sapiens chromosome 16 open reading frame 33 (C16orf33), mRNA.	chr16	CTGGTGGCTGAGCTTTTTCCCAGCAGGAATGGGTCCTCGAATCATCGTGC	NM_024571.2	C16ORF33	ILMN_821		47223	47174	52851417	GO:0005634|GO:0005689|GO:0006397|GO:0006464|GO:0008380	GO:0005634|GO:0005689		GO:0006397|GO:0006464|GO:0008380	+	1403	S	NP_078847.1	NM_024571.2	NM_024571.2	FLJ22940
270152	-1.88548	-0.914935	1.88548	down	ILMN_1720373	SLC7A5	8140	NM_003486.5	Homo sapiens solute carrier family 7 (cationic amino acid transporter, y+ system), member 5 (SLC7A5), mRNA.	chr16	AGGCTGGACACCCTCTGCCGAGTAATGACGTGTGTGGCTGGGACCTTCTT	NM_003486.5	SLC7A5	ILMN_25446		87863780	87863731	71979931	GO:0005737|GO:0005886|GO:0016021|GO:0016324|GO:0006520|GO:0006810|GO:0007275|GO:0007399|GO:0015804|GO:0015807|GO:0030154|GO:0015175|GO:0015179|GO:0042605	GO:0005737|GO:0005886|GO:0016021|GO:0016324	GO:0015175|GO:0015179|GO:0042605	GO:0006520|GO:0006810|GO:0007275|GO:0007399|GO:0015804|GO:0015807|GO:0030154	-	4391	S	NP_003477.4	NM_003486.5	NM_003486.5	MPE16; CD98; 4F2LC; hLAT1; D16S469E; LAT1; E16
380373	-1.88495	-0.914527	1.88495	down	ILMN_1663631	BANP	54971	NM_079837.2	Homo sapiens BTG3 associated nuclear protein (BANP), transcript variant 2, mRNA.	chr16	GAGCCCTTTGCTGTGTGCTCTGTCCAGTGTCATGAGACGGGAGCCCTTTG	NM_079837.2	BANP	ILMN_8638		86668195	86668146	109698608	GO:0005634|GO:0006350|GO:0006355|GO:0007275|GO:0016568|GO:0045786|GO:0003677	GO:0005634	GO:0003677	GO:0006350|GO:0006355|GO:0007275|GO:0016568|GO:0045786	+	2006	A	NP_524576.2	XM_938904.1	NM_079837.2	DKFZp761H172; FLJ10177; SMAR1; SMARBP1; FLJ20538
1690053	-1.87713	-0.908525	1.87713	down	ILMN_1695829	TTYH2	94015	NM_032646.5	Homo sapiens tweety homolog 2 (Drosophila) (TTYH2), transcript variant 1, mRNA.	chr17	TGGACAGCAGGGTGTTCTCAGCTCCCAGCGAAGCCTCCACAACAGAATGG	NM_032646.5	TTYH2	ILMN_25738		69769474	69769425	53988384	GO:0005886|GO:0016021|GO:0006811|GO:0005216|GO:0005254|GO:0005509|GO:0031404	GO:0005886|GO:0016021	GO:0005216|GO:0005254|GO:0005509|GO:0031404	GO:0006811	+	3118	A	NP_116035.5	NM_052869.1	NM_032646.5	C17orf29; MGC4837; MGC126172
3780681	-1.87258	-0.905024	1.87258	down	ILMN_1672660	MBP	4155	NM_001025100.1	Homo sapiens myelin basic protein (MBP), transcript variant 8, mRNA.	chr18	CTGCTCACTGTGTCCTTCTGTGGTCTCAGGAGCTGCAGTTGTTGCTGTTG	NM_001025100.1	MBP	ILMN_10370		74725011	74724962	68509937	GO:0005886|GO:0043209|GO:0006955|GO:0007268|GO:0007417|GO:0008366|GO:0019911|GO:0019911|GO:0019911|GO:0019911|GO:0019911|GO:0019911	GO:0005886|GO:0043209	GO:0019911|GO:0019911|GO:0019911|GO:0019911|GO:0019911|GO:0019911	GO:0006955|GO:0007268|GO:0007417|GO:0008366	-	4616	I	NP_001020271.1	NM_001025100.1	NM_001025100.1	MGC99675
5860592	-1.87109	-0.90388	1.87109	down	ILMN_1797332	NARS2	79731	NM_024678.3	Homo sapiens asparaginyl-tRNA synthetase 2, mitochondrial (putative) (NARS2), nuclear gene encoding mitochondrial protein, mRNA.	chr11	CACGTAAGGATGAGCTCCCGCAAGAAGAGGTACTTATAGCAAGGGGACTC	NM_024678.3	NARS2	ILMN_13605		77825182	77825133	39725682	GO:0005737|GO:0005739|GO:0005759|GO:0006421|GO:0006422|GO:0000166|GO:0003676|GO:0004815|GO:0004816|GO:0005524|GO:0016874	GO:0005737|GO:0005739|GO:0005759	GO:0000166|GO:0003676|GO:0004815|GO:0004816|GO:0005524|GO:0016874	GO:0006421|GO:0006422	-	1801	S	NP_078954.3	NM_024678.3	NM_024678.3	SLM5; FLJ23441
1230064	-1.87021	-0.9032	1.87021	down	ILMN_3257475	LOC100129866	100129866	XR_037532.1	PREDICTED: Homo sapiens misc_RNA (LOC100129866), miscRNA.		GTTCCCTTCACCTCATCCGTCTCTTGCCAAACTGAAGGCTACTGCAGGCC	XR_037532.1	LOC100129866	ILMN_338855				169162311						1040	M		XR_037532.1	XR_037532.1
1010370	-1.86989	-0.902956	1.86989	down	ILMN_1800912	ZFP106	64397	NM_022473.1	Homo sapiens zinc finger protein 106 homolog (mouse) (ZFP106), mRNA.	chr15	TCCCTGCCCCCAAATCATCAGGTTCCTCGGGTTTAAGAGAAGTGGTCTAA	NM_022473.1	ZFP106	ILMN_6305		42705548	42705499	11968022	GO:0005622|GO:0005624|GO:0005634|GO:0005829|GO:0008286|GO:0001515|GO:0008270|GO:0017124|GO:0046872	GO:0005622|GO:0005624|GO:0005634|GO:0005829	GO:0001515|GO:0008270|GO:0017124|GO:0046872	GO:0008286	-	9932	S	NP_071918.1	NM_022473.1	NM_022473.1	ZNF474; FLJ45841; DKFZp451A239; FLJ34610; SH3BP3
6770730	-1.86658	-0.900401	1.86658	down	ILMN_1808196	GSTO1	9446	NM_004832.1	Homo sapiens glutathione S-transferase omega 1 (GSTO1), mRNA.	chr10	GAAGCATACCCAGGGAAGAAGCTGTTGCCGGATGACCCCTATGAGAAAGC	NM_004832.1	GSTO1	ILMN_17696		106009512	106009463	4758483	GO:0005737|GO:0005737|GO:0008152|GO:0008152|GO:0016740|GO:0004364|GO:0016740|GO:0004364|GO:0016656|GO:0016740	GO:0005737|GO:0005737	GO:0016740|GO:0004364|GO:0016740|GO:0004364|GO:0016656|GO:0016740	GO:0008152|GO:0008152	+	292	S	NP_004823.1	NM_004832.1	NM_004832.1	GSTTLp28; P28; DKFZp686H13163
3890382	-1.86572	-0.899734	1.86572	down	ILMN_2388701	ST3GAL5	8869	NM_001042437.1	Homo sapiens ST3 beta-galactoside alpha-2,3-sialyltransferase 5 (ST3GAL5), transcript variant 2, mRNA.	chr2	GGAGAGGGGAGGTCACTCTTTTGATGGTGGCCCTGAACCTCATTCTGGTT	NM_001042437.1	ST3GAL5	ILMN_181371		86066912	86066863	109633045	GO:0000139|GO:0005794|GO:0005887|GO:0016020|GO:0030173|GO:0001574|GO:0005975|GO:0006486|GO:0004513|GO:0047291	GO:0000139|GO:0005794|GO:0005887|GO:0016020|GO:0030173	GO:0004513|GO:0047291	GO:0001574|GO:0005975|GO:0006486	-	1595	A	NP_001035902.1	NM_001042437.1	NM_001042437.1	SIAT9; ST3GalV; SIATGM3S
2060088	-1.86206	-0.8969	1.86206	down	ILMN_1694731	CLCN7	1186	NM_001287.3	Homo sapiens chloride channel 7 (CLCN7), mRNA.	chr16	CCTCACAGGGCCCCAAGGTGTCCGAGTGTGTTGGGTCTGAACGCGAAATA	NM_001287.3	CLCN7	ILMN_8600		1435407	1435358	39725672	GO:0016020|GO:0016021|GO:0016020|GO:0016021|GO:0006821|GO:0006811|GO:0006821|GO:0005216|GO:0005247|GO:0005515|GO:0005244|GO:0005247|GO:0031404	GO:0016020|GO:0016021|GO:0016020|GO:0016021	GO:0005216|GO:0005247|GO:0005515|GO:0005244|GO:0005247|GO:0031404	GO:0006821|GO:0006811|GO:0006821	-	3680	S	NP_001278.1	NM_001287.3	NM_001287.3	CLC-7; FLJ39644; OPTA2; FLJ46423; CLC7; FLJ26686
2760148	-1.85773	-0.893543	1.85773	down	ILMN_1664912	IL11RA	3590	NM_004512.3	Homo sapiens interleukin 11 receptor, alpha (IL11RA), transcript variant 1, mRNA.	chr9	TGCATGTATGTAGGTGCCTGGGGAGTGTGTGTGGGTCCTTGGCTCTTGGC	NM_004512.3	IL11RA	ILMN_3536		34651827	34651778	22212920	GO:0005887|GO:0016020|GO:0004896	GO:0005887|GO:0016020	GO:0004896		+	1617	I	NP_004503.1	NM_004512.3	NM_004512.3	MGC2146
5670673	-1.85566	-0.891934	1.85566	down	ILMN_1730620	ARRB1	408	NM_004041.3	Homo sapiens arrestin, beta 1 (ARRB1), transcript variant 1, mRNA.	chr11	TAAAAGATGACCGCGTTGAAGGCCACCTCCTTCTGGCTGGGAGGGGCAGA	NM_004041.3	ARRB1	ILMN_7318		74976771	74976722	58219795	GO:0005624|GO:0005625|GO:0005737|GO:0005834|GO:0005886|GO:0007165|GO:0007600|GO:0050896|GO:0004857|GO:0005515|GO:0005515|GO:0005515|GO:0005515|GO:0005515|GO:0005515|GO:0005515|GO:0005515	GO:0005624|GO:0005625|GO:0005737|GO:0005834|GO:0005886	GO:0004857|GO:0005515|GO:0005515|GO:0005515|GO:0005515|GO:0005515|GO:0005515|GO:0005515|GO:0005515	GO:0007165|GO:0007600|GO:0050896	-	1914	A	NP_004032.2	NM_004041.3	NM_004041.3	ARB1; ARR1
4670743	-1.85364	-0.890361	1.85364	down	ILMN_2204297	MUDENG	55745	NM_018229.2	Homo sapiens MU-2/AP1M2 domain containing, death-inducing (MUDENG), mRNA.	chr14	TCTTCAGAAACCATCTAGTCATCATCTTTATACTCTACCTGCTTCTGCAA	NM_018229.2	MUDENG	ILMN_180528		56826389	56826340	21361775					+	2864	S	NP_060699.2	NM_018229.2	NM_018229.2	FLJ10813
5390646	-1.85247	-0.889448	1.85247	down	ILMN_1731644	SETDB2	83852	NM_031915.1	Homo sapiens SET domain, bifurcated 2 (SETDB2), mRNA.	chr13	GCTATGAAGCTGGGACTGTGCCTGAGAAGGAAATCTTCTGCCAATGTGGG	NM_031915.1	SETDB2	ILMN_24431		48963956	48963907	13994281	GO:0005634|GO:0016568|GO:0003677|GO:0008168|GO:0008270|GO:0016740|GO:0018024	GO:0005634	GO:0003677|GO:0008168|GO:0008270|GO:0016740|GO:0018024	GO:0016568	+	2906	S	NP_114121.1	NM_031915.1	NM_031915.1	KMT1F; CLLD8; DKFZp586I0123; CLLL8; C13orf4; DKFZp761J1217
2350685	-1.84423	-0.883019	1.84423	down	ILMN_1682034	HEY2	23493	NM_012259.1	Homo sapiens hairy/enhancer-of-split related with YRPW motif 2 (HEY2), mRNA.	chr6	ACCTCTGCACCCTGAAGGTAGCCATACAGATGCCGACAGATCCACAAAGG	NM_012259.1	HEY2	ILMN_10499		126122751	126122702	6912413	GO:0005634|GO:0005634|GO:0006355|GO:0007219|GO:0007275|GO:0007399|GO:0009887|GO:0001570|GO:0006355|GO:0045746|GO:0003700|GO:0003677|GO:0005515|GO:0030528	GO:0005634|GO:0005634	GO:0003700|GO:0003677|GO:0005515|GO:0030528	GO:0006355|GO:0007219|GO:0007275|GO:0007399|GO:0009887|GO:0001570|GO:0006355|GO:0045746	+	1125	S	NP_036391.1	NM_012259.1	NM_012259.1	GRL; HERP1
6770091	-1.83669	-0.877108	1.83669	down	ILMN_1655694	LOC642031	642031	XM_936101.2	PREDICTED: Homo sapiens hypothetical protein LOC642031 (LOC642031), mRNA.		GGTGCTCACCTGGGGCCTCCATCCCAGAAGCGCAGGGCTTATTTTTCTGA	XM_936101.2	LOC642031	ILMN_33514				113417808						3014	S	XP_941194.2	XM_936101.1	XM_936101.2
3830315	-1.83528	-0.875998	1.83528	down	ILMN_1764266	CKMT2	1160	NM_001825.2	Homo sapiens creatine kinase, mitochondrial 2 (sarcomeric) (CKMT2), nuclear gene encoding mitochondrial protein, transcript variant 1, mRNA.	chr5	TGGAGAGAGGCCAAGATATTAAGGTGCCACCCCCTCTGCCTCAGTTTGGC	NM_001825.2	CKMT2	ILMN_8974		80562068	80562019	153251981	GO:0005739|GO:0005743|GO:0016020|GO:0006600|GO:0006936|GO:0000166|GO:0004111|GO:0005524	GO:0005739|GO:0005743|GO:0016020	GO:0000166|GO:0004111|GO:0005524	GO:0006600|GO:0006936	+	1444	S	NP_001816.2	NM_001825.1	NM_001825.2	SMTCK
2680044	-1.82985	-0.871723	1.82985	down	ILMN_1665859	RAB27A	5873	NM_183236.1	Homo sapiens RAB27A, member RAS oncogene family (RAB27A), transcript variant 4, mRNA.	chr15	GAGCAACCAAAGTGGGACTTCTGTCTCCCCGCTATATTCCCATTGCTCTG	NM_183236.1	RAB27A	ILMN_26005		55497026	55496977	34485710	GO:0001750|GO:0005737|GO:0005794|GO:0016020|GO:0030141|GO:0030425|GO:0042470|GO:0006605|GO:0007264|GO:0007596|GO:0015031|GO:0016192|GO:0030318|GO:0032400|GO:0032402|GO:0043316|GO:0043320|GO:0043473|GO:0000166|GO:0003924|GO:0005515|GO:0005525|GO:0031489	GO:0001750|GO:0005737|GO:0005794|GO:0016020|GO:0030141|GO:0030425|GO:0042470	GO:0000166|GO:0003924|GO:0005515|GO:0005525|GO:0031489	GO:0006605|GO:0007264|GO:0007596|GO:0015031|GO:0016192|GO:0030318|GO:0032400|GO:0032402|GO:0043316|GO:0043320|GO:0043473	-	1537	A	NP_899059.1	NM_004580.3	NM_183236.1	RAB27; HsT18676; GS2; MGC117246; RAM
2030482	-1.82312	-0.866413	1.82312	down	ILMN_1684054	ASAH1	427	NM_177924.2	Homo sapiens N-acylsphingosine amidohydrolase (acid ceramidase) 1 (ASAH1), transcript variant 1, mRNA.	chr8	GCTCTTCTTTGCCTCTGCTGGAGTCCGGGGAGTGGCGTTGGCTGCTAGAG	NM_177924.2	ASAH1	ILMN_26236		17985898	17985849	119395743	GO:0005764|GO:0006629|GO:0006672|GO:0016787|GO:0017040	GO:0005764	GO:0016787|GO:0017040	GO:0006629|GO:0006672	-	261	I	NP_808592.1	NM_177924.1	NM_177924.2	AC; FLJ22079; FLJ21558; PHP32; ASAH; PHP
4290243	-1.81758	-0.862018	1.81758	down	ILMN_1801833	ARHGAP24	83478	NM_031305.2	Homo sapiens Rho GTPase activating protein 24 (ARHGAP24), transcript variant 2, mRNA.	chr4	GGATTCAGTGAGCCTGCTTTCGCCTGCTGTCTCTGATGGCTCTGGCAAGG	NM_031305.2	ARHGAP24	ILMN_8024		86921914	86921865	111154098					+	2616	A	NP_112595.2	NM_001025616.1	NM_031305.2	FILGAP; p73RhoGAP; FLJ33877; RC-GAP72; DKFZP564B1162; p73; RCGAP72
6250382	-1.81743	-0.861899	1.81743	down	ILMN_1793894	ANAPC13	25847	NM_015391.2	Homo sapiens anaphase promoting complex subunit 13 (ANAPC13), mRNA.	chr3	AGCCTTTTCTCAAAGCCCTTTCAGTTACAACCACCCCACTATGGAATCAG	NM_015391.2	ANAPC13	ILMN_29125		135679487	135679438	142357437	GO:0005634|GO:0006511|GO:0007049|GO:0007067|GO:0051301	GO:0005634		GO:0006511|GO:0007049|GO:0007067|GO:0051301	-	922	S	NP_056206.1	NM_015391.1	NM_015391.2	SWM1; APC13; DKFZP566D193m; DKFZP566D193
2600070	-1.81582	-0.860622	1.81582	down	ILMN_2134974	RAB38	23682	NM_022337.1	Homo sapiens RAB38, member RAS oncogene family (RAB38), mRNA.	chr11	CCAAGATGACCTCCATTCTCGGCAGACCTAAGAGTTGCCTCTGAGTTAGC	NM_022337.1	RAB38	ILMN_22951		87846704	87846655	11641236	GO:0005575|GO:0005886|GO:0042470|GO:0007264|GO:0015031|GO:0000166|GO:0003924|GO:0005525	GO:0005575|GO:0005886|GO:0042470	GO:0000166|GO:0003924|GO:0005525	GO:0007264|GO:0015031	-	1134	S	NP_071732.1	NM_022337.1	NM_022337.1	NY-MEL-1; rrGTPbp
360747	-1.81337	-0.858671	1.81337	down	ILMN_1753498	COASY	80347	NM_001042532.1	Homo sapiens Coenzyme A synthase (COASY), transcript variant 4, mRNA.	chr17	GGGTGACTCTTACCCACAGCTGACTAGGGCCAGCGCAAATACTGGAACCT	NM_001042532.1	COASY	ILMN_171680		37971791	37971742	110227610	GO:0005575|GO:0005737|GO:0009058|GO:0015937|GO:0000166|GO:0004140|GO:0004595|GO:0005524|GO:0016740	GO:0005575|GO:0005737	GO:0000166|GO:0004140|GO:0004595|GO:0005524|GO:0016740	GO:0009058|GO:0015937	+	2350	S	NP_001035997.1	NM_025233.4	NM_001042532.1	FLJ35179; pOV-2; NBP; UKR1; PPAT; DPCK
2360706	-1.81225	-0.857783	1.81225	down	ILMN_2082314	TOM1	10043	NM_005488.1	Homo sapiens target of myb1 (chicken) (TOM1), mRNA.	chr22	GGCACCACAGCACTGGGGCTCACCTCTTGGTTGATCCTCTTGTACTGGGA	NM_005488.1	TOM1	ILMN_27313		34073926	34073877	4885636	GO:0005622|GO:0005737|GO:0005769|GO:0005813|GO:0005829|GO:0016020|GO:0005622|GO:0005622|GO:0006886|GO:0006897|GO:0016197|GO:0016197|GO:0006886|GO:0006886|GO:0006886|GO:0005515	GO:0005622|GO:0005737|GO:0005769|GO:0005813|GO:0005829|GO:0016020|GO:0005622|GO:0005622	GO:0005515	GO:0006886|GO:0006897|GO:0016197|GO:0016197|GO:0006886|GO:0006886|GO:0006886	+	2215	S	NP_005479.1	NM_005488.1	NM_005488.1	FLJ33404
1850097	-1.81046	-0.856358	1.81046	down	ILMN_1696615	CA8	767	NM_004056.4	Homo sapiens carbonic anhydrase VIII (CA8), mRNA.	chr8	AGGTGCCACTAGCAGATGTAAGCGTATACTTAGTTGCCGTTAGATGTGAC	NM_004056.4	CA8	ILMN_164204		61264210	61264161	56121820	GO:0005737|GO:0006730|GO:0048015|GO:0004089|GO:0005515|GO:0008270|GO:0046872	GO:0005737	GO:0004089|GO:0005515|GO:0008270|GO:0046872	GO:0006730|GO:0048015	-	2044	S	NP_004047.3	NM_004056.4	NM_004056.4	CALS; MGC99509; CA-VIII; CARP; MGC120502
3800706	-1.80966	-0.855719	1.80966	down	ILMN_2413644	TM4SF19	116211	NM_138461.2	Homo sapiens transmembrane 4 L six family member 19 (TM4SF19), mRNA.	chr3	GGTGTTTTCATCATCGGCTGTCTTGAATCCTTTCTACAAGGAGTGGGTAC	NM_138461.2	TM4SF19	ILMN_23716		197535056	197535007	115511027	GO:0016020|GO:0016021	GO:0016020|GO:0016021			-	783	A	NP_612470.2	NM_138461.2	NM_138461.2	OCTM4
160255	-1.80002	-0.848009	1.80002	down	ILMN_1751803	LSM10	84967	NM_032881.1	Homo sapiens LSM10, U7 small nuclear RNA associated (LSM10), mRNA.	chr1	TCCATCGGGTGCGAAACTTTGGTGGCAAGGGCCAAGGCCGGTGGGAATTT	NM_032881.1	LSM10	ILMN_14450		36859428	36859379	14249631	GO:0005634|GO:0030529|GO:0006397|GO:0008380|GO:0003723|GO:0005515	GO:0005634|GO:0030529	GO:0003723|GO:0005515	GO:0006397|GO:0008380	-	452	S	NP_116270.1	NM_032881.1	NM_032881.1	MST074; MSTP074; MGC15749
1980288	-1.79839	-0.846708	1.79839	down	ILMN_2390853	CTSH	1512	NM_004390.2	Homo sapiens cathepsin H (CTSH), transcript variant 1, mRNA.	chr15	CAAAGATCACCAGCCATGTGCCTTAGTGTCCTTCTTAACAGACTCAAACC	NM_004390.2	CTSH	ILMN_8602		77001332	77001283	23110954	GO:0005764|GO:0006508|GO:0004197|GO:0005515|GO:0008233	GO:0005764	GO:0004197|GO:0005515|GO:0008233	GO:0006508	-	1299	A	NP_004381.2	NM_004390.2	NM_004390.2	CPSB; ACC-4; MGC1519; minichain; ACC-5; DKFZp686B24257
5310707	-1.79831	-0.846644	1.79831	down	ILMN_1726138	EI24	9538	NM_004879.3	Homo sapiens etoposide induced 2.4 mRNA (EI24), transcript variant 1, mRNA.	chr11	TGCACCAGCGGTTGTCTAACATAGAAAGGAATTGGCCTTACTACTTTGGG	NM_004879.3	EI24	ILMN_8791		124956375	124956326	55956765	GO:0016020|GO:0016021|GO:0006917	GO:0016020|GO:0016021		GO:0006917	+	925	I	NP_004870.3	NM_004879.3	NM_004879.3	TP53I8; PIG8
110010	-1.79798	-0.846377	1.79798	down	ILMN_2329773	RAB27A	5873	NM_004580.3	Homo sapiens RAB27A, member RAS oncogene family (RAB27A), transcript variant 1, mRNA.	chr15	GAGGAAAAGATTTAGACATTTCAAGAGCAGGGTTGGCCAGGCGCGGTGGC	NM_004580.3	RAB27A	ILMN_165060		55495952	55495903	34485707	GO:0001750|GO:0005737|GO:0005794|GO:0016020|GO:0030141|GO:0030425|GO:0042470|GO:0006605|GO:0007264|GO:0007596|GO:0015031|GO:0016192|GO:0030318|GO:0032400|GO:0032402|GO:0043316|GO:0043320|GO:0043473|GO:0000166|GO:0003924|GO:0005515|GO:0005525|GO:0031489	GO:0001750|GO:0005737|GO:0005794|GO:0016020|GO:0030141|GO:0030425|GO:0042470	GO:0000166|GO:0003924|GO:0005515|GO:0005525|GO:0031489	GO:0006605|GO:0007264|GO:0007596|GO:0015031|GO:0016192|GO:0030318|GO:0032400|GO:0032402|GO:0043316|GO:0043320|GO:0043473	-	2663	A	NP_004571.2	NM_004580.3	NM_004580.3	RAB27; HsT18676; GS2; MGC117246; RAM
4070215	-1.79636	-0.845074	1.79636	down	ILMN_1722834	RGS12	6002	NM_002926.3	Homo sapiens regulator of G-protein signaling 12 (RGS12), transcript variant 2, mRNA.	chr4	CCCTCCATCCGTCTTGGTGGACACCTGTGTGGCTCTCACCTGCGTTTTGA	NM_002926.3	RGS12	ILMN_161894		3387609	3387560	108773791	GO:0000794|GO:0005634|GO:0008277|GO:0009968|GO:0007165|GO:0005057|GO:0005096|GO:0005515|GO:0005057	GO:0000794|GO:0005634	GO:0005057|GO:0005096|GO:0005515|GO:0005057	GO:0008277|GO:0009968|GO:0007165	+	6147	I	NP_002917.1	NM_002926.2	NM_002926.3	DKFZp761K1817; DKFZp761K1617
2480341	-1.7938	-0.84302	1.7938	down	ILMN_1711005	CDC25A	993	NM_001789.2	Homo sapiens cell division cycle 25 homolog A (S. pombe) (CDC25A), transcript variant 1, mRNA.	chr3	GGTGCCAGCCTCCTTACCATCACGGCTTCACTGAGGTGTAGGTGGGTTTT	NM_001789.2	CDC25A	ILMN_174259		48199836	48199787	42490757	GO:0005575|GO:0005622|GO:0005634|GO:0005654|GO:0005654|GO:0005654|GO:0005794|GO:0000079|GO:0006260|GO:0006470|GO:0007049|GO:0007067|GO:0008283|GO:0051301|GO:0004725|GO:0005515|GO:0016787	GO:0005575|GO:0005622|GO:0005634|GO:0005654|GO:0005654|GO:0005654|GO:0005794	GO:0004725|GO:0005515|GO:0016787	GO:0000079|GO:0006260|GO:0006470|GO:0007049|GO:0007067|GO:0008283|GO:0051301	-	3330	A	NP_001780.2	NM_001789.2	NM_001789.2	CDC25A2
2450327	-1.79267	-0.842106	1.79267	down	ILMN_1702861	SGCD	6444	NM_172244.2	Homo sapiens sarcoglycan, delta (35kDa dystrophin-associated glycoprotein) (SGCD), transcript variant 2, mRNA.	chr5	GTCCCCAACCCGGTCTCTAGTGATGGAGGCCCCAAAAGGAGTGGAAATCA	NM_172244.2	SGCD	ILMN_9959		155754205	155754156	46249399	GO:0005737|GO:0005856|GO:0005886|GO:0016012|GO:0016021|GO:0007010|GO:0007517|GO:0007517|GO:0005515	GO:0005737|GO:0005856|GO:0005886|GO:0016012|GO:0016021	GO:0005515	GO:0007010|GO:0007517|GO:0007517	+	1101	A	NP_758447.1	NM_172244.2	NM_172244.2	SG-delta; SGCDP; CMD1L; MGC22567; 35DAG; SGD; DAGD
2000445	-1.79212	-0.841671	1.79212	down	ILMN_1683026	PSMB10	5699	NM_002801.2	Homo sapiens proteasome (prosome, macropain) subunit, beta type, 10 (PSMB10), mRNA.	chr16	ACCCTGGAGCTAGTGGAGGAAACTGTGCAGGCTATGGAGGTGGAGTAAGC	NM_002801.2	PSMB10	ILMN_29653		67968509	67968460	23110923	GO:0005634|GO:0005737|GO:0005829|GO:0005839|GO:0006511|GO:0006959|GO:0031145|GO:0051436|GO:0051437|GO:0004298|GO:0008233	GO:0005634|GO:0005737|GO:0005829|GO:0005839	GO:0004298|GO:0008233	GO:0006511|GO:0006959|GO:0031145|GO:0051436|GO:0051437	-	876	S	NP_002792.1	NM_002801.2	NM_002801.2	beta2i; MGC1665; LMP10; MECL1
5360678	-1.7921	-0.841649	1.7921	down	ILMN_2165867	DHCR7	1717	NM_001360.2	Homo sapiens 7-dehydrocholesterol reductase (DHCR7), transcript variant 1, mRNA.	chr11	CACCGGCTGTGGCCTTTCAGGTGTAGGCAGGTGGGCTCTGCTTCCCGATT	NM_001360.2	DHCR7	ILMN_2138		71145780	71145731	119943111	GO:0005640|GO:0005783|GO:0005789|GO:0005789|GO:0016020|GO:0016021|GO:0001568|GO:0006695|GO:0009791|GO:0030154|GO:0030324|GO:0035264|GO:0042127|GO:0055114|GO:0005515|GO:0016491|GO:0047598|GO:0047598	GO:0005640|GO:0005783|GO:0005789|GO:0005789|GO:0016020|GO:0016021	GO:0005515|GO:0016491|GO:0047598|GO:0047598	GO:0001568|GO:0006695|GO:0009791|GO:0030154|GO:0030324|GO:0035264|GO:0042127|GO:0055114	-	2341	S	NP_001351.2	NM_001360.2	NM_001360.2	SLOS
4120717	-1.79142	-0.841105	1.79142	down	ILMN_1798700	CHRNA1	1134	NM_000079.2	Homo sapiens cholinergic receptor, nicotinic, alpha 1 (muscle) (CHRNA1), transcript variant 2, mRNA.	chr2	CCTCGGAGTCTTCATGCTTGTTTGCATCATCGGAACCCTAGCCGTGTTTG	NM_000079.2	CHRNA1	ILMN_44443		175321181	175321132	87567780	GO:0005886|GO:0005892|GO:0005892|GO:0016021|GO:0030054|GO:0031594|GO:0031594|GO:0045211|GO:0006811|GO:0006936|GO:0007165|GO:0007274|GO:0007528|GO:0042391|GO:0042391|GO:0004889|GO:0004889|GO:0005216|GO:0005230|GO:0015464|GO:0042166	GO:0005886|GO:0005892|GO:0005892|GO:0016021|GO:0030054|GO:0031594|GO:0031594|GO:0045211	GO:0004889|GO:0004889|GO:0005216|GO:0005230|GO:0015464|GO:0042166	GO:0006811|GO:0006936|GO:0007165|GO:0007274|GO:0007528|GO:0042391|GO:0042391	-	1349	S	NP_000070.1	NM_000079.1	NM_000079.2	FCCMS; ACHRA; ACHRD; CHRNA; CMS2A; SCCMS
1820743	-1.78772	-0.83812	1.78772	down	ILMN_1849186				Homo sapiens, clone IMAGE:3618365, mRNA	chr8	GAAGTGGCTCTGTCCCCCCAGAGTTAAGGATTTGCTACACTGGTCCTCTG	BC004287	HS.434957	ILMN_91344	Hs.434957	81703600	81703551	13279127					-	2783	S		Hs.434957	Hs.434957
1770170	-1.7864	-0.837055	1.7864	down	ILMN_2392189	CTDSPL	10217	NM_005808.2	Homo sapiens CTD (carboxy-terminal domain, RNA polymerase II, polypeptide A) small phosphatase-like (CTDSPL), transcript variant 2, mRNA.	chr3	CCGGGTAGTGGAGATGCTGGTGTCTGGGTAGTCATGGATTTCTGCTGGAC	NM_005808.2	CTDSPL	ILMN_510		38000571	38000522	56549680	GO:0005575|GO:0005634|GO:0008150|GO:0003674|GO:0004721|GO:0016787	GO:0005575|GO:0005634	GO:0003674|GO:0004721|GO:0016787	GO:0008150	+	4236	A	NP_005799.2	NM_005808.2	NM_005808.2	SCP3; C3orf8; PSR1; HYA22
2680670	-1.78556	-0.83638	1.78556	down	ILMN_1819783				Homo sapiens cDNA FLJ25252 fis, clone STM03814	chr4	GGGAGAAAAATCCCCGCTTGCTAAATGATACTAAACCGTTGTTTGGGCTC	AK057981	HS.415576	ILMN_90423	Hs.415576	160048086	160048037	16553973					+	1397	S		Hs.415576	Hs.415576
2350201	-1.77479	-0.827644	1.77479	down	ILMN_1758392	ANKS1B	56899	NM_181670.2	Homo sapiens ankyrin repeat and sterile alpha motif domain containing 1B (ANKS1B), transcript variant 2, mRNA.	chr12	AAATACTGGTGATGCTCCCTAGAGCAGGAGGCCCGGAAGTGCTGACGCAG	NM_181670.2	ANKS1B	ILMN_28640		99138690	99138641	50511946	GO:0005634|GO:0005737|GO:0005886|GO:0030054|GO:0042995|GO:0045202|GO:0045211	GO:0005634|GO:0005737|GO:0005886|GO:0030054|GO:0042995|GO:0045202|GO:0045211			-	2561	I	NP_858056.2	NM_181670.2	NM_181670.2	MGC26087; ANKS2; AIDA; cajalin-2; EB-1; AIDA-1
3170102	-1.77436	-0.827302	1.77436	down	ILMN_2161556	C12orf49	79794	NM_024738.1	Homo sapiens chromosome 12 open reading frame 49 (C12orf49), mRNA.	chr12	TGCAGCAGGACTACATCGAACTCTGATGTGCCGGATTGTGGCATGTCTGC	NM_024738.1	C12ORF49	ILMN_20444		117153935	117153886	13376059	GO:0005576	GO:0005576			-	2435	S	NP_079014.1	NM_024738.1	NM_024738.1	FLJ21415
160333	-1.77143	-0.824917	1.77143	down	ILMN_1669831	C6orf192	116843	NM_052831.2	Homo sapiens chromosome 6 open reading frame 192 (C6orf192), mRNA.	chr6	GGTAGATGTATTTCATCCCTAGAGCAGGTCAGCCTCCTTCCCCTAATGCG	NM_052831.2	C6ORF192	ILMN_166002		133132338	133132289	66933002	GO:0016020|GO:0016021|GO:0006810|GO:0005215	GO:0016020|GO:0016021	GO:0005215	GO:0006810	-	2286	S	NP_439896.1	NM_052831.2	NM_052831.2	dJ55C23.6
460164	-1.77123	-0.824754	1.77123	down	ILMN_2134538	FTHL11	2503	NR_002204.1	Homo sapiens ferritin, heavy polypeptide-like 11 (FTHL11) on chromosome 8.	chr8	TGGGAGCGCCCGAATCTGGCTCGGCAGAATATCTCTTCGACAAGCACACC	NR_002204.1	FTHL11	ILMN_16343		82596545	82596496	56912195					-	672	S		NR_002204.1	NR_002204.1
6940037	-1.77104	-0.824597	1.77104	down	ILMN_1735764	HTR2B	3357	NM_000867.3	Homo sapiens 5-hydroxytryptamine (serotonin) receptor 2B (HTR2B), mRNA.	chr2	CCTGCCATGTACCAGAGTCCAATGAGGCTCCGAAGTTCAACCATTCAGTC	NM_000867.3	HTR2B	ILMN_29202		231681605	231681556	141801728	GO:0005886|GO:0005887|GO:0007165|GO:0007200|GO:0007507|GO:0008015|GO:0043123|GO:0004872|GO:0004993	GO:0005886|GO:0005887	GO:0004872|GO:0004993	GO:0007165|GO:0007200|GO:0007507|GO:0008015|GO:0043123	-	1820	S	NP_000858.2	NM_000867.2	NM_000867.3	5-HT2B; 5-HT(2B)
5720482	-1.77012	-0.823847	1.77012	down	ILMN_1729749	HERC5	51191	NM_016323.2	Homo sapiens hect domain and RLD 5 (HERC5), mRNA.	chr4	GGCCGGTTAGAACCCGTGACTGTATTCTCTCCCTTGGATACCCCTATGCC	NM_016323.2	HERC5	ILMN_22093		89427251	89427202	110825981	GO:0005622|GO:0005737|GO:0005622|GO:0000079|GO:0006464|GO:0006511|GO:0006464|GO:0006511|GO:0016874|GO:0016881|GO:0016874|GO:0016881	GO:0005622|GO:0005737|GO:0005622	GO:0016874|GO:0016881|GO:0016874|GO:0016881	GO:0000079|GO:0006464|GO:0006511|GO:0006464|GO:0006511	+	3401	S	NP_057407.2	NM_016323.1	NM_016323.2	CEBP1; CEB1
5910541	-1.7686	-0.822604	1.7686	down	ILMN_1807719	CTNS	1497	NM_004937.2	Homo sapiens cystinosis, nephropathic (CTNS), transcript variant 2, mRNA.	chr17	GGGGGTCCCAGGACGTGCCTCATACATGACTTGAGCTTGTCAGTCCACTG	NM_004937.2	CTNS	ILMN_162678		3511515	3511466	119943109	GO:0005765|GO:0005765|GO:0005769|GO:0005770|GO:0016020|GO:0016021|GO:0005764|GO:0006520|GO:0006749|GO:0006810|GO:0007420|GO:0015811|GO:0015811|GO:0015811|GO:0046034|GO:0050890|GO:0015811|GO:0015184|GO:0015184|GO:0015184	GO:0005765|GO:0005765|GO:0005769|GO:0005770|GO:0016020|GO:0016021|GO:0005764	GO:0015184|GO:0015184|GO:0015184	GO:0006520|GO:0006749|GO:0006810|GO:0007420|GO:0015811|GO:0015811|GO:0015811|GO:0046034|GO:0050890|GO:0015811	+	2751	A	NP_004928.2	NM_004937.1	NM_004937.2	CTNS-LSB; PQLC4
6980370	-1.7672	-0.821464	1.7672	down	ILMN_1754507	IRF4	3662	NM_002460.1	Homo sapiens interferon regulatory factor 4 (IRF4), mRNA.	chr6	CCCGTGTTGCTTCAAACTGAGACAGATGGGACTTAACAGGCAATGGGGTC	NM_002460.1	IRF4	ILMN_12414		356172	356123	4505286	GO:0005634|GO:0005737|GO:0006355|GO:0042110|GO:0043011|GO:0045082|GO:0045086|GO:0045368|GO:0045404|GO:0045622|GO:0045941|GO:0003700|GO:0003702|GO:0008134|GO:0016563	GO:0005634|GO:0005737	GO:0003700|GO:0003702|GO:0008134|GO:0016563	GO:0006355|GO:0042110|GO:0043011|GO:0045082|GO:0045086|GO:0045368|GO:0045404|GO:0045622|GO:0045941	+	4986	S	NP_002451.1	NM_002460.1	NM_002460.1	MUM1; LSIRF
2350037	-1.76222	-0.817394	1.76222	down	ILMN_1655867	HRASLS	57110	NM_020386.2	Homo sapiens HRAS-like suppressor (HRASLS), mRNA.	chr3	TCGCTATGGAGAAGGAGTTTCAGAGCAGGCCAACCGAGCGATAAGTACCG	NM_020386.2	HRASLS	ILMN_9767		194471108	194463691	38455407	GO:0005641|GO:0005737	GO:0005641|GO:0005737			+	783	S	NP_065119.1	NM_020386.2	NM_020386.2	HSD28; A-C1; H-REV107; HRASLS1
2120156	-1.76098	-0.816382	1.76098	down	ILMN_3235808	POM121C	100101267	NM_001099415.1	Homo sapiens POM121 membrane glycoprotein C (POM121C), mRNA.	chr7	GTACACACACTGGACGGCAGCGGGAGGCTGGGACTTTCCATTACAAATAG	NM_001099415.1	POM121C	ILMN_309456		75046212	75046163	150378544	GO:0005634|GO:0005643|GO:0005783|GO:0005789|GO:0016020|GO:0016021|GO:0031965|GO:0015031|GO:0051028|GO:0065002	GO:0005634|GO:0005643|GO:0005783|GO:0005789|GO:0016020|GO:0016021|GO:0031965		GO:0015031|GO:0051028|GO:0065002	-	5715	S	NP_001092885.1	NM_001099415.1	NM_001099415.1	MGC163461; DKFZp586P2220; DKFZp779K1713; MGC163459; FLJ43877; FLJ45082
6290112	-1.76009	-0.815651	1.76009	down	ILMN_1785660	SRPR	6734	NM_003139.2	Homo sapiens signal recognition particle receptor (docking protein) (SRPR), mRNA.	chr11	TCTTGGCCTCCCAACTCTTCCCACTCCCAGAATCCAGAAGTAAGCTCTGC	NM_003139.2	SRPR	ILMN_17625		126133153	126133104	23308696	GO:0005783|GO:0005785|GO:0005786|GO:0005789|GO:0016020|GO:0016021|GO:0006614|GO:0006886|GO:0000166|GO:0003924|GO:0004872|GO:0005047|GO:0005525|GO:0008312	GO:0005783|GO:0005785|GO:0005786|GO:0005789|GO:0016020|GO:0016021	GO:0000166|GO:0003924|GO:0004872|GO:0005047|GO:0005525|GO:0008312	GO:0006614|GO:0006886	-	2625	S	NP_003130.2	NM_003139.2	NM_003139.2	SRP-alpha; MGC9571; MGC3650; Sralpha; DP; MGC17355
4150110	-1.75947	-0.815143	1.75947	down	ILMN_3248882	KIAA0114	57291	NR_024031.1	Homo sapiens KIAA0114 (KIAA0114), non-coding RNA.	chr4	TCTGGGTGGCACGGGGGAGGTCATGAGAAACGTGGATTACACCCCCTTGT	NR_024031.1	KIAA0114	ILMN_366695		53580122	53580073	194394211					+	623	S		NR_024031.1	NR_024031.1
4290050	-1.75758	-0.813587	1.75758	down	ILMN_1740265	ACOT7	11332	NM_181864.2	Homo sapiens acyl-CoA thioesterase 7 (ACOT7), transcript variant hBACHb, mRNA.	chr1	CCGAGCACGCTGTAGGGTATGGGAAGAACCCAGCACCACTAATAAAGCTG	NM_181864.2	ACOT7	ILMN_3678		6332481	6332432	75709213	GO:0005737|GO:0005739|GO:0006629|GO:0000062|GO:0004091|GO:0016290|GO:0016787	GO:0005737|GO:0005739	GO:0000062|GO:0004091|GO:0016290|GO:0016787	GO:0006629	-	1563	A	NP_863654.1	NM_181866.2	NM_181864.2	hBACH; LACH; LACH1; RP1-120G22.10; BACH; ACH1; MGC1126; ACT; CTE-II
6450097	-1.75691	-0.813043	1.75691	down	ILMN_1670718	C18orf51	125704	NM_001044369.1	Homo sapiens chromosome 18 open reading frame 51 (C18orf51), mRNA.	chr18	TAGGGTGGGGAGTGGTGCTTTCTCTAGTGTGTCCTCCGGAACATCTTGCC	NM_001044369.1	C18ORF51	ILMN_166460		70254055	70254006	113195541					-	1216	A	NP_001037834.1	XM_058931.9	NM_001044369.1
1450082	-1.75378	-0.810464	1.75378	down	ILMN_1747058	TRAPPC2L	51693	NM_016209.2	Homo sapiens trafficking protein particle complex 2-like (TRAPPC2L), mRNA.	chr16	ACGACTGTGGTGGGGCCGTCGGTCTGTTCTGGTTGCCTCTTCCTGAATGG	NM_016209.2	TRAPPC2L	ILMN_26849		87454956	87454907	142349873	GO:0005622|GO:0006810|GO:0006888	GO:0005622		GO:0006810|GO:0006888	+	515	S	NP_057293.1	NM_016209.1	NM_016209.2	MGC111156; HSPC176
5310100	-1.75104	-0.808209	1.75104	down	ILMN_1705241	TDRD7	23424	NM_014290.1	Homo sapiens tudor domain containing 7 (TDRD7), mRNA.	chr9	TAACTCTGCTACATGGCTCTGACTGCTGTGGGGGATTGAAAAGAATATGC	NM_014290.1	TDRD7	ILMN_27692		99298113	99298064	24307950	GO:0005737|GO:0003676|GO:0005515	GO:0005737	GO:0003676|GO:0005515		+	3598	S	NP_055105.1	NM_014290.1	NM_014290.1	PCTAIRE2BP; RP11-508D10.1; KIAA1529
6290519	-1.75093	-0.808123	1.75093	down	ILMN_1696419	STOM	2040	NM_004099.4	Homo sapiens stomatin (STOM), transcript variant 1, mRNA.	chr9	CTCTGGATGATGCCACTGATGCCTGGGGAATAAAGGTGGAGCGTGTGGAA	NM_004099.4	STOM	ILMN_183628		124110422	124110373	38016910	GO:0005737|GO:0005856|GO:0005886|GO:0005887|GO:0042470|GO:0043231|GO:0045121|GO:0051260|GO:0005515	GO:0005737|GO:0005856|GO:0005886|GO:0005887|GO:0042470|GO:0043231|GO:0045121	GO:0005515	GO:0051260	-	610	I	NP_004090.4	NM_004099.4	NM_004099.4	EPB7; EPB72; BND7
6400392	-1.74407	-0.80246	1.74407	down	ILMN_2391861	GSTM1	2944	NM_000561.2	Homo sapiens glutathione S-transferase M1 (GSTM1), transcript variant 1, mRNA.	chr1	GCAGCATGGTCCCTGCCTTAGGCCTACCTGATGGAAGTAAAGCCTCAACC	NM_000561.2	GSTM1	ILMN_15891		110037887	110037838	23065543	GO:0005737|GO:0008152|GO:0008152|GO:0004364|GO:0016740|GO:0004364|GO:0016740	GO:0005737	GO:0004364|GO:0016740|GO:0004364|GO:0016740	GO:0008152|GO:0008152	+	1109	A	NP_000552.2	NM_000561.2	NM_000561.2	MGC26563; GSTM1-1; H-B; GSTM1b-1b; GTH4; GTM1; GSTM1a-1a; MU; MU-1; GST1
5860037	-1.74395	-0.802355	1.74395	down	ILMN_1699226	UBR4	23352	NM_020765.2	Homo sapiens ubiquitin protein ligase E3 component n-recognin 4 (UBR4), mRNA.	chr1	GGTCCTGCTCTCTCGCTGAGTACATCCGCCACAACGACATGCCCATCTAC	NM_020765.2	UBR4	ILMN_163857		19407899	19407850	82659108	GO:0005622|GO:0005634|GO:0005737|GO:0005856|GO:0016020|GO:0016021|GO:0008152|GO:0008152|GO:0006511|GO:0044419|GO:0016855|GO:0004842|GO:0005488|GO:0008270|GO:0016855|GO:0016874|GO:0004842|GO:0005516|GO:0008270|GO:0016874|GO:0046872	GO:0005622|GO:0005634|GO:0005737|GO:0005856|GO:0016020|GO:0016021	GO:0016855|GO:0004842|GO:0005488|GO:0008270|GO:0016855|GO:0016874|GO:0004842|GO:0005516|GO:0008270|GO:0016874|GO:0046872	GO:0008152|GO:0008152|GO:0006511|GO:0044419	-	15360	S	NP_065816.2	NM_020765.1	NM_020765.2	KIAA1307; FLJ41863; ZUBR1; RBAF600; p600; RP5-1126H10.1; KIAA0462
4120039	-1.74274	-0.801353	1.74274	down	ILMN_1746525	FTHL2	2497	NR_002200.1	Homo sapiens ferritin, heavy polypeptide-like 2 (FTHL2) on chromosome 1.	chr1	CGCCCGAATCTGGCTCGGCGGAATACCTCTTAGACAAGCACACCCTGGGG	NR_002200.1	FTHL2	ILMN_15867		226890176	226890127	56912194					+	446	S		NR_002200.1	NR_002200.1
7510608	-1.7417	-0.8005	1.7417	down	ILMN_1728435	C12orf45	121053	NM_152318.2	Homo sapiens chromosome 12 open reading frame 45 (C12orf45), mRNA.	chr12	GCCGCGGAGGTATATGGGACAGGTTGCTCATCAACTCCCAACCTAAGTCC	NM_152318.2	C12ORF45	ILMN_25959		103906115	103904367	116256457					+	140	S	NP_689531.2	NM_152318.1	NM_152318.2	MGC40397
7550066	-1.74119	-0.800071	1.74119	down	ILMN_2138589	MERTK	10461	NM_006343.2	Homo sapiens c-mer proto-oncogene tyrosine kinase (MERTK), mRNA.	chr2	CTTCCTTACCAAGTGAACTCCATGGCCCCAAAGCACCAGATGAATGTTGT	NM_006343.2	MERTK	ILMN_173016		112503049	112503000	66932917	GO:0005625|GO:0005887|GO:0016020|GO:0006468|GO:0006468|GO:0007166|GO:0007267|GO:0007601|GO:0050896|GO:0000166|GO:0004713|GO:0005524|GO:0016740|GO:0000166|GO:0004714|GO:0004872|GO:0005524|GO:0016740	GO:0005625|GO:0005887|GO:0016020	GO:0000166|GO:0004713|GO:0005524|GO:0016740|GO:0000166|GO:0004714|GO:0004872|GO:0005524|GO:0016740	GO:0006468|GO:0006468|GO:0007166|GO:0007267|GO:0007601|GO:0050896	+	3210	S	NP_006334.2	NM_006343.2	NM_006343.2	MGC133349; c-mer; RP38; MER
6350609	-1.73908	-0.798327	1.73908	down	ILMN_1786045	SLC24A5	283652	NM_205850.2	Homo sapiens solute carrier family 24, member 5 (SLC24A5), mRNA.	chr15	GAGAGAAGTGAACAACAGCCACTGATGGGCTGGGAAGATGAAGGTCAACC	NM_205850.2	SLC24A5	ILMN_11877		46216348	46216299	84697035	GO:0016020|GO:0016021|GO:0042470|GO:0016021|GO:0006811|GO:0006813|GO:0006814|GO:0006816|GO:0050896|GO:0005509|GO:0015293|GO:0015297|GO:0030955|GO:0031402	GO:0016020|GO:0016021|GO:0042470|GO:0016021	GO:0005509|GO:0015293|GO:0015297|GO:0030955|GO:0031402	GO:0006811|GO:0006813|GO:0006814|GO:0006816|GO:0050896	+	791	S	NP_995322.1	NM_205850.1	NM_205850.2	JSX; SHEP4; NCKX5
2600059	-1.73778	-0.797244	1.73778	down	ILMN_1784709	GNPDA1	10007	NM_005471.3	Homo sapiens glucosamine-6-phosphate deaminase 1 (GNPDA1), mRNA.	chr5	GCTGCCTCCTCCTGGCTGTTTTTGTGCCTGTTTGAAGCTACTGCTGCCTC	NM_005471.3	GNPDA1	ILMN_29056		141360652	141360603	41281953	GO:0005634|GO:0005737|GO:0005794|GO:0005975|GO:0006043|GO:0006044|GO:0006091|GO:0007338|GO:0004342|GO:0016787	GO:0005634|GO:0005737|GO:0005794	GO:0004342|GO:0016787	GO:0005975|GO:0006043|GO:0006044|GO:0006091|GO:0007338	-	2034	S	NP_005462.1	NM_005471.3	NM_005471.3	KIAA0060; HLN; GNPDA; GPI; GNPI
2070520	-1.73479	-0.794759	1.73479	down	ILMN_1737184	CDCA7	83879	NM_031942.4	Homo sapiens cell division cycle associated 7 (CDCA7), transcript variant 1, mRNA.	chr2	CTCTGCCAGTCTAGTTTCTGGGCAGGTTTCCTGTGTCAGTATTCCCCCTC	NM_031942.4	CDCA7	ILMN_33249		173941678	173941629	88999585	GO:0005634|GO:0006350|GO:0006355|GO:0042127	GO:0005634		GO:0006350|GO:0006355|GO:0042127	+	2475	A	NP_114148.3	NM_145810.1	NM_031942.4	MGC34109; JPO1; FLJ14736; FLJ14722
5220240	-1.73449	-0.794508	1.73449	down	ILMN_1683146	FTH1	2495	NM_002032.2	Homo sapiens ferritin, heavy polypeptide 1 (FTH1), mRNA.	chr11	GTCTTTGAGGTCTTGGGATGAATCAGAAATCTATCCAGGCTATCTTCCAG	NM_002032.2	FTH1	ILMN_11546		61732029	61731980	56682958	GO:0008043|GO:0006826|GO:0006880|GO:0006955|GO:0008285|GO:0055114|GO:0004322|GO:0005515|GO:0008199|GO:0016491	GO:0008043	GO:0004322|GO:0005515|GO:0008199|GO:0016491	GO:0006826|GO:0006880|GO:0006955|GO:0008285|GO:0055114	-	956	S	NP_002023.2	NM_002032.2	NM_002032.2	MGC104426; FTHL6; PIG15; PLIF; FTH
1170524	-1.73412	-0.794204	1.73412	down	ILMN_2229940	C2orf7	84279	NM_032319.1	Homo sapiens chromosome 2 open reading frame 7 (C2orf7), mRNA.	chr2	CTGGCTAGAACCCGAAACAAAAGGAGCTGAAGGCAGGTGGCCTGAGAGCC	NM_032319.1	C2ORF7	ILMN_24250		73455345	73455296	14150089					-	871	S	NP_115695.1	NM_032319.1	NM_032319.1	PAP21; MGC13004
6100079	-1.73366	-0.793823	1.73366	down	ILMN_1668814	CENPM	79019	NM_024053.3	Homo sapiens centromere protein M (CENPM), transcript variant 1, mRNA.	chr22	GTGAAGCTGGCCCACACCTATCAAAGCCCCCTGCTCTACTGTGACCTGGA	NM_024053.3	CENPM	ILMN_21947		42339663	42339614	50845412	GO:0000775|GO:0000777|GO:0005634|GO:0005694|GO:0005737	GO:0000775|GO:0000777|GO:0005634|GO:0005694|GO:0005737			-	420	I	NP_076958.1	NM_024053.3	NM_024053.3	C22orf18; bK250D10.2; PANE1; MGC861; CENP-M
1340259	-1.72729	-0.788509	1.72729	down	ILMN_1710873	ZNF330	27309	NM_014487.3	Homo sapiens zinc finger protein 330 (ZNF330), mRNA.	chr4	CTCACTATGAGGAACAAGAGAACTAGGGGAGCTGCTCTGGTGGCCGTGTG	NM_014487.3	ZNF330	ILMN_6878		142374617	142374568	142385621	GO:0000775|GO:0005634|GO:0005730|GO:0030496|GO:0008150|GO:0005515|GO:0008270|GO:0046872	GO:0000775|GO:0005634|GO:0005730|GO:0030496	GO:0005515|GO:0008270|GO:0046872	GO:0008150	+	1110	S	NP_055302.1	NM_014487.2	NM_014487.3	NOA36; HSA6591
6650017	-1.7256	-0.7871	1.7256	down	ILMN_1787705	ATP6V1B2	526	NM_001693.3	Homo sapiens ATPase, H+ transporting, lysosomal 56/58kDa, V1 subunit B2 (ATP6V1B2), mRNA.	chr8	TCCTGCGCCTTCCTGACGTGAGCCCTGAGCGATCTTCTATGCAGTTCTGC	NM_001693.3	ATP6V1B2	ILMN_42002		20078994	20078945	87159809	GO:0005737|GO:0012505|GO:0016020|GO:0016469|GO:0042470|GO:0006754|GO:0006811|GO:0015988|GO:0008553|GO:0016787|GO:0046872|GO:0046933|GO:0046961	GO:0005737|GO:0012505|GO:0016020|GO:0016469|GO:0042470	GO:0008553|GO:0016787|GO:0046872|GO:0046933|GO:0046961	GO:0006754|GO:0006811|GO:0015988	+	2782	S	NP_001684.2	NM_001693.2	NM_001693.3	VATB; VPP3; ATP6B2; ATP6B1B2; Vma2; HO57
1170538	-1.72338	-0.785243	1.72338	down	ILMN_2066124	AFG3L2	10939	NM_006796.1	Homo sapiens AFG3 ATPase family gene 3-like 2 (yeast) (AFG3L2), nuclear gene encoding mitochondrial protein, mRNA.	chr18	TGTGGCAGGGATCGTTGCACTGGACTCTTGGCGTGTGGGAAGGGATGCTT	NM_006796.1	AFG3L2	ILMN_29564		12348366	12348317	5802969	GO:0005737|GO:0005739|GO:0005743|GO:0016020|GO:0016021|GO:0006508|GO:0030163|GO:0000166|GO:0004222|GO:0005524|GO:0008233|GO:0008270|GO:0017111|GO:0046872|GO:0051082	GO:0005737|GO:0005739|GO:0005743|GO:0016020|GO:0016021	GO:0000166|GO:0004222|GO:0005524|GO:0008233|GO:0008270|GO:0017111|GO:0046872|GO:0051082	GO:0006508|GO:0030163	-	2820	S	NP_006787.1	NM_006796.1	NM_006796.1	FLJ25993
70167	-1.72162	-0.783764	1.72162	down	ILMN_1724533	LY96	23643	NM_015364.2	Homo sapiens lymphocyte antigen 96 (LY96), mRNA.	chr8	TGGGAGCCCAGAAGAAATGCTCTTTTGCTTGGAGTTTGTCATCCTACACC	NM_015364.2	LY96	ILMN_25195		75103826	75103777	34098964	GO:0005576|GO:0005886|GO:0005886|GO:0005886|GO:0005886|GO:0005886|GO:0006954|GO:0006955|GO:0006968|GO:0007166|GO:0007249|GO:0005515|GO:0015026	GO:0005576|GO:0005886|GO:0005886|GO:0005886|GO:0005886|GO:0005886	GO:0005515|GO:0015026	GO:0006954|GO:0006955|GO:0006968|GO:0007166|GO:0007249	+	505	S	NP_056179.1	NM_015364.2	NM_015364.2	MD-2
5870044	-1.71951	-0.782001	1.71951	down	ILMN_1693838	LOC644347	644347	XM_932137.1	PREDICTED: Homo sapiens hypothetical protein LOC644347 (LOC644347), mRNA.	chr14	GGGTGTATGAGAACCAAATTCCAGCTTCAGCACATGGCCTTGGGTACAGC	XM_932137.1	LOC644347	ILMN_38761		33666027	33665261	89037302					-	349	S	XP_937230.1	XM_932137.1	XM_932137.1
4890068	-1.71725	-0.780099	1.71725	down	ILMN_1651788	MAP3K11	4296	NM_002419.3	Homo sapiens mitogen-activated protein kinase kinase kinase 11 (MAP3K11), mRNA.	chr11	CTGTCACCAGCACTTTTGACCAAGTCCTGCTACTGCGGCCCCTGCCCTAG	NM_002419.3	MAP3K11	ILMN_23190		65365422	65365373	56237030	GO:0005813|GO:0005874|GO:0000080|GO:0007017|GO:0007257|GO:0008283|GO:0046328|GO:0046777|GO:0051259|GO:0000166|GO:0004674|GO:0004706|GO:0004713|GO:0005515|GO:0005524|GO:0016740|GO:0042803	GO:0005813|GO:0005874	GO:0000166|GO:0004674|GO:0004706|GO:0004713|GO:0005515|GO:0005524|GO:0016740|GO:0042803	GO:0000080|GO:0007017|GO:0007257|GO:0008283|GO:0046328|GO:0046777|GO:0051259	-	3376	S	NP_002410.1	NM_002419.3	NM_002419.3	SPRK; MLK-3; MGC17114; MLK3; PTK1
1660669	-1.71427	-0.777591	1.71427	down	ILMN_3257030	FTHL16	2508	XR_016025.2	PREDICTED: Homo sapiens misc_RNA (FTHL16), miscRNA.		TGGATGACCATGTGACCAACTTGCACAAGATGGGAGCACTCGAATCTGGC	XR_016025.2	FTHL16	ILMN_180631				169203501						656	M		XR_016025.2	XR_016025.2
6450139	-1.7134	-0.776861	1.7134	down	ILMN_2173835	FTHL3	2498	NR_002201.1	Homo sapiens ferritin, heavy polypeptide-like 3 (FTHL3), non-coding RNA.	chr2	ACAAGTGAAGGCCATCAAAGAATTGGGTGACCACGTGACCAACATGCACG	NR_002201.1	FTHL3	ILMN_27691		27615779	27615730	56912190					-	664	S		NR_002201.1	NR_002201.1
3190133	-1.70861	-0.772825	1.70861	down	ILMN_1750278	FTHL12	2504	NR_002205.1	Homo sapiens ferritin, heavy polypeptide-like 12 (FTHL12) on chromosome 9.	chr9	GAGCAGGTGAAGCCATCAAAGAATGGGGTGACCACGTGACCAACTTGTGC	NR_002205.1	FTHL12	ILMN_16447		15517260	15517211	56912200					-	624	S		NR_002205.1	NR_002205.1
6560390	-1.70737	-0.771775	1.70737	down	ILMN_1748707	CRELD2	79174	NM_024324.2	Homo sapiens cysteine-rich with EGF-like domains 2 (CRELD2), mRNA.	chr22	TATTCAGAAGGATGTCCCGTGGAAAATGTGGCCCTGAGGATGCCGTCTCC	NM_024324.2	CRELD2	ILMN_20793		48707032	48706983	31543145	GO:0005576|GO:0005783|GO:0005509|GO:0005509	GO:0005576|GO:0005783	GO:0005509|GO:0005509		+	1160	S	NP_077300.2	NM_024324.2	NM_024324.2	DKFZp667O055; MGC11256
5570445	-1.70682	-0.771307	1.70682	down	ILMN_1692664	PRR5	55615	NM_001017529.1	Homo sapiens proline rich 5 (renal) (PRR5), transcript variant 5, mRNA.	chr22	GGGGGTGTCCATGTGGCGTGTGTGTGAGTGAGACTTTTTTACTGCGTCCC	NM_001017529.1	PRR5	ILMN_5791		43511887	43511838	66346655					+	1173	A	NP_001017529.1	NM_001017530.1	NM_001017529.1	PP610; FLJ20185
20139	-1.70374	-0.768709	1.70374	down	ILMN_1723837	SLC6A17	388662	NM_001010898.1	Homo sapiens solute carrier family 6, member 17 (SLC6A17), mRNA.	chr1	TCCTTCAAATAGGCCCTGAGATGTGAGGTCTGCTGCTTCACTGGGGCCCG	NM_001010898.1	SLC6A17	ILMN_8216		110546087	110546038	58219013	GO:0005887|GO:0016020|GO:0006836|GO:0005328|GO:0015293	GO:0005887|GO:0016020	GO:0005328|GO:0015293	GO:0006836	+	6111	S	NP_001010898.1	NM_001010898.1	NM_001010898.1	NTT4
2710672	-1.70369	-0.76866	1.70369	down	ILMN_1803483	KIAA2013	90231	NM_138346.1	Homo sapiens KIAA2013 (KIAA2013), mRNA.	chr1	TCAGCCACCATTTGCACAAGACACCCAGCACTGAAAGTCCCGCTGCCAGG	NM_138346.1	KIAA2013	ILMN_4468		11980342	11980293	25286702	GO:0016020|GO:0016021	GO:0016020|GO:0016021			-	2120	S	NP_612355.1	NM_138346.1	NM_138346.1	MGC33867; RP5-1077B9.1
5490414	-1.70205	-0.767275	1.70205	down	ILMN_1764082	MBOAT1	154141	NM_001080480.1	Homo sapiens membrane bound O-acyltransferase domain containing 1 (MBOAT1), mRNA.	chr6	GAGCTGAAGAGGGGCTGCTGTTTTCCGAATGTTTTCCATTTCACAGGCGC	NM_001080480.1	MBOAT1	ILMN_169681		20209803	20209754	122937403	GO:0016020|GO:0016021|GO:0008415|GO:0016740	GO:0016020|GO:0016021	GO:0008415|GO:0016740		-	2689	A	NP_001073949.1	XM_371801.4	NM_001080480.1	OACT1; dJ434O11.1; MGC44669
520189	-1.70121	-0.766558	1.70121	down	ILMN_2141790	HYOU1	10525	NM_006389.2	Homo sapiens hypoxia up-regulated 1 (HYOU1), mRNA.	chr11	AGGGTCAGGGCTGGCCTTCCTCTGTGCATCACTCTGCTAGGTTGGGGGCC	NM_006389.2	HYOU1	ILMN_167916		118420475	118420426	13699861	GO:0005783|GO:0005788|GO:0006950|GO:0000166|GO:0005515|GO:0005524	GO:0005783|GO:0005788	GO:0000166|GO:0005515|GO:0005524	GO:0006950	-	4190	S	NP_006380.1	NM_006389.2	NM_006389.2	DKFZp686N08236; ORP150
6220332	-1.70057	-0.766018	1.70057	down	ILMN_1780831	SLC6A12	6539	NM_003044.2	Homo sapiens solute carrier family 6 (neurotransmitter transporter, betaine/GABA), member 12 (SLC6A12), mRNA.	chr12	TGTGCTCCAGGCGACACCATTTGCCATCCTGCTTCTAACGCAAACCCCTG	NM_003044.2	SLC6A12	ILMN_28148		169694	169645	19923156	GO:0005887|GO:0016020|GO:0006836|GO:0005328|GO:0005332|GO:0015293	GO:0005887|GO:0016020	GO:0005328|GO:0005332|GO:0015293	GO:0006836	-	3188	S	NP_003035.2	NM_003044.2	NM_003044.2	BGT-1; BGT1; FLJ38727
10487	-1.70019	-0.765694	1.70019	down	ILMN_1791728	SLC25A25	114789	NM_052901.2	Homo sapiens solute carrier family 25 (mitochondrial carrier; phosphate carrier), member 25 (SLC25A25), nuclear gene encoding mitochondrial protein, transcript variant 1, mRNA.	chr9	CTGCCCTTGCTTAACAATGCCGGCCAACTGGCGACCTCACGGTTGCACTT	NM_052901.2	SLC25A25	ILMN_15060		129911172	129911123	56699400	GO:0005739|GO:0005743|GO:0016020|GO:0016021|GO:0006810|GO:0005488|GO:0005509	GO:0005739|GO:0005743|GO:0016020|GO:0016021	GO:0005488|GO:0005509	GO:0006810	+	3018	A	NP_443133.2	NM_052901.2	NM_052901.2	MGC105138; KIAA1896; SCAMC-2; RP11-395P17.4; MCSC; MGC119517; MGC119514; MGC119516; MGC119515; PCSCL
2480241	-1.70009	-0.765608	1.70009	down	ILMN_1659801	ATP6V1C1	528	NM_001695.4	Homo sapiens ATPase, H+ transporting, lysosomal 42kDa, V1 subunit C1 (ATP6V1C1), mRNA.	chr8	GAGTAAAGCCATGGAAGCCATGAACAGTAAGAGACTGCCGCCTGGCATGG	NM_001695.4	ATP6V1C1	ILMN_181099		104085053	104085004	148536833	GO:0016469|GO:0016469|GO:0006811|GO:0015992|GO:0005524|GO:0016820|GO:0005215|GO:0005515|GO:0005524|GO:0008553|GO:0016787|GO:0016820|GO:0046961	GO:0016469|GO:0016469	GO:0005524|GO:0016820|GO:0005215|GO:0005515|GO:0005524|GO:0008553|GO:0016787|GO:0016820|GO:0046961	GO:0006811|GO:0015992	+	5423	A	NP_001686.1	NM_001695.3	NM_001695.4	VATC; FLJ20057; ATP6D; Vma5; ATP6C
4280343	-1.69999	-0.765522	1.69999	down	ILMN_2352326	COASY	80347	NM_025233.5	Homo sapiens Coenzyme A synthase (COASY), nuclear gene encoding mitochondrial protein, transcript variant 1, mRNA.	chr17	CAGAAGCGCATTCCCAAGACTCATCAGGCCCTCGACTGAAAAGTTCTCAG	NM_025233.5	COASY	ILMN_13627		37971523	37971474	110227602	GO:0005575|GO:0005737|GO:0009058|GO:0015937|GO:0000166|GO:0004140|GO:0004595|GO:0005524|GO:0016740	GO:0005575|GO:0005737	GO:0000166|GO:0004140|GO:0004595|GO:0005524|GO:0016740	GO:0009058|GO:0015937	+	2206	A	NP_079509.5	NM_025233.5	NM_025233.5	FLJ35179; pOV-2; NBP; UKR1; PPAT; DPCK
380603	-1.69915	-0.764816	1.69915	down	ILMN_1804562	SLC31A1	1317	NM_001859.2	Homo sapiens solute carrier family 31 (copper transporters), member 1 (SLC31A1), mRNA.	chr9	CCCTTTCAGGCTGTGGGTACTGGTCTTGGGTTCTAGTCATAAGGGGTTCC	NM_001859.2	SLC31A1	ILMN_28027		115066038	115065989	40254457	GO:0005887|GO:0016020|GO:0016021|GO:0006811|GO:0006825|GO:0006825|GO:0005375|GO:0005507|GO:0005375	GO:0005887|GO:0016020|GO:0016021	GO:0005375|GO:0005507|GO:0005375	GO:0006811|GO:0006825|GO:0006825	+	4114	S	NP_001850.1	NM_001859.2	NM_001859.2	hCTR1; COPT1; MGC75487; CTR1
4900070	-1.69819	-0.764	1.69819	down	ILMN_2227573	GSTO1	9446	NM_004832.1	Homo sapiens glutathione S-transferase omega 1 (GSTO1), mRNA.	chr10	GACTGGCAAGGTTTCCTAGAGCTCTACTTACAGAACAGCCCTGAGGCCTG	NM_004832.1	GSTO1	ILMN_17696		106015924	106015875	4758483	GO:0005737|GO:0005737|GO:0008152|GO:0008152|GO:0016740|GO:0004364|GO:0016740|GO:0004364|GO:0016656|GO:0016740	GO:0005737|GO:0005737	GO:0016740|GO:0004364|GO:0016740|GO:0004364|GO:0016656|GO:0016740	GO:0008152|GO:0008152	+	670	S	NP_004823.1	NM_004832.1	NM_004832.1	GSTTLp28; P28; DKFZp686H13163
1260241	-1.69766	-0.763549	1.69766	down	ILMN_1728083	EIF4EBP2	1979	NM_004096.3	Homo sapiens eukaryotic translation initiation factor 4E binding protein 2 (EIF4EBP2), mRNA.	chr10	TTTTGCATTCACCCTCCTTCCCACCTACCTGTCCTGGGGCTGTTGAGCAG	NM_004096.3	EIF4EBP2	ILMN_16446		71853214	71853165	31542585	GO:0008286|GO:0019933|GO:0045947|GO:0005515|GO:0008190		GO:0005515|GO:0008190	GO:0008286|GO:0019933|GO:0045947	+	2255	S	NP_004087.1	NM_004096.3	NM_004096.3	4EBP2
3460687	-1.69551	-0.761723	1.69551	down	ILMN_1767253	RRP12	23223	NM_015179.2	Homo sapiens ribosomal RNA processing 12 homolog (S. cerevisiae) (RRP12), mRNA.	chr10	GAGCCTGGACTCAGGATGACTTGGAACTAGGGCTTGGCTCTCAGAAGTCC	NM_015179.2	RRP12	ILMN_22207		99106743	99106694	34147326	GO:0005634|GO:0016020|GO:0016021|GO:0031965|GO:0005488	GO:0005634|GO:0016020|GO:0016021|GO:0031965	GO:0005488		-	4068	S	NP_055994.1	NM_015179.2	NM_015179.2	FLJ20231; KIAA0690; DKFZp762P1116
2510600	-1.69174	-0.758509	1.69174	down	ILMN_3237641	MUDENG	55745	NM_018229.2	Homo sapiens MU-2/AP1M2 domain containing, death-inducing (MUDENG), mRNA.	chr14	GACTGGTCCTGGGTCACCCTGCCACACTTGTTTCCTAGTGTTTCTGTGGC	NM_018229.2	MUDENG	ILMN_22880		56825669	56825620	21361775					+	2144	S	NP_060699.2	NM_018229.2	NM_018229.2	FLJ10813
2470128	-1.68748	-0.754874	1.68748	down	ILMN_3301740	LOC729887	729887	XR_040891.1	PREDICTED: Homo sapiens misc_RNA (LOC729887), miscRNA.	chr16	GACACCGGTGCGTGCGAAACGGAGGACCTTTGTAACGCCACGTGTTTGCT	XR_040891.1	LOC729887	ILMN_343147		82708619	82708570	169210089					+	845	M		XR_040891.1	XR_040891.1
4670519	-1.68686	-0.754336	1.68686	down	ILMN_1802456	DCTD	1635	NM_001921.2	Homo sapiens dCMP deaminase (DCTD), transcript variant 2, mRNA.	chr4	GACAGCTTACTGCAGCACTGTTGGTGTTCGGAGCTCTTCTGTGCCCTGGC	NM_001921.2	DCTD	ILMN_17664		184048577	184048528	61742818	GO:0005829|GO:0006220|GO:0009165|GO:0004132|GO:0004132|GO:0008270|GO:0016787|GO:0046872	GO:0005829	GO:0004132|GO:0004132|GO:0008270|GO:0016787|GO:0046872	GO:0006220|GO:0009165	-	1679	A	NP_001912.2	NM_001921.2	NM_001921.2	MGC111062
4250156	-1.68455	-0.752362	1.68455	down	ILMN_2073604	EBP	10682	NM_006579.1	Homo sapiens emopamil binding protein (sterol isomerase) (EBP), mRNA.	chrX	TGCATGGAAACCATCACAGCTTGCCTGTGGGGACCACTCAGCCTGTGGGT	NM_006579.1	EBP	ILMN_12837		48270554	48270505	5729809	GO:0005783|GO:0005789|GO:0005887|GO:0016020|GO:0001501|GO:0006695|GO:0030097|GO:0000247|GO:0004769|GO:0004888|GO:0015238|GO:0016853|GO:0047750	GO:0005783|GO:0005789|GO:0005887|GO:0016020	GO:0000247|GO:0004769|GO:0004888|GO:0015238|GO:0016853|GO:0047750	GO:0001501|GO:0006695|GO:0030097	+	469	S	NP_006570.1	NM_006579.1	NM_006579.1	CDPX2; CPXD; CHO2; CPX
5090671	-1.68337	-0.75135	1.68337	down	ILMN_2188862	GDF15	9518	NM_004864.1	Homo sapiens growth differentiation factor 15 (GDF15), mRNA.	chr19	CCGGGGTGTCGCTCCAGACCTATGATGACTTGTTAGCCAAAGACTGCCAC	NM_004864.1	GDF15	ILMN_2688		18360746	18360697	4758935	GO:0005576|GO:0005615|GO:0005794|GO:0007165|GO:0007179|GO:0007267|GO:0005125|GO:0008083	GO:0005576|GO:0005615|GO:0005794	GO:0005125|GO:0008083	GO:0007165|GO:0007179|GO:0007267	+	894	S	NP_004855.1	NM_004864.1	NM_004864.1	PTGFB; GDF-15; PDF; NAG-1; MIC1; PLAB; MIC-1
5900358	-1.68244	-0.750557	1.68244	down	ILMN_1652465	SLC26A4	5172	NM_000441.1	Homo sapiens solute carrier family 26, member 4 (SLC26A4), mRNA.	chr7	TCTGGGTTCATTTGTGATGACATAAGTCAGCAAACTGCGGGAATACTGTC	NM_000441.1	SLC26A4	ILMN_23896		107145247	107145198	4505696	GO:0016020|GO:0016021|GO:0006810|GO:0007605|GO:0007605|GO:0008272|GO:0005215|GO:0008271|GO:0015108|GO:0015111|GO:0031404	GO:0016020|GO:0016021	GO:0005215|GO:0008271|GO:0015108|GO:0015111|GO:0031404	GO:0006810|GO:0007605|GO:0007605|GO:0008272	+	4638	S	NP_000432.1	NM_000441.1	NM_000441.1	PDS; DFNB4
6980048	-1.68018	-0.748614	1.68018	down	ILMN_1801348	GOT2	2806	NM_002080.2	Homo sapiens glutamic-oxaloacetic transaminase 2, mitochondrial (aspartate aminotransferase 2) (GOT2), nuclear gene encoding mitochondrial protein, mRNA.	chr16	GTGCAAGTTTCTCCAGTTGGGATGTTGTCTCTGCCCGGTTGGACCTCCTC	NM_002080.2	GOT2	ILMN_16205		58741289	58741240	73486657	GO:0005739|GO:0005743|GO:0005759|GO:0005759|GO:0005886|GO:0006520|GO:0006533|GO:0009058|GO:0015908|GO:0045471|GO:0004069|GO:0004069|GO:0004069|GO:0004069|GO:0030170	GO:0005739|GO:0005743|GO:0005759|GO:0005759|GO:0005886	GO:0004069|GO:0004069|GO:0004069|GO:0004069|GO:0030170	GO:0006520|GO:0006533|GO:0009058|GO:0015908|GO:0045471	-	2192	S	NP_002071.2	NM_002080.2	NM_002080.2	FLJ40994
7000494	-1.67822	-0.746932	1.67822	down	ILMN_1699623	FAM81A	145773	NM_152450.2	Homo sapiens family with sequence similarity 81, member A (FAM81A), mRNA.	chr15	CTGACAGTGAGACACAACGTTCTGAACTGTGAGGGTGTCCCAGGAAAAAG	NM_152450.2	FAM81A	ILMN_16018		57602175	57602126	148613879					+	2551	S	NP_689663.2	NM_152450.1	NM_152450.2	MGC26690
4730349	-1.67405	-0.743341	1.67405	down	ILMN_1774604	PNKD	25953	NM_022572.2	Homo sapiens paroxysmal nonkinesiogenic dyskinesia (PNKD), transcript variant 2, mRNA.	chr2	CATGCCTCTGTGCCTTCGCTCATGCTGTTTCTTCCGACTGGAATGCCTTC	NM_022572.2	PNKD	ILMN_23079		218919452	218919403	39725643	GO:0005634|GO:0005737|GO:0005739|GO:0016020|GO:0008270|GO:0016787|GO:0046872	GO:0005634|GO:0005737|GO:0005739|GO:0016020	GO:0008270|GO:0016787|GO:0046872		+	2541	A	NP_072094.1	NM_022572.2	NM_022572.2	FKSG19; KIPP1184; DKFZp564N1362; MR1; FPD1; TAHCCP2; MGC31943; DYT8; KIAA1184; BRP17; MR-1; PDC
730414	-1.67277	-0.742243	1.67277	down	ILMN_1740938	APOE	348	NM_000041.2	Homo sapiens apolipoprotein E (APOE), mRNA.	chr19	TTCCAGGCCCGCCTCAAGAGCTGGTTCGAGCCCCTGGTGGAAGACATGCA	NM_000041.2	APOE	ILMN_11525		45412425	45412376	48762938	GO:0005576|GO:0005576|GO:0005576|GO:0005737|GO:0005886|GO:0030425|GO:0034361|GO:0034362|GO:0034363|GO:0034364|GO:0042627|GO:0043025|GO:0000302|GO:0001937|GO:0006641|GO:0006641|GO:0006707|GO:0006869|GO:0006874|GO:0006916|GO:0006917|GO:0007010|GO:0007186|GO:0007263|GO:0007271|GO:0010544|GO:0019934|GO:0030516|GO:0030828|GO:0032488|GO:0032805|GO:0033344|GO:0033700|GO:0034382|GO:0034447|GO:0042158|GO:…	GO:0005576|GO:0005576|GO:0005576|GO:0005737|GO:0005886|GO:0030425|GO:0034361|GO:0034362|GO:0034363|GO:0034364|GO:0042627|GO:0043025	GO:0001540|GO:0005319|GO:0005543|GO:0008034|GO:0008201|GO:0016209|GO:0017127|GO:0042803|GO:0046911|GO:0046982|GO:0048156|GO:0050749|GO:0050749	GO:0000302|GO:0001937|GO:0006641|GO:0006641|GO:0006707|GO:0006869|GO:0006874|GO:0006916|GO:0006917|GO:0007010|GO:0007186|GO:0007263|GO:0007271|GO:0010544|GO:0019934|GO:0030516|GO:0030828|GO:0032488|GO:0032805|GO:0033344|GO:0033700|GO:0034382|GO:0034447|GO:0042158|GO:0042311|GO:0042632|GO:0043407|GO:0043537|GO:0043691|GO:0046907|GO:0048168|GO:0050728|GO:0051000|GO:0051044	+	906	S	NP_000032.1	NM_000041.2	NM_000041.2	MGC1571; apoprotein; AD2; LPG
1500768	-1.67204	-0.741606	1.67204	down	ILMN_1664956	SSU72	29101	NM_014188.2	Homo sapiens SSU72 RNA polymerase II CTD phosphatase homolog (S. cerevisiae) (SSU72), mRNA.	chr1	GTTTGTGTGCACTTCCCGACATACCTGTGTCTTCGTGTGCCTGCCTTCCC	NM_014188.2	SSU72	ILMN_29116		1480317	1480268	46370096	GO:0005634|GO:0005737|GO:0006397|GO:0004721|GO:0016787	GO:0005634|GO:0005737	GO:0004721|GO:0016787	GO:0006397	-	1163	S	NP_054907.1	NM_014188.2	NM_014188.2	PNAS-120; HSPC182; FLJ13048
5360193	-1.67187	-0.741459	1.67187	down	ILMN_2372974	SIRPA	140885	NM_080792.2	Homo sapiens signal-regulatory protein alpha (SIRPA), transcript variant 3, mRNA.	chr20	ATCTGGGAGCCACAGTGACCCAGCCACCTGGCTCAGGCTAGTTCCAAATT	NM_080792.2	SIRPA	ILMN_1639		1868134	1868085	91105786	GO:0005886|GO:0005886|GO:0016021|GO:0007155|GO:0017124	GO:0005886|GO:0005886|GO:0016021	GO:0017124	GO:0007155	+	3413	A	NP_542970.1	NM_080792.2	NM_080792.2	SIRPalpha2; BIT; SHPS1; MFR; SIRP; SHPS-1; CD172A; SIRP-ALPHA-1; SIRPalpha; PTPNS1; P84; MYD-1
4250670	-1.67144	-0.741092	1.67144	down	ILMN_1658407	SLC43A3	29015	NM_014096.2	Homo sapiens solute carrier family 43, member 3 (SLC43A3), mRNA.	chr11	TGGCTAGAGAACTCACAGCTCTGGGAAAAAGAGGAGCAGACAGGGTTCCC	NM_014096.2	SLC43A3	ILMN_165230		57174813	57174764	46410928	GO:0016020|GO:0016021	GO:0016020|GO:0016021			-	2337	A	NP_054815.2	NM_199329.1	NM_014096.2	FOAP-13; PRO1659; DKFZp762A227; SEEEG-1; EEG1
20040	-1.67137	-0.741035	1.67137	down	ILMN_2404512	PSEN2	5664	NM_000447.1	Homo sapiens presenilin 2 (Alzheimer disease 4) (PSEN2), transcript variant 1, mRNA.	chr1	TGGTGTGCCACAGGCTGCAAGCTGCAGGGAATTTTCATTGGATGCAGTTG	NM_000447.1	PSEN2	ILMN_21140		225149977	225149928	4506164	GO:0016020|GO:0016021|GO:0016020|GO:0016021|GO:0000139|GO:0000776|GO:0005639|GO:0005783|GO:0005789|GO:0005794|GO:0005887|GO:0016020|GO:0007242|GO:0007242|GO:0006509|GO:0007059|GO:0007220|GO:0008632|GO:0016485|GO:0042987|GO:0043085|GO:0005515|GO:0008233	GO:0016020|GO:0016021|GO:0016020|GO:0016021|GO:0000139|GO:0000776|GO:0005639|GO:0005783|GO:0005789|GO:0005794|GO:0005887|GO:0016020	GO:0005515|GO:0008233	GO:0007242|GO:0007242|GO:0006509|GO:0007059|GO:0007220|GO:0008632|GO:0016485|GO:0042987|GO:0043085	+	1721	A	NP_000438.1	NM_000447.1	NM_000447.1	AD3L; STM2; PS2; AD4
5870605	-1.67024	-0.740059	1.67024	down	ILMN_1900661				full-length cDNA clone CS0DF005YI08 of Fetal brain of Homo sapiens (human)	chr1	CTTGCCAGTGGCCCTGTCACTCCCATGATGCTTTGGTTTTGAGAGTTGGG	CR622439	HS.145049	ILMN_78147	Hs.145049	15867855	15867806	50503246					+	1020	S		Hs.145049	Hs.145049
6350037	-1.6696	-0.739507	1.6696	down	ILMN_1685260	DNM1L	10059	NM_012062.2	Homo sapiens dynamin 1-like (DNM1L), transcript variant 1, mRNA.	chr12	AAGCTGAATGCACAAGAGGATCTGTGACACTGACATGGCTGTGGTGTGCA	NM_012062.2	DNM1L	ILMN_12365		32788206	32788157	16933563	GO:0005737|GO:0005783|GO:0005801|GO:0012505|GO:0016020|GO:0007006|GO:0007154|GO:0007275|GO:0043653|GO:0000166|GO:0003924|GO:0005515|GO:0005525|GO:0016787	GO:0005737|GO:0005783|GO:0005801|GO:0012505|GO:0016020	GO:0000166|GO:0003924|GO:0005515|GO:0005525|GO:0016787	GO:0007006|GO:0007154|GO:0007275|GO:0043653	+	2831	I	NP_036192.1	NM_012062.2	NM_012062.2	DLP1; DVLP; DYMPLE; DRP1; VPS1; HDYNIV
6450154	-1.66941	-0.73934	1.66941	down	ILMN_1715024	LSS	4047	NM_002340.3	Homo sapiens lanosterol synthase (2,3-oxidosqualene-lanosterol cyclase) (LSS), transcript variant 1, mRNA.	chr21	TGCAGGGCTTGGTCAGCTGCCTGTTCAGTGTCAACACTTCCCTGCACATC	NM_002340.3	LSS	ILMN_30260		46433826	46433777	47933394	GO:0006694|GO:0008152|GO:0000250|GO:0016829|GO:0016853		GO:0000250|GO:0016829|GO:0016853	GO:0006694|GO:0008152	-	3850	I	NP_002331.3	NM_002340.3	NM_002340.3	OSC
5260044	-1.66935	-0.739289	1.66935	down	ILMN_2093674	GMFB	2764	NM_004124.2	Homo sapiens glia maturation factor, beta (GMFB), mRNA.	chr14	CCAACAACTGACACAACTCCTTAAGCTGTGGTTTCAGTCTCTGCTAGTTC	NM_004124.2	GMFB	ILMN_14672		54941331	54941282	31795542	GO:0005622|GO:0005634|GO:0005730|GO:0005739|GO:0006468|GO:0007165|GO:0007399|GO:0003779|GO:0004860|GO:0004871|GO:0004871|GO:0008047|GO:0008083	GO:0005622|GO:0005634|GO:0005730|GO:0005739	GO:0003779|GO:0004860|GO:0004871|GO:0004871|GO:0008047|GO:0008083	GO:0006468|GO:0007165|GO:0007399	-	4002	S	NP_004115.1	NM_004124.2	NM_004124.2	GMF
780079	-1.66932	-0.739263	1.66932	down	ILMN_1676480	LOC654053	654053	XM_943677.1	PREDICTED: Homo sapiens similar to hypothetical LOC389634 (LOC654053), mRNA.		TGGGATTCGGCCTCTGGAAAGTGGTGGTAGTTCCAGATTTATGTGAATGT	XM_943677.1	LOC654053	ILMN_36365				89028557						941	S	XP_948770.1	XM_943677.1	XM_943677.1
6900450	-1.66882	-0.738828	1.66882	down	ILMN_1672443	QDPR	5860	NM_000320.1	Homo sapiens quinoid dihydropteridine reductase (QDPR), mRNA.	chr4	GGTGTCATGTTGGATCGCTTTGTGACTGTTCATCTGTCCTTGACAGTGGC	NM_000320.1	QDPR	ILMN_26096		17097547	17097498	4506358	GO:0005737|GO:0008152|GO:0006520|GO:0006559|GO:0006729|GO:0051066|GO:0055114|GO:0004155|GO:0005488|GO:0016491|GO:0004155|GO:0005488|GO:0009055|GO:0016491	GO:0005737	GO:0004155|GO:0005488|GO:0016491|GO:0004155|GO:0005488|GO:0009055|GO:0016491	GO:0008152|GO:0006520|GO:0006559|GO:0006729|GO:0051066|GO:0055114	-	1085	S	NP_000311.1	NM_000320.1	NM_000320.1	FLJ42391; DHPR; PKU2
3940736	-1.66723	-0.737453	1.66723	down	ILMN_2234873	NME2	4831	NM_001018138.1	Homo sapiens non-metastatic cells 2, protein (NM23B) expressed in (NME2), transcript variant 3, mRNA.	chr17	GGCCTCCGCGGGCCCCGCCAGAGCCTGCGCCCGGGCCCTGACCGCACCTC	NM_001018138.1	NME2	ILMN_17713		46599175	46599126	66392204	GO:0001726|GO:0005634|GO:0005737|GO:0030027|GO:0006183|GO:0006228|GO:0006241|GO:0006183|GO:0006228|GO:0006241|GO:0006350|GO:0006355|GO:0007155|GO:0008285|GO:0009117|GO:0009142|GO:0043066|GO:0045618|GO:0045682|GO:0045786|GO:0050679|GO:0000166|GO:0004550|GO:0005524|GO:0016301|GO:0016740|GO:0000166|GO:0000287|GO:0003700|GO:0004550|GO:0005515|GO:0005524|GO:0016301|GO:0016740	GO:0001726|GO:0005634|GO:0005737|GO:0030027	GO:0000166|GO:0004550|GO:0005524|GO:0016301|GO:0016740|GO:0000166|GO:0000287|GO:0003700|GO:0004550|GO:0005515|GO:0005524|GO:0016301|GO:0016740	GO:0006183|GO:0006228|GO:0006241|GO:0006183|GO:0006228|GO:0006241|GO:0006350|GO:0006355|GO:0007155|GO:0008285|GO:0009117|GO:0009142|GO:0043066|GO:0045618|GO:0045682|GO:0045786|GO:0050679	+	45	I	NP_001018148.1	NM_001018138.1	NM_001018138.1	MGC111212; NM23-H2; NM23B; puf; NDPKB; NDPK-B
3710154	-1.66719	-0.737422	1.66719	down	ILMN_1781400	SLC7A2	6542	NM_001008539.2	Homo sapiens solute carrier family 7 (cationic amino acid transporter, y+ system), member 2 (SLC7A2), transcript variant 2, mRNA.	chr8	GTGCCACGTGTCTCACCAAGACCCAGTTGGGAAAGAGCGTCATATTGCCA	NM_001008539.2	SLC7A2	ILMN_10012		17471977	17471928	134304857	GO:0005624|GO:0005737|GO:0005887|GO:0016020|GO:0002537|GO:0006520|GO:0006809|GO:0006810|GO:0006865|GO:0015807|GO:0015809|GO:0015819|GO:0015822|GO:0042116|GO:0050727|GO:0000064|GO:0005289|GO:0015174|GO:0015189	GO:0005624|GO:0005737|GO:0005887|GO:0016020	GO:0000064|GO:0005289|GO:0015174|GO:0015189	GO:0002537|GO:0006520|GO:0006809|GO:0006810|GO:0006865|GO:0015807|GO:0015809|GO:0015819|GO:0015822|GO:0042116|GO:0050727	+	6998	A	NP_001008539.2	NM_003046.2	NM_001008539.2	CAT-2; HCAT2; ATRC2
1570273	-1.66631	-0.736654	1.66631	down	ILMN_1733627	NEDD4L	23327	NM_015277.3	Homo sapiens neural precursor cell expressed, developmentally down-regulated 4-like (NEDD4L), mRNA.	chr18	CCCTGCTGTCCTTTTTAACCTGTGTTGTCCTAGACCCTGTCGGGGCAGTC	NM_015277.3	NEDD4L	ILMN_18912		54216067	54216018	141801823	GO:0005622|GO:0005737|GO:0006464|GO:0006511|GO:0006814|GO:0006883|GO:0007588|GO:0010038|GO:0016567|GO:0030104|GO:0042176|GO:0044419|GO:0045807|GO:0004842|GO:0005515|GO:0016874|GO:0016881|GO:0017080|GO:0005515	GO:0005622|GO:0005737	GO:0004842|GO:0005515|GO:0016874|GO:0016881|GO:0017080|GO:0005515	GO:0006464|GO:0006511|GO:0006814|GO:0006883|GO:0007588|GO:0010038|GO:0016567|GO:0030104|GO:0042176|GO:0044419|GO:0045807	+	4518	S	NP_056092.2	NM_015277.2	NM_015277.3	FLJ33870; KIAA0439; RSP5; hNedd4-2
4010184	-1.6663	-0.736649	1.6663	down	ILMN_1687213	C8orf13	83648	NM_053279.1	Homo sapiens chromosome 8 open reading frame 13 (C8orf13), mRNA.	chr8	GGCTTGACGATGCCTGACCGAGTTCAAGACCCACACCCTGTAGCAATACC	NM_053279.1	C8ORF13	ILMN_27702		11316560	11316511	32698772					-	3892	S	NP_444509.1	NM_053279.1	NM_053279.1	DKFZp761G151; MGC120651; MGC120650; D8S265; MGC120649
6370368	-1.66455	-0.735134	1.66455	down	ILMN_1745811	TDRD3	81550	NM_030794.1	Homo sapiens tudor domain containing 3 (TDRD3), mRNA.	chr13	GCCCATTCAAACAGAGGCATGGGAGGAAGAAGGCACCTACGATCAAACTC	NM_030794.1	TDRD3	ILMN_26141		60039710	60039661	13540575	GO:0003676		GO:0003676		+	2075	S	NP_110421.1	NM_030794.1	NM_030794.1	RP11-459E2.1; FLJ21007
60630	-1.66132	-0.732331	1.66132	down	ILMN_1766637	GLA	2717	NM_000169.2	Homo sapiens galactosidase, alpha (GLA), mRNA.	chrX	CCATCGCAGTTGCTTCCCTGGGTAAAGGAGTGGCCTGTAATCCTGCCTGC	NM_000169.2	GLA	ILMN_165737		100652989	100652940	125661058	GO:0005576|GO:0005576|GO:0005737|GO:0005764|GO:0005764|GO:0005794|GO:0008152|GO:0009311|GO:0045019|GO:0046477|GO:0046479|GO:0051001|GO:0004553|GO:0004557|GO:0004557|GO:0005102|GO:0042803|GO:0043169	GO:0005576|GO:0005576|GO:0005737|GO:0005764|GO:0005764|GO:0005794	GO:0004553|GO:0004557|GO:0004557|GO:0005102|GO:0042803|GO:0043169	GO:0008152|GO:0009311|GO:0045019|GO:0046477|GO:0046479|GO:0051001	-	1207	S	NP_000160.1	NM_000169.1	NM_000169.2	GALA
4390301	-1.66039	-0.731521	1.66039	down	ILMN_2049536	TRPV2	51393	NM_016113.3	Homo sapiens transient receptor potential cation channel, subfamily V, member 2 (TRPV2), mRNA.	chr17	TGTCCTGGCTTCCCCTCCCAAGGAGGATGAGGATGGTGCCTCTGAGGAAA	NM_016113.3	TRPV2	ILMN_13262		16280893	16280844	22547178	GO:0005622|GO:0005737|GO:0005886|GO:0005887|GO:0042470|GO:0006811|GO:0006816|GO:0007600|GO:0009266|GO:0005262|GO:0005509	GO:0005622|GO:0005737|GO:0005886|GO:0005887|GO:0042470	GO:0005262|GO:0005509	GO:0006811|GO:0006816|GO:0007600|GO:0009266	+	2578	S	NP_057197.2	NM_016113.3	NM_016113.3	VRL; VRL-1; MGC12549; VRL1
2810451	-1.66036	-0.7315	1.66036	down	ILMN_1763196	WDR72	256764	NM_182758.1	Homo sapiens WD repeat domain 72 (WDR72), mRNA.	chr15	GAGATATGGGTGCCCTTTTGTACGTCTAGGCCTAGGTAACCAGTGGAGTG	NM_182758.1	WDR72	ILMN_8635		51594767	51594718	33300656					-	5771	S	NP_877435.1	NM_182758.1	NM_182758.1	MGC126663; FLJ38736; MGC126665
540053	-1.65888	-0.730206	1.65888	down	ILMN_2344971	FOXM1	2305	NM_021953.2	Homo sapiens forkhead box M1 (FOXM1), transcript variant 2, mRNA.	chr12	GCCACCTCCCCGTGTTTCCAAGTCAGCTTTCCTGCAAGAAGAAATCCTGG	NM_021953.2	FOXM1	ILMN_10218		2967207	2967158	42544164	GO:0005634|GO:0001558|GO:0001570|GO:0001889|GO:0006350|GO:0006355|GO:0006366|GO:0007049|GO:0008284|GO:0045944|GO:0003700|GO:0003700|GO:0003700|GO:0003700|GO:0003702|GO:0005515|GO:0005515|GO:0005515|GO:0043565	GO:0005634	GO:0003700|GO:0003700|GO:0003700|GO:0003700|GO:0003702|GO:0005515|GO:0005515|GO:0005515|GO:0043565	GO:0001558|GO:0001570|GO:0001889|GO:0006350|GO:0006355|GO:0006366|GO:0007049|GO:0008284|GO:0045944	-	3153	A	NP_068772.2	NM_021953.2	NM_021953.2	TGT3; PIG29; HFH-11; FKHL16; MPP-2; INS-1; HFH11; MPP2; TRIDENT; MPHOSPH2; HNF-3; FOXM1B
1470348	-1.65674	-0.728343	1.65674	down	ILMN_1745282	RAGE	5891	NM_014226.1	Homo sapiens renal tumor antigen (RAGE), mRNA.	chr14	CGAGCAGGCATTTCTGTGATGTGTTGGGCGTGGTTGGAAGGTGGGTTCTG	NM_014226.1	RAGE	ILMN_5109		102695329	102695280	7657497	GO:0005737|GO:0016020|GO:0016021|GO:0006468|GO:0007165|GO:0000166|GO:0004693|GO:0005515|GO:0005524|GO:0016740|GO:0004872|GO:0004872	GO:0005737|GO:0016020|GO:0016021	GO:0000166|GO:0004693|GO:0005515|GO:0005524|GO:0016740|GO:0004872|GO:0004872	GO:0006468|GO:0007165	-	1782	S	NP_055041.1	NM_014226.1	NM_014226.1	MOK; RAGE1
5720192	-1.65629	-0.727958	1.65629	down	ILMN_2043452	FANCE	2178	NM_021922.2	Homo sapiens Fanconi anemia, complementation group E (FANCE), mRNA.	chr6	CCAGGAGGTCTGGGGTACCAGTGGGCTCAGATGAAGCTCTTGTGCTCATG	NM_021922.2	FANCE	ILMN_13688		35434802	35434753	66879667	GO:0005634|GO:0006281|GO:0003674|GO:0005515	GO:0005634	GO:0003674|GO:0005515	GO:0006281	+	2427	S	NP_068741.1	NM_021922.2	NM_021922.2	FAE; FACE
4230626	-1.65579	-0.727524	1.65579	down	ILMN_1801105	PRKCD	5580	NM_006254.3	Homo sapiens protein kinase C, delta (PRKCD), transcript variant 1, mRNA.	chr3	TTGGCTGCCGTCTGGCCGGGCTCTCATGGTACTTCCTCTGTGAACTGTGT	NM_006254.3	PRKCD	ILMN_162064		53199227	53199178	47157323	GO:0005634|GO:0005737|GO:0005829|GO:0016020|GO:0006468|GO:0007242|GO:0016064|GO:0032613|GO:0032615|GO:0042100|GO:0050821|GO:0000166|GO:0004697|GO:0005524|GO:0008022|GO:0008047|GO:0008270|GO:0016740|GO:0019899|GO:0019992|GO:0046872	GO:0005634|GO:0005737|GO:0005829|GO:0016020	GO:0000166|GO:0004697|GO:0005524|GO:0008022|GO:0008047|GO:0008270|GO:0016740|GO:0019899|GO:0019992|GO:0046872	GO:0006468|GO:0007242|GO:0016064|GO:0032613|GO:0032615|GO:0042100|GO:0050821	+	2506	A	NP_006245.2	NM_212539.1	NM_006254.3	MAY1; MGC49908; nPKC-delta
1740458	-1.65132	-0.723616	1.65132	down	ILMN_1672605	C7orf41	222166	NM_152793.2	Homo sapiens chromosome 7 open reading frame 41 (C7orf41), mRNA.	chr7	CCTCCCCTGAGAGTGAGGACCTCATCCGACCATGTAATTACCATTCGCTT	NM_152793.2	C7ORF41	ILMN_5639		30168879	30168830	116008439					+	5738	S	NP_690006.2	NM_152793.1	NM_152793.2	FLJ25903; Ells1
5260538	-1.65126	-0.723564	1.65126	down	ILMN_1714278	C9orf30	91283	NM_080655.1	Homo sapiens chromosome 9 open reading frame 30 (C9orf30), mRNA.	chr9	GGCCAAAATCCAGCAGATAGAGCGAGAGTGTGAGATGGCAGAGGAGGAAC	NM_080655.1	C9ORF30	ILMN_15668		102252950	102252901	18087818					+	727	S	NP_542386.1	NM_080655.1	NM_080655.1	FLJ34973; MGC17337; L8
6220221	-1.65042	-0.722833	1.65042	down	ILMN_1741331	MUDENG	55745	NM_018229.2	Homo sapiens MU-2/AP1M2 domain containing, death-inducing (MUDENG), mRNA.	chr14	AAGGGTCAGGCTCCTTTTTAGTTCAGAGATTCAGGCAGCCACTCCCAGTG	NM_018229.2	MUDENG	ILMN_22880		56825767	56825718	21361775					+	2242	S	NP_060699.2	NM_018229.2	NM_018229.2	FLJ10813
4150014	-1.64828	-0.720963	1.64828	down	ILMN_2371724	CEACAM1	634	NM_001024912.1	Homo sapiens carcinoembryonic antigen-related cell adhesion molecule 1 (biliary glycoprotein) (CEACAM1), transcript variant 2, mRNA.	chr19	AGGCCTAAGAGGCTTTCTCCAGGAGGATTAGCTTGGAGTTCTCTATACTC	NM_001024912.1	CEACAM1	ILMN_20142		47703509	47703460	68161540	GO:0016020|GO:0005576|GO:0005624|GO:0005886|GO:0005886|GO:0005887|GO:0001525|GO:0007156|GO:0007229|GO:0016477|GO:0003674	GO:0016020|GO:0005576|GO:0005624|GO:0005886|GO:0005886|GO:0005887	GO:0003674	GO:0001525|GO:0007156|GO:0007229|GO:0016477	-	3232	A	NP_001020083.1	NM_001024912.1	NM_001024912.1	BGP1; BGPI; BGP
7050711	-1.64814	-0.720837	1.64814	down	ILMN_1663131	LYST	1130	NM_001005736.1	Homo sapiens lysosomal trafficking regulator (LYST), transcript variant 2, mRNA.	chr1	GCATGGAAGAGACCAGTTTCGTTGCAGCTACCTGGGAAGACGGTTGCTAA	NM_001005736.1	LYST	ILMN_12138		234113212	234113163	54292124	GO:0005737|GO:0015630|GO:0007040|GO:0015031|GO:0030595|GO:0032438|GO:0032438|GO:0032510|GO:0033364|GO:0042267|GO:0042267|GO:0042742|GO:0042832|GO:0043473|GO:0043473|GO:0051607|GO:0005515	GO:0005737|GO:0015630	GO:0005515	GO:0007040|GO:0015031|GO:0030595|GO:0032438|GO:0032438|GO:0032510|GO:0033364|GO:0042267|GO:0042267|GO:0042742|GO:0042832|GO:0043473|GO:0043473|GO:0051607	-	351	I	NP_001005736.1	NM_001005736.1	NM_001005736.1	CHS; CHS1
7050349	-1.64812	-0.720823	1.64812	down	ILMN_1694530	DDA1	79016	NM_024050.4	Homo sapiens DET1 and DDB1 associated 1 (DDA1), mRNA.	chr19	TGCACGCACGTTGGGGAGAAGTCGGCCCTTGGGATCTTTCTCTTGAGTCA	NM_024050.4	DDA1	ILMN_29105		17292046	17291997	60279701	GO:0006511			GO:0006511	+	953	S	NP_076955.1	NM_024050.4	NM_024050.4	MGC2594; C19orf58; DDA1; PCIA1
2600746	-1.64723	-0.720045	1.64723	down	ILMN_1700690	VAT1	10493	NM_006373.3	Homo sapiens vesicle amine transport protein 1 homolog (T. californica) (VAT1), mRNA.	chr17	AGGACCTGGGCCATTGCAACCAAAATGGGGACTTCCTGGGTAGGGAGGTC	NM_006373.3	VAT1	ILMN_26285		41166872	41166823	118200348	GO:0016021|GO:0055114|GO:0005488|GO:0008270|GO:0016491	GO:0016021	GO:0005488|GO:0008270|GO:0016491	GO:0055114	-	2507	S	NP_006364.2	NM_006373.2	NM_006373.3	FLJ20230; VATI
840400	-1.64591	-0.718882	1.64591	down	ILMN_2233099	SSRP1	6749	NM_003146.2	Homo sapiens structure specific recognition protein 1 (SSRP1), mRNA.	chr11	TTTGGGGAGAGATAGGGTGGGAGGCAGGGCAATGCAGGATCCAAATCCTC	NM_003146.2	SSRP1	ILMN_28740		57093680	57093631	28416943	GO:0000785|GO:0005634|GO:0005654|GO:0005694|GO:0005737|GO:0006260|GO:0006281|GO:0006350|GO:0006355|GO:0003677|GO:0005515	GO:0000785|GO:0005634|GO:0005654|GO:0005694|GO:0005737	GO:0003677|GO:0005515	GO:0006260|GO:0006281|GO:0006350|GO:0006355	-	2597	S	NP_003137.1	NM_003146.2	NM_003146.2	FACT; T160; FACT80
4880168	-1.64113	-0.714688	1.64113	down	ILMN_2128750	PTTG1IP	754	NM_004339.2	Homo sapiens pituitary tumor-transforming 1 interacting protein (PTTG1IP), mRNA.	chr21	GCGTAGTCAGCCCTTGCGCTCAGTGTAGAAACCCACGTCTGTAAGGTCGG	NM_004339.2	PTTG1IP	ILMN_29076		46269687	46269638	11038670	GO:0005634|GO:0005737|GO:0016020|GO:0016021|GO:0006606|GO:0003674	GO:0005634|GO:0005737|GO:0016020|GO:0016021	GO:0003674	GO:0006606	-	2561	S	NP_004330.1	NM_004339.2	NM_004339.2	C21orf3; C21orf1; PBF
1050332	-1.63974	-0.713469	1.63974	down	ILMN_1659856	FAM167B	84734	NM_032648.2	Homo sapiens family with sequence similarity 167, member B (FAM167B), mRNA.	chr1	CAGAGGCACCAGCTCCTGGCGGGGGAGGAGGAACATTCAGGTTTCTGAGA	NM_032648.2	FAM167B	ILMN_5462		32486925	32486876	110238584					+	784	S	NP_116037.2	NM_032648.1	NM_032648.2	MGC10820
3120079	-1.63907	-0.712873	1.63907	down	ILMN_1749213	SDF2L1	23753	NM_022044.2	Homo sapiens stromal cell-derived factor 2-like 1 (SDF2L1), mRNA.	chr22	GCAGGGCCACTCTTGGCAGAGACTTTGGGTTTGTAGGGGTCCTCAAGTGC	NM_022044.2	SDF2L1	ILMN_29496		20328559	20328510	56243532					+	796	S	NP_071327.2	NM_022044.2	NM_022044.2
6220438	-1.63889	-0.712721	1.63889	down	ILMN_1657515	RPS6KA5	9252	NM_004755.2	Homo sapiens ribosomal protein S6 kinase, 90kDa, polypeptide 5 (RPS6KA5), transcript variant 1, mRNA.	chr14	GGGGCATGTTGTGTCATGTAGTCAGCCACTTATGCACCAATGTGAGGAAA	NM_004755.2	RPS6KA5	ILMN_13156		91337520	91337471	32528294	GO:0005634|GO:0005654|GO:0005737|GO:0006355|GO:0006508|GO:0006950|GO:0007173|GO:0007243|GO:0009605|GO:0016572|GO:0042221|GO:0000166|GO:0000287|GO:0004674|GO:0004674|GO:0005515|GO:0005524|GO:0008237|GO:0008270|GO:0016740	GO:0005634|GO:0005654|GO:0005737	GO:0000166|GO:0000287|GO:0004674|GO:0004674|GO:0005515|GO:0005524|GO:0008237|GO:0008270|GO:0016740	GO:0006355|GO:0006508|GO:0006950|GO:0007173|GO:0007243|GO:0009605|GO:0016572|GO:0042221	-	3521	I	NP_004746.2	NM_004755.2	NM_004755.2	RLPK; MSPK1; MGC1911; MSK1
2060291	-1.63595	-0.710129	1.63595	down	ILMN_1766657	STOM	2040	NM_004099.4	Homo sapiens stomatin (STOM), transcript variant 1, mRNA.	chr9	TCACTTGGGAGGGACGCATAGAAGGAGCTCTAGGAACACAGTGCCAGTGC	NM_004099.4	STOM	ILMN_183628		124101469	124101420	38016910	GO:0005737|GO:0005856|GO:0005886|GO:0005887|GO:0042470|GO:0043231|GO:0045121|GO:0051260|GO:0005515	GO:0005737|GO:0005856|GO:0005886|GO:0005887|GO:0042470|GO:0043231|GO:0045121	GO:0005515	GO:0051260	-	2957	A	NP_004090.4	NM_004099.4	NM_004099.4	EPB7; EPB72; BND7
6590224	-1.63406	-0.708461	1.63406	down	ILMN_1759023	WFS1	7466	NM_006005.2	Homo sapiens Wolfram syndrome 1 (wolframin) (WFS1), mRNA.	chr4	GGAGGTCCCTGCCAGTGTTTAGAAGAGCCTGACTGTGTTCAGTGCCTTGG	NM_006005.2	WFS1	ILMN_18545		6355838	6355789	13376995	GO:0005783|GO:0005789|GO:0016020|GO:0016021|GO:0030176|GO:0030176|GO:0030425|GO:0001822|GO:0003091|GO:0006983|GO:0006983|GO:0007601|GO:0007601|GO:0007605|GO:0022417|GO:0032469|GO:0042593|GO:0043069|GO:0043524|GO:0043524|GO:0050877|GO:0051247|GO:0051928|GO:0055074|GO:0051117	GO:0005783|GO:0005789|GO:0016020|GO:0016021|GO:0030176|GO:0030176|GO:0030425	GO:0051117	GO:0001822|GO:0003091|GO:0006983|GO:0006983|GO:0007601|GO:0007601|GO:0007605|GO:0022417|GO:0032469|GO:0042593|GO:0043069|GO:0043524|GO:0043524|GO:0050877|GO:0051247|GO:0051928|GO:0055074	+	3536	S	NP_005996.1	NM_006005.2	NM_006005.2	DFNA14; DIDMOAD; WFRS; WOLFRAMIN; DFNA6; WFS; DFNA38
1440300	-1.63389	-0.708312	1.63389	down	ILMN_1719627	SLC27A3	11000	NM_024330.1	Homo sapiens solute carrier family 27 (fatty acid transporter), member 3 (SLC27A3), mRNA.	chr1	GGTGGGGGCCGTTGCAGGTGTACTGGGCTGTCAGGGATCTTTTCTATACC	NM_024330.1	SLC27A3	ILMN_820		152019193	152019144	13236578	GO:0005739|GO:0005739|GO:0016020|GO:0016021|GO:0031966|GO:0006629|GO:0006631|GO:0008152|GO:0004321|GO:0000166|GO:0016874	GO:0005739|GO:0005739|GO:0016020|GO:0016021|GO:0031966	GO:0004321|GO:0000166|GO:0016874	GO:0006629|GO:0006631|GO:0008152	+	2300	S	NP_077306.1	NM_024330.1	NM_024330.1	VLCS-3; ACSVL3; MGC4365; FATP3
2900674	-1.62818	-0.703264	1.62818	down	ILMN_1704353	IGSF3	3321	NM_001542.2	Homo sapiens immunoglobulin superfamily, member 3 (IGSF3), transcript variant 1, mRNA.	chr1	CAGATGGATGGTAATGGTGCCCTCCAGTGGCTGTGAGACCTCATTGCGCA	NM_001542.2	IGSF3	ILMN_15014		117117442	117117393	55953132	GO:0016020|GO:0016021	GO:0016020|GO:0016021			-	6841	A	NP_001533.2	NM_001542.2	NM_001542.2	V8; EWI-3; MGC117164
5270102	-1.6279	-0.703012	1.6279	down	ILMN_1753502	IGSF11	152404	NM_001015887.1	Homo sapiens immunoglobulin superfamily, member 11 (IGSF11), transcript variant 2, mRNA.	chr3	CTCTTCTCCTGCAAGCGTAGTCTTCACAGGGAGTGGCTTCCTGACATTTT	NM_001015887.1	IGSF11	ILMN_551		120102544	120102495	62865875	GO:0005886|GO:0016021|GO:0001558|GO:0007155|GO:0004872|GO:0005515	GO:0005886|GO:0016021	GO:0004872|GO:0005515	GO:0001558|GO:0007155	-	3055	A	NP_001015887.1	NM_001015887.1	NM_001015887.1	BT-IgSF; VSIG3; Igsf13; MGC35227; CXADRL1
6280189	-1.62765	-0.702792	1.62765	down	ILMN_1808919	HPS4	89781	NM_152841.1	Homo sapiens Hermansky-Pudlak syndrome 4 (HPS4), transcript variant 2, mRNA.	chr22	TGCAGCTCCAGGAAGTCCCCGCAATGTCTCACGTTGTCTTTGACCAGTGG	NM_152841.1	HPS4	ILMN_7734		26847653	26847604	23110969	GO:0005624|GO:0005737|GO:0005764|GO:0016023|GO:0042470|GO:0042827|GO:0006605|GO:0006996|GO:0007040|GO:0007599|GO:0030318|GO:0048075|GO:0050821|GO:0042803	GO:0005624|GO:0005737|GO:0005764|GO:0016023|GO:0042470|GO:0042827	GO:0042803	GO:0006605|GO:0006996|GO:0007040|GO:0007599|GO:0030318|GO:0048075|GO:0050821	-	3861	A	NP_690054.1	NM_152843.1	NM_152841.1	KIAA1667; LE; bK1048E9.4; bK1048E9.5
6980100	-1.62387	-0.699434	1.62387	down	ILMN_1696601	VARS	7407	NM_006295.2	Homo sapiens valyl-tRNA synthetase (VARS), nuclear gene encoding mitochondrial protein, mRNA.	chr6	AGCTCCAACAGACAGAAGCAGAGCTCAGGAAGGTGGATGAGGCCATCGCC	NM_006295.2	VARS	ILMN_10395		31854723	31853370	94538367	GO:0005739|GO:0005737|GO:0005739|GO:0005739|GO:0005737|GO:0005739|GO:0005739|GO:0005737|GO:0005739|GO:0005622|GO:0005737|GO:0005739|GO:0006438|GO:0006438|GO:0006438|GO:0006414|GO:0006438|GO:0004812|GO:0000166|GO:0004832|GO:0005524|GO:0016874|GO:0004812|GO:0000166|GO:0004832|GO:0005524|GO:0016874|GO:0004812|GO:0000166|GO:0004832|GO:0005524|GO:0016874|GO:0000166|GO:0004832|GO:0005515|GO:0005524|GO:…	GO:0005739|GO:0005737|GO:0005739|GO:0005739|GO:0005737|GO:0005739|GO:0005739|GO:0005737|GO:0005739|GO:0005622|GO:0005737|GO:0005739	GO:0004812|GO:0000166|GO:0004832|GO:0005524|GO:0016874|GO:0004812|GO:0000166|GO:0004832|GO:0005524|GO:0016874|GO:0004812|GO:0000166|GO:0004832|GO:0005524|GO:0016874|GO:0000166|GO:0004832|GO:0005515|GO:0005524|GO:0016874	GO:0006438|GO:0006438|GO:0006438|GO:0006414|GO:0006438	-	4148	I	NP_006286.1	NM_006295.1	NM_006295.2	G7A; VARS2
5670040	-1.62279	-0.698472	1.62279	down	ILMN_2111187	ELOVL6	79071	NM_024090.1	Homo sapiens ELOVL family member 6, elongation of long chain fatty acids (FEN1/Elo2, SUR4/Elo3-like, yeast) (ELOVL6), mRNA.	chr4	CTGTCAGAGATGGCAAGGGCTTTTTCAGCATCTCGTTTATGTGTGGAATT	NM_024090.1	ELOVL6	ILMN_11340		111190070	111190021	13129087	GO:0005739|GO:0005783|GO:0005789|GO:0016020|GO:0016021|GO:0030176|GO:0030497|GO:0016747	GO:0005739|GO:0005783|GO:0005789|GO:0016020|GO:0016021|GO:0030176	GO:0016747	GO:0030497	-	2950	S	NP_076995.1	NM_024090.1	NM_024090.1	MGC5487; FLJ23378; FAE; LCE
2710402	-1.62249	-0.698207	1.62249	down	ILMN_1743456	ZCCHC14	23174	NM_015144.2	Homo sapiens zinc finger, CCHC domain containing 14 (ZCCHC14), mRNA.	chr16	CATCCGCCGCGGCCTCACGTGCGTTGTAACAAGCCCTCATCACATGTGTG	NM_015144.2	ZCCHC14	ILMN_32176		87440265	87440216	88900496	GO:0007154|GO:0003676|GO:0005515|GO:0008270|GO:0035091|GO:0046872		GO:0003676|GO:0005515|GO:0008270|GO:0035091|GO:0046872	GO:0007154	-	6497	S	NP_055959.1	NM_015144.1	NM_015144.2	MGC126527; BDG29; BDG-29; MGC14139
7510719	-1.61948	-0.695531	1.61948	down	ILMN_1701514	TRAF3IP2	10758	NM_147686.1	Homo sapiens TRAF3 interacting protein 2 (TRAF3IP2), transcript variant 2, mRNA.	chr6	GTTCCTCCTGACAGTTTGATGTGTCCATTCTGGGCCTCTCAGTGCTTAGC	NM_147686.1	TRAF3IP2	ILMN_13710		111987041	111986992	22538427	GO:0005575|GO:0007242|GO:0043123	GO:0005575		GO:0007242|GO:0043123	-	2308	A	NP_679211.1	NM_147200.1	NM_147686.1	C6orf6; CIKS; C6orf5; MGC3581; C6orf4; DKFZP586G0522; ACT1
4830239	-1.61948	-0.695528	1.61948	down	ILMN_1700432	ITPKB	3707	NM_002221.2	Homo sapiens inositol 1,4,5-trisphosphate 3-kinase B (ITPKB), mRNA.	chr1	CCCACTTGGTAGAAAGAGCCCAGAAGCAGCCCTGGCCCTGTAAGATGGAC	NM_002221.2	ITPKB	ILMN_12468		224886329	224886280	38569399	GO:0007165|GO:0000166|GO:0005516|GO:0005524|GO:0008440|GO:0016301|GO:0016740		GO:0000166|GO:0005516|GO:0005524|GO:0008440|GO:0016301|GO:0016740	GO:0007165	-	5542	S	NP_002212.2	NM_002221.2	NM_002221.2	IP3K-B; IP3KB; IP3K; PIG37
1710168	-1.61932	-0.695389	1.61932	down	ILMN_1756355	NDUFS3	4722	NM_004551.1	Homo sapiens NADH dehydrogenase (ubiquinone) Fe-S protein 3, 30kDa (NADH-coenzyme Q reductase) (NDUFS3), mRNA.	chr11	AGCCGGAGACAAGAAGCCTGATGCCAAGTAGCTCCAGGGAACGCATGTGG	NM_004551.1	NDUFS3	ILMN_6465		47562628	47562579	4758787	GO:0005739|GO:0005747|GO:0005747|GO:0016020|GO:0006120|GO:0006120|GO:0006800|GO:0006810|GO:0006917|GO:0022900|GO:0030308|GO:0003954|GO:0003954|GO:0005515|GO:0008137|GO:0008137|GO:0009055	GO:0005739|GO:0005747|GO:0005747|GO:0016020	GO:0003954|GO:0003954|GO:0005515|GO:0008137|GO:0008137|GO:0009055	GO:0006120|GO:0006120|GO:0006800|GO:0006810|GO:0006917|GO:0022900|GO:0030308	+	777	S	NP_004542.1	NM_004551.1	NM_004551.1
6200132	-1.61916	-0.695249	1.61916	down	ILMN_1704398	FZD9	8326	NM_003508.2	Homo sapiens frizzled homolog 9 (Drosophila) (FZD9), mRNA.	chr7	TATTGTTGCGTTCCTCTGGAAGCTGTGACTGGAATAAACCCCCGCGTGGC	NM_003508.2	FZD9	ILMN_27569		72488385	72488336	62865872	GO:0005886|GO:0016021|GO:0007186|GO:0007275|GO:0007399|GO:0007405|GO:0007611|GO:0016055|GO:0004872|GO:0004926|GO:0004930|GO:0042813	GO:0005886|GO:0016021	GO:0004872|GO:0004926|GO:0004930|GO:0042813	GO:0007186|GO:0007275|GO:0007399|GO:0007405|GO:0007611|GO:0016055	+	2292	S	NP_003499.1	NM_003508.2	NM_003508.2	FZD3; CD349
1090687	-1.61862	-0.694762	1.61862	down	ILMN_1742427	POLR1D	51082	NM_152705.1	Homo sapiens polymerase (RNA) I polypeptide D, 16kDa (POLR1D), transcript variant 2, mRNA.	chr13	AAACTAGAATAGACCTCTCCGCCACCGAGCTGCTGTGTCACGCCCTCAGC	NM_152705.1	POLR1D	ILMN_28050		27139269	27139220	22749406	GO:0005634|GO:0005654|GO:0005654|GO:0005654|GO:0006350|GO:0003677|GO:0003899|GO:0046983	GO:0005634|GO:0005654|GO:0005654|GO:0005654	GO:0003677|GO:0003899|GO:0046983	GO:0006350	+	1617	S	NP_689918.1	NM_152705.1	NM_152705.1	MGC9850; RPAC2; RPA16; RPA9; POLR1C; FLJ20616; RPO1-3
5820193	-1.61823	-0.694413	1.61823	down	ILMN_1740169	TYRO3	7301	NM_006293.2	Homo sapiens TYRO3 protein tyrosine kinase (TYRO3), mRNA.	chr15	CGGTGACCTTTAGTGCCAACTTCCCCTCTAACTGGACAGCCTCTTCTGTC	NM_006293.2	TYRO3	ILMN_164771		39658656	39658607	27597077	GO:0005634|GO:0005730|GO:0005737|GO:0005886|GO:0005887|GO:0006468|GO:0007155|GO:0007165|GO:0000166|GO:0004714|GO:0004716|GO:0004872|GO:0005515|GO:0005524|GO:0016740	GO:0005634|GO:0005730|GO:0005737|GO:0005886|GO:0005887	GO:0000166|GO:0004714|GO:0004716|GO:0004872|GO:0005515|GO:0005524|GO:0016740	GO:0006468|GO:0007155|GO:0007165	+	3738	S	NP_006284.2	NM_006293.2	NM_006293.2	Sky; BYK; RSE; Brt; Tif; Dtk
2000468	-1.61773	-0.693973	1.61773	down	ILMN_1657451	SRPK2	6733	NM_182691.1	Homo sapiens SFRS protein kinase 2 (SRPK2), transcript variant 2, mRNA.	chr7	GCACCATTGAATCCCAGTCCTAACAGAAGTACTGCGAATCTTGTGGCCTC	NM_182691.1	SRPK2	ILMN_29914		104909464	104909415	33188446	GO:0005634|GO:0005737|GO:0005634|GO:0005737|GO:0005634|GO:0005737|GO:0000245|GO:0006468|GO:0007243|GO:0008380|GO:0000245|GO:0006468|GO:0007243|GO:0008380|GO:0006468|GO:0000245|GO:0006397|GO:0006468|GO:0007243|GO:0008380|GO:0030154|GO:0000166|GO:0000287|GO:0004674|GO:0005515|GO:0005524|GO:0016740|GO:0000166|GO:0000287|GO:0004674|GO:0005515|GO:0005524|GO:0016740|GO:0000166|GO:0004674|GO:0005524|GO:…	GO:0005634|GO:0005737|GO:0005634|GO:0005737|GO:0005634|GO:0005737	GO:0000166|GO:0000287|GO:0004674|GO:0005515|GO:0005524|GO:0016740|GO:0000166|GO:0000287|GO:0004674|GO:0005515|GO:0005524|GO:0016740|GO:0000166|GO:0004674|GO:0005524|GO:0016740|GO:0000166|GO:0000287|GO:0004674|GO:0005515|GO:0005524|GO:0016740	GO:0000245|GO:0006468|GO:0007243|GO:0008380|GO:0000245|GO:0006468|GO:0007243|GO:0008380|GO:0006468|GO:0000245|GO:0006397|GO:0006468|GO:0007243|GO:0008380|GO:0030154	-	13	I	NP_872633.1	NM_182691.1	NM_182691.1	FLJ36101; SFRSK2
6330377	-1.61744	-0.693711	1.61744	down	ILMN_1795826	ATP6V0D1	9114	NM_004691.4	Homo sapiens ATPase, H+ transporting, lysosomal 38kDa, V0 subunit d1 (ATP6V0D1), mRNA.	chr16	GGTGTAGTACGCTGTCCTAGCGGCTGCCCAGTTCTCCTGACCCTCTTAGA	NM_004691.4	ATP6V0D1	ILMN_12628		67472311	67472262	85793113	GO:0016469|GO:0016471|GO:0006811|GO:0015992|GO:0008553|GO:0016787|GO:0046961	GO:0016469|GO:0016471	GO:0008553|GO:0016787|GO:0046961	GO:0006811|GO:0015992	-	1275	S	NP_004682.2	NM_004691.3	NM_004691.4	VPATPD; ATP6DV; VMA6; P39; ATP6D; VATX
3450114	-1.61679	-0.693131	1.61679	down	ILMN_1757440	FAM69B	138311	XM_001130258.1	PREDICTED: Homo sapiens family with sequence similarity 69, member B (FAM69B), mRNA.		GATTCCAGCACCACAGACATGAGACCCCAGCTCGGAGCAAAGGCGGACAT	XM_001130258.1	FAM69B	ILMN_173053				113421256	GO:0016020|GO:0016021	GO:0016020|GO:0016021				1531	A	XP_001130258.1	XM_942503.1	XM_001130258.1
1340678	-1.61656	-0.692926	1.61656	down	ILMN_2398939	MBP	4155	NM_001025090.1	Homo sapiens myelin basic protein (MBP), transcript variant 3, mRNA.	chr18	AGACACGGGCATCCTTGACTCCATCGGGCGCTTCTTTGGCGGTGACAGGG	NM_001025090.1	MBP	ILMN_3041		74728862	74728813	68509927	GO:0005886|GO:0043209|GO:0006955|GO:0007268|GO:0007417|GO:0008366|GO:0019911|GO:0019911|GO:0019911|GO:0019911|GO:0019911|GO:0019911	GO:0005886|GO:0043209	GO:0019911|GO:0019911|GO:0019911|GO:0019911|GO:0019911|GO:0019911	GO:0006955|GO:0007268|GO:0007417|GO:0008366	-	193	A	NP_001020261.1	NM_001025090.1	NM_001025090.1	MGC99675
3800202	-1.61631	-0.692706	1.61631	down	ILMN_1780711	LOC390530	390530	XM_372543.2	PREDICTED: Homo sapiens similar to Ig heavy chain V-I region HG3 precursor (LOC390530), mRNA.	chr21	GGACTGGAATTGGAGGATCCTGTTTTTGGTGGTCATAGCTGCGGGTGCCC	XM_372543.2	LOC390530	ILMN_19211		9884627	9884495	51475308					+	3	S	XP_372543.2	XM_372543.2	XM_372543.2
1500689	-1.61387	-0.690526	1.61387	down	ILMN_2313821	AIFM1	9131	NM_145813.1	Homo sapiens apoptosis-inducing factor, mitochondrion-associated, 1 (AIFM1), nuclear gene encoding mitochondrial protein, transcript variant 3, mRNA.	chrX	GTGGAATTGGCAAACCCACTGCAGCCCCTGAGAGGAGGTCGAATGGGTAA	NM_145813.1	AIFM1	ILMN_22104		129263521	129263472	22202630	GO:0005625|GO:0005634|GO:0005737|GO:0005739|GO:0005758|GO:0005792|GO:0006309|GO:0006915|GO:0008630|GO:0045454|GO:0055114|GO:0003677|GO:0005515|GO:0005515|GO:0009055|GO:0016491|GO:0050660	GO:0005625|GO:0005634|GO:0005737|GO:0005739|GO:0005758|GO:0005792	GO:0003677|GO:0005515|GO:0005515|GO:0009055|GO:0016491|GO:0050660	GO:0006309|GO:0006915|GO:0008630|GO:0045454|GO:0055114	-	1169	A	NP_665812.1	NM_145813.1	NM_145813.1	MGC111425; PDCD8; AIF
2850743	-1.61365	-0.690326	1.61365	down	ILMN_3250585	KIAA0194	22993	XM_001714730.1	PREDICTED: Homo sapiens KIAA0194 protein (KIAA0194), mRNA.		AGGAAACAGCAGGACTGGCTCAAGTGCCCAAGGTTTGTTTAGGGCCTGGG	XM_001714730.1	KIAA0194	ILMN_334260				169168358	GO:0006355|GO:0003677		GO:0003677	GO:0006355		5435	M	XP_001714782.1	XM_001714730.1	XM_001714730.1
3360685	-1.61187	-0.688734	1.61187	down	ILMN_2313856	OSBPL9	114883	NM_148906.1	Homo sapiens oxysterol binding protein-like 9 (OSBPL9), transcript variant 3, mRNA.	chr1	TCTCACATTCCCCAATGGCTATGGAAGGTCTATCCTCACAGTGCCCTGGG	NM_148906.1	OSBPL9	ILMN_16140		52022724	52022561	22547168	GO:0006869|GO:0008202|GO:0006869|GO:0008202|GO:0006869|GO:0008202|GO:0006869|GO:0008202|GO:0006869|GO:0008202|GO:0006869|GO:0008202			GO:0006869|GO:0008202|GO:0006869|GO:0008202|GO:0006869|GO:0008202|GO:0006869|GO:0008202|GO:0006869|GO:0008202|GO:0006869|GO:0008202	+	1602	A	NP_683704.1	NM_148906.1	NM_148906.1	FLJ14801; FLJ14629; FLJ34384; ORP9; FLJ32055; MGC15035; FLJ12492
780402	-1.6109	-0.687866	1.6109	down	ILMN_2352036	RTN4	57142	NM_020532.4	Homo sapiens reticulon 4 (RTN4), transcript variant 1, mRNA.	chr2	CCGGTAAAGCAGGAATGACAAAGCTTGCTTTTCTGGTATGTTCTAGGTGT	NM_020532.4	RTN4	ILMN_164893		55199844	55199795	47519458	GO:0005635|GO:0005783|GO:0005789|GO:0016020|GO:0016021|GO:0030176|GO:0005783|GO:0005783|GO:0019987|GO:0030334|GO:0030517|GO:0042981|GO:0005515	GO:0005635|GO:0005783|GO:0005789|GO:0016020|GO:0016021|GO:0030176|GO:0005783|GO:0005783	GO:0005515	GO:0019987|GO:0030334|GO:0030517|GO:0042981	-	4324	A	NP_065393.1	NM_020532.4	NM_020532.4	RTN4-B1; Nbla10545; RTN-X; Nogo-C; NSP; ASY; RTN4-A; NSP-CL; NOGOC; Nbla00271; NI220/250; RTN4-C; RTN4-B2; NOGO-A; Nogo-B; NOGO
3190286	-1.61019	-0.687233	1.61019	down	ILMN_1784340	LOC651341	651341	XM_944612.1	PREDICTED: Homo sapiens hypothetical protein LOC651341 (LOC651341), mRNA.		GGGTCTATGAGAACCAAATTCCAGCTTCAGCACATGGCCTTGGGTACAGC	XM_944612.1	LOC651341	ILMN_35477				89037646						349	S	XP_949705.1	XM_944612.1	XM_944612.1
4860291	-1.60795	-0.68522	1.60795	down	ILMN_1694686	KIAA0194	22993	XM_940209.1	PREDICTED: Homo sapiens KIAA0194 protein (KIAA0194), mRNA.		AGGGGAAGCAGACTGGGCCATAAGGAAACAGCAGGACTGGCTCAAGTGCC	XM_940209.1	KIAA0194	ILMN_37512				88989597	GO:0006355|GO:0003677		GO:0003677	GO:0006355		5395	S	XP_945302.1	XM_940209.1	XM_940209.1
4210647	-1.60698	-0.684356	1.60698	down	ILMN_2046896	ESRRAP2	144832	NR_000033.2	Homo sapiens estrogen-related receptor alpha pseudogene 2 (ESRRAP2) on chromosome 13.	chr13	CACGGACATGGGGCAAGCCAGGGCCCAGAGCCTTTGGCTGTACAGAGACT	NR_000033.2	ESRRAP2	ILMN_21596		20734410	20734361	83582790					+	2449	S		NR_000033.2	NR_000033.2	ESTRRA
540240	-1.60646	-0.683888	1.60646	down	ILMN_3245869	LOC440957	440957	NM_001124767.1	Homo sapiens similar to CG32736-PA (LOC440957), mRNA.	chr3	CGTCCGGGCGATCCAGTGCTTAGTTCCGTCATATCCCTCTCCACGACCTC	NM_001124767.1	LOC440957	ILMN_357053		52570763	52570714	186288303					+	94	S	NP_001118239.1	NM_001124767.1	NM_001124767.1
6660427	-1.60521	-0.682761	1.60521	down	ILMN_2173500	C18orf51	125704	NM_001044369.1	Homo sapiens chromosome 18 open reading frame 51 (C18orf51), mRNA.	chr18	TGTGGGTTAGGGTGGGGAGTGGTGCTTTCTCTAGTGTGTCCTCCGGAACA	NM_001044369.1	C18ORF51	ILMN_166460		70254062	70254013	113195541					-	1209	S	NP_001037834.1	NM_001044369.1	NM_001044369.1
5260440	-1.60501	-0.682583	1.60501	down	ILMN_1781560	ST3GAL6	10402	NM_006100.2	Homo sapiens ST3 beta-galactoside alpha-2,3-sialyltransferase 6 (ST3GAL6), mRNA.	chr3	CACGATTGTGGCTTGATGTGGCAAGCCGAAACCACTTGGCTCTGGAAATC	NM_006100.2	ST3GAL6	ILMN_2870		98513056	98513007	31377787	GO:0000139|GO:0005794|GO:0016020|GO:0016021|GO:0030173|GO:0006040|GO:0006486|GO:0006664|GO:0009249|GO:0008373	GO:0000139|GO:0005794|GO:0016020|GO:0016021|GO:0030173	GO:0008373	GO:0006040|GO:0006486|GO:0006664|GO:0009249	+	1865	S	NP_006091.1	NM_006100.2	NM_006100.2	ST3GALVI; SIAT10
3290682	-1.60456	-0.682181	1.60456	down	ILMN_2206554	SLC35F5	80255	NM_025181.2	Homo sapiens solute carrier family 35, member F5 (SLC35F5), mRNA.	chr2	CAGTCTACAGTCCATCCAAAGGACCAACCTGCCTTACACATCTCAAGGAA	NM_025181.2	SLC35F5	ILMN_22210		114472559	114472510	21361958	GO:0016020|GO:0016021|GO:0006810	GO:0016020|GO:0016021		GO:0006810	-	2221	S	NP_079457.2	NM_025181.2	NM_025181.2	FLJ22004
4290403	-1.60393	-0.681615	1.60393	down	ILMN_2403247	CMTM7	112616	NM_181472.1	Homo sapiens CKLF-like MARVEL transmembrane domain containing 7 (CMTM7), transcript variant 2, mRNA.	chr3	GGGGTTTGTGAATACTCCCGCCTAAATCCCTTCTACTTCACTCCTCAGGG	NM_181472.1	CMTM7	ILMN_8951		32468957	32468908	31657098	GO:0005615|GO:0016020|GO:0016021|GO:0016020|GO:0016021|GO:0006935|GO:0005125	GO:0005615|GO:0016020|GO:0016021|GO:0016020|GO:0016021	GO:0005125	GO:0006935	+	985	A	NP_852137.1	NM_181472.1	NM_181472.1	CKLFSF7; FLJ30992
6110280	-1.60345	-0.68118	1.60345	down	ILMN_1695759	AMDHD2	51005	NM_015944.2	Homo sapiens amidohydrolase domain containing 2 (AMDHD2), mRNA.	chr16	GTGGTGCTCGACGACTCCCTTCACGTCCAGGCCACCTACATCTCGGGTGA	NM_015944.2	AMDHD2	ILMN_26534		2519531	2519482	21361512	GO:0005975|GO:0006044|GO:0008448|GO:0016810		GO:0008448|GO:0016810	GO:0005975|GO:0006044	+	1270	S	NP_057028.2	NM_015944.2	NM_015944.2	CGI-14
5670487	-1.60251	-0.680334	1.60251	down	ILMN_2334587	HNRNPC	3183	NM_001077442.1	Homo sapiens heterogeneous nuclear ribonucleoprotein C (C1/C2) (HNRNPC), transcript variant 3, mRNA.	chr14	CACTGTAGGGCCTCTCCCTGCACAGAGCAGTCTGTTTAGCTGTGAACACC	NM_001077442.1	HNRNPC	ILMN_165238		21677473	21677424	117190191	GO:0005634|GO:0005681|GO:0000398|GO:0000398|GO:0008380|GO:0000166|GO:0003723|GO:0042802	GO:0005634|GO:0005681	GO:0000166|GO:0003723|GO:0042802	GO:0000398|GO:0000398|GO:0008380	-	3047	A	NP_001070910.1	NM_001077442.1	NM_001077442.1	HNRPC; MGC131677; MGC105117; MGC104306; MGC117353; SNRPC; C1; hnRNPC; HNRNP; C2
1090747	-1.60194	-0.679822	1.60194	down	ILMN_1683700	TNFSF12	8742	NM_003809.2	Homo sapiens tumor necrosis factor (ligand) superfamily, member 12 (TNFSF12), mRNA.	chr17	CACTGTACTCTGTGGGCAAGGATGGGTCCAGAAGACCCCACTTCAGGCAC	NM_003809.2	TNFSF12	ILMN_24599		7401740	7401691	23510442	GO:0005576|GO:0005615|GO:0005886|GO:0005887|GO:0048471|GO:0001938|GO:0006915|GO:0006917|GO:0006955|GO:0007165|GO:0007275|GO:0030154|GO:0043542|GO:0045766|GO:0005125|GO:0005164	GO:0005576|GO:0005615|GO:0005886|GO:0005887|GO:0048471	GO:0005125|GO:0005164	GO:0001938|GO:0006915|GO:0006917|GO:0006955|GO:0007165|GO:0007275|GO:0030154|GO:0043542|GO:0045766	+	1146	A	NP_003800.1	NM_003809.2	NM_003809.2	DR3LG; APO3L; MGC20669; MGC129581; TWEAK
1230754	-1.60002	-0.67809	1.60002	down	ILMN_1677768	POR	5447	NM_000941.2	Homo sapiens P450 (cytochrome) oxidoreductase (POR), mRNA.	chr7	ACCCCACAGACTCCGGCCTGTAATCAGCTCTCCTGGCTCCCTCCCGTAGT	NM_000941.2	POR	ILMN_15388		75453804	75453755	94721355	GO:0005625|GO:0005783|GO:0005789|GO:0005792|GO:0016020|GO:0055114|GO:0003958|GO:0003958|GO:0005506|GO:0009055|GO:0010181|GO:0016491	GO:0005625|GO:0005783|GO:0005789|GO:0005792|GO:0016020	GO:0003958|GO:0003958|GO:0005506|GO:0009055|GO:0010181|GO:0016491	GO:0055114	+	2145	S	NP_000932.3	NM_000941.1	NM_000941.2	CPR; FLJ26468; P450R; DKFZp686G04235; CYPOR
4640184	-1.59922	-0.677366	1.59922	down	ILMN_1798458	KIAA1026	23254	NM_001018000.2	Homo sapiens kazrin (KIAA1026), transcript variant B, mRNA.	chr1	CACGAGTGTGAACCTCTCTCCCCTGCGTCGCCACCTCTGTAATTGATGTA	NM_001018000.2	KIAA1026	ILMN_3555		15265092	15265043	66864888					+	1646	I	NP_001018000.1	NM_001018000.2	NM_001018000.2	RP1-21O18.1
160181	-1.59859	-0.6768	1.59859	down	ILMN_2130635	FOXRED2	80020	NM_024955.4	Homo sapiens FAD-dependent oxidoreductase domain containing 2 (FOXRED2), mRNA.	chr22	GCCTAGGTGACAAAGCAAGACCCACAGTAAAGCCCCCACACCCCATCTCA	NM_024955.4	FOXRED2	ILMN_165686		35214297	35214248	34303916	GO:0055114|GO:0009055|GO:0016491|GO:0016491		GO:0009055|GO:0016491|GO:0016491	GO:0055114	-	3870	S	NP_079231.3	NM_024955.4	NM_024955.4	FLJ33734; FLJ23322
1190437	-1.59844	-0.676665	1.59844	down	ILMN_1764723	SH3PXD2B	285590	NM_001017995.1	Homo sapiens SH3 and PX domains 2B (SH3PXD2B), mRNA.	chr5	CTGCTTTGGGGAGCTTCCAAGTAACAGGCCATTTCTTACCTCCCTCCAGG	NM_001017995.1	SH3PXD2B	ILMN_28348		171693426	171693377	63055058	GO:0005737|GO:0007154|GO:0005515|GO:0035091	GO:0005737	GO:0005515|GO:0035091	GO:0007154	-	7458	S	NP_001017995.1	NM_001017995.1	NM_001017995.1	HOFI; FLJ20831; KIAA1295
5270112	-1.59664	-0.675043	1.59664	down	ILMN_1797728	HMGCS1	3157	NM_002130.6	Homo sapiens 3-hydroxy-3-methylglutaryl-Coenzyme A synthase 1 (soluble) (HMGCS1), transcript variant 2, mRNA.	chr5	GCCGGCAATGGGCAGGCCTGCAAATACTGGCACAGAGCATTAATCATACA	NM_002130.6	HMGCS1	ILMN_18980		43325357	43325308	148298763	GO:0005625|GO:0005737|GO:0005829|GO:0006629|GO:0006695|GO:0008152|GO:0008299|GO:0004421|GO:0004421|GO:0016740	GO:0005625|GO:0005737|GO:0005829	GO:0004421|GO:0004421|GO:0016740	GO:0006629|GO:0006695|GO:0008152|GO:0008299	-	3343	S	NP_002121.4	NM_002130.4	NM_002130.6	MGC90332; HMGCS
2350465	-1.59628	-0.674713	1.59628	down	ILMN_1737517	RPL29	6159	NM_000992.2	Homo sapiens ribosomal protein L29 (RPL29), mRNA.	chr3	TTCCGGCGTTGTTGACCCTATTTCCCGTGCTGCACCGCAGCCCCTTTCTC	NM_000992.2	RPL29	ILMN_10772		52029957	52029908	17105395	GO:0005622|GO:0005829|GO:0005840|GO:0022625|GO:0006414|GO:0007566|GO:0003723|GO:0003735|GO:0005515|GO:0008201	GO:0005622|GO:0005829|GO:0005840|GO:0022625	GO:0003723|GO:0003735|GO:0005515|GO:0008201	GO:0006414|GO:0007566	-	1	S	NP_000983.1	NM_000992.2	NM_000992.2	HUMRPL29; MGC88589; HIP
4830204	-1.59409	-0.672736	1.59409	down	ILMN_2331544	MBP	4155	NM_001025101.1	Homo sapiens myelin basic protein (MBP), transcript variant 7, mRNA.	chr18	TCCCAAGGCACAGAGACACGGGCATCCTTGACTCCATCGGGCGCTTCTTT	NM_001025101.1	MBP	ILMN_14913		74728875	74728826	68509939	GO:0005886|GO:0043209|GO:0006955|GO:0007268|GO:0007417|GO:0008366|GO:0019911|GO:0019911|GO:0019911|GO:0019911|GO:0019911|GO:0019911	GO:0005886|GO:0043209	GO:0019911|GO:0019911|GO:0019911|GO:0019911|GO:0019911|GO:0019911	GO:0006955|GO:0007268|GO:0007417|GO:0008366	-	752	A	NP_001020272.1	NM_001025101.1	NM_001025101.1	MGC99675
1710286	-1.59387	-0.672535	1.59387	down	ILMN_1665538	SKP2	6502	NM_032637.2	Homo sapiens S-phase kinase-associated protein 2 (p45) (SKP2), transcript variant 2, mRNA.	chr5	AGTGACAAGAGCTGGGGTTAGGATCCGGTTGGACTCTGACATCGGATGCC	NM_032637.2	SKP2	ILMN_13630		36183994	36183945	16306593	GO:0000082|GO:0006511|GO:0008283|GO:0005515|GO:0005515|GO:0005515|GO:0005515|GO:0005515		GO:0005515|GO:0005515|GO:0005515|GO:0005515|GO:0005515	GO:0000082|GO:0006511|GO:0008283	+	1241	I	NP_116026.1	NM_032637.2	NM_032637.2	MGC1366; FBXL1; FBL1; FLB1
7400156	-1.59367	-0.672349	1.59367	down	ILMN_3287244	LOC728138	728138	XM_001716499.1	PREDICTED: Homo sapiens similar to KIAA2013 (LOC728138), partial mRNA.		GCCCTTTGTGCCTTGTTGGGGGAAACCAGTGACGCAGAAGCGAGTGTGGA	XM_001716499.1	LOC728138	ILMN_344960				169209689						765	M	XP_001716551.1	XM_001716499.1	XM_001716499.1
6900521	-1.59317	-0.671905	1.59317	down	ILMN_1803464	PHTF1	10745	NM_006608.1	Homo sapiens putative homeodomain transcription factor 1 (PHTF1), mRNA.	chr1	TGAATGGTGTTTCCGGAGGAGCAAGTCCTTTTCCAACTGGGTGTGCATGC	NM_006608.1	PHTF1	ILMN_25225		114041713	114041664	5729975	GO:0005634|GO:0006350|GO:0006355|GO:0003700|GO:0003677	GO:0005634	GO:0003700|GO:0003677	GO:0006350|GO:0006355	-	2456	S	NP_006599.1	NM_006608.1	NM_006608.1	PHTF
6270274	-1.5931	-0.671834	1.5931	down	ILMN_2153916	HSPA2	3306	NM_021979.2	Homo sapiens heat shock 70kDa protein 2 (HSPA2), mRNA.	chr14	TGTCCTTGTGCCAAGTACGAGATCTATTGTTGGAAGTCTTTGGTATATGC	NM_021979.2	HSPA2	ILMN_940		64079362	64079313	13676856	GO:0005634|GO:0005737|GO:0005739|GO:0009986|GO:0006986|GO:0007140|GO:0007286|GO:0000166|GO:0005524|GO:0051082	GO:0005634|GO:0005737|GO:0005739|GO:0009986	GO:0000166|GO:0005524|GO:0051082	GO:0006986|GO:0007140|GO:0007286	+	2069	S	NP_068814.2	NM_021979.2	NM_021979.2
5080458	-1.59224	-0.671057	1.59224	down	ILMN_1671932	SAMM50	25813	NM_015380.3	Homo sapiens sorting and assembly machinery component 50 homolog (S. cerevisiae) (SAMM50), mRNA.	chr22	GTGATGGCGTCCAGTTTGGAGCTGGGATAAGGTTCCTGTAGCCGACACCC	NM_015380.3	SAMM50	ILMN_29300		42723605	42723556	34222323	GO:0005575|GO:0005739|GO:0005741|GO:0016021|GO:0019867|GO:0005743|GO:0019867|GO:0008150|GO:0003674	GO:0005575|GO:0005739|GO:0005741|GO:0016021|GO:0019867|GO:0005743|GO:0019867	GO:0003674	GO:0008150	+	1527	S	NP_056195.2	NM_015380.3	NM_015380.3	OMP85; TOB55; YNL026W; CGI-51; SAM50; TRG-3
6290609	-1.59222	-0.671041	1.59222	down	ILMN_2219131	RPS15	6209	NM_001018.3	Homo sapiens ribosomal protein S15 (RPS15), mRNA.	chr19	CAGTCTCGCGATAACTGCGCAGGCGCGGACCAAAGCGATCTCTTCTGAGG	NM_001018.3	RPS15	ILMN_4289		1389414	1389365	71284430	GO:0005622|GO:0005634|GO:0005634|GO:0005654|GO:0005829|GO:0005840|GO:0022627|GO:0022627|GO:0000056|GO:0006414|GO:0003677|GO:0003677|GO:0003735|GO:0005515	GO:0005622|GO:0005634|GO:0005634|GO:0005654|GO:0005829|GO:0005840|GO:0022627|GO:0022627	GO:0003677|GO:0003677|GO:0003735|GO:0005515	GO:0000056|GO:0006414	+	3	S	NP_001009.1	NM_001018.3	NM_001018.3	RIG; MGC111130
6420538	-1.59212	-0.670949	1.59212	down	ILMN_2415170	VPS8	23355	NM_015303.3	Homo sapiens vacuolar protein sorting 8 homolog (S. cerevisiae) (VPS8), transcript variant 2, mRNA.	chr3	GTATAACTGAAGCATGCCTTGGAGAGAGCAGACACTGTGGGGGCCAGGGC	NM_015303.3	VPS8	ILMN_27874		184770307	184770258	112181165	GO:0005515|GO:0008270|GO:0046872		GO:0005515|GO:0008270|GO:0046872		+	4897	A	NP_056118.2	NM_015303.3	NM_015303.3	KIAA0804; FLJ32099
6940605	-1.59169	-0.670556	1.59169	down	ILMN_1845037				Homo sapiens cDNA clone IMAGE:5277162	chr15	gccccctaattgactgaatggaacccctcttgaccaaagtgaccccagaa	BC031266	HS.489254	ILMN_96342	Hs.489254	42812093	42812044	22658346					+	1622	S		Hs.489254	Hs.489254
6560148	-1.59124	-0.670151	1.59124	down	ILMN_1808110	TCEB3	6924	NM_003198.1	Homo sapiens transcription elongation factor B (SIII), polypeptide 3 (110kDa, elongin A) (TCEB3), mRNA.	chr1	AACCTGCGTGCCACAGCCCCGCCTCCCTGCCTGGAGCACACTTTAGAATT	NM_003198.1	TCEB3	ILMN_6761		23958849	23958800	4507388	GO:0005634|GO:0005654|GO:0005737|GO:0016021|GO:0006357|GO:0003677|GO:0005515|GO:0030528	GO:0005634|GO:0005654|GO:0005737|GO:0016021	GO:0003677|GO:0005515|GO:0030528	GO:0006357	+	2501	S	NP_003189.1	NM_003198.1	NM_003198.1	SIII; TCEB3A
4180711	-1.59107	-0.669994	1.59107	down	ILMN_1744887	RLN2	6019	NM_134441.1	Homo sapiens relaxin 2 (RLN2), transcript variant 1, mRNA.	chr9	GAAACTTATTCGCAATAGACAAAGTGAAGCCGCAGACAGCAGTCCTTCAG	NM_134441.1	RLN2	ILMN_27438		5300265	5300216	20143932	GO:0005576|GO:0007565|GO:0005179	GO:0005576	GO:0005179	GO:0007565	-	390	A	NP_604390.1	NM_005059.2	NM_134441.1	bA12D24.1.1; H2; bA12D24.1.2; RLXH2
1260669	-1.58931	-0.6684	1.58931	down	ILMN_1744403	KCNIP3	30818	NM_013434.4	Homo sapiens Kv channel interacting protein 3, calsenilin (KCNIP3), transcript variant 1, mRNA.	chr2	CCTTGGCCACGGCCTGGGAGGGTGGTTCCTGTTCTCAGCATCCACTAATA	NM_013434.4	KCNIP3	ILMN_6514		95415511	95415462	78190493	GO:0005634|GO:0005737|GO:0005783|GO:0005794|GO:0005886|GO:0006350|GO:0006357|GO:0006811|GO:0006813|GO:0006915|GO:0007165|GO:0003677|GO:0003714|GO:0005244|GO:0005267|GO:0005509|GO:0030955|GO:0005509	GO:0005634|GO:0005737|GO:0005783|GO:0005794|GO:0005886	GO:0003677|GO:0003714|GO:0005244|GO:0005267|GO:0005509|GO:0030955|GO:0005509	GO:0006350|GO:0006357|GO:0006811|GO:0006813|GO:0006915|GO:0007165	+	2824	S	NP_038462.1	NM_013434.3	NM_013434.4	DREAM; CSEN; MGC18289; KCHIP3
2190220	-1.58907	-0.668181	1.58907	down	ILMN_1810228	TTF2	8458	NM_003594.3	Homo sapiens transcription termination factor, RNA polymerase II (TTF2), mRNA.	chr1	CAGCCATCTCTGCAGTTCTCTCAGTGCAGGCAGTTCTTCCTCTCAGGCTG	NM_003594.3	TTF2	ILMN_7413		117446530	117446481	40807470	GO:0005634|GO:0005681|GO:0005737|GO:0008023|GO:0006350|GO:0006353|GO:0006355|GO:0006397|GO:0008380|GO:0000166|GO:0003677|GO:0003717|GO:0005524|GO:0008026|GO:0008094|GO:0008270|GO:0016787	GO:0005634|GO:0005681|GO:0005737|GO:0008023	GO:0000166|GO:0003677|GO:0003717|GO:0005524|GO:0008026|GO:0008094|GO:0008270|GO:0016787	GO:0006350|GO:0006353|GO:0006355|GO:0006397|GO:0008380	+	4321	S	NP_003585.3	NM_003594.3	NM_003594.3	HuF2
2940577	-1.58811	-0.667308	1.58811	down	ILMN_1766499	HSPA2	3306	NM_021979.3	Homo sapiens heat shock 70kDa protein 2 (HSPA2), mRNA.	chr14	CGACAAGTGTCAGGAGGTGATCAACTGGCTCGACCGAAACCAGATGGCAG	NM_021979.3	HSPA2	ILMN_940		64079091	64079042	147901657	GO:0005634|GO:0005737|GO:0005739|GO:0009986|GO:0006986|GO:0007140|GO:0007286|GO:0000166|GO:0005524|GO:0051082	GO:0005634|GO:0005737|GO:0005739|GO:0009986	GO:0000166|GO:0005524|GO:0051082	GO:0006986|GO:0007140|GO:0007286	+	2104	S	NP_068814.2	NM_021979.2	NM_021979.3
6380379	-1.58527	-0.664728	1.58527	down	ILMN_1714952	ZNF703	80139	XM_001129663.1	PREDICTED: Homo sapiens zinc finger protein 703 (ZNF703), mRNA.		ATAATGTTAGCTTACAAGCTGGGAATATAAGTGCATTAACGGCCCACATG	XM_001129663.1	ZNF703	ILMN_173634				113420319	GO:0005622|GO:0005634|GO:0006350|GO:0006355|GO:0008270|GO:0046872	GO:0005622|GO:0005634	GO:0008270|GO:0046872	GO:0006350|GO:0006355		2125	A	XP_001129663.1	NM_025069.1	XM_001129663.1
3830273	-1.58371	-0.663312	1.58371	down	ILMN_2200503	NIT2	56954	NM_020202.2	Homo sapiens nitrilase family, member 2 (NIT2), mRNA.	chr3	ACCGTGGTGAACCCTTGGGGGGAGGTTCTAGCCAAAGCTGGCACAGAAGA	NM_020202.2	NIT2	ILMN_11023		101556343	101554025	31543290	GO:0005575|GO:0005737|GO:0005739|GO:0006807|GO:0008150|GO:0003674|GO:0016810	GO:0005575|GO:0005737|GO:0005739	GO:0003674|GO:0016810	GO:0006807|GO:0008150	+	740	S	NP_064587.1	NM_020202.2	NM_020202.2	MGC111199
6270670	-1.58329	-0.662923	1.58329	down	ILMN_2091347	IDH1	3417	NM_005896.2	Homo sapiens isocitrate dehydrogenase 1 (NADP+), soluble (IDH1), mRNA.	chr2	CCTGTCCATGACCTTGGGCACAGGGAAGTTCTGGTGTCATAGATATCCCG	NM_005896.2	IDH1	ILMN_14217		209101411	209101362	28178824	GO:0005737|GO:0005777|GO:0005829|GO:0005975|GO:0006097|GO:0006099|GO:0006102|GO:0006749|GO:0006979|GO:0055114|GO:0006102|GO:0008152|GO:0000287|GO:0004450|GO:0016491|GO:0016616|GO:0030145|GO:0004450|GO:0016616	GO:0005737|GO:0005777|GO:0005829	GO:0000287|GO:0004450|GO:0016491|GO:0016616|GO:0030145|GO:0004450|GO:0016616	GO:0005975|GO:0006097|GO:0006099|GO:0006102|GO:0006749|GO:0006979|GO:0055114|GO:0006102|GO:0008152	-	1870	S	NP_005887.2	NM_005896.2	NM_005896.2	PICD; IDH; IDP
7570484	-1.58213	-0.661867	1.58213	down	ILMN_1811387	TFF3	7033	NM_003226.2	Homo sapiens trefoil factor 3 (intestinal) (TFF3), mRNA.	chr21	GCCTGATGTCTTAACGAATAAAGGTCCCATGCTCCACCCGAGGACAGTTC	NM_003226.2	TFF3	ILMN_6502		43732222	43732173	48928026	GO:0005576|GO:0006952|GO:0007586|GO:0007586	GO:0005576		GO:0006952|GO:0007586|GO:0007586	-	608	S	NP_003217.2	NM_003226.2	NM_003226.2	TFI; hP1.B; HITF; ITF
6900653	-1.58186	-0.661624	1.58186	down	ILMN_3285568	LOC100132051	100132051	XM_001724287.1	PREDICTED: Homo sapiens hypothetical LOC100132051 (LOC100132051), mRNA.		TCAGTCCACAGTTGTGGCTCCTTCCAGGGCCTGGACTAGGGTGAGCACAA	XM_001724287.1	LOC100132051	ILMN_343415				169172451						561	M	XP_001724339.1	XM_001724287.1	XM_001724287.1
6270148	-1.58164	-0.661417	1.58164	down	ILMN_2387712	AK5	26289	NM_012093.2	Homo sapiens adenylate kinase 5 (AK5), transcript variant 2, mRNA.	chr1	GGGCCCTTTCCAGGAGTTTGCAAACCTTGTCATACCCATATGCAAAACTG	NM_012093.2	AK5	ILMN_184124		77760141	77759638	28144898	GO:0005737|GO:0005829|GO:0005829|GO:0006139|GO:0006172|GO:0006173|GO:0009220|GO:0046034|GO:0006139|GO:0000166|GO:0004017|GO:0005524|GO:0016740|GO:0019206|GO:0005524|GO:0016740|GO:0019205	GO:0005737|GO:0005829|GO:0005829	GO:0000166|GO:0004017|GO:0005524|GO:0016740|GO:0019206|GO:0005524|GO:0016740|GO:0019205	GO:0006139|GO:0006172|GO:0006173|GO:0009220|GO:0046034|GO:0006139	+	3615	A	NP_036225.2	NM_012093.2	NM_012093.2	AK6; MGC33326
7150367	-1.57838	-0.658443	1.57838	down	ILMN_1652223	WDR91	29062	NM_014149.2	Homo sapiens WD repeat domain 91 (WDR91), mRNA.	chr7	GGAGCCAGGTCAGCTCTCTGTCTGTTCTGCTGGGTAACAAGGTTTGGCAG	NM_014149.2	WDR91	ILMN_20547		134520947	134520898	40254872					-	2756	S	NP_054868.2	NM_014149.2	NM_014149.2	HSPC049
2510379	-1.57764	-0.657766	1.57764	down	ILMN_1653282	LCE2A	353139	NM_178428.3	Homo sapiens late cornified envelope 2A (LCE2A), mRNA.	chr1	CACCTTGTGAGGTGTTTTGTCTGTTGTCATGGCCCAAGAGCCCATCCTGG	NM_178428.3	LCE2A	ILMN_163684		150938479	150938430	57242769	GO:0031424			GO:0031424	+	480	S	NP_848515.1	NM_178428.3	NM_178428.3	LEP9
1580201	-1.57623	-0.656478	1.57623	down	ILMN_1748004	PAEP	5047	NM_002571.2	Homo sapiens progestagen-associated endometrial protein (PAEP), transcript variant 2, mRNA.	chr9	TTTCTAGCTCACCTCCGCCTCCAGGAAGACCAGACTCCCACCCTTCCACA	NM_002571.2	PAEP	ILMN_9138		137598262	137597462	65507518	GO:0006810|GO:0006810|GO:0006810|GO:0007275|GO:0005488|GO:0005488|GO:0005215|GO:0005488		GO:0005488|GO:0005488|GO:0005215|GO:0005488	GO:0006810|GO:0006810|GO:0006810|GO:0007275	+	581	A	NP_002562.2	NM_002571.2	NM_002571.2	MGC142288; GdS; GD; PP14; PEP; PAEG; GdF; MGC138509; GdA
6900431	-1.57619	-0.656442	1.57619	down	ILMN_1793201	HAGHL	84264	NM_032304.2	Homo sapiens hydroxyacylglutathione hydrolase-like (HAGHL), transcript variant 2, mRNA.	chr16	CACATGAGGGCCACCTCTGGAACCTTCTTCGAGGCCCTGGCCAGCCATCT	NM_032304.2	HAGHL	ILMN_15715		719570	719521	46361985	GO:0008270|GO:0016787|GO:0046872		GO:0008270|GO:0016787|GO:0046872		+	1157	A	NP_115680.1	NM_032304.2	NM_032304.2	MGC2605
3520168	-1.57575	-0.656038	1.57575	down	ILMN_1881909				AGENCOURT_10229596 NIH_MGC_141 Homo sapiens cDNA clone IMAGE:6563923 5, mRNA sequence	chr19	TTCCAGGGCACGAGTTCGAGGCCAGCCTGGTCCACATGGGTCGGaaaaaa	BU536065	HS.579631	ILMN_131812	Hs.579631	53118850	53113558	22846506					+	61	S		Hs.579631	Hs.579631
3120431	-1.57561	-0.655909	1.57561	down	ILMN_1676515	IMPDH1	3614	NM_000883.2	Homo sapiens IMP (inosine monophosphate) dehydrogenase 1 (IMPDH1), transcript variant 1, mRNA.	chr7	GTCATGGCCGCCTGCCTGTCATTCCTGACTCACCACCGTCCCCAGGTGAA	NM_000883.2	IMPDH1	ILMN_1805		127819736	127819687	34328929	GO:0005829|GO:0006164|GO:0006177|GO:0008152|GO:0046651|GO:0006164|GO:0006177|GO:0007601|GO:0046651|GO:0050896|GO:0055114|GO:0003824|GO:0003938|GO:0003938|GO:0003938|GO:0016491|GO:0030955|GO:0046872	GO:0005829	GO:0003824|GO:0003938|GO:0003938|GO:0003938|GO:0016491|GO:0030955|GO:0046872	GO:0006164|GO:0006177|GO:0008152|GO:0046651|GO:0006164|GO:0006177|GO:0007601|GO:0046651|GO:0050896|GO:0055114	-	2711	A	NP_000874.2	NM_000883.2	NM_000883.2	sWSS2608; RP10; DKFZp781N0678; LCA11; IMPD; IMPD1
6480026	-1.57483	-0.655197	1.57483	down	ILMN_1697703	HPDL	84842	NM_032756.2	Homo sapiens 4-hydroxyphenylpyruvate dioxygenase-like (HPDL), mRNA.	chr1	TCGAGTCCTCCCTGTGTCCCGCTGTGATTCTATTTCCTCCCACCCACTCC	NM_032756.2	HPDL	ILMN_27879		45566861	45566812	50345871	GO:0009072|GO:0003868		GO:0003868	GO:0009072	+	1681	S	NP_116145.1	NM_032756.2	NM_032756.2	GLOXD1; RP4-534D1.1; MGC15668; 4-HPPD-L
5050113	-1.57445	-0.654847	1.57445	down	ILMN_1706779	LIG1	3978	NM_000234.1	Homo sapiens ligase I, DNA, ATP-dependent (LIG1), mRNA.	chr19	CTTCCCTCGGTTTATTCGAGTCCGTGAAGACAAGCAGCCGGAGCAGGCCA	NM_000234.1	LIG1	ILMN_8009		53311004	53310955	4557718	GO:0005634|GO:0005654|GO:0006260|GO:0006281|GO:0006297|GO:0006310|GO:0007049|GO:0009653|GO:0033151|GO:0051301|GO:0000166|GO:0003677|GO:0003910|GO:0005524|GO:0016874	GO:0005634|GO:0005654	GO:0000166|GO:0003677|GO:0003910|GO:0005524|GO:0016874	GO:0006260|GO:0006281|GO:0006297|GO:0006310|GO:0007049|GO:0009653|GO:0033151|GO:0051301	-	2733	S	NP_000225.1	NM_000234.1	NM_000234.1	MGC130025; MGC117397
50435	-1.57125	-0.65191	1.57125	down	ILMN_2286800	DNM1L	10059	NM_012062.2	Homo sapiens dynamin 1-like (DNM1L), transcript variant 1, mRNA.	chr12	GCTGTGGTGTGCATACTGTGTAGTTACATAGCCCTTCCAATTCTGGGTCC	NM_012062.2	DNM1L	ILMN_12365		32788243	32788194	16933563	GO:0005737|GO:0005783|GO:0005801|GO:0012505|GO:0016020|GO:0007006|GO:0007154|GO:0007275|GO:0043653|GO:0000166|GO:0003924|GO:0005515|GO:0005525|GO:0016787	GO:0005737|GO:0005783|GO:0005801|GO:0012505|GO:0016020	GO:0000166|GO:0003924|GO:0005515|GO:0005525|GO:0016787	GO:0007006|GO:0007154|GO:0007275|GO:0043653	+	2868	I	NP_036192.1	NM_012062.2	NM_012062.2	DLP1; DVLP; DYMPLE; DRP1; VPS1; HDYNIV
5960114	-1.57056	-0.651282	1.57056	down	ILMN_1783681	MRPL34	64981	NM_023937.2	Homo sapiens mitochondrial ribosomal protein L34 (MRPL34), nuclear gene encoding mitochondrial protein, mRNA.	chr19	TATTTTTGCAGGGAGCTGGGGAGCAGGAACGCCTCGGACCTGAGTGCTCT	NM_023937.2	MRPL34	ILMN_5839		17278304	17278255	22547132	GO:0005622|GO:0005739|GO:0005762|GO:0005840|GO:0006412|GO:0003735|GO:0045182	GO:0005622|GO:0005739|GO:0005762|GO:0005840	GO:0003735|GO:0045182	GO:0006412	+	571	S	NP_076426.1	NM_023937.2	NM_023937.2	L34mt; MGC2633; MGC24974
2810463	-1.56933	-0.650151	1.56933	down	ILMN_3227315	LOC729009	729009	XR_042330.1	PREDICTED: Homo sapiens misc_RNA (LOC729009), miscRNA.	chr2	CCCCATTTGTGTGACTTGAGATACATTACCTGAATGAGCAGGTGAAAGCC	XR_042330.1	LOC729009	ILMN_347545		181446004	181445955	169163430					-	491	A		XR_042330.1	XR_042330.1
5360347	-1.56849	-0.649376	1.56849	down	ILMN_1720282	NQO1	1728	NM_000903.2	Homo sapiens NAD(P)H dehydrogenase, quinone 1 (NQO1), transcript variant 1, mRNA.	chr16	GGCACTGGTGGTTTTTGCTCTCGACAGTATCCACAATAGCTGACGGCTGG	NM_000903.2	NQO1	ILMN_27575		69743459	69743410	70995356	GO:0005737|GO:0006805|GO:0006809|GO:0006979|GO:0007271|GO:0009636|GO:0055114|GO:0009055|GO:0016491|GO:0050662|GO:0009055|GO:0016491|GO:0050662|GO:0003955|GO:0004128|GO:0009055|GO:0016491|GO:0050662	GO:0005737	GO:0009055|GO:0016491|GO:0050662|GO:0009055|GO:0016491|GO:0050662|GO:0003955|GO:0004128|GO:0009055|GO:0016491|GO:0050662	GO:0006805|GO:0006809|GO:0006979|GO:0007271|GO:0009636|GO:0055114	-	2435	A	NP_000894.1	NM_000903.2	NM_000903.2	NMOR1; NMORI; DHQU; DIA4; DTD; QR1
6620538	-1.56817	-0.649083	1.56817	down	ILMN_1810729	UBL3	5412	NM_007106.2	Homo sapiens ubiquitin-like 3 (UBL3), mRNA.	chr13	GCCTGAATGATGAGCCTATGTCCCTGCCTAACACTGGTGTCTCACTCATC	NM_007106.2	UBL3	ILMN_25010		29236892	29236843	40254846	GO:0005622|GO:0005886|GO:0006464	GO:0005622|GO:0005886		GO:0006464	-	3338	S	NP_009037.1	NM_007106.2	NM_007106.2	DKFZP434K151; PNSC1; HCG-1; FLJ32018
3780056	-1.56718	-0.648175	1.56718	down	ILMN_2101526	GGCT	79017	NM_024051.2	Homo sapiens gamma-glutamyl cyclotransferase (GGCT), mRNA.	chr7	GGGGATCTCCACGTTTGATCCGTTTTCAGCAGTGCTCTGAAGGAGTATCT	NM_024051.2	GGCT	ILMN_2391		30536631	30536582	34147353					-	770	S	NP_076956.1	NM_024051.2	NM_024051.2	FLJ11717; MGC3077; CRF21
7510377	-1.56716	-0.648154	1.56716	down	ILMN_1741404	MSC	9242	NM_005098.3	Homo sapiens musculin (activated B-cell factor-1) (MSC), mRNA.	chr8	ATCCCGTCTCCTTCCCAAGCTCCCGGCTTTTTCTAATCAGGCAGGCGTCT	NM_005098.3	MSC	ILMN_14655		72916763	72916714	116805331	GO:0005634|GO:0006355|GO:0006366|GO:0003700|GO:0003714	GO:0005634	GO:0003700|GO:0003714	GO:0006355|GO:0006366	-	1625	S	NP_005089.2	NM_005098.2	NM_005098.3	ABF-1; ABF1; MYOR
6660601	-1.56687	-0.647888	1.56687	down	ILMN_1800512	HMOX1	3162	NM_002133.1	Homo sapiens heme oxygenase (decycling) 1 (HMOX1), mRNA.	chr22	TCAAGTATCCTTGTTGACACGGCCATGACCACTTTCCCCGTGGGCCATGG	NM_002133.1	HMOX1	ILMN_25059		34119964	34119915	4504436	GO:0005615|GO:0005624|GO:0005634|GO:0005783|GO:0005792|GO:0006788|GO:0050896|GO:0001935|GO:0002246|GO:0002686|GO:0006788|GO:0006916|GO:0007243|GO:0007588|GO:0008219|GO:0014806|GO:0034101|GO:0034383|GO:0035094|GO:0042167|GO:0042542|GO:0043123|GO:0043619|GO:0045080|GO:0045765|GO:0045909|GO:0050896|GO:0051090|GO:0055072|GO:0055072|GO:0055114|GO:0004392|GO:0004392|GO:0004871|GO:0005506|GO:0016491|GO:…	GO:0005615|GO:0005624|GO:0005634|GO:0005783|GO:0005792	GO:0004392|GO:0004392|GO:0004871|GO:0005506|GO:0016491|GO:0019899|GO:0020037|GO:0046872	GO:0006788|GO:0050896|GO:0001935|GO:0002246|GO:0002686|GO:0006788|GO:0006916|GO:0007243|GO:0007588|GO:0008219|GO:0014806|GO:0034101|GO:0034383|GO:0035094|GO:0042167|GO:0042542|GO:0043123|GO:0043619|GO:0045080|GO:0045765|GO:0045909|GO:0050896|GO:0051090|GO:0055072|GO:0055072|GO:0055114	+	1271	S	NP_002124.1	NM_002133.1	NM_002133.1	HO-1; bK286B10
830563	-1.56583	-0.646932	1.56583	down	ILMN_2306540	PDE9A	5152	NM_001001567.1	Homo sapiens phosphodiesterase 9A (PDE9A), transcript variant 2, mRNA.	chr21	CGCGGGATCCTTGTGCAGGGAAGAGCTGCCCTGGGCACCTGGCACCACAA	NM_001001567.1	PDE9A	ILMN_2813		43068569	43068520	48762717	GO:0005737|GO:0007165|GO:0016787|GO:0030145|GO:0046872|GO:0047555	GO:0005737	GO:0016787|GO:0030145|GO:0046872|GO:0047555	GO:0007165	+	1713	A	NP_001001567.1	NM_001001567.1	NM_001001567.1	HSPDE9A2
4880161	-1.56422	-0.645443	1.56422	down	ILMN_2317658	SLC3A2	6520	NM_001012661.1	Homo sapiens solute carrier family 3 (activators of dibasic and neutral amino acid transport), member 2 (SLC3A2), transcript variant 1, mRNA.	chr11	AGGGGCTGTAAGTGCCAACATGACTGTGAAGGGCCAGAGTGAAGACCCTG	NM_001012661.1	SLC3A2	ILMN_178961		62412397	62412236	61744474	GO:0005886|GO:0009986|GO:0016021|GO:0016324|GO:0042470|GO:0005975|GO:0006810|GO:0006816|GO:0006865|GO:0015827|GO:0016049|GO:0003824|GO:0005432|GO:0005515|GO:0005515|GO:0005515|GO:0043169	GO:0005886|GO:0009986|GO:0016021|GO:0016324|GO:0042470	GO:0003824|GO:0005432|GO:0005515|GO:0005515|GO:0005515|GO:0043169	GO:0005975|GO:0006810|GO:0006816|GO:0006865|GO:0015827|GO:0016049	+	1817	A	NP_001012679.1	NM_001012661.1	NM_001012661.1	CD98HC; 4T2HC; MDU1; NACAE; 4F2HC; CD98; 4F2
3460424	-1.56335	-0.644644	1.56335	down	ILMN_1658504	CHKA	1119	NM_212469.1	Homo sapiens choline kinase alpha (CHKA), transcript variant 2, mRNA.	chr11	GATGCCCCTGACATCATCATTCTTGTGGGAGACAGCAGCCTGTATGTGGT	NM_212469.1	CHKA	ILMN_28401		67820544	67820495	47078277	GO:0005737|GO:0006629|GO:0006869|GO:0004103|GO:0004871|GO:0016740|GO:0045735	GO:0005737	GO:0004103|GO:0004871|GO:0016740|GO:0045735	GO:0006629|GO:0006869	-	2444	A	NP_997634.1	NM_001277.2	NM_212469.1	CHK; CKI
1430598	-1.5609	-0.642378	1.5609	down	ILMN_1652280	FBXO32	114907	NM_058229.2	Homo sapiens F-box protein 32 (FBXO32), transcript variant 1, mRNA.	chr8	GCTTCCTGGATGAGAAGAGCGGCAGTTTCGTGAGCGACCTCAGCAGTTAC	NM_058229.2	FBXO32	ILMN_20035		124622364	124616231	22547142	GO:0006511|GO:0005515|GO:0005515		GO:0005515|GO:0005515	GO:0006511	-	263	I	NP_478136.1	NM_058229.2	NM_058229.2	ATROGIN1; MAFbx; Fbx32; MGC33610; FLJ32424
380594	-1.56062	-0.642116	1.56062	down	ILMN_2197030	ZFYVE21	79038	NM_024071.2	Homo sapiens zinc finger, FYVE domain containing 21 (ZFYVE21), mRNA.	chr14	GGTCTGCAGTGGAGCCTGTTCGCCTCTAATAGCCAGTTTACAGCACTTGC	NM_024071.2	ZFYVE21	ILMN_1317		103269555	103269506	20070329	GO:0008270|GO:0046872		GO:0008270|GO:0046872		+	1137	S	NP_076976.1	NM_024071.2	NM_024071.2	MGC2550
1740647	-1.56004	-0.641582	1.56004	down	ILMN_1778154	LOC399888	399888	XM_941808.2	PREDICTED: Homo sapiens hypothetical gene supported by BC065704 (LOC399888), mRNA.		GGAGGTGGGCTGGAGCAGGTGTGGCCCTGATTCTGTGTTGCTCTTCTCAT	XM_941808.2	LOC399888	ILMN_43191				113422834						1372	A	XP_946901.1	XM_374880.3	XM_941808.2
1070228	-1.55755	-0.639278	1.55755	down	ILMN_1705849	SPR	6697	NM_003124.3	Homo sapiens sepiapterin reductase (7,8-dihydrobiopterin:NADP+ oxidoreductase) (SPR), mRNA.	chr2	TAGGAGGACCCATGTAGATTCGCAGATGGCCTGGATGGGAGGAAGGGCAG	NM_003124.3	SPR	ILMN_8118		72972603	72972554	52851434	GO:0005737|GO:0006729|GO:0006809|GO:0055114|GO:0004033|GO:0004757|GO:0005488|GO:0016491|GO:0050661	GO:0005737	GO:0004033|GO:0004757|GO:0005488|GO:0016491|GO:0050661	GO:0006729|GO:0006809|GO:0055114	+	1180	S	NP_003115.1	NM_003124.3	NM_003124.3
610523	-1.55629	-0.638113	1.55629	down	ILMN_1685781	C14orf142	84520	NM_032490.4	Homo sapiens chromosome 14 open reading frame 142 (C14orf142), mRNA.	chr14	GGAGAGTCCTTGAAAGAGACCCAAGGAAACCCTGAATTCATACCCACGTC	NM_032490.4	C14ORF142	ILMN_166160		93669541	93669492	110227845					-	871	S	NP_115879.2	NM_032490.3	NM_032490.4	MGC133207; MGC104244; PNAS-127
2650148	-1.55627	-0.638093	1.55627	down	ILMN_1778488	WDR41	55255	NM_018268.2	Homo sapiens WD repeat domain 41 (WDR41), mRNA.	chr5	GCTGAGCGCAACTGCCCCATCTGACCACTGACTCAAATACGAACTGCTTG	NM_018268.2	WDR41	ILMN_28575		76764439	76764390	42716286					-	2397	S	NP_060738.2	NM_018268.2	NM_018268.2	MSTP048; FLJ10904
2570019	-1.5562	-0.638031	1.5562	down	ILMN_1790100	C11orf82	220042	NM_145018.2	Homo sapiens chromosome 11 open reading frame 82 (C11orf82), mRNA.	chr11	GGCCCACCTTCAGTGTGTGAAACTCGAAGTGCTTGGTCACCTGAATTGTT	NM_145018.2	C11ORF82	ILMN_11038		82323018	82322969	25072198					+	3153	S	NP_659455.2	NM_145018.2	NM_145018.2	FLJ38838; FLJ13936; FLJ25416
5860138	-1.556	-0.637838	1.556	down	ILMN_1680018	RIPK4	54101	NM_020639.2	Homo sapiens receptor-interacting serine-threonine kinase 4 (RIPK4), mRNA.	chr21	TTTGGGGTATGGGGGGAGTGTTTCTGACCTGCTTTGCAGACGTGCCTCCG	NM_020639.2	RIPK4	ILMN_162865		43159964	43159915	41327753	GO:0005737|GO:0016020|GO:0006468|GO:0000166|GO:0004674|GO:0004872|GO:0005524|GO:0016740	GO:0005737|GO:0016020	GO:0000166|GO:0004674|GO:0004872|GO:0005524|GO:0016740	GO:0006468	-	3436	S	NP_065690.2	NM_020639.2	NM_020639.2	MGC129992; ANKRD3; ANKK2; DIK; PKK; MGC129993; RIP4
4250463	-1.55587	-0.637717	1.55587	down	ILMN_1746116	OCA2	4948	NM_000275.1	Homo sapiens oculocutaneous albinism II (pink-eye dilution homolog, mouse) (OCA2), mRNA.	chr15	TTCAAGCGAATGTTGGAACACCATGACCTCCTCTGTGTGTCCTTTCTCCC	NM_000275.1	OCA2	ILMN_177862		25673968	25673919	4557810	GO:0005737|GO:0016020|GO:0016021|GO:0033162|GO:0006726|GO:0006810|GO:0007286|GO:0008283|GO:0015746|GO:0030318|GO:0042438|GO:0048066|GO:0005215|GO:0005215|GO:0005302|GO:0015105|GO:0015137	GO:0005737|GO:0016020|GO:0016021|GO:0033162	GO:0005215|GO:0005215|GO:0005302|GO:0015105|GO:0015137	GO:0006726|GO:0006810|GO:0007286|GO:0008283|GO:0015746|GO:0030318|GO:0042438|GO:0048066	-	2795	S	NP_000266.1	NM_000275.1	NM_000275.1	D15S12; EYCL3; PED; P; BOCA
3520735	-1.55417	-0.636144	1.55417	down	ILMN_1677261	LZTS1	11178	NM_021020.1	Homo sapiens leucine zipper, putative tumor suppressor 1 (LZTS1), mRNA.	chr8	GGGCTGCTCACCCACCTCTTGTGCAAGGTGGCCTTTGTGCTGCGCCTGCA	NM_021020.1	LZTS1	ILMN_3351		20148219	20148170	10440565	GO:0005634|GO:0005737|GO:0005794|GO:0005886|GO:0030054|GO:0042995|GO:0045202|GO:0045211|GO:0006350|GO:0006355|GO:0045786|GO:0003700|GO:0005515	GO:0005634|GO:0005737|GO:0005794|GO:0005886|GO:0030054|GO:0042995|GO:0045202|GO:0045211	GO:0003700|GO:0005515	GO:0006350|GO:0006355|GO:0045786	-	5195	S	NP_066300.1	NM_021020.1	NM_021020.1	FEZ1; F37
1570373	-1.55388	-0.635874	1.55388	down	ILMN_1673682	GATAD2A	54815	NM_017660.2	Homo sapiens GATA zinc finger domain containing 2A (GATAD2A), mRNA.	chr19	GTTCCAATTGAGCTCCAGCCCTGGTTTTCCTACCCATGCAGTTAGGGACT	NM_017660.2	GATAD2A	ILMN_1801		19478715	19478666	19923501	GO:0005634|GO:0005634|GO:0005634|GO:0005730|GO:0016581|GO:0016581|GO:0016607|GO:0006306|GO:0006350|GO:0045892|GO:0045892|GO:0003700|GO:0008270|GO:0016564|GO:0016564|GO:0030674|GO:0030674|GO:0043565|GO:0046872	GO:0005634|GO:0005634|GO:0005634|GO:0005730|GO:0016581|GO:0016581|GO:0016607	GO:0003700|GO:0008270|GO:0016564|GO:0016564|GO:0030674|GO:0030674|GO:0043565|GO:0046872	GO:0006306|GO:0006350|GO:0045892|GO:0045892	+	3314	S	NP_060130.2	NM_017660.2	NM_017660.2	FLJ20085; p66alpha
1570154	-1.55337	-0.635397	1.55337	down	ILMN_2407389	GPNMB	10457	NM_002510.2	Homo sapiens glycoprotein (transmembrane) nmb (GPNMB), transcript variant 2, mRNA.	chr7	GATGGGGAGAGGGATTATACTGCAGGCAGCTTCAGCCATGTTGTGAAACT	NM_002510.2	GPNMB	ILMN_25675		23280570	23280521	52694750	GO:0016021|GO:0005887|GO:0016020|GO:0016023|GO:0042470|GO:0007155|GO:0008285|GO:0005178|GO:0008201	GO:0016021|GO:0005887|GO:0016020|GO:0016023|GO:0042470	GO:0005178|GO:0008201	GO:0007155|GO:0008285	+	1997	A	NP_002501.1	NM_002510.2	NM_002510.2	NMB; HGFIN
5360398	-1.55304	-0.635097	1.55304	down	ILMN_3245659	ERI1	90459	NM_153332.3	Homo sapiens exoribonuclease 1 (ERI1), mRNA.	chr8	CCACCAACCTGTATATCAAGCCTCCTTGCCCCACAAAGCTTCCAAAGCCC	NM_153332.3	ERI1	ILMN_9945		8890659	8890610	161621248					+	4376	S	NP_699163.2	NM_153332.3	NM_153332.3	MGC35395; 3'HEXO
4200692	-1.55264	-0.634722	1.55264	down	ILMN_1763144	NEU1	4758	NM_000434.2	Homo sapiens sialidase 1 (lysosomal sialidase) (NEU1), mRNA.	chr6	CTTTAGGACTGAAAGCTAGGCGTCCTCTCCCACAAAAAAGTCCTGCCCTC	NM_000434.2	NEU1	ILMN_23298		31935315	31935266	40806202	GO:0005765|GO:0005886|GO:0031410|GO:0043202|GO:0008152|GO:0004308|GO:0005515|GO:0016798	GO:0005765|GO:0005886|GO:0031410|GO:0043202	GO:0004308|GO:0005515|GO:0016798	GO:0008152	-	1537	S	NP_000425.1	NM_000434.2	NM_000434.2	NEU; SIAL1
7570326	-1.55242	-0.634518	1.55242	down	ILMN_1695590	ADRB2	154	NM_000024.4	Homo sapiens adrenergic, beta-2-, receptor, surface (ADRB2), mRNA.	chr5	CAGCTGTGAACATGGACTCTTCCCCCACTCCTCTTATTTGCTCACACGGG	NM_000024.4	ADRB2	ILMN_2022		148188292	148188243	116686129	GO:0005624|GO:0005634|GO:0005764|GO:0005768|GO:0005886|GO:0005887|GO:0016324|GO:0043235|GO:0000187|GO:0002024|GO:0002025|GO:0002028|GO:0002032|GO:0006898|GO:0007171|GO:0007186|GO:0007189|GO:0007190|GO:0007243|GO:0008333|GO:0009409|GO:0030501|GO:0031649|GO:0040015|GO:0043410|GO:0045453|GO:0045944|GO:0045986|GO:0050873|GO:0004872|GO:0004941|GO:0005515|GO:0042803|GO:0051380	GO:0005624|GO:0005634|GO:0005764|GO:0005768|GO:0005886|GO:0005887|GO:0016324|GO:0043235	GO:0004872|GO:0004941|GO:0005515|GO:0042803|GO:0051380	GO:0000187|GO:0002024|GO:0002025|GO:0002028|GO:0002032|GO:0006898|GO:0007171|GO:0007186|GO:0007189|GO:0007190|GO:0007243|GO:0008333|GO:0009409|GO:0030501|GO:0031649|GO:0040015|GO:0043410|GO:0045453|GO:0045944|GO:0045986|GO:0050873	+	1895	S	NP_000015.1	NM_000024.3	NM_000024.4	B2AR; BETA2AR; BAR; ADRBR; ADRB2R
7100280	-1.55208	-0.634203	1.55208	down	ILMN_1739345	C11orf48	79081	NM_024099.3	Homo sapiens chromosome 11 open reading frame 48 (C11orf48), mRNA.	chr11	GATCCGGCTTGCCCAGAAAGAGAAGACAGCCATGGAAGTGGAAGCCCCTT	NM_024099.3	C11ORF48	ILMN_24145		62430744	62430619	131888644					-	940	S	NP_077004.2	NM_024099.2	NM_024099.3	MGC2477
6100239	-1.55117	-0.63336	1.55117	down	ILMN_1757636	C5orf35	133383	NM_153706.2	Homo sapiens chromosome 5 open reading frame 35 (C5orf35), mRNA.	chr5	GCCCACTTCGATGTGTTGTTCTTGTCGCACTTAGGGACATCAATCAAGGA	NM_153706.2	C5ORF35	ILMN_28708		56212690	56210793	31559786					+	1185	S	NP_714917.1	NM_153706.2	NM_153706.2	MGC33648
6380112	-1.55093	-0.633129	1.55093	down	ILMN_1723706	GRAMD4	23151	NM_015124.2	Homo sapiens GRAM domain containing 4 (GRAMD4), mRNA.	chr22	ATCGGCACGGGCTCTGGGCTCCCCGTGGAGAGAAGCTGTAGTTTTTACCA	NM_015124.2	GRAMD4	ILMN_12136		45454071	45454022	67782363	GO:0005739|GO:0016020|GO:0016021|GO:0031966|GO:0006915	GO:0005739|GO:0016020|GO:0016021|GO:0031966		GO:0006915	+	3986	S	NP_055939.1	NM_015124.2	NM_015124.2	KIAA0767; MGC90497; MGC149847; dJ439F8.1; dA59H18.1
2650364	-1.54961	-0.631907	1.54961	down	ILMN_1716400	FOXM1	2305	NM_202003.1	Homo sapiens forkhead box M1 (FOXM1), transcript variant 3, mRNA.	chr12	ACAAGTGGATCTGCTTGCCAGAGTCCTTTTTGCCCCTCCCTGCCACCTCC	NM_202003.1	FOXM1	ILMN_10352		2967248	2967199	42544160	GO:0005634|GO:0001558|GO:0001570|GO:0001889|GO:0006350|GO:0006355|GO:0006366|GO:0007049|GO:0008284|GO:0045944|GO:0003700|GO:0003700|GO:0003700|GO:0003700|GO:0003702|GO:0005515|GO:0005515|GO:0005515|GO:0043565	GO:0005634	GO:0003700|GO:0003700|GO:0003700|GO:0003700|GO:0003702|GO:0005515|GO:0005515|GO:0005515|GO:0043565	GO:0001558|GO:0001570|GO:0001889|GO:0006350|GO:0006355|GO:0006366|GO:0007049|GO:0008284|GO:0045944	-	3067	A	NP_973732.1	NM_202002.1	NM_202003.1	MPP-2; INS-1; HFH11; TGT3; MPP2; PIG29; TRIDENT; HFH-11; FKHL16; MPHOSPH2; HNF-3; FOXM1B
5090156	-1.54942	-0.631729	1.54942	down	ILMN_1789599	NBL1	4681	NM_182744.1	Homo sapiens neuroblastoma, suppression of tumorigenicity 1 (NBL1), transcript variant 1, mRNA.	chr1	CCCATGAAGAAAGCCCCTCGTTGCCCAGCACTGTCTGCGTCTGCTCTTCT	NM_182744.1	NBL1	ILMN_20462		19857383	19857334	33519446	GO:0005576|GO:0045786	GO:0005576		GO:0045786	+	1856	A	NP_877421.1	NM_182744.1	NM_182744.1	D1S1733E; NO3; DAND1; DAN; NB; MGC8972
4890609	-1.54939	-0.631698	1.54939	down	ILMN_1772189	ABCD1	215	NM_000033.2	Homo sapiens ATP-binding cassette, sub-family D (ALD), member 1 (ABCD1), mRNA.	chrX	TCCCTATTCGTAGCCATCTCCGTGGCCAATGTGACTACCGTGCCAGCAGC	NM_000033.2	ABCD1	ILMN_8117		152663080	152663031	7262392	GO:0016020|GO:0005777|GO:0005778|GO:0005779|GO:0016020|GO:0016021|GO:0006810|GO:0006810|GO:0007031|GO:0015919|GO:0000166|GO:0005215|GO:0005524|GO:0016887|GO:0042626|GO:0042802	GO:0016020|GO:0005777|GO:0005778|GO:0005779|GO:0016020|GO:0016021	GO:0000166|GO:0005215|GO:0005524|GO:0016887|GO:0042626|GO:0042802	GO:0006810|GO:0006810|GO:0007031|GO:0015919	+	3272	S	NP_000024.2	NM_000033.2	NM_000033.2	ALD; AMN; ALDP; ABC42
2490670	-1.549	-0.631341	1.549	down	ILMN_1736757	GNPTAB	79158	NM_024312.3	Homo sapiens N-acetylglucosamine-1-phosphate transferase, alpha and beta subunits (GNPTAB), mRNA.	chr12	GCAGCTGTACAAAAACTGCCCACCAGCCAGATGTGACCCTCAGGCCATCA	NM_024312.3	GNPTAB	ILMN_5374		102139909	102139860	38202210	GO:0005634|GO:0005667|GO:0005794|GO:0016020|GO:0016021|GO:0007379|GO:0007585|GO:0009306|GO:0030154|GO:0042472|GO:0045944|GO:0046835|GO:0003677|GO:0003976|GO:0005509|GO:0008134|GO:0016740	GO:0005634|GO:0005667|GO:0005794|GO:0016020|GO:0016021	GO:0003677|GO:0003976|GO:0005509|GO:0008134|GO:0016740	GO:0007379|GO:0007585|GO:0009306|GO:0030154|GO:0042472|GO:0045944|GO:0046835	-	4982	S	NP_077288.2	NM_024312.3	NM_024312.3	MGC4170; KIAA1208; DKFZp762B226; GNPTA; ICD
2690608	-1.54694	-0.62942	1.54694	down	ILMN_2070072	RPS7	6201	NM_001011.3	Homo sapiens ribosomal protein S7 (RPS7), mRNA.	chr2	GCGCTGTTTCCGCCTCTTGCCTTCGGACGCCGGATTTTGACGTGCTCTCG	NM_001011.3	RPS7	ILMN_10275		3600777	3600728	71164880	GO:0005622|GO:0005730|GO:0005829|GO:0005840|GO:0022627|GO:0022627|GO:0022627|GO:0006414|GO:0003723|GO:0003735|GO:0005515	GO:0005622|GO:0005730|GO:0005829|GO:0005840|GO:0022627|GO:0022627|GO:0022627	GO:0003723|GO:0003735|GO:0005515	GO:0006414	+	1	S	NP_001002.1	NM_001011.3	NM_001011.3
770561	-1.54653	-0.629033	1.54653	down	ILMN_1708016	C20orf108	116151	NM_080821.2	Homo sapiens chromosome 20 open reading frame 108 (C20orf108), mRNA.	chr20	GGGCTTAAATCTCAAACTTTGTTAGGAGTAACAGGAGCGTGCTGAGCGGG	NM_080821.2	C20ORF108	ILMN_25852		54376895	54376846	93277093	GO:0016020|GO:0016021	GO:0016020|GO:0016021			+	2754	S	NP_543011.2	NM_080821.1	NM_080821.2	DKFZP434A1114; dJ1167H4.1; 5A3
4480341	-1.5459	-0.62845	1.5459	down	ILMN_1725510	DHCR24	1718	NM_014762.3	Homo sapiens 24-dehydrocholesterol reductase (DHCR24), mRNA.	chr1	CTTGGATATTACTGAAAGGGAGGGGTGGAGATGGGTGTGGCAGTGTATGG	NM_014762.3	DHCR24	ILMN_173913		55315516	55315467	114155130	GO:0000139|GO:0005634|GO:0005783|GO:0005789|GO:0005789|GO:0005794|GO:0016020|GO:0016021|GO:0006695|GO:0006695|GO:0006915|GO:0006916|GO:0006979|GO:0007050|GO:0008104|GO:0009888|GO:0016044|GO:0030539|GO:0031639|GO:0042987|GO:0043154|GO:0043526|GO:0043588|GO:0055114|GO:0016491|GO:0019899|GO:0042605|GO:0050614|GO:0050660	GO:0000139|GO:0005634|GO:0005783|GO:0005789|GO:0005789|GO:0005794|GO:0016020|GO:0016021	GO:0016491|GO:0019899|GO:0042605|GO:0050614|GO:0050660	GO:0006695|GO:0006695|GO:0006915|GO:0006916|GO:0006979|GO:0007050|GO:0008104|GO:0009888|GO:0016044|GO:0030539|GO:0031639|GO:0042987|GO:0043154|GO:0043526|GO:0043588|GO:0055114	-	4069	S	NP_055577.1	NM_014762.2	NM_014762.3	Nbla03646; seladin-1; SELADIN1; KIAA0018
1580129	-1.5449	-0.627516	1.5449	down	ILMN_1813389	MRPS7	51081	NM_015971.2	Homo sapiens mitochondrial ribosomal protein S7 (MRPS7), nuclear gene encoding mitochondrial protein, mRNA.	chr17	GCCCTCTGCCGCAAGAAACAGTGTGAGCTACTGCCACGCTGAAAACTACC	NM_015971.2	MRPS7	ILMN_7005		70773670	70773621	16554617	GO:0005622|GO:0005739|GO:0005840|GO:0022627|GO:0006412|GO:0003723|GO:0003735|GO:0005515	GO:0005622|GO:0005739|GO:0005840|GO:0022627	GO:0003723|GO:0003735|GO:0005515	GO:0006412	+	943	S	NP_057055.1	NM_015971.2	NM_015971.2	RP-S7; RPMS7; MRP-S; MRP-S7
3610398	-1.54431	-0.626959	1.54431	down	ILMN_1803005	MMACHC	25974	NM_015506.2	Homo sapiens methylmalonic aciduria (cobalamin deficiency) cblC type, with homocystinuria (MMACHC), mRNA.	chr1	CCTGTGGCGTCAGTCGCAGTGCTCTGGCCAACACTATAGCAGGGCTTATT	NM_015506.2	MMACHC	ILMN_17978		45749109	45749060	153070821	GO:0031419|GO:0050897		GO:0031419|GO:0050897		+	2584	S	NP_056321.2	NM_015506.1	NM_015506.2	RP11-291L19.3; FLJ25671; DKFZp564I122
1660047	-1.54288	-0.625629	1.54288	down	ILMN_1659761	SNX29	92017	NM_001080530.2	Homo sapiens sorting nexin 29 (SNX29), mRNA.	chr16	CCCATGATCGGCTCCCAGTGCACCCCCTTAAGGGTAAGCAGGCCACATAT	NM_001080530.2	SNX29	ILMN_162514		12574447	12574398	154091027	GO:0007154|GO:0005515|GO:0035091		GO:0005515|GO:0035091	GO:0007154	+	6692	S	NP_001073999.2	XM_929509.1	NM_001080530.2	FLJ00143; A-388D4.1
6770270	-1.54155	-0.624384	1.54155	down	ILMN_1810199	ASRGL1	80150	NM_025080.2	Homo sapiens asparaginase like 1 (ASRGL1), mRNA.	chr11	GCAGCCGCCAAGGACGGCAAGCTGCACTTTGGAATTGATCCTGACGATAC	NM_025080.2	ASRGL1	ILMN_2585		61916310	61916261	23308566	GO:0005737|GO:0033345|GO:0003948|GO:0016787	GO:0005737	GO:0003948|GO:0016787	GO:0033345	+	949	S	NP_079356.2	NM_025080.2	NM_025080.2	ALP1; ALP; FLJ22316
6380064	-1.54151	-0.624347	1.54151	down	ILMN_1662417	LRPPRC	10128	NM_133259.2	Homo sapiens leucine-rich PPR-motif containing (LRPPRC), mRNA.	chr2	GGGGACTGTCTGTCATGCCTGGAGGCTCTTCGGCACACTTCCCCATCTTT	NM_133259.2	LRPPRC	ILMN_23753		43968685	43968636	31621304	GO:0000794|GO:0005634|GO:0005637|GO:0005640|GO:0005739|GO:0005856|GO:0016020|GO:0048471|GO:0006350|GO:0006355|GO:0006810|GO:0047497|GO:0051028|GO:0003677|GO:0003723|GO:0005515|GO:0005515|GO:0005515|GO:0008017|GO:0048487|GO:0051015	GO:0000794|GO:0005634|GO:0005637|GO:0005640|GO:0005739|GO:0005856|GO:0016020|GO:0048471	GO:0003677|GO:0003723|GO:0005515|GO:0005515|GO:0005515|GO:0008017|GO:0048487|GO:0051015	GO:0006350|GO:0006355|GO:0006810|GO:0047497|GO:0051028	-	4800	S	NP_573566.2	NM_133259.2	NM_133259.2	GP130; CLONE-23970; LRP130; LSFC
1660661	-1.54099	-0.623858	1.54099	down	ILMN_1736054	SUB1	10923	NM_006713.2	Homo sapiens SUB1 homolog (S. cerevisiae) (SUB1), mRNA.	chr5	CATGGCTTGTGTGAAAACTGAGCAGGTGTTTGTTTACCCATAGTGTTCTG	NM_006713.2	SUB1	ILMN_27043		32637670	32637621	19923783	GO:0005634|GO:0005667|GO:0005730|GO:0006350|GO:0006357|GO:0003677|GO:0003697|GO:0003713|GO:0005515	GO:0005634|GO:0005667|GO:0005730	GO:0003677|GO:0003697|GO:0003713|GO:0005515	GO:0006350|GO:0006357	+	1114	S	NP_006704.2	NM_006713.2	NM_006713.2	P15; p14; MGC102747; PC4
5490068	-1.54058	-0.623478	1.54058	down	ILMN_1660462	MCOLN2	255231	NM_153259.2	Homo sapiens mucolipin 2 (MCOLN2), mRNA.	chr1	AAGACCTCATGCTCATGCAGTGGACATTTCTTGGCCTGTTTTCCTGTGGG	NM_153259.2	MCOLN2	ILMN_182613		85391555	85391506	54792072	GO:0016020|GO:0016021|GO:0006811|GO:0005216	GO:0016020|GO:0016021	GO:0005216	GO:0006811	-	2754	S	NP_694991.2	NM_153259.2	NM_153259.2	TRP-ML2; TRPML2; FLJ36691
4570575	-1.54048	-0.623377	1.54048	down	ILMN_1702175	ST7	7982	NM_018412.3	Homo sapiens suppression of tumorigenicity 7 (ST7), transcript variant a, mRNA.	chr7	GTCTGTGGCACCAGCTAACACGGATCTGAGAGAAGCCCTGTCCTCCACTC	NM_018412.3	ST7	ILMN_16575		116637212	116637163	54112123	GO:0016020|GO:0016021	GO:0016020|GO:0016021			+	1851	I	NP_060882.2	NM_018412.3	NM_018412.3	DKFZp762O2113; RAY1; TSG7; ETS7q; FAM4A1; SEN4; HELG
6840164	-1.54024	-0.623151	1.54024	down	ILMN_1801205	GPNMB	10457	NM_001005340.1	Homo sapiens glycoprotein (transmembrane) nmb (GPNMB), transcript variant 1, mRNA.	chr7	CAATAACAGGCCCAAGCCTGTGGTATGATGTGCACACTTGCTAGACTCAG	NM_001005340.1	GPNMB	ILMN_20483		23280895	23280846	52694751	GO:0016021|GO:0005887|GO:0016020|GO:0016023|GO:0042470|GO:0007155|GO:0008285|GO:0005178|GO:0008201	GO:0016021|GO:0005887|GO:0016020|GO:0016023|GO:0042470	GO:0005178|GO:0008201	GO:0007155|GO:0008285	+	2358	A	NP_001005340.1	NM_001005340.1	NM_001005340.1	NMB; HGFIN
6980392	-1.54017	-0.623087	1.54017	down	ILMN_1782399	LOC400456	400456	XM_378545.3	PREDICTED: Homo sapiens hypothetical gene supported by BC040875 (LOC400456), mRNA.	chr15	CATCCACATGTTGGCTGTTGCTGTGTCTCCCTAAAGCAGACAGCATGCCT	XM_378545.3	LOC400456	ILMN_31846		93755262	93755213	89038674					-	134	I	XP_378545.2	XM_378545.3	XM_378545.3
940477	-1.54012	-0.623046	1.54012	down	ILMN_1702633	RETSAT	54884	NM_017750.2	Homo sapiens retinol saturase (all-trans-retinol 13,14-reductase) (RETSAT), mRNA.	chr2	GATCTCTTTTGTGCTGGGTTCAGTGGCTCTTCAGGGGACAGGAAATGCCT	NM_017750.2	RETSAT	ILMN_28492		85423348	85423299	31377747	GO:0005640|GO:0005783|GO:0005789|GO:0016020|GO:0042572|GO:0055114|GO:0009055|GO:0016491|GO:0051786	GO:0005640|GO:0005783|GO:0005789|GO:0016020	GO:0009055|GO:0016491|GO:0051786	GO:0042572|GO:0055114	-	2385	S	NP_060220.2	NM_017750.2	NM_017750.2	FLJ20296
4210403	-1.53937	-0.622337	1.53937	down	ILMN_1738552	SLC1A3	6507	NM_004172.3	Homo sapiens solute carrier family 1 (glial high affinity glutamate transporter), member 3 (SLC1A3), mRNA.	chr5	TATGGAAAGGTCCTGTGGGGAGCCCATCATCTCGCCAAGCCATCACAGGC	NM_004172.3	SLC1A3	ILMN_164022		36724106	36724057	34222301	GO:0016020|GO:0005624|GO:0016020|GO:0016021|GO:0042995|GO:0043025|GO:0006835|GO:0001504|GO:0006810|GO:0006835|GO:0007268|GO:0015813|GO:0017153|GO:0005313|GO:0015293|GO:0017153	GO:0016020|GO:0005624|GO:0016020|GO:0016021|GO:0042995|GO:0043025	GO:0017153|GO:0005313|GO:0015293|GO:0017153	GO:0006835|GO:0001504|GO:0006810|GO:0006835|GO:0007268|GO:0015813	+	3802	S	NP_004163.2	NM_004172.3	NM_004172.3	GLAST; EA6; FLJ25094; EAAT1; GLAST1
4200440	-1.53913	-0.622117	1.53913	down	ILMN_1720965	TULP4	56995	NM_001007466.1	Homo sapiens tubby like protein 4 (TULP4), transcript variant 2, mRNA.	chr6	AACTAGACCACCAGCATGTTCATGTCCAGACCTCGGCAGTGGCGTGCACT	NM_001007466.1	TULP4	ILMN_23701		158850776	158850727	55953101	GO:0005575|GO:0005634|GO:0005737|GO:0006355|GO:0006511|GO:0007242|GO:0007584|GO:0003700	GO:0005575|GO:0005634|GO:0005737	GO:0003700	GO:0006355|GO:0006511|GO:0007242|GO:0007584	+	8239	A	NP_001007467.1	NM_020245.3	NM_001007466.1	RP3-442A17.1; KIAA1397; TUSP
3400674	-1.53861	-0.621623	1.53861	down	ILMN_1680703	MRPS15	64960	NM_031280.2	Homo sapiens mitochondrial ribosomal protein S15 (MRPS15), nuclear gene encoding mitochondrial protein, mRNA.	chr1	CTGTATTACCGAAGAGCCCACCGCCGATTCGTGACCAAGAAGGCTCTGTG	NM_031280.2	MRPS15	ILMN_18667		36694430	36694381	16554610	GO:0005622|GO:0005739|GO:0005763|GO:0005840|GO:0006412|GO:0003735	GO:0005622|GO:0005739|GO:0005763|GO:0005840	GO:0003735	GO:0006412	-	673	S	NP_112570.2	NM_031280.2	NM_031280.2	MPR-S15; FLJ11564; DC37; RPMS15
1850021	-1.53784	-0.620908	1.53784	down	ILMN_2142284	SLC25A43	203427	NM_145305.1	Homo sapiens solute carrier family 25, member 43 (SLC25A43), mRNA.	chrX	ATCCCCCCAAAGACCTTCTGATTGAAGTCATGTACAGTTCAGTGGCCTAA	NM_145305.1	SLC25A43	ILMN_1479		118472075	118472026	21687150	GO:0005739|GO:0005743|GO:0016020|GO:0016021|GO:0005622|GO:0005840|GO:0016020|GO:0006810|GO:0006412|GO:0006810|GO:0005215|GO:0005488|GO:0003735|GO:0005488	GO:0005739|GO:0005743|GO:0016020|GO:0016021|GO:0005622|GO:0005840|GO:0016020	GO:0005215|GO:0005488|GO:0003735|GO:0005488	GO:0006810|GO:0006412|GO:0006810	+	2340	S	NP_660348.1	NM_145305.1	NM_145305.1
2750647	-1.53734	-0.620439	1.53734	down	ILMN_1697363	C20orf27	54976	NM_001039140.1	Homo sapiens chromosome 20 open reading frame 27 (C20orf27), mRNA.	chr20	GAGGTGCAGTCCCCAGCCCCCACCCCTCAGGTCTGTGTTACTTGGTTTTT	NM_001039140.1	C20ORF27	ILMN_18341		3734257	3734208	85362736					-	1276	S	NP_001034229.1	NM_017874.2	NM_001039140.1	FLJ20550
5080347	-1.53686	-0.619986	1.53686	down	ILMN_1815043	MRPS2	51116	NM_016034.2	Homo sapiens mitochondrial ribosomal protein S2 (MRPS2), nuclear gene encoding mitochondrial protein, mRNA.	chr9	AGAAGATGCTGCTGTCCCTGTGATCCCAGCAGCCCTCCCTTCACCGTGAC	NM_016034.2	MRPS2	ILMN_18328		137536129	137536080	16554605	GO:0005622|GO:0005739|GO:0005840|GO:0015935|GO:0005739|GO:0005840|GO:0006412|GO:0003735	GO:0005622|GO:0005739|GO:0005840|GO:0015935|GO:0005739|GO:0005840	GO:0003735	GO:0006412	+	1174	S	NP_057118.1	NM_016034.2	NM_016034.2	MRP-S2; CGI-91
430309	-1.53645	-0.619603	1.53645	down	ILMN_1659524	C6orf66	29078	NM_014165.1	Homo sapiens chromosome 6 open reading frame 66 (C6orf66), mRNA.	chr6	AGCAAGATGAAGCCCTCTGTCGCTCCCAGACACCCCTCTACCAACAGCCT	NM_014165.1	C6ORF66	ILMN_9227		97452330	97452281	7661785					-	146	S	NP_054884.1	NM_014165.1	NM_014165.1	bA22L21.1; HRPAP20; My013; HSPC125
7650025	-1.53583	-0.61902	1.53583	down	ILMN_1727281	TAF6L	10629	NM_006473.2	Homo sapiens TAF6-like RNA polymerase II, p300/CBP-associated factor (PCAF)-associated factor, 65kDa (TAF6L), mRNA.	chr11	TCTCGGACTACTCGCTGTACTTGCCGCTCTGAGTCAGTGGCCCCTTCGTT	NM_006473.2	TAF6L	ILMN_21936		62311362	62311313	21269867	GO:0000118|GO:0005634|GO:0006338|GO:0006350|GO:0006352|GO:0006357|GO:0051090|GO:0003677|GO:0003702|GO:0005515|GO:0016986	GO:0000118|GO:0005634	GO:0003677|GO:0003702|GO:0005515|GO:0016986	GO:0006338|GO:0006350|GO:0006352|GO:0006357|GO:0051090	+	1939	S	NP_006464.1	NM_006473.2	NM_006473.2	MGC4288; PAF65A; FLJ11136
6220148	-1.53515	-0.61838	1.53515	down	ILMN_1764362	LYAR	55646	NM_017816.1	Homo sapiens Ly1 antibody reactive homolog (mouse) (LYAR), mRNA.	chr4	GCATCCTGAGGGCGGAGAACCAGAAGACGATGAGGCTCCTGCAAAAGGTA	NM_017816.1	LYAR	ILMN_23200		4326256	4321240	8923397	GO:0005634|GO:0005730|GO:0005515|GO:0008270|GO:0046872	GO:0005634|GO:0005730	GO:0005515|GO:0008270|GO:0046872		-	1061	S	NP_060286.1	NM_017816.1	NM_017816.1	ZLYAR; FLJ20425
3890431	-1.53509	-0.618321	1.53509	down	ILMN_2269136	AGAP3	116988	NM_001042535.1	Homo sapiens ArfGAP with GTPase domain, ankyrin repeat and PH domain 3 (AGAP3), transcript variant 2, mRNA.	chr7	CTCTCTGTCCTTGCTCTTTTGTAAGGGGCGGGCCCGGCTCAGTGACCTGT	NM_001042535.1	AGAP3	ILMN_174349		150451611	150451562	110227616					+	1949	I	NP_001036000.1	NM_001042535.1	NM_001042535.1	MRIP-1; AGAP3; CRAG; FLJ16146
6590400	-1.5347	-0.617957	1.5347	down	ILMN_1759495	XPO5	57510	NM_020750.1	Homo sapiens exportin 5 (XPO5), mRNA.	chr6	TGCGGGCCACAGGCAGGGTCAGATTGAGAAGAAGCAAAGCTGGGGAAGCA	NM_020750.1	XPO5	ILMN_16791		43598379	43598330	22748936	GO:0005634|GO:0005737|GO:0015031|GO:0031047|GO:0006611|GO:0000049|GO:0005515|GO:0005515|GO:0005515|GO:0000049|GO:0008565	GO:0005634|GO:0005737	GO:0000049|GO:0005515|GO:0005515|GO:0005515|GO:0000049|GO:0008565	GO:0015031|GO:0031047|GO:0006611	-	4882	S	NP_065801.1	NM_020750.1	NM_020750.1	FLJ45606; FLJ14239; FLJ32057; KIAA1291
6660343	-1.53326	-0.616605	1.53326	down	ILMN_1700604	RBM14	10432	NM_006328.2	Homo sapiens RNA binding motif protein 14 (RBM14), mRNA.	chr11	GCGGCACAGTCCCACTTCCCCATCTCCCCAAGTAGGTGGTGTTAGAAAAC	NM_006328.2	RBM14	ILMN_16867		66151326	66151277	50593004	GO:0000119|GO:0005634|GO:0005667|GO:0005730|GO:0030529|GO:0006260|GO:0006281|GO:0006310|GO:0006350|GO:0006355|GO:0009725|GO:0016575|GO:0030520|GO:0042921|GO:0045944|GO:0000166|GO:0003723|GO:0016455|GO:0030374|GO:0030674	GO:0000119|GO:0005634|GO:0005667|GO:0005730|GO:0030529	GO:0000166|GO:0003723|GO:0016455|GO:0030374|GO:0030674	GO:0006260|GO:0006281|GO:0006310|GO:0006350|GO:0006355|GO:0009725|GO:0016575|GO:0030520|GO:0042921|GO:0045944	+	2667	S	NP_006319.1	NM_006328.2	NM_006328.2	SYTIP1; COAA; SIP; DKFZp779J0927
5490768	-1.53264	-0.616016	1.53264	down	ILMN_2384122	GPR56	9289	NM_201525.1	Homo sapiens G protein-coupled receptor 56 (GPR56), transcript variant 3, mRNA.	chr16	GTAGATTGCTGGCCTGTTGTAGGTGGTAGGGACACAGATGACCGACCTGG	NM_201525.1	GPR56	ILMN_23858		56256151	56256102	41584197	GO:0005886|GO:0005887|GO:0007155|GO:0007165|GO:0007218|GO:0007267|GO:0004872|GO:0004930	GO:0005886|GO:0005887	GO:0004872|GO:0004930	GO:0007155|GO:0007165|GO:0007218|GO:0007267	+	3399	A	NP_958933.1	NM_201525.1	NM_201525.1	BFPP; DKFZp781L1398; TM7LN4; TM7XN1
5490341	-1.53254	-0.615927	1.53254	down	ILMN_1711702	CLEC2D	29121	NM_013269.3	Homo sapiens C-type lectin domain family 2, member D (CLEC2D), transcript variant 1, mRNA.	chr12	CTTGAGACAAGAACAGTATGGGGCTCCCTGGTGTGATTCCGTCCTGCGCG	NM_013269.3	CLEC2D	ILMN_15059		9739175	9739126	112382217	GO:0005624|GO:0005886|GO:0005887|GO:0007166|GO:0004888|GO:0005488|GO:0005529	GO:0005624|GO:0005886|GO:0005887	GO:0004888|GO:0005488|GO:0005529	GO:0007166	+	987	A	NP_037401.1	NM_013269.2	NM_013269.3	CLAX; OCIL; LLT1
4210626	-1.53186	-0.615287	1.53186	down	ILMN_1687958	SLC25A22	79751	NM_024698.4	Homo sapiens solute carrier family 25 (mitochondrial carrier: glutamate), member 22 (SLC25A22), nuclear gene encoding mitochondrial protein, mRNA.	chr11	CAGTTCACGGTTGCTCCTGGGAGCTGCCCCTCCCGTCACATCAGAACCTT	NM_024698.4	SLC25A22	ILMN_13935		790636	790587	34222352	GO:0005739|GO:0005743|GO:0016020|GO:0016021|GO:0006810|GO:0015813|GO:0005215|GO:0005313|GO:0005515|GO:0015293	GO:0005739|GO:0005743|GO:0016020|GO:0016021	GO:0005215|GO:0005313|GO:0005515|GO:0015293	GO:0006810|GO:0015813	-	2592	S	NP_078974.1	NM_024698.4	NM_024698.4	FLJ13044; GC1
3120086	-1.53049	-0.61399	1.53049	down	ILMN_2080611	PDSS1	23590	NM_014317.3	Homo sapiens prenyl (decaprenyl) diphosphate synthase, subunit 1 (PDSS1), mRNA.	chr10	CAGTAAACTTCGACCATCCCCAGAAAGAGATGCCCTCATTCAGCTTTCAG	NM_014317.3	PDSS1	ILMN_26359		27031117	27026747	50659085	GO:0006744|GO:0008299|GO:0051290|GO:0000010|GO:0016740|GO:0046982|GO:0050347		GO:0000010|GO:0016740|GO:0046982|GO:0050347	GO:0006744|GO:0008299|GO:0051290	+	1219	S	NP_055132.2	NM_014317.3	NM_014317.3	TPT; hDPS1; RP13-16H11.3; COQ1; TPRT; MGC70953
3450598	-1.53	-0.613533	1.53	down	ILMN_1808325	TM4SF19	116211	XM_001134247.1	PREDICTED: Homo sapiens transmembrane 4 L six family member 19, transcript variant 2 (TM4SF19), mRNA.		GCCCTTCTGTGCATCAGCCTGCTCCAGCTTCTCCTGGTGGTCGTTCATGT	XM_001134247.1	TM4SF19	ILMN_175068				113415432	GO:0016020|GO:0016021	GO:0016020|GO:0016021				661	A	XP_001134247.1	NM_138461.1	XM_001134247.1
630167	-1.52937	-0.612937	1.52937	down	ILMN_2363591	SDCBP	6386	NM_001007067.1	Homo sapiens syndecan binding protein (syntenin) (SDCBP), transcript variant 2, mRNA.	chr8	AACTGTGCAGGATGGAGCTCTGATAAAGCGCACAAGGTGCTCAAACAGGC	NM_001007067.1	SDCBP	ILMN_14535		59490731	59490682	55749489	GO:0005634|GO:0005737|GO:0005783|GO:0005789|GO:0005856|GO:0005886|GO:0005895|GO:0005912|GO:0042470|GO:0006612|GO:0006930|GO:0007242|GO:0007265|GO:0007268|GO:0008152|GO:0030036|GO:0005137|GO:0008093|GO:0016491|GO:0045545|GO:0046982|GO:0047485	GO:0005634|GO:0005737|GO:0005783|GO:0005789|GO:0005856|GO:0005886|GO:0005895|GO:0005912|GO:0042470	GO:0005137|GO:0008093|GO:0016491|GO:0045545|GO:0046982|GO:0047485	GO:0006612|GO:0006930|GO:0007242|GO:0007265|GO:0007268|GO:0008152|GO:0030036	+	640	A	NP_001007068.1	NM_001007067.1	NM_001007067.1	MDA-9; SYCL; TACIP18; ST1
1470632	-1.52899	-0.612579	1.52899	down	ILMN_1797384	UROS	7390	NM_000375.1	Homo sapiens uroporphyrinogen III synthase (congenital erythropoietic porphyria) (UROS), mRNA.	chr10	GTGCACGTGACTGCCCTCTGTGGAAGCCAGCTTAAACCCTAGCCCTGTGA	NM_000375.1	UROS	ILMN_4556		127467248	127467199	4557872	GO:0005739|GO:0006779|GO:0033014|GO:0033014|GO:0006780|GO:0006783|GO:0008152|GO:0004852|GO:0004852|GO:0004852|GO:0004852|GO:0016491|GO:0016829	GO:0005739	GO:0004852|GO:0004852|GO:0004852|GO:0004852|GO:0016491|GO:0016829	GO:0006779|GO:0033014|GO:0033014|GO:0006780|GO:0006783|GO:0008152	-	1172	S	NP_000366.1	NM_000375.1	NM_000375.1
7330278	-1.52895	-0.612545	1.52895	down	ILMN_1765232	C10orf59	55328	NM_018363.2	Homo sapiens chromosome 10 open reading frame 59 (C10orf59), transcript variant 2, mRNA.	chr10	GCCTTCCCTCGTGATTCACACCACTGTCCCATTTGGAGTTACATACTTGG	NM_018363.2	C10ORF59	ILMN_7919		90064361	90064312	142385235	GO:0005576|GO:0006725|GO:0055114|GO:0004497	GO:0005576	GO:0004497	GO:0006725|GO:0055114	-	778	A	NP_060833.1	NM_001031709.1	NM_018363.2	FLJ11218
3800551	-1.52891	-0.612508	1.52891	down	ILMN_1807972	MICAL1	64780	NM_022765.2	Homo sapiens microtubule associated monoxygenase, calponin and LIM domain containing 1 (MICAL1), mRNA.	chr6	GGTGGATTTGGTCAACCAGAGAGATGCCCTCATCCGCTTCCAGGAGGAGC	NM_022765.2	MICAL1	ILMN_18994		109872179	109872130	20127615	GO:0005737|GO:0005737|GO:0005737|GO:0005856|GO:0005882|GO:0006725|GO:0007010|GO:0007165|GO:0006725|GO:0004497|GO:0005515|GO:0005515|GO:0005515|GO:0008270|GO:0017124|GO:0017124|GO:0017124|GO:0046872|GO:0004497|GO:0008270|GO:0004497|GO:0004497|GO:0008270|GO:0046872	GO:0005737|GO:0005737|GO:0005737|GO:0005856|GO:0005882	GO:0004497|GO:0005515|GO:0005515|GO:0005515|GO:0008270|GO:0017124|GO:0017124|GO:0017124|GO:0046872|GO:0004497|GO:0008270|GO:0004497|GO:0004497|GO:0008270|GO:0046872	GO:0006725|GO:0007010|GO:0007165|GO:0006725	-	3423	S	NP_073602.2	NM_022765.2	NM_022765.2	NICAL; DKFZp434B1517; FLJ21739; FLJ11937; MICAL-1; MICAL
160079	-1.52875	-0.612356	1.52875	down	ILMN_2147251	MGC10997	84741	NR_001565.1	Homo sapiens pseudogene MGC10997 (MGC10997) on chromosome 15.	chr15	CTTCTGCCATGATTGTGAGGCCTCCCCAGCCATGTGGAACTGTGAATCCA	NR_001565.1	MGC10997	ILMN_10600		38092990	38092941	34610204					-	1908	S		NR_001565.1	NR_001565.1
6130630	-1.52852	-0.612132	1.52852	down	ILMN_2409754	PRR5	55615	NM_001017530.1	Homo sapiens proline rich 5 (renal) (PRR5), transcript variant 4, mRNA.	chr22	GGTTGGAAATACCATCAGCCTTCCTTGCTCGGCCCAGGTCTGTTTCAGGC	NM_001017530.1	PRR5	ILMN_5069		43511994	43511945	66346657					+	1620	A	NP_001017530.1	NM_001017530.1	NM_001017530.1	PP610; FLJ20185
6100609	-1.52825	-0.611877	1.52825	down	ILMN_1653712	UAP1L1	91373	NM_207309.1	Homo sapiens UDP-N-acteylglucosamine pyrophosphorylase 1-like 1 (UAP1L1), mRNA.	chr9	GCAAACCATGCTGTGCCTTAGGGCCCTTCTCATAGCTGTTCCTCATGGCC	NM_207309.1	UAP1L1	ILMN_20654		139098409	139098360	46409263	GO:0008152|GO:0008152|GO:0016779|GO:0016740|GO:0016779		GO:0016779|GO:0016740|GO:0016779	GO:0008152|GO:0008152	+	2749	S	NP_997192.1	NM_207309.1	NM_207309.1	RP11-229P13.18
2060646	-1.5278	-0.61146	1.5278	down	ILMN_1693352	MRPL20	55052	NM_017971.2	Homo sapiens mitochondrial ribosomal protein L20 (MRPL20), nuclear gene encoding mitochondrial protein, mRNA.	chr1	GGCCTGCAGGCGCCATGGTCTTCCTCACCGCGCAGCTCTGGCTGCGGAAT	NM_017971.2	MRPL20	ILMN_859		1332473	1332424	26638656	GO:0005622|GO:0005739|GO:0005840|GO:0006412|GO:0003723|GO:0003735	GO:0005622|GO:0005739|GO:0005840	GO:0003723|GO:0003735	GO:0006412	-	51	S	NP_060441.2	NM_017971.2	NM_017971.2	MGC4779; L20mt; MGC74465
6520730	-1.52677	-0.610478	1.52677	down	ILMN_2357809	G3BP1	10146	NM_198395.1	Homo sapiens GTPase activating protein (SH3 domain) binding protein 1 (G3BP1), transcript variant 2, mRNA.	chr5	AAGAAGACTCGAGCTGCCAGGGAAGGCGACCGACGAGATAATCGCCTTCG	NM_198395.1	G3BP1	ILMN_30130		151160593	151160544	38327551	GO:0005622|GO:0005634|GO:0005737|GO:0005886|GO:0006810|GO:0007265|GO:0000166|GO:0003677|GO:0003723|GO:0004003|GO:0004004|GO:0004386|GO:0004519|GO:0005515|GO:0005524|GO:0016787	GO:0005622|GO:0005634|GO:0005737|GO:0005886	GO:0000166|GO:0003677|GO:0003723|GO:0004003|GO:0004004|GO:0004386|GO:0004519|GO:0005515|GO:0005524|GO:0016787	GO:0006810|GO:0007265	+	1377	A	NP_938405.1	NM_198395.1	NM_198395.1	HDH-VIII; G3BP; MGC111040
450468	-1.52667	-0.610384	1.52667	down	ILMN_1671452	MRPL44	65080	NM_022915.2	Homo sapiens mitochondrial ribosomal protein L44 (MRPL44), nuclear gene encoding mitochondrial protein, mRNA.	chr2	CCCAAAGAAACCTTGAGAGCAGAAAAGAGCATCACTGCCAGCTAGCCGCC	NM_022915.2	MRPL44	ILMN_16607		224540000	224539951	21735610	GO:0005575|GO:0005622|GO:0005739|GO:0005840|GO:0006396|GO:0008150|GO:0003674|GO:0003725|GO:0004519|GO:0004525|GO:0005515|GO:0016787	GO:0005575|GO:0005622|GO:0005739|GO:0005840	GO:0003674|GO:0003725|GO:0004519|GO:0004525|GO:0005515|GO:0016787	GO:0006396|GO:0008150	+	1011	S	NP_075066.1	NM_022915.2	NM_022915.2	FLJ12701; FLJ13990
4890093	-1.52648	-0.610213	1.52648	down	ILMN_2226324	BRP44L	51660	NM_016098.1	Homo sapiens brain protein 44-like (BRP44L), mRNA.	chr6	GACCACAAGACAACCAACAGCTGGCCACGTACTTAAAATTTTGTCCCCAC	NM_016098.1	BRP44L	ILMN_4349		166698536	166698487	7706368	GO:0005575|GO:0005743|GO:0008150|GO:0003674	GO:0005575|GO:0005743	GO:0003674	GO:0008150	-	822	S	NP_057182.1	NM_016098.1	NM_016098.1	CGI-129; dJ68L15.3
2760181	-1.52626	-0.609998	1.52626	down	ILMN_1801378	COQ3	51805	NM_017421.3	Homo sapiens coenzyme Q3 homolog, methyltransferase (S. cerevisiae) (COQ3), mRNA.	chr6	GGGAGAAACAGAAGAGCTCCAAGCTAATGCCTGCACCAATCCAGCTGTGC	NM_017421.3	COQ3	ILMN_18113		99924265	99924216	118600964	GO:0005739|GO:0005759|GO:0006071|GO:0006744|GO:0008152|GO:0004395|GO:0008171|GO:0008425|GO:0016740|GO:0008168|GO:0016740	GO:0005739|GO:0005759	GO:0004395|GO:0008171|GO:0008425|GO:0016740|GO:0008168|GO:0016740	GO:0006071|GO:0006744|GO:0008152	-	1068	S	NP_059117.3	NM_017421.2	NM_017421.3	bA9819.1; UG0215E05
4780133	-1.52606	-0.609814	1.52606	down	ILMN_2364110	GBA	2629	NM_001005742.1	Homo sapiens glucosidase, beta; acid (includes glucosylceramidase) (GBA), transcript variant 3, mRNA.	chr1	GGCTCTGCTGTTGTGGTCGTGCTAAACCGCTCCTCTAAGGATGTGCCTCT	NM_001005742.1	GBA	ILMN_28933		155205013	155204870	54607046	GO:0005765|GO:0016020|GO:0005975|GO:0006629|GO:0006665|GO:0007040|GO:0008152|GO:0004348|GO:0005515|GO:0016798|GO:0043169	GO:0005765|GO:0016020	GO:0004348|GO:0005515|GO:0016798|GO:0043169	GO:0005975|GO:0006629|GO:0006665|GO:0007040|GO:0008152	-	1718	A	NP_001005742.1	NM_001005742.1	NM_001005742.1	GCB; GBA1; GLUC
3520044	-1.5247	-0.60853	1.5247	down	ILMN_3246538	LOC100133866	100133866	XM_001719715.1	PREDICTED: Homo sapiens similar to phosphodiesterase 4D interacting protein (myomegalin) (LOC100133866), mRNA.		TGAATGTGGTGATTTCCCAGATACCATCTCAGGCTTAACCTAGCACATCC	XM_001719715.1	LOC100133866	ILMN_348723				169217697						827	S	XP_001719767.1	XM_001719715.1	XM_001719715.1
7210544	-1.52311	-0.607021	1.52311	down	ILMN_3287266	LOC100133328	100133328	XR_038620.1	PREDICTED: Homo sapiens misc_RNA (LOC100133328), miscRNA.	chr1	CGTGGTTGCAGAGCCCTAGTCCTGATGGCCCCCGGTGGCATACATTGAAT	XR_038620.1	LOC100133328	ILMN_344989		224381752	224381703	169162768					+	202	M		XR_038620.1	XR_038620.1
5080164	-1.52266	-0.606598	1.52266	down	ILMN_1707484	GEMIN6	79833	NM_024775.9	Homo sapiens gem (nuclear organelle) associated protein 6 (GEMIN6), mRNA.	chr2	AGGGAGACGCTCCAAGGACTCTCTGTGTGGCTGGGGTCCTGACTATAGAC	NM_024775.9	GEMIN6	ILMN_23187		38862442	38862393	41393576	GO:0005634|GO:0005654|GO:0005654|GO:0005681|GO:0005737|GO:0005829|GO:0016604|GO:0000245|GO:0000387|GO:0000387|GO:0008380|GO:0005515	GO:0005634|GO:0005654|GO:0005654|GO:0005681|GO:0005737|GO:0005829|GO:0016604	GO:0005515	GO:0000245|GO:0000387|GO:0000387|GO:0008380	+	475	S	NP_079051.9	NM_024775.9	NM_024775.9	FLJ23459
1110092	-1.52227	-0.60622	1.52227	down	ILMN_1674038	CTSD	1509	NM_001909.3	Homo sapiens cathepsin D (CTSD), mRNA.	chr11	CCTGTCTGTCTCTCCATCTGTTTGGTGGGGGTAGAGCTGATCCAGAGCAC	NM_001909.3	CTSD	ILMN_15639		1774533	1774484	23110949	GO:0005576|GO:0005739|GO:0005764|GO:0042470|GO:0006508|GO:0004190|GO:0008233	GO:0005576|GO:0005739|GO:0005764|GO:0042470	GO:0004190|GO:0008233	GO:0006508	-	1571	S	NP_001900.1	NM_001909.3	NM_001909.3	CLN10; MGC2311; CPSD
3870647	-1.52039	-0.604445	1.52039	down	ILMN_1665107	ITGB1BP1	9270	NM_022334.3	Homo sapiens integrin beta 1 binding protein 1 (ITGB1BP1), transcript variant 2, mRNA.	chr2	GAGGACATGGGCTCAGTGGTGGCTTCCCAGTCATGGTATCACTGGCATGG	NM_022334.3	ITGB1BP1	ILMN_13169		9546135	9546086	115527102	GO:0001726|GO:0005737|GO:0005829|GO:0016020|GO:0030027|GO:0007155|GO:0007160|GO:0007243|GO:0016477|GO:0007229|GO:0008022	GO:0001726|GO:0005737|GO:0005829|GO:0016020|GO:0030027	GO:0008022	GO:0007155|GO:0007160|GO:0007243|GO:0016477|GO:0007229	-	1457	A	NP_071729.1	NM_022334.2	NM_022334.3	ICAP1B; ICAP-1alpha; ICAP1A; ICAP1; ICAP-1B; DKFZp686K08158; ICAP-1A
4050646	-1.51878	-0.602917	1.51878	down	ILMN_1655051	FAM86B1	85002	NM_001083537.1	Homo sapiens family with sequence similarity 86, member B1 (FAM86B1), transcript variant 1, mRNA.	chr8	GAGCGCCGCTTCCTGGCGGTGCGCACACTGCGCTCCTTCCCCTGGCAGAG	NM_001083537.1	FAM86B1	ILMN_306979		12088939	12086757	134133219					-	94	I	NP_001077006.1	NM_032916.3	NM_001083537.1	MGC16279; MGC104828
130220	-1.51851	-0.602653	1.51851	down	ILMN_1689800	MRTO4	51154	NM_016183.3	Homo sapiens mRNA turnover 4 homolog (S. cerevisiae) (MRTO4), mRNA.	chr1	GGACCATCAGGACTGCTGCCGCCCCTCTGGAGAGAGCAGCTTTTTATTTG	NM_016183.3	MRTO4	ILMN_1930		19458007	19457958	118572609	GO:0005622|GO:0005634|GO:0042254	GO:0005622|GO:0005634		GO:0042254	+	1022	S	NP_057267.2	NM_016183.2	NM_016183.3	C1orf33; MRT4; dJ657E11.4
2260747	-1.51538	-0.599679	1.51538	down	ILMN_2193706	HRK	8739	NM_003806.1	Homo sapiens harakiri, BCL2 interacting protein (contains only BH3 domain) (HRK), mRNA.	chr12	AGCCCAGAGCTTGAAAGGCCGCGGTTGGCACTTCGAGAAGGAAGTGGAGA	NM_003806.1	HRK	ILMN_9421		117299215	117299166	4504492	GO:0006917|GO:0008634|GO:0042981|GO:0005515|GO:0005515|GO:0005515		GO:0005515|GO:0005515|GO:0005515	GO:0006917|GO:0008634|GO:0042981	-	508	S	NP_003797.1	NM_003806.1	NM_003806.1	HARAKIRI; DP5
1230112	-1.51525	-0.599551	1.51525	down	ILMN_1651769	ZFYVE16	9765	NM_014733.2	Homo sapiens zinc finger, FYVE domain containing 16 (ZFYVE16), mRNA.	chr5	CCACTGTATTTACCACTTCTAAGAGTGACTGACGACGGGCCAGATGACCC	NM_014733.2	ZFYVE16	ILMN_25838		79809819	79809770	41281465	GO:0005737|GO:0016020|GO:0031901|GO:0031901|GO:0006622|GO:0007165|GO:0016050|GO:0016197|GO:0030100|GO:0030509|GO:0005515|GO:0005545|GO:0008270|GO:0008565|GO:0046872	GO:0005737|GO:0016020|GO:0031901|GO:0031901	GO:0005515|GO:0005545|GO:0008270|GO:0008565|GO:0046872	GO:0006622|GO:0007165|GO:0016050|GO:0016197|GO:0030100|GO:0030509	+	5570	S	NP_055548.2	NM_014733.2	NM_014733.2	KIAA0305; DKFZp686E13162; ENDOFIN
540221	-1.51492	-0.599245	1.51492	down	ILMN_1723158	NOP2	4839	NM_001033714.1	Homo sapiens NOP2 nucleolar protein homolog (yeast) (NOP2), transcript variant 2, mRNA.	chr12	GACGGGTGGCTCACTGCCATTGTCACCAGGTTGGAACTCTTGCCTCTGTG	NM_001033714.1	NOP2	ILMN_29058		6666143	6666094	76150624					-	2622	A	NP_001028886.1	NM_006170.2	NM_001033714.1	p120; NOP120; MGC149288; NSUN1; MGC117384; MGC149287
380370	-1.5145	-0.598846	1.5145	down	ILMN_1704055	HSPC111	51491	NM_016391.3	Homo sapiens hypothetical protein HSPC111 (HSPC111), mRNA.	chr5	GACCAGTGAAGCTGGAGCCAGGGTGTAAGGCAAGGAGGTGCTGTGTGGCT	NM_016391.3	HSPC111	ILMN_15694		175743795	175743746	148747208					-	627	S	NP_057475.2	NM_016391.2	NM_016391.3	HSPC185
5490477	-1.51243	-0.596868	1.51243	down	ILMN_1805922	EBPL	84650	NM_032565.2	Homo sapiens emopamil binding protein-like (EBPL), mRNA.	chr13	TTCCTCCCAGAGTGGCTCACCAGAAGCCCCAACCTCAACACCAGCAACTG	NM_032565.2	EBPL	ILMN_18169		49133289	49133240	141802977	GO:0005783|GO:0005789|GO:0016020|GO:0016021|GO:0005783|GO:0016021|GO:0005783|GO:0016021|GO:0005783|GO:0016021|GO:0005783|GO:0016021|GO:0005783|GO:0016021|GO:0016125|GO:0016125|GO:0016125|GO:0016125|GO:0016125|GO:0016125|GO:0047750|GO:0047750|GO:0047750|GO:0047750|GO:0047750|GO:0047750	GO:0005783|GO:0005789|GO:0016020|GO:0016021|GO:0005783|GO:0016021|GO:0005783|GO:0016021|GO:0005783|GO:0016021|GO:0005783|GO:0016021|GO:0005783|GO:0016021	GO:0047750|GO:0047750|GO:0047750|GO:0047750|GO:0047750|GO:0047750	GO:0016125|GO:0016125|GO:0016125|GO:0016125|GO:0016125|GO:0016125	-	487	S	NP_115954.1	NM_032565.1	NM_032565.2	EBRP; RP11-432M24.2
2230746	-1.51211	-0.596564	1.51211	down	ILMN_1676278	ABCC2	1244	NM_000392.1	Homo sapiens ATP-binding cassette, sub-family C (CFTR/MRP), member 2 (ABCC2), mRNA.	chr10	CGGCAGCCCTGAAGAACTGCTACAAATCCCTGGACCCTTTTACTTTATGG	NM_000392.1	ABCC2	ILMN_9691		101601340	101601291	4557480	GO:0005624|GO:0005887|GO:0016020|GO:0016324|GO:0046581|GO:0006810|GO:0000166|GO:0005215|GO:0005515|GO:0005524|GO:0008514|GO:0016887|GO:0042626|GO:0005524	GO:0005624|GO:0005887|GO:0016020|GO:0016324|GO:0046581	GO:0000166|GO:0005215|GO:0005515|GO:0005524|GO:0008514|GO:0016887|GO:0042626|GO:0005524	GO:0006810	+	4582	S	NP_000383.1	NM_000392.1	NM_000392.1	DJS; MRP2; KIAA1010; CMOAT; ABC30; cMRP
460040	-1.51164	-0.596118	1.51164	down	ILMN_1712430	ATP5G1	516	NM_005175.2	Homo sapiens ATP synthase, H+ transporting, mitochondrial F0 complex, subunit C1 (subunit 9) (ATP5G1), nuclear gene encoding mitochondrial protein, transcript variant 1, mRNA.	chr17	AGTCTGTCACCTTGAGCCGGGCGAGCGCTGTGGGCCAAGCAGGGGTTGCA	NM_005175.2	ATP5G1	ILMN_1759		44325254	44325205	50659067	GO:0005739|GO:0005753|GO:0016020|GO:0016021|GO:0016469|GO:0045263|GO:0006811|GO:0015986|GO:0015992|GO:0046034|GO:0005215|GO:0008289|GO:0046933|GO:0046961	GO:0005739|GO:0005753|GO:0016020|GO:0016021|GO:0016469|GO:0045263	GO:0005215|GO:0008289|GO:0046933|GO:0046961	GO:0006811|GO:0015986|GO:0015992|GO:0046034	+	59	I	NP_005166.1	NM_005175.2	NM_005175.2	ATP5G; ATP5A
3360100	-1.51143	-0.595914	1.51143	down	ILMN_1698533	IDH3A	3419	NM_005530.2	Homo sapiens isocitrate dehydrogenase 3 (NAD+) alpha (IDH3A), nuclear gene encoding mitochondrial protein, mRNA.	chr15	GAGCTTGGGCTTAGGCTTGGGCTCAGCTTTTGACCCTCAGGCATCTCCTT	NM_005530.2	IDH3A	ILMN_3303		76249571	76249522	28178835	GO:0005739|GO:0005759|GO:0005975|GO:0006099|GO:0055114|GO:0000287|GO:0004449|GO:0016491|GO:0016616|GO:0030145	GO:0005739|GO:0005759	GO:0000287|GO:0004449|GO:0016491|GO:0016616|GO:0030145	GO:0005975|GO:0006099|GO:0055114	+	2248	S	NP_005521.1	NM_005530.2	NM_005530.2
3930059	-1.51101	-0.595516	1.51101	down	ILMN_1669502	E2F3	1871	NM_001949.2	Homo sapiens E2F transcription factor 3 (E2F3), mRNA.	chr6	TGTTACAGGGTGACCTGTTCTCTAGCTGTGATCTTACCACTTCAAATGGG	NM_001949.2	E2F3	ILMN_12494		20601864	20601815	12669913	GO:0005634|GO:0005667|GO:0005634|GO:0005654|GO:0005667|GO:0006350|GO:0006355|GO:0006350|GO:0006355|GO:0006367|GO:0007049|GO:0003700|GO:0003700|GO:0005515	GO:0005634|GO:0005667|GO:0005634|GO:0005654|GO:0005667	GO:0003700|GO:0003700|GO:0005515	GO:0006350|GO:0006355|GO:0006350|GO:0006355|GO:0006367|GO:0007049	+	4639	S	NP_001940.1	NM_001949.2	NM_001949.2	KIAA0075; E2F-3; MGC104598; DKFZp686C18211
580767	-1.51069	-0.595204	1.51069	down	ILMN_1714418	FAM101B	359845	NM_182705.2	Homo sapiens family with sequence similarity 101, member B (FAM101B), mRNA.	chr17	CCTGGCTCCCGGCTGTGCGCTGAGGCTTTGTCCCCTGTCCTTTGGCGAAG	NM_182705.2	FAM101B	ILMN_1388		293432	293383	116256467					-	292	S	NP_874364.1	NM_182705.1	NM_182705.2	MGC45871
6040112	-1.50899	-0.593583	1.50899	down	ILMN_2375418	DPH2	1802	NM_001384.4	Homo sapiens DPH2 homolog (S. cerevisiae) (DPH2), transcript variant 1, mRNA.	chr1	CAAGTGTTCAGACAGCCACATGAGGGGACAGTGCAGCTACAGGATATGCC	NM_001384.4	DPH2	ILMN_174423		44211529	44211480	88853060					+	2347	A	NP_001375.2	NM_001384.4	NM_001384.4	DPH2L2
6650239	-1.50891	-0.593503	1.50891	down	ILMN_1684336	VEPH1	79674	NM_024621.1	Homo sapiens ventricular zone expressed PH domain homolog 1 (zebrafish) (VEPH1), mRNA.	chr3	AGTACAGAGTGTGAAGGCTGTGGCCAAGAAACGCAGGGACCGCTCTCTCC	NM_024621.1	VEPH1	ILMN_11342		158461814	158461765	22003857	GO:0005886	GO:0005886			-	2621	S	NP_078897.1	NM_024621.1	NM_024621.1	MGC126709; FLJ12604; KIAA1692; MGC142115; MGC111426
3420541	-1.50871	-0.593315	1.50871	down	ILMN_1710962	TMEM97	27346	NM_014573.2	Homo sapiens transmembrane protein 97 (TMEM97), mRNA.	chr17	GCTCACAAGCCATATTGGCCCGATTAGTGGTACTGTCTGACTCACGTGTG	NM_014573.2	TMEM97	ILMN_27777		23679350	23679301	109948301	GO:0005575|GO:0016020|GO:0016021|GO:0001558|GO:0003674	GO:0005575|GO:0016020|GO:0016021	GO:0003674	GO:0001558	+	2031	S	NP_055388.2	NM_014573.1	NM_014573.2	MAC30
5270563	-1.50808	-0.592714	1.50808	down	ILMN_1746137	ST7	7982	NM_021908.2	Homo sapiens suppression of tumorigenicity 7 (ST7), transcript variant b, mRNA.	chr7	AGCTCCTTGAGAGCAGAACGGTGTCTTCATTATCTCTGTATCCCCAAGGC	NM_021908.2	ST7	ILMN_15870		116650776	116650727	54112122	GO:0016020|GO:0016021	GO:0016020|GO:0016021			+	2794	I	NP_068708.1	NM_021908.2	NM_021908.2	DKFZp762O2113; RAY1; TSG7; ETS7q; FAM4A1; SEN4; HELG
160019	-1.50726	-0.591928	1.50726	down	ILMN_1707077	SORT1	6272	NM_002959.4	Homo sapiens sortilin 1 (SORT1), mRNA.	chr1	GGTCCCCATGTGCCTGTTGTTCAGCCCTCTCTCTTGTTCCCTTTCTGAGC	NM_002959.4	SORT1	ILMN_165748		109852579	109852530	52352810	GO:0005634|GO:0005765|GO:0005769|GO:0005783|GO:0005789|GO:0005792|GO:0005794|GO:0005886|GO:0005905|GO:0009986|GO:0010008|GO:0016021|GO:0016023|GO:0030140|GO:0031965|GO:0048471|GO:0001503|GO:0006810|GO:0006895|GO:0006897|GO:0007218|GO:0007275|GO:0008333|GO:0008624|GO:0010468|GO:0014902|GO:0016050|GO:0030154|GO:0032509|GO:0032868|GO:0043066|GO:0046323|GO:0048011|GO:0048227|GO:0051005|GO:0004872|GO:…	GO:0005634|GO:0005765|GO:0005769|GO:0005783|GO:0005789|GO:0005792|GO:0005794|GO:0005886|GO:0005905|GO:0009986|GO:0010008|GO:0016021|GO:0016023|GO:0030140|GO:0031965|GO:0048471	GO:0004872|GO:0005344|GO:0010465|GO:0019899|GO:0030379|GO:0048406	GO:0001503|GO:0006810|GO:0006895|GO:0006897|GO:0007218|GO:0007275|GO:0008333|GO:0008624|GO:0010468|GO:0014902|GO:0016050|GO:0030154|GO:0032509|GO:0032868|GO:0043066|GO:0046323|GO:0048011|GO:0048227|GO:0051005	-	6630	S	NP_002950.3	NM_002959.4	NM_002959.4	NT3; Gp95
5670400	-1.50714	-0.591812	1.50714	down	ILMN_1717674	PEPD	5184	NM_000285.2	Homo sapiens peptidase D (PEPD), mRNA.	chr19	TGGTCAGCACTCCAGTAGCGAGAGACGGCACCCAGAATCAGATCCCAGCT	NM_000285.2	PEPD	ILMN_22829		38570019	38569970	149589007	GO:0006508|GO:0006508|GO:0006520|GO:0030574|GO:0004177|GO:0008235|GO:0016787|GO:0030145|GO:0004177|GO:0004181|GO:0008233|GO:0016805|GO:0030145|GO:0046872		GO:0004177|GO:0008235|GO:0016787|GO:0030145|GO:0004177|GO:0004181|GO:0008233|GO:0016805|GO:0030145|GO:0046872	GO:0006508|GO:0006508|GO:0006520|GO:0030574	-	1687	S	NP_000276.2	NM_000285.1	NM_000285.2	PROLIDASE; MGC10905
2230367	-1.50692	-0.591603	1.50692	down	ILMN_1767475	CERK	64781	NM_022766.4	Homo sapiens ceramide kinase (CERK), transcript variant 1, mRNA.	chr22	GCTCTGATTTCCGGGGCAGCCTTTCAGATGCGGCAGACATACAACACCTG	NM_022766.4	CERK	ILMN_24122		45459352	45459303	32967301	GO:0000299|GO:0005737|GO:0016020|GO:0006672|GO:0007205|GO:0000287|GO:0001729|GO:0004143|GO:0005509|GO:0016740|GO:0016301	GO:0000299|GO:0005737|GO:0016020	GO:0000287|GO:0001729|GO:0004143|GO:0005509|GO:0016740|GO:0016301	GO:0006672|GO:0007205	-	4063	A	NP_073603.2	NM_182661.1	NM_022766.4	KIAA1646; dA59H18.3; hCERK; dA59H18.2; FLJ23239; MGC131878; LK4; FLJ21430; DKFZp434E0211
2140671	-1.50636	-0.591068	1.50636	down	ILMN_1698307	DBNL	28988	NM_001014436.1	Homo sapiens drebrin-like (DBNL), transcript variant 2, mRNA.	chr7	GCCTTGGCCTGTTGTCTTCCCCTATTTTCTGTCCCAGCTCATCCGTGTCT	NM_001014436.1	DBNL	ILMN_26610		44067809	44067760	62198234	GO:0005622|GO:0005737|GO:0005856|GO:0005938|GO:0030027|GO:0006897|GO:0006955|GO:0007257|GO:0016601|GO:0003779|GO:0008047|GO:0042802	GO:0005622|GO:0005737|GO:0005856|GO:0005938|GO:0030027	GO:0003779|GO:0008047|GO:0042802	GO:0006897|GO:0006955|GO:0007257|GO:0016601	+	2045	A	NP_001014436.1	NM_014063.5	NM_001014436.1	SH3P7; HIP-55; ABP1
7040647	-1.50633	-0.591038	1.50633	down	ILMN_1739751	SLC26A11	284129	XM_001132495.1	PREDICTED: Homo sapiens solute carrier family 26, member 11 (SLC26A11), mRNA.		CACCCTGTCCACTTGGGTGATCATTCCAGACCCCTCCCCAAACATGCATA	XM_001132495.1	SLC26A11	ILMN_167531				113427636	GO:0000139|GO:0005783|GO:0005789|GO:0005794|GO:0005886|GO:0016021|GO:0006811|GO:0008272|GO:0005215|GO:0008271|GO:0008509|GO:0015380	GO:0000139|GO:0005783|GO:0005789|GO:0005794|GO:0005886|GO:0016021	GO:0005215|GO:0008271|GO:0008509|GO:0015380	GO:0006811|GO:0008272		1777	A	XP_001132495.1	NM_173626.1	XM_001132495.1
630402	-1.50622	-0.590935	1.50622	down	ILMN_1711585	KCMF1	56888	NM_020122.3	Homo sapiens potassium channel modulatory factor 1 (KCMF1), mRNA.	chr2	GCGGGCAGCGCCGGGACCCCGCGGGGGACACTGCAGCCGGAGCCCGGGAG	NM_020122.3	KCMF1	ILMN_15652		85052057	85052008	46852177	GO:0005622|GO:0006511|GO:0008270|GO:0016874|GO:0046872	GO:0005622	GO:0008270|GO:0016874|GO:0046872	GO:0006511	+	251	I	NP_064507.3	NM_020122.3	NM_020122.3	ZZZ1; PCMF; DEBT91; DKFZP434L1021; FIGC
3290341	-1.5056	-0.590334	1.5056	down	ILMN_1668408	AIFM1	9131	NM_145813.1	Homo sapiens apoptosis-inducing factor, mitochondrion-associated, 1 (AIFM1), nuclear gene encoding mitochondrial protein, transcript variant 3, mRNA.	chrX	AGTTCCACAGGCTCCCGTCCAGGGGGAGGACTACGGCAAAGGTGTCATCT	NM_145813.1	AIFM1	ILMN_22104		129264067	129264018	22202630	GO:0005625|GO:0005634|GO:0005737|GO:0005739|GO:0005758|GO:0005792|GO:0006309|GO:0006915|GO:0008630|GO:0045454|GO:0055114|GO:0003677|GO:0005515|GO:0005515|GO:0009055|GO:0016491|GO:0050660	GO:0005625|GO:0005634|GO:0005737|GO:0005739|GO:0005758|GO:0005792	GO:0003677|GO:0005515|GO:0005515|GO:0009055|GO:0016491|GO:0050660	GO:0006309|GO:0006915|GO:0008630|GO:0045454|GO:0055114	-	964	A	NP_665812.1	NM_004208.2	NM_145813.1	MGC111425; PDCD8; AIF
6380259	-1.50513	-0.589887	1.50513	down	ILMN_3229467	LOC729217	729217	XR_015614.2	PREDICTED: Homo sapiens misc_RNA (LOC729217), miscRNA.		CGTGTGCGAGATGTATGGCTGCTGGATGACCTTCCTCCCAGAGTGGCTCA	XR_015614.2	LOC729217	ILMN_183179				169210495						420	A		XR_015614.2	XR_015614.2
5890487	-1.50428	-0.589077	1.50428	down	ILMN_1726873	TPCN2	219931	NM_139075.2	Homo sapiens two pore segment channel 2 (TPCN2), mRNA.		ACCGTCAGACTTCCGGGGCATTCAGGTGGGGATGCTGGTGGTTTGACATG	NM_139075.2	TPCN2	ILMN_29131				142344031	GO:0016020|GO:0016021|GO:0016020|GO:0016021|GO:0006811|GO:0006816|GO:0006811|GO:0005244|GO:0005262|GO:0005509|GO:0005216	GO:0016020|GO:0016021|GO:0016020|GO:0016021	GO:0005244|GO:0005262|GO:0005509|GO:0005216	GO:0006811|GO:0006816|GO:0006811		2749	S	NP_620714.1	NM_139075.1	NM_139075.2	FLJ41094; TPC2
4280204	-1.50406	-0.58886	1.50406	down	ILMN_1692651	PHB	5245	NM_002634.2	Homo sapiens prohibitin (PHB), mRNA.	chr17	TTCAGAGACTGCCCTTCTCACGGGCTCTATGCCTGCACTGGGAAGGAAAC	NM_002634.2	PHB	ILMN_1662		47481512	47481463	6031190	GO:0016020|GO:0005634|GO:0005654|GO:0005739|GO:0005743|GO:0005887|GO:0016020|GO:0006260|GO:0007165|GO:0008285|GO:0016481|GO:0016575|GO:0042981|GO:0005515|GO:0016563|GO:0016564	GO:0016020|GO:0005634|GO:0005654|GO:0005739|GO:0005743|GO:0005887|GO:0016020	GO:0005515|GO:0016563|GO:0016564	GO:0006260|GO:0007165|GO:0008285|GO:0016481|GO:0016575|GO:0042981	-	1733	S	NP_002625.1	NM_002634.2	NM_002634.2	PHB1
1110487	-1.50382	-0.588629	1.50382	down	ILMN_3223317	LOC728666	728666	XR_042090.1	PREDICTED: Homo sapiens misc_RNA (LOC728666), miscRNA.		TGCTCCGGCCGGGACGATGGTGAAGTATTTCCTGGGCCAGAGCATGCTCC	XR_042090.1	LOC728666	ILMN_339255				169169798						149	A		XR_042090.1	XR_042090.1
3290446	-1.50369	-0.588511	1.50369	down	ILMN_1771462	RPL36	25873	NM_015414.2	Homo sapiens ribosomal protein L36 (RPL36), transcript variant 2, mRNA.	chr19	TGAAGGAGCCGGGACGCGGGGCTCTGGGCCTCGGGAACTGAGCCGGTACT	NM_015414.2	RPL36	ILMN_139372		5641482	5641433	16117793	GO:0005622|GO:0005730|GO:0005829|GO:0005840|GO:0022625|GO:0006414|GO:0003735|GO:0005515	GO:0005622|GO:0005730|GO:0005829|GO:0005840|GO:0022625	GO:0003735|GO:0005515	GO:0006414	+	67	I	NP_056229.2	NM_015414.2	NM_015414.2	DKFZP566B023
10189	-1.50319	-0.588026	1.50319	down	ILMN_1678052	C19orf24	55009	NM_017914.2	Homo sapiens chromosome 19 open reading frame 24 (C19orf24), mRNA.	chr19	GAGAGCTCCTTTTGGAACCTGCACAGCCCGCCGACCTGTTGCCACCTGCA	NM_017914.2	C19ORF24	ILMN_5267		1229965	1229916	42476017	GO:0005737|GO:0044421	GO:0005737|GO:0044421			+	537	S	NP_060384.2	NM_017914.2	NM_017914.2	FLJ20640
2510102	-1.50192	-0.586808	1.50192	down	ILMN_1757347	C22orf9	23313	NM_015264.1	Homo sapiens chromosome 22 open reading frame 9 (C22orf9), transcript variant 1, mRNA.	chr22	GCCCCTTTAGTCCCCGCTCTGGAAGGCCAGGCAGTTTAGGTGTAAATAGG	NM_015264.1	C22ORF9	ILMN_166084		45588503	45588454	57863292	GO:0005515		GO:0005515		-	5906	A	NP_056079.1	NM_015264.1	NM_015264.1
4920110	-1.50142	-0.586329	1.50142	down	ILMN_1718977	GADD45B	4616	NM_015675.2	Homo sapiens growth arrest and DNA-damage-inducible, beta (GADD45B), mRNA.	chr19	GACCACACTTTGGGACTTGGGAGCTGGGGCTGAAGTTGCTCTGTACCCAT	NM_015675.2	GADD45B	ILMN_34297		2429112	2429063	86991435	GO:0000185|GO:0000186|GO:0006469|GO:0006915|GO:0006950|GO:0007275|GO:0030154|GO:0051726|GO:0005515		GO:0005515	GO:0000185|GO:0000186|GO:0006469|GO:0006915|GO:0006950|GO:0007275|GO:0030154|GO:0051726	+	1169	S	NP_056490.2	NM_015675.1	NM_015675.2	MYD118; DKFZP566B133; GADD45BETA
3850519	-1.50024	-0.585193	1.50024	down	ILMN_3237329	FNIP2	57600	NM_020840.1	Homo sapiens folliculin interacting protein 2 (FNIP2), mRNA.	chr4	GGAAAAATGCCTGTTGGAAAACTACAGGTGGGTCACATGTGGGGGCTGTC	NM_020840.1	FNIP2	ILMN_308599		159827804	159827755	154689768	GO:0005737|GO:0005515	GO:0005737	GO:0005515		+	5587	S	NP_065891.1	NM_020840.1	NM_020840.1
2470358	-1.5002	-0.585155	1.5002	down	ILMN_1675939	IFNGR1	3459	NM_000416.1	Homo sapiens interferon gamma receptor 1 (IFNGR1), mRNA.	chr6	CGGAACATATCCAGTACTCCTGGTTCCTAGGTGAGCAGGTGATGCCCCAG	NM_000416.1	IFNGR1	ILMN_546		137560602	137560553	4557879	GO:0016020|GO:0016020|GO:0016020|GO:0005887|GO:0016020|GO:0007165|GO:0009615|GO:0004872|GO:0019955|GO:0004872|GO:0019955|GO:0004872|GO:0019955|GO:0004872|GO:0004906|GO:0019955	GO:0016020|GO:0016020|GO:0016020|GO:0005887|GO:0016020	GO:0004872|GO:0019955|GO:0004872|GO:0019955|GO:0004872|GO:0019955|GO:0004872|GO:0004906|GO:0019955	GO:0007165|GO:0009615	-	1771	S	NP_000407.1	NM_000416.1	NM_000416.1	CD119; IFNGR; FLJ45734
380079	1.50036	0.585307	1.50036	up	ILMN_1652409	SPATA7	55812	NM_001040428.2	Homo sapiens spermatogenesis associated 7 (SPATA7), transcript variant 2, mRNA.	chr14	TTAACACATCACCCTCCCAATCTGTTCAGTTCTCCAGTGTCAAAGGCGAC	NM_001040428.2	SPATA7	ILMN_163094		87974444	87974395	154091014					+	1731	S	NP_001035518.1	NM_018418.1	NM_001040428.2	MGC102934; DKFZp686D07199; HSD3; HSD-3.1
2350468	1.50263	0.587486	1.50263	up	ILMN_2382354	SENP7	57337	NM_001077203.1	Homo sapiens SUMO1/sentrin specific peptidase 7 (SENP7), transcript variant 2, mRNA.	chr3	TCGGGGTCAGTTAAGCCTCAGTATTCTTAGCTTTTGTTGATTTTGGCACT	NM_001077203.1	SENP7	ILMN_167055		102526173	102526124	116174735	GO:0005622|GO:0005634|GO:0006508|GO:0006511|GO:0016925|GO:0006508|GO:0006508|GO:0008233|GO:0008234|GO:0008234|GO:0008234	GO:0005622|GO:0005634	GO:0008233|GO:0008234|GO:0008234|GO:0008234	GO:0006508|GO:0006511|GO:0016925|GO:0006508|GO:0006508	-	4372	A	NP_001070671.1	NM_001077203.1	NM_001077203.1	KIAA1707; MGC157730
4290088	1.50294	0.587791	1.50294	up	ILMN_1676088	MSRB3	253827	NM_198080.2	Homo sapiens methionine sulfoxide reductase B3 (MSRB3), transcript variant 1, mRNA.	chr12	GGAAGTGCATGGGACTTTCCCTCTCTGCACTCCAGCTCTTACTGTACCAT	NM_198080.2	MSRB3	ILMN_23954		64146550	64146501	72534836					+	3772	A	NP_932346.1	NM_198080.2	NM_198080.2	FLJ36866; DKFZp686C1178
3800376	1.50443	0.589217	1.50443	up	ILMN_1687442	TNIK	23043	NM_015028.1	Homo sapiens TRAF2 and NCK interacting kinase (TNIK), mRNA.	chr3	CCGTGCGATCTGGAGGAAGTAGCCAAGTGTTTTTCATGACCCTCAACAGA	NM_015028.1	TNIK	ILMN_6482		172264433	172264384	55741806	GO:0005575|GO:0006468|GO:0006950|GO:0007243|GO:0007254|GO:0000166|GO:0004674|GO:0004674|GO:0005083|GO:0005524|GO:0016740	GO:0005575	GO:0000166|GO:0004674|GO:0004674|GO:0005083|GO:0005524|GO:0016740	GO:0006468|GO:0006950|GO:0007243|GO:0007254	-	4013	S	NP_055843.1	NM_015028.1	NM_015028.1	AD 2
6620136	1.50532	0.590068	1.50532	up	ILMN_1722872	MYH9	4627	NM_002473.3	Homo sapiens myosin, heavy chain 9, non-muscle (MYH9), mRNA.	chr22	CTAGGACTGGGCCCGAGGGTGGTTTACCTGCACCGTTGACTCAGTATAGT	NM_002473.3	MYH9	ILMN_183555		35007739	35007690	51317362	GO:0001725|GO:0001772|GO:0001931|GO:0005737|GO:0005819|GO:0005886|GO:0005913|GO:0005938|GO:0016459|GO:0030863|GO:0031594|GO:0016459|GO:0001725|GO:0001725|GO:0001725|GO:0001725|GO:0001726|GO:0001772|GO:0001931|GO:0005634|GO:0005737|GO:0005819|GO:0005826|GO:0005829|GO:0005886|GO:0005886|GO:0005913|GO:0005938|GO:0008305|GO:0016459|GO:0030863|GO:0031594|GO:0032154|GO:0032154|GO:0000212|GO:0000904|GO:…	GO:0001725|GO:0001772|GO:0001931|GO:0005737|GO:0005819|GO:0005886|GO:0005913|GO:0005938|GO:0016459|GO:0030863|GO:0031594|GO:0016459|GO:0001725|GO:0001725|GO:0001725|GO:0001725|GO:0001726|GO:0001772|GO:0001931|GO:0005634|GO:0005737|GO:0005819|GO:0005826|GO:0005829|GO:0005886|GO:0005886|GO:0005913|GO:0005938|GO:0008305|GO:0016459|GO:0030863|GO:0031594|GO:0032154|GO:0032154	GO:0003774|GO:0005515|GO:0005524|GO:0051015|GO:0003774|GO:0003779|GO:0005524|GO:0000146|GO:0000166|GO:0005516|GO:0005524|GO:0005524|GO:0016887|GO:0030898|GO:0030898|GO:0042803|GO:0043495|GO:0043531|GO:0051015|GO:0051015|GO:0051015	GO:0000212|GO:0000904|GO:0001701|GO:0001768|GO:0006928|GO:0007132|GO:0007520|GO:0008360|GO:0016337|GO:0032796|GO:0051295|GO:0000212|GO:0000904|GO:0000910|GO:0001525|GO:0001701|GO:0001768|GO:0006509|GO:0006928|GO:0007132|GO:0007229|GO:0007520|GO:0007605|GO:0008360|GO:0015031|GO:0016337|GO:0030048|GO:0030220|GO:0030224|GO:0031532|GO:0032796|GO:0043534|GO:0050900|GO:0051295	-	6952	S	NP_002464.1	NM_002473.3	NM_002473.3	NMMHCA; DFNA17; EPSTS; MHA; MGC104539; FTNS; NMHC-II-A
2060288	1.50536	0.590111	1.50536	up	ILMN_1738767	PLP2	5355	NM_002668.1	Homo sapiens proteolipid protein 2 (colonic epithelium-enriched) (PLP2), mRNA.	chrX	CCCCAACAACAACATTCCCAGCAGACCAACTCCCACCCCCTCTTTGAGGT	NM_002668.1	PLP2	ILMN_21868		48918102	48918053	4505892	GO:0016020|GO:0016021|GO:0005624|GO:0005783|GO:0005789|GO:0005886|GO:0016021|GO:0006811|GO:0006935|GO:0019221|GO:0005515|GO:0015075|GO:0019956	GO:0016020|GO:0016021|GO:0005624|GO:0005783|GO:0005789|GO:0005886|GO:0016021	GO:0005515|GO:0015075|GO:0019956	GO:0006811|GO:0006935|GO:0019221	+	600	S	NP_002659.1	NM_002668.1	NM_002668.1	MGC126187; A4-LSB; A4
1260288	1.50722	0.591891	1.50722	up	ILMN_1810176	MAP3K7	6885	NM_145331.1	Homo sapiens mitogen-activated protein kinase kinase kinase 7 (MAP3K7), transcript variant B, mRNA.	chr6	GGGCTTTGATGCCAGCATCCTTGGATCAGTACTGAACTCAGTTCCATCCG	NM_145331.1	MAP3K7	ILMN_4415		91282692	91282643	21735561	GO:0005829|GO:0005829|GO:0005829|GO:0005829|GO:0002726|GO:0006468|GO:0007179|GO:0007250|GO:0032743|GO:0050852|GO:0050870|GO:0000166|GO:0000287|GO:0004674|GO:0004709|GO:0005515|GO:0005524|GO:0016740	GO:0005829|GO:0005829|GO:0005829|GO:0005829	GO:0000166|GO:0000287|GO:0004674|GO:0004709|GO:0005515|GO:0005524|GO:0016740	GO:0002726|GO:0006468|GO:0007179|GO:0007250|GO:0032743|GO:0050852|GO:0050870	-	2513	A	NP_663304.1	NM_145331.1	NM_145331.1	TAK1; TGF1a
2490605	1.50756	0.592219	1.50756	up	ILMN_1775823	POFUT2	23275	NM_133635.4	Homo sapiens protein O-fucosyltransferase 2 (POFUT2), transcript variant 3, mRNA.	chr21	GGAGGGACAGACAGCTCTTCCTTTCGGAGCCTGGCTAGTCTAGGACATCA	NM_133635.4	POFUT2	ILMN_24199		46684129	46684080	116734660	GO:0005783|GO:0005975|GO:0006004|GO:0016757|GO:0046922	GO:0005783	GO:0016757|GO:0046922	GO:0005975|GO:0006004	-	2582	A	NP_598368.2	NM_133635.3	NM_133635.4	C21orf80; FUT13
650110	1.5076	0.592257	1.5076	up	ILMN_2404065	APP	351	NM_201414.1	Homo sapiens amyloid beta (A4) precursor protein (APP), transcript variant 3, mRNA.	chr21	TCATTGGACTCATGGTGGGCGGTGTTGTCATAGCGACAGTGATCGTCATC	NM_201414.1	APP	ILMN_23272		26186010	26185961	41406056	GO:0005576|GO:0005576|GO:0005737|GO:0005794|GO:0005886|GO:0005887|GO:0005905|GO:0009986|GO:0031093|GO:0006878|GO:0006897|GO:0006915|GO:0007155|GO:0007219|GO:0050905|GO:0004867|GO:0004867|GO:0005506|GO:0005507|GO:0008201|GO:0008270|GO:0033130|GO:0042802|GO:0046872	GO:0005576|GO:0005576|GO:0005737|GO:0005794|GO:0005886|GO:0005887|GO:0005905|GO:0009986|GO:0031093	GO:0004867|GO:0004867|GO:0005506|GO:0005507|GO:0008201|GO:0008270|GO:0033130|GO:0042802|GO:0046872	GO:0006878|GO:0006897|GO:0006915|GO:0007155|GO:0007219|GO:0050905	-	2074	A	NP_958817.1	NM_201414.1	NM_201414.1	AD1; ABETA; CTFgamma; APPI; ABPP; CVAP; PN2; AAA
4890048	1.50763	0.592287	1.50763	up	ILMN_1755203	CUBN	8029	NM_001081.3	Homo sapiens cubilin (intrinsic factor-cobalamin receptor) (CUBN), mRNA.	chr10	GGACAGCACTCTGCCATCCTGATACATGACCCCTGCTGATGCCACAGAGA	NM_001081.3	CUBN	ILMN_7205		17010258	17010209	126091151	GO:0005765|GO:0005768|GO:0010008|GO:0016020|GO:0031232|GO:0031526|GO:0001894|GO:0006629|GO:0006898|GO:0008202|GO:0008203|GO:0015031|GO:0015889|GO:0004872|GO:0005215|GO:0005509|GO:0031419|GO:0042803|GO:0050897|GO:0005509|GO:0004872|GO:0004872	GO:0005765|GO:0005768|GO:0010008|GO:0016020|GO:0031232|GO:0031526	GO:0004872|GO:0005215|GO:0005509|GO:0031419|GO:0042803|GO:0050897|GO:0005509|GO:0004872|GO:0004872	GO:0001894|GO:0006629|GO:0006898|GO:0008202|GO:0008203|GO:0015031|GO:0015889	-	10973	S	NP_001072.2	NM_001081.2	NM_001081.3	gp280; MGA1; IFCR; FLJ90747; FLJ90055
6420386	1.50784	0.592481	1.50784	up	ILMN_1662799	GPSM3	63940	NM_022107.1	Homo sapiens G-protein signaling modulator 3 (AGS3-like, C. elegans) (GPSM3), mRNA.	chr6	CCCATCTCAAGGAGTGGCTGGGAGTCTTTTCCCTAACTTGTGGGGACACC	NM_022107.1	GPSM3	ILMN_28125		32266857	32266808	11545816	GO:0005575|GO:0005737|GO:0007165|GO:0008150|GO:0003674|GO:0005096|GO:0005515	GO:0005575|GO:0005737	GO:0003674|GO:0005096|GO:0005515	GO:0007165|GO:0008150	-	1119	S	NP_071390.1	NM_022107.1	NM_022107.1	C6orf9; G18; G18.1a; G18.2; G18.1b; NG1
6370739	1.50791	0.592554	1.50791	up	ILMN_2301624	MACF1	23499	NM_012090.3	Homo sapiens microtubule-actin crosslinking factor 1 (MACF1), transcript variant 1, mRNA.	chr1	CAGCCTAGACACCAGTAACTCTTGTGTTCACCAGGACCCAGACCCTTGGC	NM_012090.3	MACF1	ILMN_3286		39724077	39724028	33188444	GO:0005737|GO:0005856|GO:0005737|GO:0005856|GO:0005975|GO:0007050|GO:0008150|GO:0007050|GO:0008150|GO:0007050|GO:0007050|GO:0007050|GO:0004553|GO:0005509|GO:0005509|GO:0005515|GO:0008017|GO:0051015|GO:0051015|GO:0005509|GO:0005509	GO:0005737|GO:0005856|GO:0005737|GO:0005856	GO:0004553|GO:0005509|GO:0005509|GO:0005515|GO:0008017|GO:0051015|GO:0051015|GO:0005509|GO:0005509	GO:0005975|GO:0007050|GO:0008150|GO:0007050|GO:0008150|GO:0007050|GO:0007050|GO:0007050	+	17221	A	NP_036222.3	NM_012090.3	NM_012090.3	KIAA0465; FLJ45612; ACF7; ABP620; KIAA1251; OFC4; MACF; FLJ46776
1300239	1.50821	0.592836	1.50821	up	ILMN_1796063	TRIM44	54765	NM_017583.3	Homo sapiens tripartite motif-containing 44 (TRIM44), mRNA.	chr11	CCTGCCTGTCTGCCTGTGACCTGTGTACGTATTACAGGCTTTAGGACCAG	NM_017583.3	TRIM44	ILMN_5006		35786119	35786070	29029528					+	2901	S	NP_060053.2	NM_017583.3	NM_017583.3	MGC3490; MC7; HSA249128; DIPB
5290673	1.50821	0.592841	1.50821	up	ILMN_2231985	HSPA13	6782	NM_006948.4	Homo sapiens heat shock protein 70kDa family, member 13 (HSPA13), mRNA.	chr21	GTTTTGGTACTGTGTTTTCACTCAAACCACTGACTTAACAGATACTGCTG	NM_006948.4	HSPA13	ILMN_163590		15743608	15743559	48928055	GO:0005783|GO:0005792|GO:0000166|GO:0005524	GO:0005783|GO:0005792	GO:0000166|GO:0005524		-	3814	S	NP_008879.3	NM_006948.4	NM_006948.4
5490528	1.50823	0.592854	1.50823	up	ILMN_2381476	SPG3A	51062	NM_181598.2	Homo sapiens spastic paraplegia 3A (autosomal dominant) (SPG3A), transcript variant 2, mRNA.	chr14	GTGCAGCAGCAACCCACAGACATCTGTATCATCAAGCTTTCCCTACACCA	NM_181598.2	SPG3A	ILMN_5758		50168765	50168716	74024916	GO:0000139|GO:0005794|GO:0016020|GO:0016021|GO:0000166|GO:0003924|GO:0005525|GO:0003924|GO:0005525	GO:0000139|GO:0005794|GO:0016020|GO:0016021	GO:0000166|GO:0003924|GO:0005525|GO:0003924|GO:0005525		+	1805	A	NP_853629.2	NM_181598.2	NM_181598.2	SPG3; GBP3; FSP1; AD-FSP; ATL1; atlastin1
10673	1.50971	0.59427	1.50971	up	ILMN_1763447	PLXNB2	23654	NM_012401.2	Homo sapiens plexin B2 (PLXNB2), mRNA.	chr22	GAGGAGAAAAAGCGGTACGATGCCTTCCTGACCTCACCGGCCTCCCCAAG	NM_012401.2	PLXNB2	ILMN_308861		50713675	50713626	149363635	GO:0005622|GO:0005737|GO:0005856|GO:0016020|GO:0016021|GO:0005622|GO:0005622|GO:0005737|GO:0005856|GO:0016020|GO:0016021|GO:0005622|GO:0007165|GO:0007275|GO:0050772|GO:0050772|GO:0007165|GO:0007165|GO:0007165|GO:0050772|GO:0004872|GO:0005515|GO:0005515|GO:0005515	GO:0005622|GO:0005737|GO:0005856|GO:0016020|GO:0016021|GO:0005622|GO:0005622|GO:0005737|GO:0005856|GO:0016020|GO:0016021|GO:0005622	GO:0004872|GO:0005515|GO:0005515|GO:0005515	GO:0007165|GO:0007275|GO:0050772|GO:0050772|GO:0007165|GO:0007165|GO:0007165|GO:0050772	-	6067	A	NP_036533.2	XM_371474.3	NM_012401.2	PLEXB2; Nbla00445; MM1; dJ402G11.3; KIAA0315
6450592	1.51043	0.594957	1.51043	up	ILMN_1705346	NBEA	26960	NM_015678.3	Homo sapiens neurobeachin (NBEA), mRNA.	chr13	CGTCATAGATGTACATATTGTGTCGGTAGGGCTATGAGGCATGTTACAGG	NM_015678.3	NBEA	ILMN_171545		35144410	35144361	62422576	GO:0005737|GO:0005802|GO:0005829|GO:0005886|GO:0012505|GO:0005488	GO:0005737|GO:0005802|GO:0005829|GO:0005886|GO:0012505	GO:0005488		+	10280	S	NP_056493.3	NM_015678.3	NM_015678.3	BCL8B; LYST2
110382	1.51057	0.595089	1.51057	up	ILMN_1709795	RAC2	5880	NM_002872.3	Homo sapiens ras-related C3 botulinum toxin substrate 2 (rho family, small GTP binding protein Rac2) (RAC2), mRNA.	chr22	GGGGATATCTGCTCAGCCAATGGAAAATCTGGGTTCAACCAGCCCCTGCC	NM_002872.3	RAC2	ILMN_26813		37621514	37621465	27881480	GO:0005622|GO:0005624|GO:0005635|GO:0005737|GO:0005622|GO:0005624|GO:0005635|GO:0005737|GO:0005622|GO:0016020|GO:0005622|GO:0005624|GO:0005635|GO:0005737|GO:0006935|GO:0007264|GO:0008284|GO:0030031|GO:0030036|GO:0006935|GO:0007264|GO:0008284|GO:0030031|GO:0030036|GO:0007264|GO:0006935|GO:0007165|GO:0007264|GO:0008284|GO:0010310|GO:0030031|GO:0030036|GO:0060263|GO:0000166|GO:0003924|GO:0005525|GO:…	GO:0005622|GO:0005624|GO:0005635|GO:0005737|GO:0005622|GO:0005624|GO:0005635|GO:0005737|GO:0005622|GO:0016020|GO:0005622|GO:0005624|GO:0005635|GO:0005737	GO:0000166|GO:0003924|GO:0005525|GO:0000166|GO:0003924|GO:0005525|GO:0000166|GO:0005525|GO:0000166|GO:0005525|GO:0000166|GO:0003924|GO:0005515|GO:0005525	GO:0006935|GO:0007264|GO:0008284|GO:0030031|GO:0030036|GO:0006935|GO:0007264|GO:0008284|GO:0030031|GO:0030036|GO:0007264|GO:0006935|GO:0007165|GO:0007264|GO:0008284|GO:0010310|GO:0030031|GO:0030036|GO:0060263	-	1263	S	NP_002863.1	NM_002872.3	NM_002872.3	Gx; EN-7; HSPC022
4560450	1.51075	0.595263	1.51075	up	ILMN_1798210	E2F7	144455	NM_203394.2	Homo sapiens E2F transcription factor 7 (E2F7), mRNA.	chr12	GTTGTCACAGAGGCTGTGTGTGCCCTACACTGACCAGGGTTTGTAAAACC	NM_203394.2	E2F7	ILMN_4548		77415446	77415397	145580625	GO:0005634|GO:0005667|GO:0005667|GO:0006350|GO:0006355|GO:0007049|GO:0006355|GO:0003700|GO:0042802|GO:0003700	GO:0005634|GO:0005667|GO:0005667	GO:0003700|GO:0042802|GO:0003700	GO:0006350|GO:0006355|GO:0007049|GO:0006355	-	5320	S	NP_976328.2	NM_203394.1	NM_203394.2	FLJ12981
1410358	1.51186	0.596327	1.51186	up	ILMN_1656826	SH3RF1	57630	NM_020870.3	Homo sapiens SH3 domain containing ring finger 1 (SH3RF1), mRNA.	chr4	CGCAGTCATGGATCTGGGTAGTCCGGAAAACAAAAGGAGGGAAGACAGCC	NM_020870.3	SH3RF1	ILMN_43482		170252764	170252715	89142742	GO:0005737|GO:0005794|GO:0030027|GO:0042995|GO:0046328|GO:0005078|GO:0005515|GO:0008270|GO:0016874|GO:0046872	GO:0005737|GO:0005794|GO:0030027|GO:0042995	GO:0005078|GO:0005515|GO:0008270|GO:0016874|GO:0046872	GO:0046328	-	4482	S	NP_065921.2	NM_020870.2	NM_020870.3	POSH; SH3MD2; FLJ21602; KIAA1494; RNF142
2570291	1.51226	0.596705	1.51226	up	ILMN_1764964	IFNGR2	3460	NM_005534.2	Homo sapiens interferon gamma receptor 2 (interferon gamma transducer 1) (IFNGR2), mRNA.	chr21	AAGACCTGGTCGTCGTCTTGACTTTGGCAAATGAGCCGGAGCCCCTTGGG	NM_005534.2	IFNGR2	ILMN_174164		33731530	33731481	47419933	GO:0005783|GO:0005886|GO:0005887|GO:0007166|GO:0009615|GO:0004872|GO:0004906	GO:0005783|GO:0005886|GO:0005887	GO:0004872|GO:0004906	GO:0007166|GO:0009615	+	2004	S	NP_005525.2	NM_005534.2	NM_005534.2	IFNGT1; IFGR2; AF-1
1240039	1.51269	0.597116	1.51269	up	ILMN_1735680	TMEM30A	55754	NM_018247.2	Homo sapiens transmembrane protein 30A (TMEM30A), mRNA.	chr6	GGAGGGTGGAGGGAGTAGGGAAGTGGTCCTTTTACAAGAATTTTGATGCA	NM_018247.2	TMEM30A	ILMN_28236		76019549	76019500	52694667	GO:0016020|GO:0016021	GO:0016020|GO:0016021			-	4212	S	NP_060717.1	NM_018247.2	NM_018247.2	FLJ10856; C6orf67; CDC50A
1260270	1.51284	0.597258	1.51284	up	ILMN_1681301	AIM2	9447	NM_004833.1	Homo sapiens absent in melanoma 2 (AIM2), mRNA.	chr1	GCTGGTGAAACCCCGAAGATCAACACGCTTCAAACTCAGCCCCTTGGAAC	NM_004833.1	AIM2	ILMN_10231		159035779	159035730	4757733	GO:0005634|GO:0006955|GO:0045786|GO:0005515|GO:0005515	GO:0005634	GO:0005515|GO:0005515	GO:0006955|GO:0045786	-	981	S	NP_004824.1	NM_004833.1	NM_004833.1	PYHIN4
160047	1.51322	0.597617	1.51322	up	ILMN_1665823	LOC389787	389787	XM_497072.2	PREDICTED: Homo sapiens similar to Translationally-controlled tumor protein (TCTP) (p23) (Histamine-releasing factor) (HRF) (Fortilin) (LOC389787), mRNA.	chr9	TTGCTCTACTGGACTACGGTGAGGATGGTGTGACCCCATATATGATTTTC	XM_497072.2	LOC389787	ILMN_45784		119885044	119884995	89029982					-	457	S	XP_497072.2	XM_497072.2	XM_497072.2
780672	1.51375	0.598128	1.51375	up	ILMN_3237270	LOC100133609	100133609	XM_001720815.1	PREDICTED: Homo sapiens similar to membrane-associated ring finger (C3HC4) 3 (LOC100133609), mRNA.		TCCTTGCTGGGCCTCCATTCGGTCAAGAGGAACTCAAAGGAGACAGTTGT	XM_001720815.1	LOC100133609	ILMN_336837				169168048						313	S	XP_001720867.1	XM_001720815.1	XM_001720815.1
110440	1.51443	0.598779	1.51443	up	ILMN_1714820	ITGB1	3688	NM_033668.1	Homo sapiens integrin, beta 1 (fibronectin receptor, beta polypeptide, antigen CD29 includes MDF2, MSK12) (ITGB1), transcript variant 1D, mRNA.	chr10	TTACCCCAGCCGGTCCAACCTGATCCTGTGTCCCATTGTAAGGAGAAGGA	NM_033668.1	ITGB1	ILMN_24435		33239285	33239236	19743818	GO:0019717|GO:0031594|GO:0042383|GO:0008305|GO:0019717|GO:0031594|GO:0042383|GO:0001726|GO:0008305|GO:0009986|GO:0016021|GO:0019717|GO:0031594|GO:0031594|GO:0042383|GO:0042383|GO:0042470|GO:0005783|GO:0008305|GO:0016021|GO:0019717|GO:0031594|GO:0042383|GO:0000082|GO:0001701|GO:0007229|GO:0008284|GO:0010002|GO:0042685|GO:0045214|GO:0045596|GO:0051726|GO:0000082|GO:0001701|GO:0007155|GO:0007160|GO:…	GO:0019717|GO:0031594|GO:0042383|GO:0008305|GO:0019717|GO:0031594|GO:0042383|GO:0001726|GO:0008305|GO:0009986|GO:0016021|GO:0019717|GO:0031594|GO:0031594|GO:0042383|GO:0042383|GO:0042470|GO:0005783|GO:0008305|GO:0016021|GO:0019717|GO:0031594|GO:0042383	GO:0004872|GO:0005178|GO:0004872|GO:0005178|GO:0005488|GO:0004872|GO:0005178|GO:0042802|GO:0046982|GO:0004872|GO:0005178|GO:0005515	GO:0000082|GO:0001701|GO:0007229|GO:0008284|GO:0010002|GO:0042685|GO:0045214|GO:0045596|GO:0051726|GO:0000082|GO:0001701|GO:0007155|GO:0007160|GO:0007229|GO:0008284|GO:0010002|GO:0042685|GO:0045214|GO:0045596|GO:0051726|GO:0000082|GO:0001701|GO:0006968|GO:0007155|GO:0007156|GO:0007159|GO:0007160|GO:0007229|GO:0008284|GO:0010002|GO:0016477|GO:0030183|GO:0042685|GO:0044419|GO:0045214|GO:0045596|GO:…	-	2035	A	NP_391988.1	NM_133376.1	NM_033668.1	GPIIA; VLAB; MDF2; FNRB; CD29; MSK12
3290164	1.51454	0.598875	1.51454	up	ILMN_1760792	KLHL7	55975	NM_018846.2	Homo sapiens kelch-like 7 (Drosophila) (KLHL7), transcript variant 2, mRNA.	chr7	CAAGATGGGCAACTCAGATGGAGCAGCTTAGTCTCACAGTTTGCTTGTCT	NM_018846.2	KLHL7	ILMN_21425		23180921	23180872	21361817	GO:0005634|GO:0005730|GO:0005515|GO:0005515|GO:0005515|GO:0005515	GO:0005634|GO:0005730	GO:0005515|GO:0005515|GO:0005515|GO:0005515		+	2566	A	NP_061334.2	NM_018846.2	NM_018846.2	KLHL6; SBBI26
770639	1.51477	0.599097	1.51477	up	ILMN_1814985	PDLIM7	9260	NM_005451.3	Homo sapiens PDZ and LIM domain 7 (enigma) (PDLIM7), transcript variant 1, mRNA.	chr5	GCGTTCCTTCCGCATCCTTGCCCACCTCACAGGCACCGAGTTCATGCAAG	NM_005451.3	PDLIM7	ILMN_28275		176918053	176917901	42741673	GO:0001725|GO:0001726|GO:0005737|GO:0005856|GO:0001503|GO:0006898|GO:0007275|GO:0030036|GO:0030154|GO:0005515|GO:0005515|GO:0008270|GO:0046872	GO:0001725|GO:0001726|GO:0005737|GO:0005856	GO:0005515|GO:0005515|GO:0008270|GO:0046872	GO:0001503|GO:0006898|GO:0007275|GO:0030036|GO:0030154	-	577	A	NP_005442.2	NM_213636.1	NM_005451.3
1300670	1.51527	0.599574	1.51527	up	ILMN_1761322	FHOD3	80206	NM_025135.2	Homo sapiens formin homology 2 domain containing 3 (FHOD3), mRNA.	chr18	GTCACCCCATGGCTTGTGTTGCCTGCTACGCATTGACTTGGATCTCCAGG	NM_025135.2	FHOD3	ILMN_163420		32613673	32613624	58331241	GO:0005737|GO:0005856|GO:0016043|GO:0030036|GO:0003779|GO:0005488	GO:0005737|GO:0005856	GO:0003779|GO:0005488	GO:0016043|GO:0030036	+	4550	S	NP_079411.2	NM_025135.2	NM_025135.2	Formactin2; FHOS2
2340601	1.51558	0.599872	1.51558	up	ILMN_1779374	AMMECR1	9949	NM_015365.2	Homo sapiens Alport syndrome, mental retardation, midface hypoplasia and elliptocytosis chromosomal region gene 1 (AMMECR1), transcript variant 1, mRNA.	chrX	CCGTAAGACATCACAGATTACCTGAAACCCCTTCCAGTATAACTAGGCCC	NM_015365.2	AMMECR1	ILMN_17554		109438239	109438190	70995167	GO:0005575|GO:0008150|GO:0003674	GO:0005575	GO:0003674	GO:0008150	-	5145	A	NP_056180.1	NM_001025580.1	NM_015365.2	AMMERC1
610301	1.51587	0.600149	1.51587	up	ILMN_1719792	PHLDB2	90102	NM_145753.1	Homo sapiens pleckstrin homology-like domain, family B, member 2 (PHLDB2), mRNA.	chr3	GCTGAAGATTTCTCCATTCCTGGTGCTGAGAATAAAGGCAACCAGTAGCC	NM_145753.1	PHLDB2	ILMN_23221		113176983	113176934	21955171	GO:0005737|GO:0016020	GO:0005737|GO:0016020			+	4582	S	NP_665696.1	NM_145753.1	NM_145753.1	LL5b; DKFZp686J05113; DKFZp313O2433; LL5beta; FLJ21791; DKFZp434G227
160121	1.51622	0.60048	1.51622	up	ILMN_2391419	SYNE2	23224	NM_015180.4	Homo sapiens spectrin repeat containing, nuclear envelope 2 (SYNE2), transcript variant 1, mRNA.	chr14	CAAGCGAGGACATTCCACCCTAGAAATGGTTCAGAAACTCATAGGCACCC	NM_015180.4	SYNE2	ILMN_183979		63762424	63762375	118918402	GO:0005634|GO:0005640|GO:0005737|GO:0005856|GO:0016020|GO:0016021|GO:0003779|GO:0005198	GO:0005634|GO:0005640|GO:0005737|GO:0005856|GO:0016020|GO:0016021	GO:0003779|GO:0005198		+	21266	A	NP_055995.4	NM_015180.4	NM_015180.4	FLJ11014; DKFZp686H1931; NUANCE; SYNE-2; FLJ45710; DKFZP434H2235; Nesprin-2; KIAA1011; FLJ46790; FLJ43727; NUA; DKFZp686E01115
6110291	1.51625	0.600511	1.51625	up	ILMN_1708611	RDX	5962	NM_002906.3	Homo sapiens radixin (RDX), mRNA.	chr11	CTGGTTAACCTTGAAGTGACTGTTGTACCATGGTTGTGCACATGCTTCAG	NM_002906.3	RDX	ILMN_28633		110100751	110100702	62244047	GO:0001726|GO:0005737|GO:0005856|GO:0019898|GO:0030027|GO:0030175|GO:0032420|GO:0045177|GO:0005737|GO:0005856|GO:0019898|GO:0001726|GO:0005737|GO:0005856|GO:0005886|GO:0019898|GO:0030027|GO:0030175|GO:0032420|GO:0045177|GO:0030033|GO:0045176|GO:0007605|GO:0030033|GO:0045176|GO:0051016|GO:0005488|GO:0008092|GO:0005488|GO:0008092|GO:0003779|GO:0005198	GO:0001726|GO:0005737|GO:0005856|GO:0019898|GO:0030027|GO:0030175|GO:0032420|GO:0045177|GO:0005737|GO:0005856|GO:0019898|GO:0001726|GO:0005737|GO:0005856|GO:0005886|GO:0019898|GO:0030027|GO:0030175|GO:0032420|GO:0045177	GO:0005488|GO:0008092|GO:0005488|GO:0008092|GO:0003779|GO:0005198	GO:0030033|GO:0045176|GO:0007605|GO:0030033|GO:0045176|GO:0051016	-	3904	S	NP_002897.1	NM_002906.3	NM_002906.3
160703	1.51629	0.600549	1.51629	up	ILMN_1811593	NIPAL1	152519	NM_207330.1	Homo sapiens NIPA-like domain containing 1 (NIPAL1), mRNA.	chr4	CCACGGGTGCTTTGTTCTTCCTTCTGCACCTCCTTCTTAAACTAGATAGC	NM_207330.1	NIPAL1	ILMN_15363		47733818	47733769	46409301					+	2122	S	NP_997213.1	NM_207330.1	NM_207330.1	DKFZp686A06115
940324	1.51817	0.60233	1.51817	up	ILMN_1787415	SNX16	64089	NM_022133.2	Homo sapiens sorting nexin 16 (SNX16), transcript variant 1, mRNA.	chr8	TAGTGTTGCCTGTCTGTTCTAAAGCGAACCAGCCACTTTTTCAATCTGGC	NM_022133.2	SNX16	ILMN_6842		82874580	82874531	23238243	GO:0007154|GO:0015031|GO:0005515|GO:0035091		GO:0005515|GO:0035091	GO:0007154|GO:0015031	-	3083	A	NP_071416.2	NM_022133.2	NM_022133.2	DKFZp666H147
4150102	1.51874	0.602876	1.51874	up	ILMN_1827736				Homo sapiens cDNA clone IMAGE:5262734	chrX	CCCCGGAAGTTGCAGAGCAATCTGTGGTGTCTGTCATAGCCCAACTAGTC	BC038512	HS.296031	ILMN_85209	Hs.296031	24478441	24478392	34191385					+	4469	S		Hs.296031	Hs.296031
1110167	1.51885	0.602977	1.51885	up	ILMN_2179397	TATDN1	83940	NM_032026.1	Homo sapiens TatD DNase domain containing 1 (TATDN1), mRNA.	chr8	TATTGGAGATAATGTCAGCAGTGAGAGATGAGGATCCACTGGAATTAGCC	NM_032026.1	TATDN1	ILMN_17501		125570111	125570062	14042942	GO:0005634|GO:0004518|GO:0016787|GO:0016888	GO:0005634	GO:0004518|GO:0016787|GO:0016888		-	822	S	NP_114415.1	NM_032026.1	NM_032026.1	CDA11
2640326	1.52004	0.604111	1.52004	up	ILMN_3277307	LOC649553	649553	XR_038252.1	PREDICTED: Homo sapiens misc_RNA (LOC649553), miscRNA.	chr7	TCCCTGCTGTCGCTCCTGGTTGGTGCGTGGCTCAGGCTAGGTCATTGAAC	XR_038252.1	LOC649553	ILMN_336397		64172920	64172871	169170089					+	3074	M		XR_038252.1	XR_038252.1
7330044	1.52005	0.604118	1.52005	up	ILMN_1681890	DYNLT3	6990	NM_006520.1	Homo sapiens dynein, light chain, Tctex-type 3 (DYNLT3), mRNA.	chrX	ATTAGGGTACACAGCTGGCCACCAAATGCGAAGTCAATCTGCTACTTAAC	NM_006520.1	DYNLT3	ILMN_2720		37583546	37583497	5730086	GO:0005575|GO:0005874|GO:0030286|GO:0008150|GO:0003774|GO:0005515	GO:0005575|GO:0005874|GO:0030286	GO:0003774|GO:0005515	GO:0008150	-	1644	S	NP_006511.1	NM_006520.1	NM_006520.1	TCTE1L; TCTEX1L; RP3
1050592	1.52026	0.604319	1.52026	up	ILMN_1670355	C12orf64	283310	NM_173591.2	Homo sapiens chromosome 12 open reading frame 64 (C12orf64), mRNA.	chr12	AATTCCCCTCATTTTGCAGGTGTAACAGATAACCAGAGAAGCTGTGTGAC	NM_173591.2	C12ORF64	ILMN_162602		79296527	79296478	148727301	GO:0005576|GO:0046373|GO:0046556	GO:0005576	GO:0046556	GO:0046373	+	7362	S	NP_775862.2	NM_173591.1	NM_173591.2	FLJ90579; MGC119410
2640369	1.52045	0.604494	1.52045	up	ILMN_1795937	VIL2	7430	NM_003379.3	Homo sapiens villin 2 (ezrin) (VIL2), mRNA.	chr6	AGGCTGCTGGAAGGCAGCTTGTGGAGGCCGTTGGTTCCGCCCACTCATTC	NM_003379.3	VIL2	ILMN_2940		159106908	159106859	21614498	GO:0005737|GO:0005856|GO:0019898|GO:0008092	GO:0005737|GO:0005856|GO:0019898	GO:0008092		-	2920	S	NP_003370.2	NM_003379.3	NM_003379.3	MGC1584; CVL; FLJ26216; DKFZp762H157; CVIL
6270382	1.52117	0.605182	1.52117	up	ILMN_1681269	DYRK4	8798	NM_003845.1	Homo sapiens dual-specificity tyrosine-(Y)-phosphorylation regulated kinase 4 (DYRK4), mRNA.	chr12	GGCGGAGGTGTCCATGACCTCCCCAGGACAGAGCAAAAACTTCTCCCTCA	NM_003845.1	DYRK4	ILMN_20487		4593148	4593099	28827773	GO:0005575|GO:0005737|GO:0006468|GO:0000166|GO:0000287|GO:0004674|GO:0004713|GO:0005524|GO:0016740	GO:0005575|GO:0005737	GO:0000166|GO:0000287|GO:0004674|GO:0004713|GO:0005524|GO:0016740	GO:0006468	+	1642	S	NP_003836.1	NM_003845.1	NM_003845.1
1690044	1.52135	0.605353	1.52135	up	ILMN_1672807	CA5B	11238	NM_007220.3	Homo sapiens carbonic anhydrase VB, mitochondrial (CA5B), nuclear gene encoding mitochondrial protein, mRNA.	chrX	TCTACAGTGAAAGAGCTATCCCGTCTTCCCTTTACAACTGTCTGAACTTT	NM_007220.3	CA5B	ILMN_20617		15712385	15712336	95147552	GO:0005739|GO:0006730|GO:0004089|GO:0008270|GO:0016829|GO:0046872	GO:0005739	GO:0004089|GO:0008270|GO:0016829|GO:0046872	GO:0006730	+	2699	S	NP_009151.1	NM_007220.2	NM_007220.3	MGC39962; CA-VB
6220097	1.52249	0.606436	1.52249	up	ILMN_2408683	PPAP2B	8613	NM_177414.1	Homo sapiens phosphatidic acid phosphatase type 2B (PPAP2B), transcript variant 2, mRNA.	chr1	CCGTAAGTGTCCTTCCATGCAAGGTCCCACTCTAGGTGATAGACAGGGAC	NM_177414.1	PPAP2B	ILMN_5681		56961036	56960987	29171741	GO:0005794|GO:0005829|GO:0005886|GO:0016021|GO:0001568|GO:0001702|GO:0006629|GO:0006644|GO:0008354|GO:0030111|GO:0004721|GO:0008195|GO:0008195|GO:0016787|GO:0042577	GO:0005794|GO:0005829|GO:0005886|GO:0016021	GO:0004721|GO:0008195|GO:0008195|GO:0016787|GO:0042577	GO:0001568|GO:0001702|GO:0006629|GO:0006644|GO:0008354|GO:0030111	-	2623	A	NP_803133.1	NM_177414.1	NM_177414.1	MGC15306; LPP3; Dri42; VCIP; PAP2-beta; PAP2-b; PAP-2b
160630	1.52371	0.607592	1.52371	up	ILMN_1774836	PLOD3	8985	NM_001084.4	Homo sapiens procollagen-lysine, 2-oxoglutarate 5-dioxygenase 3 (PLOD3), mRNA.	chr7	ACTGAATATGTCACCTTGCTCCCAAGACACGGCCCTCTCAGGAAGCTCCC	NM_001084.4	PLOD3	ILMN_9049		100849433	100849384	62739167	GO:0005783|GO:0016020|GO:0030867|GO:0006464|GO:0019538|GO:0055114|GO:0005506|GO:0005515|GO:0008475|GO:0016491|GO:0016702|GO:0031418|GO:0046872	GO:0005783|GO:0016020|GO:0030867	GO:0005506|GO:0005515|GO:0008475|GO:0016491|GO:0016702|GO:0031418|GO:0046872	GO:0006464|GO:0019538|GO:0055114	-	2801	S	NP_001075.1	NM_001084.4	NM_001084.4	LH3
4920369	1.52406	0.60792	1.52406	up	ILMN_1706505	COL5A1	1289	NM_000093.3	Homo sapiens collagen, type V, alpha 1 (COL5A1), mRNA.	chr9	GTTCCAAGGTAAGCCTCGTAAAGGTCATCCCACCATCACCAAAGCCTCCG	NM_000093.3	COL5A1	ILMN_31902		136874449	136874400	89276750	GO:0005581|GO:0005604|GO:0005581|GO:0005576|GO:0005581|GO:0005588|GO:0007155|GO:0007155|GO:0005201|GO:0005515|GO:0005201|GO:0005201|GO:0008201	GO:0005581|GO:0005604|GO:0005581|GO:0005576|GO:0005581|GO:0005588	GO:0005201|GO:0005515|GO:0005201|GO:0005201|GO:0008201	GO:0007155|GO:0007155	+	6329	S	NP_000084.3	NM_000093.2	NM_000093.3
5670577	1.52478	0.608604	1.52478	up	ILMN_1725079	TSPAN31	6302	NM_005981.3	Homo sapiens tetraspanin 31 (TSPAN31), mRNA.	chr12	TCAGTCAAGGGGCTCCACTGACTTCCTAGGCCCTGTAATTTAACCAGTCT	NM_005981.3	TSPAN31	ILMN_11441		56428188	56428139	42741672	GO:0005624|GO:0005887|GO:0016020|GO:0008284	GO:0005624|GO:0005887|GO:0016020		GO:0008284	+	1586	S	NP_005972.1	NM_005981.3	NM_005981.3	SAS
5290626	1.52798	0.611625	1.52798	up	ILMN_1804396	C14orf4	64207	NM_024496.2	Homo sapiens chromosome 14 open reading frame 4 (C14orf4), mRNA.	chr14	GCCTAGGTACAGAATTAATAGCCCTTAGCAACGACTGCTGCTGGTGTGTA	NM_024496.2	C14ORF4	ILMN_23475		77491444	77491395	38327635					-	3590	S	NP_078772.1	NM_024496.2	NM_024496.2	IRF2BPL; KIAA1865; EAP1
3710647	1.52822	0.611853	1.52822	up	ILMN_1756541	MXD4	10608	NM_006454.2	Homo sapiens MAX dimerization protein 4 (MXD4), mRNA.	chr4	GGCCACCTGTCCACCGTGTGGGCCGTGCTGTGTCCTTATGTCATTGTAAT	NM_006454.2	MXD4	ILMN_26701		2249231	2249182	10947033	GO:0005634|GO:0000122|GO:0006355|GO:0008285|GO:0016481|GO:0003677|GO:0003714|GO:0005515|GO:0030528	GO:0005634	GO:0003677|GO:0003714|GO:0005515|GO:0030528	GO:0000122|GO:0006355|GO:0008285|GO:0016481	-	3701	S	NP_006445.1	NM_006454.2	NM_006454.2	MSTP149; MAD4; MST149
7150685	1.52829	0.611918	1.52829	up	ILMN_1813028	CBX5	23468	NM_012117.1	Homo sapiens chromobox homolog 5 (HP1 alpha homolog, Drosophila) (CBX5), mRNA.	chr12	TCAGAGGATGAGGAGGAGTATGTTGTGGAGAAGGTGCTAGACAGGCGCGT	NM_012117.1	CBX5	ILMN_25072		52937662	52937613	6912291	GO:0000776|GO:0000785|GO:0005634|GO:0005635|GO:0005720|GO:0010369|GO:0006333|GO:0016481|GO:0003682|GO:0005515|GO:0005515|GO:0005515	GO:0000776|GO:0000785|GO:0005634|GO:0005635|GO:0005720|GO:0010369	GO:0003682|GO:0005515|GO:0005515|GO:0005515	GO:0006333|GO:0016481	-	174	S	NP_036249.1	NM_012117.1	NM_012117.1	HP1-ALPHA; HP1; HP1Hs-alpha
1980521	1.52885	0.61245	1.52885	up	ILMN_1771987	SLC44A2	57153	NM_020428.2	Homo sapiens solute carrier family 44, member 2 (SLC44A2), mRNA.	chr19	GCACACCCCTGCGTGTAACTGCATTCCAACCACTAATAAAGTGCCTATTG	NM_020428.2	SLC44A2	ILMN_5176		10616225	10616176	31377726	GO:0005813|GO:0005856|GO:0016020|GO:0016021|GO:0043231|GO:0006810|GO:0015871|GO:0043123|GO:0004871|GO:0015220	GO:0005813|GO:0005856|GO:0016020|GO:0016021|GO:0043231	GO:0004871|GO:0015220	GO:0006810|GO:0015871|GO:0043123	+	3317	S	NP_065161.2	NM_020428.2	NM_020428.2	FLJ44586; DKFZp666A071; PP1292; CTL2
3870072	1.53008	0.613605	1.53008	up	ILMN_1802690	GULP1	51454	NM_016315.2	Homo sapiens GULP, engulfment adaptor PTB domain containing 1 (GULP1), mRNA.	chr2	TCGATGCCTACTCGCAATGGCACACAGCCACCTCCAGTACCTAGTAGATC	NM_016315.2	GULP1	ILMN_11724		189157364	189157315	56550114	GO:0005737|GO:0006869|GO:0006911|GO:0006915|GO:0004871|GO:0004871|GO:0005515	GO:0005737	GO:0004871|GO:0004871|GO:0005515	GO:0006869|GO:0006911|GO:0006915	+	1309	S	NP_057399.1	NM_016315.2	NM_016315.2	CED-6; FLJ31156; GULP; CED6
70634	1.53036	0.613872	1.53036	up	ILMN_2207363	RABAC1	10567	NM_006423.1	Homo sapiens Rab acceptor 1 (prenylated) (RABAC1), mRNA.	chr19	TGGTGGTCATCGGCTCCCACGCTGCCTTCCACCAGATTGAGGCTGTGGAC	NM_006423.1	RABAC1	ILMN_7197		47152916	47152867	5453959	GO:0005737|GO:0005794|GO:0005886|GO:0016021|GO:0030054|GO:0031410|GO:0045202|GO:0042802	GO:0005737|GO:0005794|GO:0005886|GO:0016021|GO:0030054|GO:0031410|GO:0045202	GO:0042802		-	509	S	NP_006414.1	NM_006423.1	NM_006423.1	PRAF1; PRA1; YIP3
7150563	1.53039	0.613901	1.53039	up	ILMN_1779147	ENC1	8507	NM_003633.1	Homo sapiens ectodermal-neural cortex (with BTB-like domain) (ENC1), mRNA.	chr5	GGGCTGGTTGCTGTAGAAACATATAACAAAGGGCAGCCCTCCACTTCTGG	NM_003633.1	ENC1	ILMN_15041		73959293	73959244	4505460	GO:0005634|GO:0005737|GO:0005856|GO:0016363|GO:0006511|GO:0007275|GO:0007399|GO:0003779|GO:0005515	GO:0005634|GO:0005737|GO:0005856|GO:0016363	GO:0003779|GO:0005515	GO:0006511|GO:0007275|GO:0007399	-	4481	S	NP_003624.1	NM_003633.1	NM_003633.1	PIG10; NRPB; CCL28; FLJ39259; ENC-1; TP53I10; KLHL35
3140390	1.53086	0.614338	1.53086	up	ILMN_2354381	PON2	5445	NM_000305.2	Homo sapiens paraoxonase 2 (PON2), transcript variant 1, mRNA.	chr7	GCACAAAGTAAGCCTCACCTTTGCCTTCCAACTGCCAGAACATGGATTCC	NM_000305.2	PON2	ILMN_27173		95034391	95034342	66529293	GO:0005576|GO:0016020|GO:0004064|GO:0004063|GO:0004064|GO:0016787	GO:0005576|GO:0016020	GO:0004064|GO:0004063|GO:0004064|GO:0016787		-	1436	A	NP_000296.2	NM_000305.2	NM_000305.2
1340202	1.53135	0.6148	1.53135	up	ILMN_2183331	RBM7	10179	NM_016090.2	Homo sapiens RNA binding motif protein 7 (RBM7), mRNA.	chr11	ATTCTGTGACATGCTCTTGAGCTTTACCCTAGTTGAACATACATGTGTAG	NM_016090.2	RBM7	ILMN_24867		113784301	113784252	31543547	GO:0007126|GO:0000166|GO:0003723		GO:0000166|GO:0003723	GO:0007126	+	1324	S	NP_057174.1	NM_016090.2	NM_016090.2	FLJ11153
6400195	1.53188	0.615299	1.53188	up	ILMN_1723874	MRPS6	64968	NM_032476.2	Homo sapiens mitochondrial ribosomal protein S6 (MRPS6), nuclear gene encoding mitochondrial protein, mRNA.	chr21	AATACCTCCTGGGATTGTGAGCTAGTCATTCAGCCTGTGTAACCATGTGG	NM_032476.2	MRPS6	ILMN_17239		34437130	34437081	34304325	GO:0005622|GO:0005739|GO:0005840|GO:0005622|GO:0005739|GO:0005840|GO:0015935|GO:0006412|GO:0006412|GO:0003735|GO:0003735	GO:0005622|GO:0005739|GO:0005840|GO:0005622|GO:0005739|GO:0005840|GO:0015935	GO:0003735|GO:0003735	GO:0006412|GO:0006412	+	867	S	NP_115865.1	NM_032476.2	NM_032476.2	RPMS6; C21orf101; MRP-S6
5260537	1.53204	0.615453	1.53204	up	ILMN_1676899	YEATS2	55689	NM_018023.3	Homo sapiens YEATS domain containing 2 (YEATS2), mRNA.	chr3	GCAAGTACAGAAGGAATCTATTCTCAGCAGGGCATAGGGCACGCACTGGC	NM_018023.3	YEATS2	ILMN_13204		185012800	185012751	33620754	GO:0005634|GO:0005634|GO:0006355|GO:0006355	GO:0005634|GO:0005634		GO:0006355|GO:0006355	+	6150	S	NP_060493.3	NM_018023.3	NM_018023.3	FLJ13308; KIAA1197; FLJ10201; FLJ12841
2340180	1.53242	0.615812	1.53242	up	ILMN_1691892	TAGLN2	8407	NM_003564.1	Homo sapiens transgelin 2 (TAGLN2), mRNA.	chr1	GTCACCTCTGAGGTGCCTGCTGGCATCCTCTCCCCCATGCTTACTAATAC	NM_003564.1	TAGLN2	ILMN_14546		159888451	159888402	4507356	GO:0007517|GO:0005515		GO:0005515	GO:0007517	-	811	S	NP_003555.1	NM_003564.1	NM_003564.1	KIAA0120; HA1756
6100482	1.5344	0.617677	1.5344	up	ILMN_1680579	ATP2B4	493	NM_001001396.1	Homo sapiens ATPase, Ca++ transporting, plasma membrane 4 (ATP2B4), transcript variant 1, mRNA.	chr1	CCCAACCCTGCTGTTAGGCCTGCTGTTCCCTTTGCTCTTGATTAGGAGAG	NM_001001396.1	ATP2B4	ILMN_4324		201979250	201979201	48255958	GO:0016020|GO:0016021|GO:0005886|GO:0005886|GO:0005887|GO:0006810|GO:0006812|GO:0006816|GO:0008152|GO:0006812|GO:0006816|GO:0008152|GO:0000166|GO:0005388|GO:0005509|GO:0005524|GO:0016787|GO:0016820|GO:0000166|GO:0000287|GO:0005388|GO:0005509|GO:0005515|GO:0005515|GO:0005515|GO:0005516|GO:0005524|GO:0016787|GO:0016820	GO:0016020|GO:0016021|GO:0005886|GO:0005886|GO:0005887	GO:0000166|GO:0005388|GO:0005509|GO:0005524|GO:0016787|GO:0016820|GO:0000166|GO:0000287|GO:0005388|GO:0005509|GO:0005515|GO:0005515|GO:0005515|GO:0005516|GO:0005524|GO:0016787|GO:0016820	GO:0006810|GO:0006812|GO:0006816|GO:0008152|GO:0006812|GO:0006816|GO:0008152	+	8276	A	NP_001001396.1	NM_001684.3	NM_001001396.1	DKFZp686M088; PMCA4b; DKFZp686G08106; PMCA4x; PMCA4; ATP2B2; MXRA1
4860408	1.53474	0.617991	1.53474	up	ILMN_2275502	RAPH1	65059	NM_213589.1	Homo sapiens Ras association (RalGDS/AF-6) and pleckstrin homology domains 1 (RAPH1), transcript variant 1, mRNA.	chr2	TGCACAGCTCAGTGAAGATGAAGTTACAATTTTTCTCGCAGCTTTGTTGC	NM_213589.1	RAPH1	ILMN_169430		204298919	204298870	47132518	GO:0005737|GO:0005856|GO:0005886|GO:0042995|GO:0007165	GO:0005737|GO:0005856|GO:0005886|GO:0042995		GO:0007165	-	9218	I	NP_998754.1	NM_213589.1	NM_213589.1	ALS2CR9; PREL2; RalGDS/AF-6; LPD; ALS2CR18; RMO1; KIAA1681
4880632	1.53477	0.618018	1.53477	up	ILMN_1686884	IL1RAP	3556	NM_002182.2	Homo sapiens interleukin 1 receptor accessory protein (IL1RAP), transcript variant 1, mRNA.	chr3	AGGGACGTTCCATGCCCAGGTTAACAAAGAACTGTGATATATAGAGTGTC	NM_002182.2	IL1RAP	ILMN_21742		191851737	191851688	24430220	GO:0005576|GO:0005886|GO:0005887|GO:0031224|GO:0006461|GO:0006954|GO:0007165|GO:0019221|GO:0042094|GO:0045087|GO:0007165|GO:0045087|GO:0004871|GO:0004888|GO:0004908|GO:0005515|GO:0005515|GO:0005515|GO:0004888|GO:0004908	GO:0005576|GO:0005886|GO:0005887|GO:0031224	GO:0004871|GO:0004888|GO:0004908|GO:0005515|GO:0005515|GO:0005515|GO:0004888|GO:0004908	GO:0006461|GO:0006954|GO:0007165|GO:0019221|GO:0042094|GO:0045087|GO:0007165|GO:0045087	+	4419	I	NP_002173.1	NM_002182.2	NM_002182.2	FLJ37788; C3orf13; IL1R3; IL-1RAcP
450193	1.53477	0.61802	1.53477	up	ILMN_1766094	MOSPD2	158747	NM_152581.2	Homo sapiens motile sperm domain containing 2 (MOSPD2), mRNA.	chrX	GCAGAGGAGTCTCTGTGGACCATGAATTGCACTGTCTCCCTCCTCATTTC	NM_152581.2	MOSPD2	ILMN_28307		14848765	14848716	141801490	GO:0005783|GO:0005886|GO:0016021|GO:0005198	GO:0005783|GO:0005886|GO:0016021	GO:0005198		+	2509	S	NP_689794.1	NM_152581.1	NM_152581.2	MGC26706
7380202	1.53502	0.618258	1.53502	up	ILMN_2094360	NR2F2	7026	NM_021005.2	Homo sapiens nuclear receptor subfamily 2, group F, member 2 (NR2F2), mRNA.	chr15	CTGTGGAATTTATTGGCAGCCAAGGAATGTGTCCAAGACACATGCTGAGG	NM_021005.2	NR2F2	ILMN_22727		94682667	94682618	31377723	GO:0005634|GO:0005634|GO:0001764|GO:0006350|GO:0006355|GO:0007519|GO:0009952|GO:0009956|GO:0030900|GO:0048514|GO:0060173|GO:0006350|GO:0006357|GO:0006629|GO:0007165|GO:0003700|GO:0003707|GO:0003700|GO:0003706|GO:0003707|GO:0003714|GO:0008270|GO:0043565|GO:0046872	GO:0005634|GO:0005634	GO:0003700|GO:0003707|GO:0003700|GO:0003706|GO:0003707|GO:0003714|GO:0008270|GO:0043565|GO:0046872	GO:0001764|GO:0006350|GO:0006355|GO:0007519|GO:0009952|GO:0009956|GO:0030900|GO:0048514|GO:0060173|GO:0006350|GO:0006357|GO:0006629|GO:0007165	+	2589	S	NP_066285.1	NM_021005.2	NM_021005.2	COUP-TFII; TFCOUP2; MGC117452; COUPTFB; SVP40; ARP1
3370484	1.53505	0.618286	1.53505	up	ILMN_2406304	PDZRN3	23024	NM_015009.1	Homo sapiens PDZ domain containing ring finger 3 (PDZRN3), mRNA.	chr3	TCATTTAGGTGAAGGTTTCAACTCAAAACCACCCAACCCGGTGGTTAACG	NM_015009.1	PDZRN3	ILMN_27523		73515744	73515695	57529736	GO:0005515|GO:0008270|GO:0046872		GO:0005515|GO:0008270|GO:0046872		-	3772	A	NP_055824.1	NM_015009.1	NM_015009.1	SEMACAP3; LNX3
4570524	1.5352	0.618424	1.5352	up	ILMN_1709882	ICK	22858	NM_016513.3	Homo sapiens intestinal cell (MAK-like) kinase (ICK), transcript variant 2, mRNA.	chr6	AGTAGCATTTCCCTACCATCAAGCCATTGTTTTGTGCCATTCAGGAGAGG	NM_016513.3	ICK	ILMN_23886		52974677	52974628	41352691	GO:0005737|GO:0043231|GO:0006468|GO:0007165|GO:0007243|GO:0007275|GO:0000166|GO:0000287|GO:0004674|GO:0004693|GO:0005524|GO:0016740	GO:0005737|GO:0043231	GO:0000166|GO:0000287|GO:0004674|GO:0004693|GO:0005524|GO:0016740	GO:0006468|GO:0007165|GO:0007243|GO:0007275	-	5607	A	NP_057597.2	NM_014920.2	NM_016513.3	MGC46090; LCK2; KIAA0936; MRK
290730	1.53549	0.618698	1.53549	up	ILMN_1651496	HIST1H2BD	3017	NM_138720.1	Homo sapiens histone cluster 1, H2bd (HIST1H2BD), transcript variant 2, mRNA.	chr6	TGTGGATCCCACCCAAATCCAACTCATCCTGGTTTGCTGCACACTGGTTC	NM_138720.1	HIST1H2BD	ILMN_17622		26171353	26171304	20336751	GO:0000786|GO:0005634|GO:0005694|GO:0006334|GO:0003677	GO:0000786|GO:0005634|GO:0005694	GO:0003677	GO:0006334	+	541	I	NP_619790.1	NM_138720.1	NM_138720.1	H2B.1B; HIRIP2; MGC90432; dJ221C16.6; H2B/b; H2BFB
7040333	1.53677	0.619905	1.53677	up	ILMN_2294978	RNASE4	6038	NM_194430.1	Homo sapiens ribonuclease, RNase A family, 4 (RNASE4), transcript variant 1, mRNA.	chr14	TGGAAGAGATGGTGATGGGCCTGGGCGTTTTGTTGTTGGTCTTCGTGCTG	NM_194430.1	RNASE4	ILMN_182182		20231605	20231556	37577169	GO:0005576|GO:0006379|GO:0003676|GO:0004519|GO:0004522|GO:0016787	GO:0005576	GO:0003676|GO:0004519|GO:0004522|GO:0016787	GO:0006379	+	557	I	NP_919411.1	NM_194430.1	NM_194430.1	RNS4; MGC9306
5220682	1.53881	0.621818	1.53881	up	ILMN_1804148	TMED4	222068	NM_182547.2	Homo sapiens transmembrane emp24 protein transport domain containing 4 (TMED4), mRNA.	chr7	GGGTCCTATGGTGGTCCATTGCTCAGACTGTCATCCTCATCCTCACTGGC	NM_182547.2	TMED4	ILMN_30359		44619180	44619131	33457307	GO:0016020|GO:0016021|GO:0006810|GO:0043123|GO:0004871	GO:0016020|GO:0016021	GO:0004871	GO:0006810|GO:0043123	-	603	S	NP_872353.2	NM_182547.2	NM_182547.2	HNLF
6770608	1.54017	0.623091	1.54017	up	ILMN_1724658	BNIP3	664	NM_004052.2	Homo sapiens BCL2/adenovirus E1B 19kDa interacting protein 3 (BNIP3), nuclear gene encoding mitochondrial protein, mRNA.	chr10	CACCCTGGATGATCAGTTTTCTGCTGAAGGCACCTACTCAGTATCTTTTC	NM_004052.2	BNIP3	ILMN_3871		133781386	133781337	7669480	GO:0005634|GO:0005635|GO:0005654|GO:0005737|GO:0005739|GO:0005739|GO:0005739|GO:0016020|GO:0016021|GO:0030425|GO:0031307|GO:0031966|GO:0031966|GO:0001666|GO:0006309|GO:0006338|GO:0006800|GO:0006916|GO:0006917|GO:0006917|GO:0006917|GO:0008219|GO:0008219|GO:0008634|GO:0044419|GO:0045837|GO:0046902|GO:0051402|GO:0051607|GO:0042803|GO:0042803|GO:0046982	GO:0005634|GO:0005635|GO:0005654|GO:0005737|GO:0005739|GO:0005739|GO:0005739|GO:0016020|GO:0016021|GO:0030425|GO:0031307|GO:0031966|GO:0031966	GO:0042803|GO:0042803|GO:0046982	GO:0001666|GO:0006309|GO:0006338|GO:0006800|GO:0006916|GO:0006917|GO:0006917|GO:0006917|GO:0008219|GO:0008219|GO:0008634|GO:0044419|GO:0045837|GO:0046902|GO:0051402|GO:0051607	-	1351	S	NP_004043.2	NM_004052.2	NM_004052.2	NIP3
1740040	1.54089	0.623767	1.54089	up	ILMN_1778203	CLN5	1203	NM_006493.1	Homo sapiens ceroid-lipofuscinosis, neuronal 5 (CLN5), mRNA.	chr13	GTACAGGCTTTTAGCACCGAAGTGTGGTCCTCAGACCAGTGCCTGCCAAC	NM_006493.1	CLN5	ILMN_23994		76474537	76474488	5729771	GO:0005765|GO:0005775|GO:0005783|GO:0005794|GO:0016021|GO:0016021|GO:0048471|GO:0007042|GO:0007420|GO:0007601|GO:0022008|GO:0030163|GO:0042551|GO:0005515	GO:0005765|GO:0005775|GO:0005783|GO:0005794|GO:0016021|GO:0016021|GO:0048471	GO:0005515	GO:0007042|GO:0007420|GO:0007601|GO:0022008|GO:0030163|GO:0042551	+	3899	S	NP_006484.1	NM_006493.1	NM_006493.1	FLJ90628; NCL
6650242	1.54258	0.625346	1.54258	up	ILMN_1805750	IFITM3	10410	NM_021034.2	Homo sapiens interferon induced transmembrane protein 3 (1-8U) (IFITM3), mRNA.	chr11	GATCTTCCAGGCCTATGGATAGATCAGGAGGCATCACTGAGGCCAGGAGC	NM_021034.2	IFITM3	ILMN_6890		319858	319809	148612841	GO:0016021|GO:0005794|GO:0005886|GO:0016021|GO:0009607|GO:0006955|GO:0009607	GO:0016021|GO:0005794|GO:0005886|GO:0016021		GO:0009607|GO:0006955|GO:0009607	-	482	S	NP_066362.2	NM_021034.1	NM_021034.2	1-8U; IP15
510762	1.54362	0.626322	1.54362	up	ILMN_2057573	FAM62B	57488	NM_020728.1	Homo sapiens family with sequence similarity 62 (C2 domain containing) member B (FAM62B), mRNA.	chr7	GCCAAATGCAGGCCTGTGTGTAGCTGTGTGTTTTTTCTGTGGTTGCCGCA	NM_020728.1	FAM62B	ILMN_19173		158216645	158216596	45387944	GO:0005886|GO:0016021	GO:0005886|GO:0016021			-	5761	S	NP_065779.1	NM_020728.1	NM_020728.1	CHR2SYT; KIAA1228; ESYT2
4200575	1.54426	0.62692	1.54426	up	ILMN_1713491	VAMP2	6844	NM_014232.1	Homo sapiens vesicle-associated membrane protein 2 (synaptobrevin 2) (VAMP2), mRNA.	chr17	GCCCAGAGAGAGCTGTCCTCTCATTGGGTGAACTGATTGAGGAAGGGTCT	NM_014232.1	VAMP2	ILMN_15829		8003537	8003488	7657674	GO:0016021|GO:0005887|GO:0016020|GO:0019717|GO:0030054|GO:0031410|GO:0045202|GO:0016192|GO:0016192|GO:0005515	GO:0016021|GO:0005887|GO:0016020|GO:0019717|GO:0030054|GO:0031410|GO:0045202	GO:0005515	GO:0016192|GO:0016192	-	1806	S	NP_055047.1	NM_014232.1	NM_014232.1	SYB2; VAMP-2; FLJ11460
5690156	1.54468	0.627308	1.54468	up	ILMN_1696375	TTC31	64427	NM_022492.3	Homo sapiens tetratricopeptide repeat domain 31 (TTC31), mRNA.	chr2	GCTGCCCTGTGGGTCTTGCTCAATACTGTTCATACCTGGAGAGAGAAGGT	NM_022492.3	TTC31	ILMN_2918		74574913	74574864	118130969	GO:0005488|GO:0005488|GO:0005488		GO:0005488|GO:0005488|GO:0005488		+	2578	S	NP_071937.3	NM_022492.2	NM_022492.3	FLJ33201; FLJ12788; MGC120200
2360672	1.54473	0.627352	1.54473	up	ILMN_1704154	TNFRSF19	55504	NM_148957.2	Homo sapiens tumor necrosis factor receptor superfamily, member 19 (TNFRSF19), transcript variant 2, mRNA.	chr13	GGTAATGCGTGTGGCTGAATGGGCATAACCACTGTGGCTTCTTGTGCTGC	NM_148957.2	TNFRSF19	ILMN_28684		23147901	23147852	31652245	GO:0005739|GO:0016020|GO:0016021|GO:0006915|GO:0006917|GO:0007254|GO:0004872|GO:0005031|GO:0005515	GO:0005739|GO:0016020|GO:0016021	GO:0004872|GO:0005031|GO:0005515	GO:0006915|GO:0006917|GO:0007254	+	3886	I	NP_683760.1	NM_148957.2	NM_148957.2	TAJ-alpha; TAJ; TRADE; TROY
5290215	1.54484	0.627455	1.54484	up	ILMN_1700507	CLASP1	23332	NM_015282.1	Homo sapiens cytoplasmic linker associated protein 1 (CLASP1), mRNA.	chr2	GTTATGTTGGCACTGTGTTCACACGCATGGTCCCCACACCCCCAGGTTGG	NM_015282.1	CLASP1	ILMN_161887		121812077	121812028	31563536	GO:0000777|GO:0005737|GO:0005794|GO:0005828|GO:0005856|GO:0005881|GO:0030981|GO:0031592|GO:0001578|GO:0007026|GO:0007026|GO:0007049|GO:0007067|GO:0007163|GO:0010458|GO:0051301|GO:0005515|GO:0005515|GO:0043515|GO:0051010	GO:0000777|GO:0005737|GO:0005794|GO:0005828|GO:0005856|GO:0005881|GO:0030981|GO:0031592	GO:0005515|GO:0005515|GO:0043515|GO:0051010	GO:0001578|GO:0007026|GO:0007026|GO:0007049|GO:0007067|GO:0007163|GO:0010458|GO:0051301	-	7836	S	NP_056097.1	NM_015282.1	NM_015282.1	FLJ33821; FLJ41222; MAST1; KIAA0622; MGC131895; DKFZp686H2039; DKFZp686D1968
2640725	1.54607	0.628604	1.54607	up	ILMN_1679318	ARSJ	79642	NM_024590.3	Homo sapiens arylsulfatase family, member J (ARSJ), mRNA.	chr4	CTGTAGACCCTGGTGTTTTCTTTGAAGTGCCCTCTCCTAATGCAGAGGCC	NM_024590.3	ARSJ	ILMN_24631		115041353	115041304	109389361	GO:0005576|GO:0008152|GO:0004065|GO:0005509|GO:0016787	GO:0005576	GO:0004065|GO:0005509|GO:0016787	GO:0008152	-	4213	S	NP_078866.3	NM_024590.2	NM_024590.3	FLJ23548
4640626	1.54656	0.629063	1.54656	up	ILMN_2352563	CLDND1	56650	NM_001040181.1	Homo sapiens claudin domain containing 1 (CLDND1), transcript variant 1, mRNA.	chr3	GACCCTCCAGAGCTGGGAAACCTACCACAAGATCTAAAGTTCTGGCTGTC	NM_001040181.1	CLDND1	ILMN_169193		99717334	99717285	93588613	GO:0016020|GO:0016021|GO:0016020|GO:0016021	GO:0016020|GO:0016021|GO:0016020|GO:0016021			-	1856	A	NP_001035271.1	NM_001040181.1	NM_001040181.1	GENX-3745; MGC111162; C3orf4; MGC3316; MGC9861
6770309	1.54714	0.629606	1.54714	up	ILMN_1809013	MYL6	4637	NM_021019.3	Homo sapiens myosin, light chain 6, alkali, smooth muscle and non-muscle (MYL6), transcript variant 1, mRNA.	chr12	TCGTCCGCATGGTGCTGAATGGCTGAGGACCTTCCCAGTCTCCCCAGAGT	NM_021019.3	MYL6	ILMN_33047		54841490	54841441	88999581	GO:0016461|GO:0007519|GO:0030049|GO:0003774|GO:0005509|GO:0008307|GO:0030898	GO:0016461	GO:0003774|GO:0005509|GO:0008307|GO:0030898	GO:0007519|GO:0030049	+	562	A	NP_066299.2	NM_021019.2	NM_021019.3	MLC3NM; MLC1SM; LC17-NM; LC17-GI; ESMLC; LC17B; MLC3SM; LC17A
7650296	1.54721	0.629671	1.54721	up	ILMN_2347145	DCN	1634	NM_133505.2	Homo sapiens decorin (DCN), transcript variant C, mRNA.	chr12	CAGCCATCCACCTTCAGATGTGTCTACGTGCGCTCTGCCATTCAACTCGG	NM_133505.2	DCN	ILMN_29913		91539896	91539847	47419923	GO:0005576|GO:0005578|GO:0005634|GO:0009887|GO:0005515	GO:0005576|GO:0005578|GO:0005634	GO:0005515	GO:0009887	-	577	A	NP_598012.1	NM_133505.2	NM_133505.2	PGII; DSPG2; CSCD; PGS2; SLRR1B; PG40
4280100	1.54893	0.631275	1.54893	up	ILMN_1754795	FAT1	2195	NM_005245.3	Homo sapiens FAT tumor suppressor homolog 1 (Drosophila) (FAT1), mRNA.	chr4	GGAAAGTGTAACGGGGACCTTCTGCATACCTGTTTAGAACCAAAACCACC	NM_005245.3	FAT1	ILMN_24617		187746105	187746056	75813622					-	14589	S	NP_005236.2	NM_005245.3	NM_005245.3	ME5; hFat1; CDHF7; FAT1
3450377	1.54955	0.631852	1.54955	up	ILMN_1759948	RNF5P1	286140	XR_000528.1	PREDICTED: Homo sapiens ring finger protein 5 pseudogene 1 (RNF5P1), misc RNA.	chr8	TTCACCATCGTCTTCAATGCCCATGAGCCTTTCCGCCGGGGTACAGGTGT	XR_000528.1	RNF5P1	ILMN_33455		38577478	38577429	89028027					-	455	A		XR_000528.1	XR_000528.1
1240068	1.55004	0.632303	1.55004	up	ILMN_1806533	PDE7B	27115	NM_018945.3	Homo sapiens phosphodiesterase 7B (PDE7B), mRNA.	chr6	GGTTATTTCTCCCTGCTTATGGCTCCCCGCAAAGGGACTTGCAGCGTGTC	NM_018945.3	PDE7B	ILMN_975		136515717	136515668	57242789	GO:0007165|GO:0007268|GO:0007165|GO:0007165|GO:0004115|GO:0016787|GO:0003824|GO:0004115|GO:0003824|GO:0004114		GO:0004115|GO:0016787|GO:0003824|GO:0004115|GO:0003824|GO:0004114	GO:0007165|GO:0007268|GO:0007165|GO:0007165	+	5031	S	NP_061818.1	NM_018945.3	NM_018945.3	bA472E5.1; MGC88256
4210019	1.55011	0.632368	1.55011	up	ILMN_1724700	RIOK3	8780	NM_003831.3	Homo sapiens RIO kinase 3 (yeast) (RIOK3), mRNA.	chr18	GAGCTATCTGGCCTTACTCTTAGTAGTTTTTAGTACGTGCTGGACACCAC	NM_003831.3	RIOK3	ILMN_19558		19316573	19316524	145580632	GO:0005634|GO:0005737|GO:0006468|GO:0007059|GO:0006468|GO:0000166|GO:0004674|GO:0005515|GO:0005524|GO:0016301|GO:0016740|GO:0004674|GO:0005515|GO:0005524|GO:0016301	GO:0005634|GO:0005737	GO:0000166|GO:0004674|GO:0005515|GO:0005524|GO:0016301|GO:0016740|GO:0004674|GO:0005515|GO:0005524|GO:0016301	GO:0006468|GO:0007059|GO:0006468	+	3460	A	NP_003822.2	NM_003831.2	NM_003831.3	DKFZp779L1370; SUDD
6060367	1.5505	0.632733	1.5505	up	ILMN_2162799	AHR	196	NM_001621.3	Homo sapiens aryl hydrocarbon receptor (AHR), mRNA.	chr7	CAGACTACCACACATCTTCAGCCACTTCATCATCCGTCAGAAGCCAGACC	NM_001621.3	AHR	ILMN_174431		17349179	17349130	86792459	GO:0005634|GO:0005737|GO:0006355|GO:0006366|GO:0006915|GO:0006950|GO:0007049|GO:0007165|GO:0009410|GO:0003700|GO:0004879|GO:0008134|GO:0051879	GO:0005634|GO:0005737	GO:0003700|GO:0004879|GO:0008134|GO:0051879	GO:0006355|GO:0006366|GO:0006915|GO:0006950|GO:0007049|GO:0007165|GO:0009410	+	3046	S	NP_001612.1	NM_001621.3	NM_001621.3
20148	1.55059	0.632819	1.55059	up	ILMN_3236825	RAPGEF5	9771	NM_012294.3	Homo sapiens Rap guanine nucleotide exchange factor (GEF) 5 (RAPGEF5), mRNA.	chr7	GAGAACCCGCCATCAGGGTGTCTACCTAACTTCTCAGGGACTACACTTGG	NM_012294.3	RAPGEF5	ILMN_181175		22159905	22159856	119392076	GO:0005622|GO:0005634|GO:0007399|GO:0051056|GO:0017034|GO:0030742	GO:0005622|GO:0005634	GO:0017034|GO:0030742	GO:0007399|GO:0051056	-	6264	S	NP_036426.3	NM_012294.3	NM_012294.3	REPAC; KIAA0277; MR-GEF; GFR
1570382	1.55059	0.632819	1.55059	up	ILMN_1805543	ADAMTS9	56999	NM_182920.1	Homo sapiens ADAM metallopeptidase with thrombospondin type 1 motif, 9 (ADAMTS9), mRNA.	chr3	AGCCATGGTCTTTCTGCCCCTCCAAGCTGATGAAGGGAAGCCTTTGCCAA	NM_182920.1	ADAMTS9	ILMN_181708		64580108	64580059	33624895	GO:0005576|GO:0005578|GO:0005576|GO:0005578|GO:0006508|GO:0006516|GO:0007275|GO:0006508|GO:0004222|GO:0008233|GO:0008270|GO:0046872|GO:0004222|GO:0008233|GO:0008270|GO:0046872	GO:0005576|GO:0005578|GO:0005576|GO:0005578	GO:0004222|GO:0008233|GO:0008270|GO:0046872|GO:0004222|GO:0008233|GO:0008270|GO:0046872	GO:0006508|GO:0006516|GO:0007275|GO:0006508	-	7058	S	NP_891550.1	NM_182920.1	NM_182920.1	KIAA1312; FLJ42955
3520093	1.55182	0.633958	1.55182	up	ILMN_1805395	LTBP3	4054	NM_021070.2	Homo sapiens latent transforming growth factor beta binding protein 3 (LTBP3), mRNA.	chr11	TGAGGACAGTTCAGAGGAGGATTCAGACGAGTGTCGCTGCGTGAGTGGCC	NM_021070.2	LTBP3	ILMN_918		65063504	65063455	18497287	GO:0005576|GO:0001501|GO:0007179|GO:0005488|GO:0005509|GO:0019838	GO:0005576	GO:0005488|GO:0005509|GO:0019838	GO:0001501|GO:0007179	-	3489	I	NP_066548.2	NM_021070.2	NM_021070.2	FLJ44138; FLJ42533; FLJ39893; LTBP-3; pp6425; FLJ33431; LTBP2; DKFZP586M2123
6900703	1.55193	0.634066	1.55193	up	ILMN_2132809	ARHGEF10	9639	NM_014629.2	Homo sapiens Rho guanine nucleotide exchange factor (GEF) 10 (ARHGEF10), mRNA.	chr8	GTGAGCGCCATCCTGCTGAACGTGTATTTCAGTGTTTCACTTACTGGACG	NM_014629.2	ARHGEF10	ILMN_11481		1864185	1864136	62548863	GO:0005622|GO:0005622|GO:0035023|GO:0035023|GO:0005085|GO:0005089|GO:0005089	GO:0005622|GO:0005622	GO:0005085|GO:0005089|GO:0005089	GO:0035023|GO:0035023	+	5333	S	NP_055444.2	NM_014629.2	NM_014629.2	GEF10; DKFZp686H0726; MGC131664
1010139	1.55241	0.634514	1.55241	up	ILMN_1767448	LHFP	10186	NM_005780.1	Homo sapiens lipoma HMGIC fusion partner (LHFP), mRNA.	chr13	TCCCCACACACGCCTATGCACAAACGTGGATTATCGCACAGACTGGGAGG	NM_005780.1	LHFP	ILMN_8393		38815567	38815518	5031864					-	1464	S	NP_005771.1	NM_005780.1	NM_005780.1
7150059	1.55256	0.634651	1.55256	up	ILMN_1682799	STAMBPL1	57559	NM_020799.2	Homo sapiens STAM binding protein-like 1 (STAMBPL1), mRNA.	chr10	TGTAAGCACCGTCAACATCAGACACCTACTCATGGACATGTGGTTGCCGG	NM_020799.2	STAMBPL1	ILMN_1387		90665215	90664362	52694663	GO:0006511|GO:0004221|GO:0008233|GO:0008237|GO:0008270|GO:0046872		GO:0004221|GO:0008233|GO:0008237|GO:0008270|GO:0046872	GO:0006511	+	1746	S	NP_065850.1	NM_020799.2	NM_020799.2	bA399O19.2; AMSH-LP; ALMalpha; KIAA1373; FLJ31524; AMSH-FP
2810411	1.55329	0.635329	1.55329	up	ILMN_1798372	ANXA2P3	305	NR_001446.2	Homo sapiens annexin A2 pseudogene 3 (ANXA2P3), non-coding RNA.	chr10	GGCTAACAGTCCCTGTGGCCGTCCCTGTGAAGATGACATTAGCATTGCCC	NR_001446.2	ANXA2P3	ILMN_6148		66256472	66256423	148922903					+	1133	S		NR_001446.1	NR_001446.2	ANX2L3; LIP2; LPC2C; ANX2P3
1240072	1.55343	0.635461	1.55343	up	ILMN_2043569	MOSPD2	158747	NM_152581.1	Homo sapiens motile sperm domain containing 2 (MOSPD2), mRNA.	chrX	GTACCCACCCGGTATTCCTAAAATCCTAAAAAGATACACCTTGCAGTAGC	NM_152581.1	MOSPD2	ILMN_28307		14849110	14849061	22749196	GO:0005783|GO:0005886|GO:0016021|GO:0005198	GO:0005783|GO:0005886|GO:0016021	GO:0005198		+	2854	S	NP_689794.1	NM_152581.1	NM_152581.1	MGC26706
2630669	1.55428	0.636246	1.55428	up	ILMN_2383163	DEPDC7	91614	NM_001077242.1	Homo sapiens DEP domain containing 7 (DEPDC7), transcript variant 1, mRNA.	chr11	GCAAGAGGCTGTACCTAAAATTCCTCAACCTAAGAGGCAGTCCACCATGG	NM_001077242.1	DEPDC7	ILMN_170788		33006859	33006810	116256341	GO:0005575|GO:0007242|GO:0008150|GO:0003674	GO:0005575	GO:0003674	GO:0007242|GO:0008150	+	770	A	NP_001070710.1	NM_001077242.1	NM_001077242.1	dJ85M6.4
3930040	1.55449	0.636442	1.55449	up	ILMN_2146418	CRIM1	51232	NM_016441.1	Homo sapiens cysteine rich transmembrane BMP regulator 1 (chordin-like) (CRIM1), mRNA.	chr2	AACGTGACAGGAAGAGGAGGGAGAGGGTGACGAACACCAGGCATTTCCAG	NM_016441.1	CRIM1	ILMN_10588		36629640	36629591	10092638	GO:0005576|GO:0005886|GO:0016021|GO:0001558|GO:0006508|GO:0007399|GO:0004197|GO:0004857|GO:0004867|GO:0005010|GO:0005520	GO:0005576|GO:0005886|GO:0016021	GO:0004197|GO:0004857|GO:0004867|GO:0005010|GO:0005520	GO:0001558|GO:0006508|GO:0007399	+	3937	S	NP_057525.1	NM_016441.1	NM_016441.1	MGC138194; S52
1770008	1.55539	0.637279	1.55539	up	ILMN_1678961	FRMD4A	55691	NM_018027.3	Homo sapiens FERM domain containing 4A (FRMD4A), mRNA.	chr10	CCCCATCCAGGTGCTATCAGATGACCAGTTACTGCTTAGTTAACTAGGTG	NM_018027.3	FRMD4A	ILMN_28435		13727537	13727488	116063561	GO:0005737|GO:0005856|GO:0005488	GO:0005737|GO:0005856	GO:0005488		-	6447	S	NP_060497.3	NM_018027.2	NM_018027.3	KIAA1294; bA295P9.4; FRMD4; FLJ10210
3370202	1.5555	0.637381	1.5555	up	ILMN_2041101	ANXA2P1	303	NR_001562.1	Homo sapiens annexin A2 pseudogene 1 (ANXA2P1) on chromosome 4.	chr4	GAAGTCTATGATGTAAACACTTTGCCTCCTGTGTACTGTGTCATAAACGG	NR_001562.1	ANXA2P1	ILMN_10494		154448144	154448095	34304006					-	1269	S		NR_001562.1	NR_001562.1	LPC2A; ANX2L1; ANX2P1
1780356	1.55563	0.637495	1.55563	up	ILMN_2379520	HAGH	3029	NM_005326.4	Homo sapiens hydroxyacylglutathione hydrolase (HAGH), nuclear gene encoding mitochondrial protein, transcript variant 1, mRNA.	chr16	CCACACTTCAGGACACATTTGTTACTTCGTGAGCAAGCCCGGAGGCTCGG	NM_005326.4	HAGH	ILMN_22401		1869185	1869136	94538321	GO:0004416|GO:0008270|GO:0016787|GO:0046872		GO:0004416|GO:0008270|GO:0016787|GO:0046872		-	878	A	NP_005317.2	NM_005326.4	NM_005326.4	HAGH1; GLX2; GLXII; GLO2
1190367	1.55588	0.637733	1.55588	up	ILMN_1682717	IER3	8870	NM_003897.3	Homo sapiens immediate early response 3 (IER3), mRNA.	chr6	GAGGACGTCCCGGCTGGGATGAAGTCTGGTGGTGGGTCGTAAGTTTAGGA	NM_003897.3	IER3	ILMN_29406		30819222	30819173	119964722	GO:0016020|GO:0016021|GO:0006915|GO:0006916|GO:0009653|GO:0005515	GO:0016020|GO:0016021	GO:0005515	GO:0006915|GO:0006916|GO:0009653	-	972	A	NP_003888.2	NM_052815.1	NM_003897.3	IEX-1L; PRG1; IEX1; GLY96; DIF-2; IEX-1; DIF2
7560452	1.55649	0.638292	1.55649	up	ILMN_1772645	AGK	55750	NM_018238.2	Homo sapiens acylglycerol kinase (AGK), mRNA.	chr7	CTGCCCTTCCCAGGTGATTCTGTAAGTTGTCCCTCAACTGTACTTGGAGA	NM_018238.2	AGK	ILMN_23868		140999948	140999899	21359926	GO:0005739|GO:0016020|GO:0031966|GO:0007205|GO:0046834|GO:0000166|GO:0001729|GO:0004143|GO:0005524|GO:0016740|GO:0047620	GO:0005739|GO:0016020|GO:0031966	GO:0000166|GO:0001729|GO:0004143|GO:0005524|GO:0016740|GO:0047620	GO:0007205|GO:0046834	+	2000	S	NP_060708.1	NM_018238.2	NM_018238.2	MULK; FLJ10842
7050484	1.55719	0.638943	1.55719	up	ILMN_2371169	ZYX	7791	NM_003461.4	Homo sapiens zyxin (ZYX), transcript variant 1, mRNA.	chr7	GATTGCCCACCGTCTTCCAGACACCCCACCTGAGGGGGGCACCAGGTTTA	NM_003461.4	ZYX	ILMN_2137		142798160	142798111	58530843	GO:0005737|GO:0005925|GO:0001725|GO:0005634|GO:0005737|GO:0005856|GO:0005886|GO:0005887|GO:0005913|GO:0005925|GO:0007155|GO:0007165|GO:0007267|GO:0044419|GO:0008270|GO:0046872|GO:0005515|GO:0008270|GO:0046872	GO:0005737|GO:0005925|GO:0001725|GO:0005634|GO:0005737|GO:0005856|GO:0005886|GO:0005887|GO:0005913|GO:0005925	GO:0008270|GO:0046872|GO:0005515|GO:0008270|GO:0046872	GO:0007155|GO:0007165|GO:0007267|GO:0044419	+	2091	A	NP_003452.1	NM_003461.4	NM_003461.4	ESP-2; HED-2
6510133	1.55782	0.639528	1.55782	up	ILMN_2376667	POFUT2	23275	NM_133635.4	Homo sapiens protein O-fucosyltransferase 2 (POFUT2), transcript variant 3, mRNA.	chr21	GAGAGAGGACAGTTAGGAGGGACAGACAGCTCTTCCTTTCGGAGCCTGGC	NM_133635.4	POFUT2	ILMN_24199		46684144	46684095	116734660	GO:0005783|GO:0005975|GO:0006004|GO:0016757|GO:0046922	GO:0005783	GO:0016757|GO:0046922	GO:0005975|GO:0006004	-	2567	A	NP_598368.2	NM_133635.4	NM_133635.4	C21orf80; FUT13
6380239	1.55801	0.6397	1.55801	up	ILMN_1664362	SGIP1	84251	NM_032291.2	Homo sapiens SH3-domain GRB2-like (endophilin) interacting protein 1 (SGIP1), mRNA.	chr1	ACTCTCAGTTGGCCCCCTACAGCAGTCTGGTGTTGAAGTTTCTTTGAACG	NM_032291.2	SGIP1	ILMN_23216		66983119	66983070	116235471	GO:0005737	GO:0005737			+	4408	S	NP_115667.2	NM_032291.1	NM_032291.2	FLJ43054; DKFZp761D221; FLJ33378; DKFZp686A16142
7000682	1.55803	0.63972	1.55803	up	ILMN_2367469	CARS	833	NM_001014438.1	Homo sapiens cysteinyl-tRNA synthetase (CARS), transcript variant 4, mRNA.	chr11	GGTGCGGTTTGAAGACCACGAAGGACTGCCCACAGTGGTGAAACTGGTAG	NM_001014438.1	CARS	ILMN_172747		3033464	3028180	62240993	GO:0005737|GO:0005737|GO:0005737|GO:0005737|GO:0006423|GO:0006412|GO:0006423|GO:0006423|GO:0006423|GO:0006423|GO:0000166|GO:0004817|GO:0005524|GO:0000049|GO:0000049|GO:0000049|GO:0000049|GO:0000166|GO:0004817|GO:0004817|GO:0004817|GO:0004817|GO:0005515|GO:0005524|GO:0008270|GO:0016874|GO:0042803|GO:0042803|GO:0046872	GO:0005737|GO:0005737|GO:0005737|GO:0005737	GO:0000166|GO:0004817|GO:0005524|GO:0000049|GO:0000049|GO:0000049|GO:0000049|GO:0000166|GO:0004817|GO:0004817|GO:0004817|GO:0004817|GO:0005515|GO:0005524|GO:0008270|GO:0016874|GO:0042803|GO:0042803|GO:0046872	GO:0006423|GO:0006412|GO:0006423|GO:0006423|GO:0006423|GO:0006423	-	2248	A	NP_001014438.1	NM_001014438.1	NM_001014438.1	CARS1; CYSRS; MGC:11246
770152	1.55805	0.63974	1.55805	up	ILMN_1777061	ZSWIM6	57688	XM_035299.8	PREDICTED: Homo sapiens zinc finger, SWIM-type containing 6 (ZSWIM6), mRNA.	chr5	TGGTGCAAAAGTTGTCCAGTGTCTCTTGTTCCCTTCACTAGAGAACATGC	XM_035299.8	ZSWIM6	ILMN_168646		60877506	60877457	113416560	GO:0008270|GO:0046872		GO:0008270|GO:0046872		+	5246	A	XP_035299.7	XM_035299.7	XM_035299.8
2370538	1.55873	0.640369	1.55873	up	ILMN_1745620	KRCC1	51315	NM_016618.1	Homo sapiens lysine-rich coiled-coil 1 (KRCC1), mRNA.	chr2	GGAAAAGGCACCCAGAGGAAGGCAGAGAAAAATCAGAGGAGGAGCGGTCT	NM_016618.1	KRCC1	ILMN_25337		88327603	88327554	7706155					-	873	S	NP_057702.1	NM_016618.1	NM_016618.1	FLJ22333; CHBP2
4220059	1.55881	0.640445	1.55881	up	ILMN_1860288				Homo sapiens cDNA FLJ32174 fis, clone PLACE6001064	chrX	GGGTCTTTGTGTCCCTGGCATATTATCATCTTCATGGAAAGAATCCACTG	AK056736	HS.443490	ILMN_92552	Hs.443490	21812976	21812927	16552223					+	2012	S		Hs.443490	Hs.443490
4060672	1.55942	0.641011	1.55942	up	ILMN_2198515	ARRDC3	57561	NM_020801.1	Homo sapiens arrestin domain containing 3 (ARRDC3), mRNA.	chr5	GCCTGGACTTTACCTGCGTATGCACATGCTCAGAATTGTCTACTAGGCTG	NM_020801.1	ARRDC3	ILMN_22538		90702459	90702410	32698735					-	1970	S	NP_065852.1	NM_020801.1	NM_020801.1	TLIMP; KIAA1376
4640291	1.55989	0.641446	1.55989	up	ILMN_3304003	LOC729208	729208	XR_039643.1	PREDICTED: Homo sapiens misc_RNA (LOC729208), miscRNA.		CACGGCTAAACTGGAAGAGTCTACAATGTTACCCAGCATGCTGTTGACAC	XR_039643.1	LOC729208	ILMN_347664				169208917						212	M		XR_039643.1	XR_039643.1
7100215	1.56077	0.642256	1.56077	up	ILMN_1685574	TSC22D2	9819	NM_014779.2	Homo sapiens TSC22 domain family, member 2 (TSC22D2), mRNA.	chr3	ACCTGGTGCGCATGAGTGGGGTCTTTAAGAGTTTTGGTGGCTCTCCCATG	NM_014779.2	TSC22D2	ILMN_5940		150176732	150176683	42734313	GO:0005737|GO:0006355|GO:0006970|GO:0003700	GO:0005737	GO:0003700	GO:0006355|GO:0006970	+	2953	S	NP_055594.1	NM_014779.2	NM_014779.2	KIAA0669; TILZ4a; TILZ4c; TILZ4b
6250730	1.56081	0.642293	1.56081	up	ILMN_1654473	ZP1	22917	NM_207341.2	Homo sapiens zona pellucida glycoprotein 1 (sperm receptor) (ZP1), mRNA.	chr11	ACGATCCTCAGGTCACCGTAATGACACTGCCAGGCCCCAGGACATCGTGA	NM_207341.2	ZP1	ILMN_161961		60399234	60399185	66348147	GO:0005576|GO:0005578|GO:0005886|GO:0016021|GO:0007338	GO:0005576|GO:0005578|GO:0005886|GO:0016021		GO:0007338	+	1682	S	NP_997224.2	NM_207341.2	NM_207341.2	MGC87693
6770673	1.56082	0.642303	1.56082	up	ILMN_2131861	SOCS2	8835	NM_003877.3	Homo sapiens suppressor of cytokine signaling 2 (SOCS2), mRNA.	chr12	GTAGGTATAGGCATTCTACCCTTTGAAATAGCTGTGTCCCAACCTGTTGC	NM_003877.3	SOCS2	ILMN_4851		92493897	92493848	21536304	GO:0005737|GO:0001558|GO:0006511|GO:0006916|GO:0007242|GO:0007259|GO:0009968|GO:0005070|GO:0005131|GO:0005148|GO:0005159|GO:0005515|GO:0008269	GO:0005737	GO:0005070|GO:0005131|GO:0005148|GO:0005159|GO:0005515|GO:0008269	GO:0001558|GO:0006511|GO:0006916|GO:0007242|GO:0007259|GO:0009968	+	1949	S	NP_003868.1	NM_003877.3	NM_003877.3	SSI2; Cish2; STATI2; SSI-2; SOCS-2; CIS2
5810600	1.56182	0.643228	1.56182	up	ILMN_1726547	MAP3K5	4217	NM_005923.3	Homo sapiens mitogen-activated protein kinase kinase kinase 5 (MAP3K5), mRNA.	chr6	GGGGAGGGATGCTGTGCACACTGTGGAAGGCTATCATTGACTTTCGAAAC	NM_005923.3	MAP3K5	ILMN_3874		136977571	136977522	21536459	GO:0000165|GO:0006468|GO:0006915|GO:0007257|GO:0008624|GO:0044419|GO:0006468|GO:0000187|GO:0000166|GO:0000287|GO:0004674|GO:0004709|GO:0005524|GO:0008656|GO:0016740|GO:0042803|GO:0000166|GO:0004674|GO:0005524|GO:0016740|GO:0000166|GO:0004674|GO:0005515|GO:0005524|GO:0016740		GO:0000166|GO:0000287|GO:0004674|GO:0004709|GO:0005524|GO:0008656|GO:0016740|GO:0042803|GO:0000166|GO:0004674|GO:0005524|GO:0016740|GO:0000166|GO:0004674|GO:0005515|GO:0005524|GO:0016740	GO:0000165|GO:0006468|GO:0006915|GO:0007257|GO:0008624|GO:0044419|GO:0006468|GO:0000187	-	4425	S	NP_005914.1	NM_005923.3	NM_005923.3	MEKK5; ASK1; MAPKKK5
4880463	1.56219	0.643574	1.56219	up	ILMN_2126832	SEC24A	10802	NM_021982.1	Homo sapiens SEC24 family, member A (S. cerevisiae) (SEC24A), mRNA.	chr5	CAGACAAGGGCAATCTTGGTATTTAAATCTGAGCATGGCAGTTCTACCAT	NM_021982.1	SEC24A	ILMN_166667		134060777	134060728	116174779	GO:0000139|GO:0005737|GO:0005783|GO:0005789|GO:0005794|GO:0016020|GO:0030127|GO:0006886|GO:0006888|GO:0006888|GO:0016044|GO:0016192|GO:0003674|GO:0005515|GO:0008270	GO:0000139|GO:0005737|GO:0005783|GO:0005789|GO:0005794|GO:0016020|GO:0030127	GO:0003674|GO:0005515|GO:0008270	GO:0006886|GO:0006888|GO:0006888|GO:0016044|GO:0016192	+	5788	S	NP_068817.1	NM_021982.1	NM_021982.1
5870221	1.56293	0.644257	1.56293	up	ILMN_2186216	GOLPH4	27333	NM_014498.2	Homo sapiens golgi phosphoprotein 4 (GOLPH4), mRNA.	chr3	AAACTAATGAGTGTTTGCGTGTGGTGTTTCTATGCGAGCACCCATTCTCA	NM_014498.2	GOLPH4	ILMN_179486		169209980	169209931	29826326					-	3457	S	NP_055313.1	NM_014498.2	NM_014498.2	P138; GIMPC; GPP130
3420195	1.56312	0.644424	1.56312	up	ILMN_1721741	ATPBD1B	54707	NM_018066.2	Homo sapiens ATP binding domain 1 family, member B (ATPBD1B), mRNA.	chr1	TGAGTCACCCAGAATCCCATAACGGAAACTTTCTATGGGGTCATCTGTTT	NM_018066.2	ATPBD1B	ILMN_137220		27075288	27075239	40254894	GO:0000166|GO:0000166		GO:0000166|GO:0000166		-	2390	S	NP_060536.2	NM_018066.2	NM_018066.2	FLJ10349
2640411	1.56318	0.644486	1.56318	up	ILMN_2099301	UNC84B	25777	NM_015374.1	Homo sapiens unc-84 homolog B (C. elegans) (UNC84B), mRNA.	chr22	CTCCATCCCGAGGCAGCCAGGGTTTGTTTTGCGCTCTCCTGTCACAAATG	NM_015374.1	UNC84B	ILMN_28554		39130863	39130814	31742497	GO:0000784|GO:0000794|GO:0005634|GO:0005768|GO:0010008|GO:0016020|GO:0016021|GO:0031965|GO:0000784|GO:0000794|GO:0005635|GO:0000784|GO:0000794|GO:0005635|GO:0000784|GO:0000794|GO:0005635|GO:0000784|GO:0000794|GO:0005635|GO:0000784|GO:0000794|GO:0005635|GO:0006998|GO:0007052|GO:0007097|GO:0005515|GO:0008017|GO:0005515|GO:0005515|GO:0005515|GO:0005515|GO:0005515	GO:0000784|GO:0000794|GO:0005634|GO:0005768|GO:0010008|GO:0016020|GO:0016021|GO:0031965|GO:0000784|GO:0000794|GO:0005635|GO:0000784|GO:0000794|GO:0005635|GO:0000784|GO:0000794|GO:0005635|GO:0000784|GO:0000794|GO:0005635|GO:0000784|GO:0000794|GO:0005635	GO:0005515|GO:0008017|GO:0005515|GO:0005515|GO:0005515|GO:0005515|GO:0005515	GO:0006998|GO:0007052|GO:0007097	-	3779	S	NP_056189.1	NM_015374.1	NM_015374.1	KIAA0668; MGC133055; SUN2; MGC133056
2690209	1.56379	0.645042	1.56379	up	ILMN_2169439	ITGAV	3685	NM_002210.2	Homo sapiens integrin, alpha V (vitronectin receptor, alpha polypeptide, antigen CD51) (ITGAV), mRNA.	chr2	AGTCGTTCTTGGAATACCTATGTGCAGCCACTACCCATCTCAATGTCACC	NM_002210.2	ITGAV	ILMN_182431		187253156	187253107	40217844	GO:0005737|GO:0005886|GO:0005925|GO:0008305|GO:0009897|GO:0001568|GO:0007155|GO:0007160|GO:0007229|GO:0044419|GO:0004872|GO:0005509|GO:0005515	GO:0005737|GO:0005886|GO:0005925|GO:0008305|GO:0009897	GO:0004872|GO:0005509|GO:0005515	GO:0001568|GO:0007155|GO:0007160|GO:0007229|GO:0044419	+	6256	S	NP_002201.1	NM_002210.2	NM_002210.2	CD51; DKFZp686A08142; VNRA; MSK8
2900100	1.56386	0.645112	1.56386	up	ILMN_1813197	SLITRK6	84189	NM_032229.2	Homo sapiens SLIT and NTRK-like family, member 6 (SLITRK6), mRNA.	chr13	GGCACTTCTAAAGGTAAGTGGTTTAAGTTGCCTCAAGAGAGGGACAATGT	NM_032229.2	SLITRK6	ILMN_12042		86367124	86367075	40217824	GO:0016020|GO:0016021|GO:0007409|GO:0005515	GO:0016020|GO:0016021	GO:0005515	GO:0007409	-	3978	S	NP_115605.2	NM_032229.2	NM_032229.2	MGC119596; MGC119597; MGC119595
3840678	1.56613	0.647202	1.56613	up	ILMN_1743714	CARD10	29775	NM_014550.3	Homo sapiens caspase recruitment domain family, member 10 (CARD10), mRNA.	chr22	CCTCACATGGGTGTCTGTGGTTCTCTCCTGTGTAAATGTCACGCCCCACC	NM_014550.3	CARD10	ILMN_28765		37886659	37886610	51093860	GO:0005622|GO:0005737|GO:0032449|GO:0006461|GO:0007250|GO:0042981|GO:0007250|GO:0005515|GO:0030159|GO:0005515	GO:0005622|GO:0005737|GO:0032449	GO:0005515|GO:0030159|GO:0005515	GO:0006461|GO:0007250|GO:0042981|GO:0007250	-	3639	S	NP_055365.2	NM_014550.3	NM_014550.3	CARMA3; BIMP1; MGC142219
2230113	1.56614	0.647212	1.56614	up	ILMN_1715069	TANK	10010	NM_004180.2	Homo sapiens TRAF family member-associated NFKB activator (TANK), transcript variant 1, mRNA.	chr2	CAAGCAGTTTTCCCACCATCCATTACATCCAGGGGGGATTTCCTTCGGCA	NM_004180.2	TANK	ILMN_164387		161800244	161800195	19743568	GO:0005737|GO:0007165|GO:0005515|GO:0008270|GO:0046872	GO:0005737	GO:0005515|GO:0008270|GO:0046872	GO:0007165	+	1356	I	NP_004171.2	NM_004180.2	NM_004180.2	TRAF2; I-TRAF
10594	1.56696	0.647971	1.56696	up	ILMN_1761131	PECI	10455	NM_006117.2	Homo sapiens peroxisomal D3,D2-enoyl-CoA isomerase (PECI), transcript variant 1, mRNA.	chr6	TGTGATGACCACTACAGCAGAGTAAAGCATGTCCAAGGAAGGATGTGCTG	NM_006117.2	PECI	ILMN_7427		4116111	4116062	45643118	GO:0005777|GO:0005782|GO:0006631|GO:0008152|GO:0008152|GO:0000062|GO:0004165|GO:0005488|GO:0016853|GO:0016853	GO:0005777|GO:0005782	GO:0000062|GO:0004165|GO:0005488|GO:0016853|GO:0016853	GO:0006631|GO:0008152|GO:0008152	-	1208	A	NP_006108.2	NM_006117.2	NM_006117.2	DRS1; KIAA0536; HCA88; dJ1013A10.3; ACBD2
6520681	1.56746	0.648426	1.56746	up	ILMN_1796013	PYCR1	5831	NM_153824.1	Homo sapiens pyrroline-5-carboxylate reductase 1 (PYCR1), transcript variant 2, mRNA.	chr17	TGGACATTTGGGGAAAGGGCTCCTTGGGCTGCTGGTGAACTTCTGTGGCC	NM_153824.1	PYCR1	ILMN_8761		79890562	79890513	24797094	GO:0005739|GO:0006561|GO:0008652|GO:0055114|GO:0006561|GO:0008652|GO:0055114|GO:0004735|GO:0005488|GO:0016491|GO:0004735|GO:0005488|GO:0016491	GO:0005739	GO:0004735|GO:0005488|GO:0016491|GO:0004735|GO:0005488|GO:0016491	GO:0006561|GO:0008652|GO:0055114|GO:0006561|GO:0008652|GO:0055114	-	1422	A	NP_722546.1	NM_153824.1	NM_153824.1	P5CR; P5C; PP222; PYCR; PIG45
6200576	1.56794	0.648871	1.56794	up	ILMN_2376263	SMARCA1	6594	NM_003069.2	Homo sapiens SWI/SNF related, matrix associated, actin dependent regulator of chromatin, subfamily a, member 1 (SMARCA1), transcript variant 1, mRNA.	chrX	GTTCCCATCTTCAAATGCTAATTGCCAGTTCCAGTGTATTCATGGTACTC	NM_003069.2	SMARCA1	ILMN_181613		128408776	128408727	21071043	GO:0016585|GO:0005634|GO:0005634|GO:0005737|GO:0016585|GO:0043044|GO:0006350|GO:0006355|GO:0007420|GO:0030182|GO:0043044|GO:0043193|GO:0003677|GO:0004386|GO:0005524|GO:0031491|GO:0000166|GO:0003677|GO:0004386|GO:0005515|GO:0005524|GO:0008094|GO:0016787|GO:0030528|GO:0031491	GO:0016585|GO:0005634|GO:0005634|GO:0005737|GO:0016585	GO:0003677|GO:0004386|GO:0005524|GO:0031491|GO:0000166|GO:0003677|GO:0004386|GO:0005515|GO:0005524|GO:0008094|GO:0016787|GO:0030528|GO:0031491	GO:0043044|GO:0006350|GO:0006355|GO:0007420|GO:0030182|GO:0043044|GO:0043193	-	3449	A	NP_003060.2	NM_003069.2	NM_003069.2	SNF2L; SWI2; SWI; NURF140; ISWI; SNF2LB; SNF2L1
5960133	1.56794	0.648874	1.56794	up	ILMN_1778991	NFIB	4781	NM_005596.2	Homo sapiens nuclear factor I/B (NFIB), mRNA.	chr9	ATCACTATTCCTGGTTATCTCACCAACGAAGGCTAGGAGGCGGCGTCAGA	NM_005596.2	NFIB	ILMN_14904		14150249	14150200	93004091	GO:0005622|GO:0005634|GO:0005730|GO:0005622|GO:0005634|GO:0005730|GO:0005622|GO:0005634|GO:0005730|GO:0005622|GO:0005634|GO:0005730|GO:0005634|GO:0005622|GO:0005634|GO:0005730|GO:0006260|GO:0006350|GO:0006355|GO:0008285|GO:0030324|GO:0030900|GO:0030902|GO:0006260|GO:0006350|GO:0006355|GO:0006260|GO:0006350|GO:0006355|GO:0006260|GO:0006350|GO:0006355|GO:0006260|GO:0006355|GO:0006260|GO:0006350|GO:…	GO:0005622|GO:0005634|GO:0005730|GO:0005622|GO:0005634|GO:0005730|GO:0005622|GO:0005634|GO:0005730|GO:0005622|GO:0005634|GO:0005730|GO:0005634|GO:0005622|GO:0005634|GO:0005730	GO:0003700|GO:0003700|GO:0003700|GO:0003700|GO:0003700|GO:0003700	GO:0006260|GO:0006350|GO:0006355|GO:0008285|GO:0030324|GO:0030900|GO:0030902|GO:0006260|GO:0006350|GO:0006355|GO:0006260|GO:0006350|GO:0006355|GO:0006260|GO:0006350|GO:0006355|GO:0006260|GO:0006355|GO:0006260|GO:0006350|GO:0006355|GO:0008285|GO:0030324|GO:0030900|GO:0030902	-	2186	S	NP_005587.2	NM_005596.1	NM_005596.2	NFIB2; NFIB3; HMGIC/NFIB; NFI-RED
1410021	1.5688	0.64966	1.5688	up	ILMN_3246401	AIF1L	83543	NM_031426.2	Homo sapiens allograft inflammatory factor 1-like (AIF1L), transcript variant 1, mRNA.	chr9	GGTGGATGAAGTATGTGTGTGCGTGTGCATGGGAGTGTGCGTGGACTGGG	NM_031426.2	AIF1L	ILMN_18617		132988312	132988263	50428929					+	3291	S	NP_113614.1	NM_031426.2	NM_031426.2	MGC29466; FLJ12783; IBA2
6200053	1.56884	0.649702	1.56884	up	ILMN_1739586	FEZ2	9637	NM_005102.2	Homo sapiens fasciculation and elongation protein zeta 2 (zygin II) (FEZ2), transcript variant 1, mRNA.	chr2	AGTGTGTGTCCTCTGAGGTGCTTGAGAAAGTGTACACTGCAGAACTGCCC	NM_005102.2	FEZ2	ILMN_4341		36779604	36779555	110349753	GO:0007165|GO:0007399|GO:0007411|GO:0005515|GO:0005515		GO:0005515|GO:0005515	GO:0007165|GO:0007399|GO:0007411	-	1810	S	NP_005093.2	NM_005102.1	NM_005102.2	MGC117372; HUM3CL
3780092	1.56983	0.650611	1.56983	up	ILMN_1699695	TNFRSF21	27242	NM_014452.3	Homo sapiens tumor necrosis factor receptor superfamily, member 21 (TNFRSF21), mRNA.	chr6	ATAGGTCCAATCTGCTCTCAAGGCCTTGGTCCTGGTGGGATTCCTTCACC	NM_014452.3	TNFRSF21	ILMN_9651		47307504	47307455	23238206	GO:0005737|GO:0016020|GO:0016021|GO:0006915|GO:0007165|GO:0004872|GO:0005515	GO:0005737|GO:0016020|GO:0016021	GO:0004872|GO:0005515	GO:0006915|GO:0007165	-	3356	S	NP_055267.1	NM_014452.3	NM_014452.3	MGC31965; BM-018; DR6
6560091	1.57128	0.651941	1.57128	up	ILMN_1726245	TGFBR2	7048	NM_001024847.2	Homo sapiens transforming growth factor, beta receptor II (70/80kDa) (TGFBR2), transcript variant 1, mRNA.	chr3	GGCGCCTAGAAATTCCACTTGCACCGTAGGGCATGCTGATACCATCCCAA	NM_001024847.2	TGFBR2	ILMN_22189		30709274	30709225	133908632	GO:0005886|GO:0005886|GO:0009897|GO:0016021|GO:0043235|GO:0001568|GO:0001569|GO:0001570|GO:0002053|GO:0002651|GO:0002663|GO:0002666|GO:0006468|GO:0007179|GO:0007179|GO:0007179|GO:0007420|GO:0007507|GO:0032147|GO:0035162|GO:0043011|GO:0048701|GO:0051138|GO:0060021|GO:0000166|GO:0000287|GO:0004702|GO:0004872|GO:0005024|GO:0005024|GO:0005515|GO:0005515|GO:0005515|GO:0005524|GO:0005539|GO:0016740|GO:…	GO:0005886|GO:0005886|GO:0009897|GO:0016021|GO:0043235	GO:0000166|GO:0000287|GO:0004702|GO:0004872|GO:0005024|GO:0005024|GO:0005515|GO:0005515|GO:0005515|GO:0005524|GO:0005539|GO:0016740|GO:0030145|GO:0050431|GO:0050431|GO:0050431|GO:0050431	GO:0001568|GO:0001569|GO:0001570|GO:0002053|GO:0002651|GO:0002663|GO:0002666|GO:0006468|GO:0007179|GO:0007179|GO:0007179|GO:0007420|GO:0007507|GO:0032147|GO:0035162|GO:0043011|GO:0048701|GO:0051138|GO:0060021	+	4202	A	NP_001020018.1	NM_001024847.1	NM_001024847.2	RIIC; MFS2; TAAD2; AAT3; TGFR-2; FAA3; TGFbeta-RII
3890025	1.57129	0.651953	1.57129	up	ILMN_3240316	TMSL3	7117	NM_183049.2	Homo sapiens thymosin-like 3 (TMSL3), mRNA.	chr4	TCTGTCTGGCTGGCAGGGAAGGAAAGAACTTGCATGTTGGTGAAGGAAGA	NM_183049.2	TMSL3	ILMN_752		91978895	91978846	72255572	GO:0005737|GO:0005856|GO:0007010|GO:0030036|GO:0042989|GO:0003779	GO:0005737|GO:0005856	GO:0003779	GO:0007010|GO:0030036|GO:0042989	-	397	S	NP_898870.1	NM_183049.2	NM_183049.2
1770243	1.57324	0.65374	1.57324	up	ILMN_1807423	IGF2BP3	10643	NM_006547.2	Homo sapiens insulin-like growth factor 2 mRNA binding protein 3 (IGF2BP3), mRNA.	chr7	GGACTGGCTTTCTGGTTGGATTTCAGGTAAGATGTGTTTAAGGCCAGAGC	NM_006547.2	IGF2BP3	ILMN_26370		23351528	23351479	30795211	GO:0005634|GO:0005737|GO:0009653|GO:0017148|GO:0042035|GO:0000166|GO:0003723|GO:0045182|GO:0048027	GO:0005634|GO:0005737	GO:0000166|GO:0003723|GO:0045182|GO:0048027	GO:0009653|GO:0017148|GO:0042035	-	3801	S	NP_006538.2	NM_006547.2	NM_006547.2	IMP-3; VICKZ3; KOC1; DKFZp686F1078; IMP3
1030630	1.57366	0.654127	1.57366	up	ILMN_1739161	PPAP2A	8611	NM_003711.2	Homo sapiens phosphatidic acid phosphatase type 2A (PPAP2A), transcript variant 1, mRNA.	chr5	CAAGGCATACCCCCTTCCAACGAGGAGTATTCTGTAATGATGAGTCCATC	NM_003711.2	PPAP2A	ILMN_5309		54830845	54830796	29171735	GO:0005624|GO:0005829|GO:0005886|GO:0005887|GO:0006470|GO:0007205|GO:0008285|GO:0008354|GO:0019216|GO:0030521|GO:0046839|GO:0008195|GO:0008195|GO:0008195|GO:0016787	GO:0005624|GO:0005829|GO:0005886|GO:0005887	GO:0008195|GO:0008195|GO:0008195|GO:0016787	GO:0006470|GO:0007205|GO:0008285|GO:0008354|GO:0019216|GO:0030521|GO:0046839	-	502	I	NP_003702.2	NM_003711.2	NM_003711.2	PAP2a2; LLP1a; PAP-2a; LPP1; PAP2alpha2; PAP2; PAPalpha1
5340504	1.57456	0.654947	1.57456	up	ILMN_1733690	AKAP7	9465	NM_004842.2	Homo sapiens A kinase (PRKA) anchor protein 7 (AKAP7), transcript variant alpha, mRNA.	chr6	AAGCTCCAGGTCTTATCGTATCCCTTGCCATCTGAACTTGTTTGCACTGC	NM_004842.2	AKAP7	ILMN_22152		131604416	131604367	20336197	GO:0005634|GO:0005886|GO:0016324|GO:0016328|GO:0005622|GO:0005737|GO:0005829|GO:0006811|GO:0007242|GO:0008104|GO:0008150|GO:0016070|GO:0005515|GO:0019901|GO:0051018|GO:0051018|GO:0003824|GO:0051018	GO:0005634|GO:0005886|GO:0016324|GO:0016328|GO:0005622|GO:0005737|GO:0005829	GO:0005515|GO:0019901|GO:0051018|GO:0051018|GO:0003824|GO:0051018	GO:0006811|GO:0007242|GO:0008104|GO:0008150|GO:0016070	+	1951	A	NP_004833.1	NM_016377.2	NM_004842.2	AKAP18
7000719	1.57456	0.654951	1.57456	up	ILMN_1763529	LOC650254	650254	XM_499385.2	PREDICTED: Homo sapiens similar to hypothetical protein FLJ40722, transcript variant 1 (LOC650254), mRNA.		GACCTCAAGGAAGTCAGGGAATGAGCCATGTGTGCATCTGTGGGAGGAGG	XM_499385.2	LOC650254	ILMN_35149				89026523						775	I	XP_499385.2	XM_499385.2	XM_499385.2
2060372	1.57497	0.655327	1.57497	up	ILMN_1682288	LOC728565	728565	XR_015320.1	PREDICTED: Homo sapiens similar to Beta-glucuronidase precursor (LOC728565), mRNA.	chr5	TGACCTTTGGGACCAACTCCACCTACGCAGCAGACAAGGGGGCTCTGTAT	XR_015320.1	LOC728565	ILMN_172427		70553917	70552030	113416638					-	419	I		XM_928286.1	XR_015320.1
6900241	1.57663	0.65684	1.57663	up	ILMN_2343048	ABCB9	23457	NM_019624.2	Homo sapiens ATP-binding cassette, sub-family B (MDR/TAP), member 9 (ABCB9), transcript variant 2, mRNA.	chr12	AGCCCAGGATCTGGCTTTGCCAGAGGTTGCAACATGTTGAGAGAACCCGG	NM_019624.2	ABCB9	ILMN_10252		121979570	121979521	45243513	GO:0005765|GO:0005783|GO:0005789|GO:0016020|GO:0016021|GO:0043190|GO:0006857|GO:0007283|GO:0015031|GO:0000166|GO:0005215|GO:0005524|GO:0015198|GO:0016887|GO:0042626	GO:0005765|GO:0005783|GO:0005789|GO:0016020|GO:0016021|GO:0043190	GO:0000166|GO:0005215|GO:0005524|GO:0015198|GO:0016887|GO:0042626	GO:0006857|GO:0007283|GO:0015031	-	3298	A	NP_062570.1	NM_019624.2	NM_019624.2	TAPL; KIAA1520; EST122234
2100431	1.57729	0.657445	1.57729	up	ILMN_1809850	RCN3	57333	NM_020650.2	Homo sapiens reticulocalbin 3, EF-hand calcium binding domain (RCN3), mRNA.	chr19	TGAGCCTCCACCACATAGACTGAAACTCCCCTGGCCCCAGCCCTCTCCTG	NM_020650.2	RCN3	ILMN_7768		50046831	50046782	28626509	GO:0005783|GO:0005788|GO:0005509|GO:0005515	GO:0005783|GO:0005788	GO:0005509|GO:0005515		+	1746	S	NP_065701.2	NM_020650.2	NM_020650.2	RLP49
2640377	1.57767	0.657795	1.57767	up	ILMN_2058795	PGCP	10404	NM_016134.2	Homo sapiens plasma glutamate carboxypeptidase (PGCP), mRNA.	chr8	GGCCAGGAATCCTGGGTCTGCAACTTTGGAAAACTCCTCTTCACATAACA	NM_016134.2	PGCP	ILMN_1988		97916429	97916380	21314657	GO:0005576|GO:0005615|GO:0005737|GO:0006508|GO:0006518|GO:0004181|GO:0008233|GO:0008237|GO:0008270|GO:0046872	GO:0005576|GO:0005615|GO:0005737	GO:0004181|GO:0008233|GO:0008237|GO:0008270|GO:0046872	GO:0006508|GO:0006518	+	1618	S	NP_057218.1	NM_016134.2	NM_016134.2
7560037	1.57807	0.65816	1.57807	up	ILMN_1732967	KIAA1949	170954	NM_133471.1	Homo sapiens KIAA1949 (KIAA1949), mRNA.	chr6	GCCACGCTTACTTGCTGTGTCTGCGTGGAATTCTCTCCTCTGTCCCCTCC	NM_133471.1	KIAA1949	ILMN_308966		30752480	30752431	145386516	GO:0005737|GO:0005856|GO:0003779	GO:0005737|GO:0005856	GO:0003779		-	2575	A	NP_597728.1	XM_941654.1	NM_133471.1	HKMT1098
5340246	1.57914	0.659141	1.57914	up	ILMN_1694432	CRIP2	1397	NM_001312.2	Homo sapiens cysteine-rich protein 2 (CRIP2), mRNA.	chr14	CCACCTGCCAGTGTTATTTATGCTCCCTTCGTGGGTGATGGCCACGCCCT	NM_001312.2	CRIP2	ILMN_29728		105017408	105017359	31542322	GO:0008284|GO:0030097|GO:0008270|GO:0046872		GO:0008270|GO:0046872	GO:0008284|GO:0030097	+	1020	S	NP_001303.1	NM_001312.2	NM_001312.2	CRP2; CRIP; ESP1
6980678	1.57939	0.659371	1.57939	up	ILMN_1735584	ST8SIA5	29906	NM_013305.4	Homo sapiens ST8 alpha-N-acetyl-neuraminide alpha-2,8-sialyltransferase 5 (ST8SIA5), mRNA.	chr18	CCACATCCTTTCAGACACATCCTCGGACACACATGCGGTCTTGGTGCCCC	NM_013305.4	ST8SIA5	ILMN_177962		44259315	44259266	93141219	GO:0000139|GO:0005794|GO:0016020|GO:0016021|GO:0030173|GO:0005794|GO:0016020|GO:0016021|GO:0030173|GO:0005975|GO:0006486|GO:0006688|GO:0006486|GO:0003828|GO:0003828	GO:0000139|GO:0005794|GO:0016020|GO:0016021|GO:0030173|GO:0005794|GO:0016020|GO:0016021|GO:0030173	GO:0003828|GO:0003828	GO:0005975|GO:0006486|GO:0006688|GO:0006486	-	2388	S	NP_037437.2	NM_013305.3	NM_013305.4	SIAT8E; MGC119671; ST8Sia V; MGC119670
4850301	1.57955	0.659513	1.57955	up	ILMN_1757552	PTRF	284119	NM_012232.3	Homo sapiens polymerase I and transcript release factor (PTRF), mRNA.	chr17	CTTGGTGCTGATGGCCTGAAGGGGCCTGAGCTGTGGGCAGATGCAGTTTT	NM_012232.3	PTRF	ILMN_22301		37808117	37808068	141802932	GO:0005634|GO:0005654|GO:0005737|GO:0005739|GO:0005783|GO:0005792|GO:0005886|GO:0005901|GO:0006350|GO:0006353|GO:0006355|GO:0006361|GO:0003716|GO:0003716|GO:0005515|GO:0042134|GO:0042134	GO:0005634|GO:0005654|GO:0005737|GO:0005739|GO:0005783|GO:0005792|GO:0005886|GO:0005901	GO:0003716|GO:0003716|GO:0005515|GO:0042134|GO:0042134	GO:0006350|GO:0006353|GO:0006355|GO:0006361	-	3445	S	NP_036364.2	NM_012232.2	NM_012232.3	FKSG13
6270437	1.58186	0.661622	1.58186	up	ILMN_1746465	FJX1	24147	NM_014344.2	Homo sapiens four jointed box 1 (Drosophila) (FJX1), mRNA.	chr11	CTCTGGGGAGCCCTGCAGACCTTGACAATTTGCCTGACTCATTCCTGACC	NM_014344.2	FJX1	ILMN_29566		35598696	35598647	18765710	GO:0005576	GO:0005576			+	2017	S	NP_055159.2	NM_014344.2	NM_014344.2	FLJ25593; FLJ22416
6450543	1.58197	0.661722	1.58197	up	ILMN_1800354	CST3	1471	NM_000099.2	Homo sapiens cystatin C (CST3), mRNA.	chr20	GCCTTGGCAGGGCACAATGACCTTGTCGAAATCCACCTGTCAGGACGCCT	NM_000099.2	CST3	ILMN_15664		23614603	23614554	19882253	GO:0005576|GO:0005615|GO:0001974|GO:0006952|GO:0007559|GO:0010466|GO:0010466|GO:0022617|GO:0030574|GO:0034103|GO:0043206|GO:0051541|GO:0001540|GO:0002020|GO:0002020|GO:0002020|GO:0004869	GO:0005576|GO:0005615	GO:0001540|GO:0002020|GO:0002020|GO:0002020|GO:0004869	GO:0001974|GO:0006952|GO:0007559|GO:0010466|GO:0010466|GO:0022617|GO:0030574|GO:0034103|GO:0043206|GO:0051541	-	465	S	NP_000090.1	NM_000099.2	NM_000099.2	MGC117328
6860441	1.58212	0.661861	1.58212	up	ILMN_1653180	TPM4	7171	NM_003290.1	Homo sapiens tropomyosin 4 (TPM4), mRNA.	chr19	AAGTTGTTCCCTGGCCGGGAGCGTTTGCTTTCGCCTGTAATCCCAACACT	NM_003290.1	TPM4	ILMN_9334		16073915	16073866	4507650	GO:0002102|GO:0005737|GO:0005856|GO:0005862|GO:0030863|GO:0031941|GO:0006928|GO:0003779|GO:0008307	GO:0002102|GO:0005737|GO:0005856|GO:0005862|GO:0030863|GO:0031941	GO:0003779|GO:0008307	GO:0006928	+	1508	S	NP_003281.1	NM_003290.1	NM_003290.1
7000307	1.58236	0.662082	1.58236	up	ILMN_1683598	ACSL4	2182	NM_004458.1	Homo sapiens acyl-CoA synthetase long-chain family member 4 (ACSL4), transcript variant 1, mRNA.	chrX	GTCAAACACTTGTGACTTTTGCTTTAATTCCATGAATGTTCCTGCCTCCT	NM_004458.1	ACSL4	ILMN_12915		108771678	108771629	4758331	GO:0005737|GO:0005739|GO:0005741|GO:0005777|GO:0005778|GO:0005783|GO:0005789|GO:0005792|GO:0005886|GO:0016021|GO:0006629|GO:0006631|GO:0007611|GO:0008152|GO:0000287|GO:0004467|GO:0016874	GO:0005737|GO:0005739|GO:0005741|GO:0005777|GO:0005778|GO:0005783|GO:0005789|GO:0005792|GO:0005886|GO:0016021	GO:0000287|GO:0004467|GO:0016874	GO:0006629|GO:0006631|GO:0007611|GO:0008152	-	4564	A	NP_004449.1	NM_004458.1	NM_004458.1	MRX68; FACL4; ACS4; MRX63; LACS4
360270	1.58428	0.663826	1.58428	up	ILMN_1714600	NAV3	89795	NM_014903.4	Homo sapiens neuron navigator 3 (NAV3), mRNA.	chr12	GGACGTGTATTTGGTGCTACTCTCTGTGACCACCAATGGGTCAGTTGCTA	NM_014903.4	NAV3	ILMN_181505		77130297	77130248	120953250	GO:0005634|GO:0005640|GO:0016020|GO:0000166|GO:0017111	GO:0005634|GO:0005640|GO:0016020	GO:0000166|GO:0017111		+	9085	S	NP_055718.4	NM_014903.3	NM_014903.4	unc53H3; STEERIN3; POMFIL1; KIAA0938
7570630	1.58429	0.663841	1.58429	up	ILMN_2297626	PEG10	23089	NM_001040152.1	Homo sapiens paternally expressed 10 (PEG10), transcript variant 1, mRNA. XM_940378	chr7	CGGAGGGAACTGCAGGGAGACCAACTTATTTAGAGCGAATTGGACATGGA	NM_001040152.1	PEG10	ILMN_165569		94136623	94136574	94421472	GO:0005634|GO:0005737|GO:0006508|GO:0006915|GO:0030154|GO:0032196|GO:0003677|GO:0004190|GO:0008270|GO:0046872	GO:0005634|GO:0005737	GO:0003677|GO:0004190|GO:0008270|GO:0046872	GO:0006508|GO:0006915|GO:0030154|GO:0032196	+	6249	I	NP_001035242.1	NM_001040152.1	NM_001040152.1	Mart2; MEF3L; Mar2; HB-1; KIAA1051; Edr; RGAG3
5130164	1.58494	0.664432	1.58494	up	ILMN_1725312	RASA1	5921	NM_002890.1	Homo sapiens RAS p21 protein activator (GTPase activating protein) 1 (RASA1), transcript variant 1, mRNA.	chr5	GTGCTACCCCTTTGATTATGCAGACAACCTCATCAGCTGCCTAACTTATC	NM_002890.1	RASA1	ILMN_26241		86680848	86680799	4506430	GO:0001726|GO:0005622|GO:0005737|GO:0005886|GO:0000910|GO:0001570|GO:0001953|GO:0007242|GO:0008360|GO:0009790|GO:0030833|GO:0043524|GO:0045768|GO:0051056|GO:0051252|GO:0005099|GO:0005102|GO:0005102|GO:0019870|GO:0051020	GO:0001726|GO:0005622|GO:0005737|GO:0005886	GO:0005099|GO:0005102|GO:0005102|GO:0019870|GO:0051020	GO:0000910|GO:0001570|GO:0001953|GO:0007242|GO:0008360|GO:0009790|GO:0030833|GO:0043524|GO:0045768|GO:0051056|GO:0051252	+	4109	A	NP_002881.1	NM_002890.1	NM_002890.1	p120RASGAP; CMAVM; RASGAP; DKFZp434N071; CM-AVM; RASA; PKWS; GAP; p120GAP
6520619	1.58631	0.665678	1.58631	up	ILMN_1795275	USP53	54532	NM_019050.2	Homo sapiens ubiquitin specific peptidase 53 (USP53), mRNA.	chr4	GGCAACACACCAAACTGTCCATCCAGCTCCTCAACTAACGATTTTCAGGC	NM_019050.2	USP53	ILMN_19563		120214170	120214121	148539599	GO:0005575|GO:0006511|GO:0008150|GO:0004221	GO:0005575	GO:0004221	GO:0006511|GO:0008150	+	4043	S	NP_061923.2	NM_019050.1	NM_019050.2	DKFZp781E1417
2690689	1.58675	0.666079	1.58675	up	ILMN_1732921	ITGB8	3696	NM_002214.2	Homo sapiens integrin, beta 8 (ITGB8), mRNA.	chr7	GGTACCTGTTATCCCTACGCTTCCCAGAGAGAACAATGCTGTGAGAGAGT	NM_002214.2	ITGB8	ILMN_3761		20408162	20408113	91984778	GO:0008305|GO:0016020|GO:0016021|GO:0001573|GO:0007155|GO:0007160|GO:0007229|GO:0008152|GO:0004872|GO:0005515|GO:0016491	GO:0008305|GO:0016020|GO:0016021	GO:0004872|GO:0005515|GO:0016491	GO:0001573|GO:0007155|GO:0007160|GO:0007229|GO:0008152	+	3324	S	NP_002205.1	NM_002214.1	NM_002214.2
2570307	1.58708	0.66637	1.58708	up	ILMN_1702821	TTLL7	79739	NM_024686.4	Homo sapiens tubulin tyrosine ligase-like family, member 7 (TTLL7), mRNA.	chr1	ATAAAAGCCCGGAGGTGGTGACTCCTTTGCAGCTCCAGTGTTGCCAGCGC	NM_024686.4	TTLL7	ILMN_8678		84348795	84348746	94536792	GO:0005929|GO:0043204|GO:0006464|GO:0007275|GO:0007399|GO:0030154|GO:0006464|GO:0004835|GO:0016874|GO:0004835	GO:0005929|GO:0043204	GO:0004835|GO:0016874|GO:0004835	GO:0006464|GO:0007275|GO:0007399|GO:0030154|GO:0006464	-	2789	S	NP_078962.4	NM_024686.3	NM_024686.4	FLJ23033; RP5-836J3.2; FLJ36855
6060482	1.59317	0.671903	1.59317	up	ILMN_1730291	ATP1B1	481	NM_001677.3	Homo sapiens ATPase, Na+/K+ transporting, beta 1 polypeptide (ATP1B1), transcript variant 1, mRNA.	chr1	GGCCCATCGATGAGCATTTTTAACATACTCCATAGTCTTTTCCTGTGGTG	NM_001677.3	ATP1B1	ILMN_25542		167367978	167367929	49574487	GO:0005886|GO:0005890|GO:0016021|GO:0016323|GO:0006811|GO:0006813|GO:0006814|GO:0005391|GO:0005515|GO:0030955|GO:0031402	GO:0005886|GO:0005890|GO:0016021|GO:0016323	GO:0005391|GO:0005515|GO:0030955|GO:0031402	GO:0006811|GO:0006813|GO:0006814	+	1545	I	NP_001668.1	NM_001677.3	NM_001677.3	MGC1798; ATP1B
3940044	1.59339	0.672099	1.59339	up	ILMN_1789991	2004-03-01	57574	NM_020814.1	Homo sapiens membrane-associated ring finger (C3HC4) 4 (MARCH4), mRNA.	chr2	CCTGCCAGGGAAGGCCACTGGGTGTTCACCTGCAAAGTTTCTGGTTGTCA	NM_020814.1	2004-03-01	ILMN_1823		216831019	216830970	57977324	GO:0000139|GO:0005794|GO:0016020|GO:0016021|GO:0006511|GO:0008270|GO:0016874|GO:0046872	GO:0000139|GO:0005794|GO:0016020|GO:0016021	GO:0008270|GO:0016874|GO:0046872	GO:0006511	-	4260	S	NP_065865.1	NM_020814.1	NM_020814.1	MARCH-IV; RNF174; MGC104908
7040497	1.59479	0.673368	1.59479	up	ILMN_1693218	ART3	419	NM_001179.3	Homo sapiens ADP-ribosyltransferase 3 (ART3), mRNA.	chr4	CTCCAGGTCCAGTTCCTGTTCCAGGTCCCAAAAGCCATCCTTCTGCATCC	NM_001179.3	ART3	ILMN_8870		77252612	77252563	142373801	GO:0005886|GO:0005887|GO:0031225|GO:0006471|GO:0006471|GO:0003956|GO:0003950|GO:0003956|GO:0016757	GO:0005886|GO:0005887|GO:0031225	GO:0003956|GO:0003950|GO:0003956|GO:0016757	GO:0006471|GO:0006471	+	1123	S	NP_001170.2	NM_001179.2	NM_001179.3
2630279	1.5954	0.673914	1.5954	up	ILMN_1735438	GPM6B	2824	NM_001001995.1	Homo sapiens glycoprotein M6B (GPM6B), transcript variant 1, mRNA.	chrX	TACATGTCCTATCACCTGTTCATTGTGGCCTGTGCAGGAGCTGGTGCCAC	NM_001001995.1	GPM6B	ILMN_23991		13794418	13794369	50263047	GO:0005634|GO:0005730|GO:0016020|GO:0016021|GO:0007275|GO:0007399|GO:0030154|GO:0003674	GO:0005634|GO:0005730|GO:0016020|GO:0016021	GO:0003674	GO:0007275|GO:0007399|GO:0030154	-	1066	A	NP_001001995.1	NM_001001994.1	NM_001001995.1	MGC17150; MGC54284; M6B
3890484	1.59617	0.674617	1.59617	up	ILMN_1696974	ANG	283	NM_001097577.1	Homo sapiens angiogenin, ribonuclease, RNase A family, 5 (ANG), transcript variant 2, mRNA.	chr14	TGTGTTGGAAGAGATGGTGATGGGCCTGGGCGTTTTGTTGTTGGTCTTCG	NM_001097577.1	ANG	ILMN_307787		20231600	20231551	148277045	GO:0005576|GO:0005605|GO:0005615|GO:0005615|GO:0005615|GO:0005634|GO:0005634|GO:0005730|GO:0030426|GO:0032311|GO:0043025|GO:0001525|GO:0001525|GO:0001525|GO:0001541|GO:0001556|GO:0001666|GO:0001666|GO:0001666|GO:0001666|GO:0001890|GO:0001938|GO:0001938|GO:0006651|GO:0007154|GO:0007202|GO:0007275|GO:0009303|GO:0009725|GO:0016477|GO:0017148|GO:0030041|GO:0030154|GO:0032148|GO:0032431|GO:0042327|GO:…	GO:0005576|GO:0005605|GO:0005615|GO:0005615|GO:0005615|GO:0005634|GO:0005634|GO:0005730|GO:0030426|GO:0032311|GO:0043025	GO:0003676|GO:0004519|GO:0004522|GO:0016787|GO:0003677|GO:0003779|GO:0003779|GO:0004519|GO:0004522|GO:0004540|GO:0004540|GO:0005102|GO:0005507|GO:0008201|GO:0016787|GO:0019843|GO:0042277	GO:0001525|GO:0001525|GO:0001525|GO:0001541|GO:0001556|GO:0001666|GO:0001666|GO:0001666|GO:0001666|GO:0001890|GO:0001938|GO:0001938|GO:0006651|GO:0007154|GO:0007202|GO:0007275|GO:0009303|GO:0009725|GO:0016477|GO:0017148|GO:0030041|GO:0030154|GO:0032148|GO:0032431|GO:0042327|GO:0042592|GO:0048662|GO:0050714|GO:0050714	+	108	I	NP_001091046.1	NM_194430.1	NM_001097577.1	RNASE5; MGC22466; RNASE4; MGC71966
1240551	1.59632	0.674751	1.59632	up	ILMN_2352009	ACADVL	37	NM_000018.2	Homo sapiens acyl-Coenzyme A dehydrogenase, very long chain (ACADVL), nuclear gene encoding mitochondrial protein, transcript variant 1, mRNA.	chr17	ATGAACAGTTTCTGCTGCAGCGGCTGGCAGACGGGGCCATCGACCTCTAT	NM_000018.2	ACADVL	ILMN_177769		7068734	7068685	76496473	GO:0005739|GO:0005743|GO:0016020|GO:0006629|GO:0006631|GO:0006635|GO:0015980|GO:0055114|GO:0004466|GO:0009055|GO:0050660	GO:0005739|GO:0005743|GO:0016020	GO:0004466|GO:0009055|GO:0050660	GO:0006629|GO:0006631|GO:0006635|GO:0015980|GO:0055114	+	1830	A	NP_000009.1	NM_000018.2	NM_000018.2	ACAD6; VLCAD; LCACD
5090500	1.59781	0.676097	1.59781	up	ILMN_2341595	KITLG	4254	NM_000899.3	Homo sapiens KIT ligand (KITLG), transcript variant b, mRNA.	chr12	CTGTTAAACTAAAAACCACACCGTTTTCCAGTACTTGATCTCTGAGCTAC	NM_000899.3	KITLG	ILMN_172829		88887019	88886970	59939901	GO:0016020|GO:0005576|GO:0005737|GO:0005856|GO:0005886|GO:0016021|GO:0007155|GO:0007155|GO:0007165|GO:0008283|GO:0030097|GO:0045740|GO:0005173|GO:0005173|GO:0008083|GO:0042802	GO:0016020|GO:0005576|GO:0005737|GO:0005856|GO:0005886|GO:0016021	GO:0005173|GO:0005173|GO:0008083|GO:0042802	GO:0007155|GO:0007155|GO:0007165|GO:0008283|GO:0030097|GO:0045740	-	4981	A	NP_000890.1	NM_000899.3	NM_000899.3	DKFZp686F2250; SCF; SF; MGF; KL-1; Kitl
670286	1.59859	0.676803	1.59859	up	ILMN_1802615	CDK6	1021	NM_001259.5	Homo sapiens cyclin-dependent kinase 6 (CDK6), mRNA.	chr7	GCCATTCTTACCTGCCCCTTACTCTGACTTATTGGGAAAGGGAGAACTGC	NM_001259.5	CDK6	ILMN_178275		92072642	92072593	45827787	GO:0000307|GO:0001726|GO:0005634|GO:0005634|GO:0005737|GO:0005737|GO:0000080|GO:0001954|GO:0006468|GO:0007049|GO:0010468|GO:0010468|GO:0030097|GO:0042063|GO:0043697|GO:0045646|GO:0045668|GO:0048146|GO:0050680|GO:0051301|GO:0000166|GO:0004693|GO:0005524|GO:0016740|GO:0030332	GO:0000307|GO:0001726|GO:0005634|GO:0005634|GO:0005737|GO:0005737	GO:0000166|GO:0004693|GO:0005524|GO:0016740|GO:0030332	GO:0000080|GO:0001954|GO:0006468|GO:0007049|GO:0010468|GO:0010468|GO:0030097|GO:0042063|GO:0043697|GO:0045646|GO:0045668|GO:0048146|GO:0050680|GO:0051301	-	11121	S	NP_001250.1	NM_001259.5	NM_001259.5	PLSTIRE; MGC59692
2810674	1.59993	0.678013	1.59993	up	ILMN_2323385	TRIM4	89122	NM_033091.1	Homo sapiens tripartite motif-containing 4 (TRIM4), transcript variant beta, mRNA.	chr7	CCTCAGTCTACCCTTCTGCTCTAGATTGTCTGGACTCAGGAGATTGTGGC	NM_033091.1	TRIM4	ILMN_8530		99488745	99488696	15011940	GO:0005622|GO:0005515|GO:0008270|GO:0046872	GO:0005622	GO:0005515|GO:0008270|GO:0046872		-	2595	A	NP_149082.1	NM_033091.1	NM_033091.1	RNF87
4810438	1.60004	0.678104	1.60004	up	ILMN_1768510	MAN2B2	23324	NM_015274.1	Homo sapiens mannosidase, alpha, class 2B, member 2 (MAN2B2), mRNA.	chr4	CAGGTACTGGAGGAAGAGAGAAGAGGCATGACAGCTAACAGGGACGGGCT	NM_015274.1	MAN2B2	ILMN_14776		6624039	6623990	50659092	GO:0005576|GO:0005975|GO:0006013|GO:0008152|GO:0004559|GO:0008270|GO:0016798|GO:0030246|GO:0046872	GO:0005576	GO:0004559|GO:0008270|GO:0016798|GO:0030246|GO:0046872	GO:0005975|GO:0006013|GO:0008152	+	4044	S	NP_056089.1	NM_015274.1	NM_015274.1	KIAA0935
4010553	1.60098	0.678957	1.60098	up	ILMN_1732555	B4GALT6	9331	NM_004775.2	Homo sapiens UDP-Gal:betaGlcNAc beta 1,4- galactosyltransferase, polypeptide 6 (B4GALT6), mRNA.	chr18	CAGTGAACTTAATATGTTTCTGTGAGAGTGACAGAGCTGTGCCCGTTTAT	NM_004775.2	B4GALT6	ILMN_22156		27457236	27457187	13929471	GO:0005794|GO:0016020|GO:0016021|GO:0005975|GO:0005975|GO:0000287|GO:0005509|GO:0008378|GO:0016757|GO:0030145|GO:0016757	GO:0005794|GO:0016020|GO:0016021	GO:0000287|GO:0005509|GO:0008378|GO:0016757|GO:0030145|GO:0016757	GO:0005975|GO:0005975	-	3726	S	NP_004766.1	NM_004775.2	NM_004775.2	beta4Gal-T6; B4Gal-T6
50088	1.60134	0.679283	1.60134	up	ILMN_2318568	HCFC1R1	54985	NM_001002018.1	Homo sapiens host cell factor C1 regulator 1 (XPO1 dependent) (HCFC1R1), transcript variant 3, mRNA.	chr16	GGAAGGGAGGCATCCCACCCCCAAGAAGAACTGAATAAAGATTGCTGAGC	NM_001002018.1	HCFC1R1	ILMN_19015		3072681	3072632	50952467	GO:0005634|GO:0005737	GO:0005634|GO:0005737			-	732	A	NP_001002018.1	NM_001002018.1	NM_001002018.1	MGC99622; HPIP; FLJ20568; MGC70711
3800168	1.60144	0.679369	1.60144	up	ILMN_1775708	SLC2A3	6515	NM_006931.1	Homo sapiens solute carrier family 2 (facilitated glucose transporter), member 3 (SLC2A3), mRNA.	chr12	CTTTCTGGCTCCTCAAACAGTAGGTTGGCAGTAAGGCAGGGTCCCATTTC	NM_006931.1	SLC2A3	ILMN_15812		7963229	7963180	5902089	GO:0005737|GO:0005886|GO:0016021|GO:0005975|GO:0008643|GO:0015758|GO:0055085|GO:0005215|GO:0005351|GO:0005355|GO:0022891	GO:0005737|GO:0005886|GO:0016021	GO:0005215|GO:0005351|GO:0005355|GO:0022891	GO:0005975|GO:0008643|GO:0015758|GO:0055085	-	3778	S	NP_008862.1	NM_006931.1	NM_006931.1	GLUT3; FLJ90380
2070324	1.60148	0.679409	1.60148	up	ILMN_3216336	LOC285741	285741	XR_017420.2	PREDICTED: Homo sapiens misc_RNA (LOC285741), miscRNA.	chr6	TCTACCGCGACCTCATCAGCCACGATGAGATGTTTTCCGACATCTACAAG	XR_017420.2	LOC285741	ILMN_179077		144563787	144563738	169169301					-	8	A		XR_017420.2	XR_017420.2
6110736	1.60188	0.679769	1.60188	up	ILMN_2083469	IRS2	8660	NM_003749.2	Homo sapiens insulin receptor substrate 2 (IRS2), mRNA.	chr13	GTAACTCCCCCCAGGTACGATAGGGACTGAATATGGACCCTGCTGAAAGC	NM_003749.2	IRS2	ILMN_167991		110406812	110406763	38683859	GO:0005886|GO:0006006|GO:0007165|GO:0007420|GO:0008283|GO:0008286|GO:0004871|GO:0004871|GO:0005158|GO:0005515|GO:0019901	GO:0005886	GO:0004871|GO:0004871|GO:0005158|GO:0005515|GO:0019901	GO:0006006|GO:0007165|GO:0007420|GO:0008283|GO:0008286	-	6369	S	NP_003740.2	NM_003749.2	NM_003749.2
4230470	1.60246	0.680287	1.60246	up	ILMN_2106902	CHES1	1112	NM_005197.2	Homo sapiens checkpoint suppressor 1 (CHES1), mRNA.	chr14	AGAAACAGTGTGGAGGCAGGCGCGATCAGCCGAACTCTAGGGACTTGGTG	NM_005197.2	CHES1	ILMN_182611		88692503	88692454	51093864					-	7588	S	NP_005188.2	NM_005197.2	NM_005197.2	C14orf116; FOXN3; PRO1635
3990670	1.60507	0.68264	1.60507	up	ILMN_1808508	KITLG	4254	NM_000899.3	Homo sapiens KIT ligand (KITLG), transcript variant b, mRNA.	chr12	GGCATGGTGGGATGGATGTTGCAAAAGATATCCGGAGCCTCCAGTCTGTC	NM_000899.3	KITLG	ILMN_172829		88887981	88887932	59939901	GO:0016020|GO:0005576|GO:0005737|GO:0005856|GO:0005886|GO:0016021|GO:0007155|GO:0007155|GO:0007165|GO:0008283|GO:0030097|GO:0045740|GO:0005173|GO:0005173|GO:0008083|GO:0042802	GO:0016020|GO:0005576|GO:0005737|GO:0005856|GO:0005886|GO:0016021	GO:0005173|GO:0005173|GO:0008083|GO:0042802	GO:0007155|GO:0007155|GO:0007165|GO:0008283|GO:0030097|GO:0045740	-	4019	A	NP_000890.1	NM_000899.3	NM_000899.3	DKFZp686F2250; SCF; SF; MGF; KL-1; Kitl
1340100	1.6052	0.682755	1.6052	up	ILMN_1713764	LOC440928	440928	XM_942885.1	PREDICTED: Homo sapiens hypothetical LOC440928 (LOC440928), mRNA.		GGAGAGTTCTAGGAAGTTTTGTGATCTATGTCCGGTGTGGGTTTTTGTCC	XM_942885.1	LOC440928	ILMN_40428				88958963						2352	A	XP_947978.1	XM_942885.1	XM_942885.1
4810128	1.60637	0.683805	1.60637	up	ILMN_1671557	PHLDA2	7262	NM_003311.3	Homo sapiens pleckstrin homology-like domain, family A, member 2 (PHLDA2), mRNA.	chr11	TGCGGGGCTGGTGTGAAAGGCGCTGGGAACCGGCTTTGAATGAATAAATG	NM_003311.3	PHLDA2	ILMN_11855		2949566	2949517	57863296	GO:0005737|GO:0006915|GO:0009887	GO:0005737		GO:0006915|GO:0009887	-	856	S	NP_003302.1	NM_003311.3	NM_003311.3	HLDA2; BWR1C; IPL; TSSC3; BRW1C
2140678	1.60668	0.684087	1.60668	up	ILMN_2359287	ITGA6	3655	NM_000210.2	Homo sapiens integrin, alpha 6 (ITGA6), transcript variant 2, mRNA.	chr2	GTCCTGAAAAGGGTGTTGGGAGGGTGGTTCAACAAAGAAACAAAGATGTT	NM_000210.2	ITGA6	ILMN_26997		173079000	173078951	119395741	GO:0005886|GO:0008305|GO:0009897|GO:0016020|GO:0016021|GO:0016323|GO:0007044|GO:0007155|GO:0007160|GO:0007229|GO:0022409|GO:0042475|GO:0046847|GO:0050900|GO:0004872|GO:0005509|GO:0005515	GO:0005886|GO:0008305|GO:0009897|GO:0016020|GO:0016021|GO:0016323	GO:0004872|GO:0005509|GO:0005515	GO:0007044|GO:0007155|GO:0007160|GO:0007229|GO:0022409|GO:0042475|GO:0046847|GO:0050900	+	5334	A	NP_000201.2	NM_000210.2	NM_000210.2	VLA-6; ITGA6B; CD49f
360608	1.6069	0.684277	1.6069	up	ILMN_2403946	FEZ2	9637	NM_005102.2	Homo sapiens fasciculation and elongation protein zeta 2 (zygin II) (FEZ2), transcript variant 1, mRNA.	chr2	CTGTTGGTGGTGATGGATTTTGTAGCTTGCTGCTTGTTTCACCACTGGTC	NM_005102.2	FEZ2	ILMN_4341		36779754	36779705	110349753	GO:0007165|GO:0007399|GO:0007411|GO:0005515|GO:0005515		GO:0005515|GO:0005515	GO:0007165|GO:0007399|GO:0007411	-	1660	A	NP_005093.2	NM_005102.2	NM_005102.2	MGC117372; HUM3CL
940722	1.60725	0.684596	1.60725	up	ILMN_2136446	CTNNAL1	8727	NM_003798.1	Homo sapiens catenin (cadherin-associated protein), alpha-like 1 (CTNNAL1), mRNA.	chr9	CTCCTGGAAATAAACAAGCTAATTCCTCTATGCCACCAGCTCCAGACAGT	NM_003798.1	CTNNAL1	ILMN_9279		110745888	110745839	4503128	GO:0005737|GO:0005886|GO:0015629|GO:0015629|GO:0007155|GO:0007155|GO:0005198|GO:0045296|GO:0005198|GO:0045296	GO:0005737|GO:0005886|GO:0015629|GO:0015629	GO:0005198|GO:0045296|GO:0005198|GO:0045296	GO:0007155|GO:0007155	-	2012	S	NP_003789.1	NM_003798.1	NM_003798.1	CLLP; alpha-CATU
5080154	1.60783	0.685116	1.60783	up	ILMN_2153332	ATXN1	6310	NM_000332.2	Homo sapiens ataxin 1 (ATXN1), mRNA.	chr6	GACAGGAGAACTTTTTTCCATATGCGTGCATACTCTCTGTAATTCCAGTG	NM_000332.2	ATXN1	ILMN_173593		16407672	16407623	51479157	GO:0005634|GO:0005654|GO:0005737|GO:0016363|GO:0042272|GO:0042405|GO:0006396|GO:0008219|GO:0016481|GO:0051168|GO:0003723|GO:0008022|GO:0008022|GO:0008266|GO:0016564|GO:0034046|GO:0042802|GO:0043621	GO:0005634|GO:0005654|GO:0005737|GO:0016363|GO:0042272|GO:0042405	GO:0003723|GO:0008022|GO:0008022|GO:0008266|GO:0016564|GO:0034046|GO:0042802|GO:0043621	GO:0006396|GO:0008219|GO:0016481|GO:0051168	-	10285	S	NP_000323.2	NM_000332.2	NM_000332.2	SCA1; D6S504E; ATX1
5700066	1.60932	0.686452	1.60932	up	ILMN_1694070	FAM114A1	92689	NM_138389.1	Homo sapiens family with sequence similarity 114, member A1 (FAM114A1), mRNA.	chr4	GTTAGAGGGCTGCAACAGTACAACGTACATACAGGATGCCTTCCAGCTGC	NM_138389.1	FAM114A1	ILMN_5266		38621514	38619031	29789372	GO:0005737	GO:0005737			+	1760	S	NP_612398.1	NM_138389.1	NM_138389.1	Noxp20
3440681	1.60992	0.686987	1.60992	up	ILMN_1699552	PDZRN3	23024	XM_001133042.1	PREDICTED: Homo sapiens PDZ domain containing RING finger 3 (PDZRN3), mRNA.		CAAACCCTACAACTCTGGGTGTCATAGGTCTATTTTAAGGGAAGAGAGAG	XM_001133042.1	PDZRN3	ILMN_174364				113415101	GO:0005515|GO:0008270|GO:0046872		GO:0005515|GO:0008270|GO:0046872			3205	A	XP_001133042.1	NM_015009.1	XM_001133042.1
3460053	1.61063	0.687626	1.61063	up	ILMN_1732923	SIPA1L2	57568	NM_020808.3	Homo sapiens signal-induced proliferation-associated 1 like 2 (SIPA1L2), mRNA.	chr1	TCAGACCGAGAAGCAGGGTGAGAGATTCTAACGACTGGATGCTGCTAGTA	NM_020808.3	SIPA1L2	ILMN_167573		232533860	232533811	112421012	GO:0005622|GO:0051056|GO:0005096|GO:0005515	GO:0005622	GO:0005096|GO:0005515	GO:0051056	-	6339	S	NP_065859.3	NM_020808.1	NM_020808.3	SPAL2; FLJ23126; KIAA1389; FLJ23632
6200577	1.6108	0.687776	1.6108	up	ILMN_1731714	CREB5	9586	NM_182898.2	Homo sapiens cAMP responsive element binding protein 5 (CREB5), transcript variant 1, mRNA.	chr7	GAGGAAGTCCCAAAAAGGTGCTGTCACTTTAAGTTCTGGACTTGGGGTTC	NM_182898.2	CREB5	ILMN_19489		28830624	28830575	59938769	GO:0005622|GO:0005634|GO:0006350|GO:0006366|GO:0045893|GO:0003700|GO:0008270|GO:0043565|GO:0046872|GO:0046983	GO:0005622|GO:0005634	GO:0003700|GO:0008270|GO:0043565|GO:0046872|GO:0046983	GO:0006350|GO:0006366|GO:0045893	+	8163	A	NP_878901.2	NM_182898.2	NM_182898.2	CRE-BPA
5670672	1.61125	0.688177	1.61125	up	ILMN_1667551	GUSBL1	387036	NR_003504.1	Homo sapiens glucuronidase, beta-like 1 (GUSBL1), non-coding RNA.	chr6	GGGCACCTGGAGTTGATTCAGCTGCAGCTGGCCGCCCAGTTTGAGAATTG	NR_003504.1	GUSBL1	ILMN_306729		26959217	26959168	153791588	GO:0005975|GO:0004553		GO:0004553	GO:0005975	-	425	I		XM_932770.1	NR_003504.1	bA239L20.5; SMAC3L; bGLU-Lp; b55C20.1; GUSBP4; bA239L20.1; SMAC3L2; SMA3-L; GUSBP2
7000193	1.61267	0.689447	1.61267	up	ILMN_1848552				Homo sapiens mRNA; cDNA DKFZp686F09166 (from clone DKFZp686F09166)	chr9	CCAGCCTATACTGCTAGCAGCTGCTCATACTGCAGTCAATTACTGGAAGC	BX537698	HS.370359	ILMN_88045	Hs.370359	14071923	14071874	31873434					-	4953	S		Hs.370359	Hs.370359
7400343	1.61303	0.689771	1.61303	up	ILMN_2344216	STX2	2054	NM_001980.2	Homo sapiens syntaxin 2 (STX2), transcript variant 1, mRNA.	chr12	CACTTGTCCAATGATGTGTATGTCTAAGCCTCATGTACCGATTTGAAGTC	NM_001980.2	STX2	ILMN_7501		131274378	131274329	37577286	GO:0005625|GO:0005792|GO:0016020|GO:0016021|GO:0016323|GO:0006886|GO:0007165|GO:0007340|GO:0007340|GO:0007398|GO:0009887|GO:0016192|GO:0030154|GO:0005484|GO:0048306|GO:0048306	GO:0005625|GO:0005792|GO:0016020|GO:0016021|GO:0016323	GO:0005484|GO:0048306|GO:0048306	GO:0006886|GO:0007165|GO:0007340|GO:0007340|GO:0007398|GO:0009887|GO:0016192|GO:0030154	-	3097	A	NP_001971.2	NM_001980.2	NM_001980.2	MGC51014; STX2C; STX2A; EPM; STX2B; EPIM
5910113	1.61361	0.690289	1.61361	up	ILMN_1687301	VCAN	1462	NM_004385.2	Homo sapiens versican (VCAN), mRNA.	chr5	CAGCCATAGGTGCAGTTTGCTTCTACATGATGCTAAAGGCTGCGAATGGG	NM_004385.2	VCAN	ILMN_25778		82912634	82912585	21361115	GO:0005576|GO:0005578|GO:0005578|GO:0007155|GO:0007275|GO:0007507|GO:0008037|GO:0008347|GO:0005488|GO:0005509|GO:0005529|GO:0005540	GO:0005576|GO:0005578|GO:0005578	GO:0005488|GO:0005509|GO:0005529|GO:0005540	GO:0007155|GO:0007275|GO:0007507|GO:0008037|GO:0008347	+	11033	S	NP_004376.2	NM_004385.2	NM_004385.2	DKFZp686K06110; WGN; VERSICAN; PG-M; WGN1; ERVR; CSPG2
6290612	1.61372	0.690388	1.61372	up	ILMN_2413331	TMEM107	84314	NM_032354.2	Homo sapiens transmembrane protein 107 (TMEM107), transcript variant 1, mRNA.	chr17	CAGGACTTGCAACACCCTGATTGCTCCTGTCTGATTCTTTCTGACGATCA	NM_032354.2	TMEM107	ILMN_21663		8017530	8017481	34101275	GO:0016020|GO:0016021	GO:0016020|GO:0016021			-	1269	A	NP_115730.2	NM_032354.2	NM_032354.2	MGC10744; GRVS638; PRO1268
3440670	1.61407	0.690706	1.61407	up	ILMN_1687080	LOC402251	402251	XM_377933.3	PREDICTED: Homo sapiens similar to eukaryotic translation elongation factor 1 alpha 2 (LOC402251), mRNA.		ATGCATCATGAAGCTTCGAGTGAAGCTCTTCCTGGGGACAATGTGGGACT	XM_377933.3	LOC402251	ILMN_45342				89026821	GO:0016021|GO:0006810|GO:0005524|GO:0042626	GO:0016021	GO:0005524|GO:0042626	GO:0006810		1	S	XP_377933.3	XM_377933.3	XM_377933.3
5720056	1.61465	0.691226	1.61465	up	ILMN_1707631	MED10	84246	NM_032286.2	Homo sapiens mediator complex subunit 10 (MED10), mRNA.	chr5	AGCAGCTTGTCTGGCGTCAACTGGCTTTCAGAGTGCTGACCCCTCATCAC	NM_032286.2	MED10	ILMN_28728		6425419	6425370	49227853	GO:0005634|GO:0006350|GO:0006355	GO:0005634		GO:0006350|GO:0006355	-	647	S	NP_115662.2	NM_032286.2	NM_032286.2	L6; MGC5309; NUT2; TRG20
4060139	1.61489	0.691435	1.61489	up	ILMN_1686313	PLXNB3	5365	NM_005393.1	Homo sapiens plexin B3 (PLXNB3), mRNA.	chrX	GGTCGCCGCCCTGGTGGAAAACAAAGTGACTGACCTGTGAGCTCTGGCTC	NM_005393.1	PLXNB3	ILMN_12467		152697698	152697649	10864080	GO:0005622|GO:0016020|GO:0016021|GO:0007165|GO:0007275|GO:0004872	GO:0005622|GO:0016020|GO:0016021	GO:0004872	GO:0007165|GO:0007275	+	5805	S	NP_005384.2	NM_005393.1	NM_005393.1	PLEXB3; PLEXR; FLJ76953; PLXN6
1260040	1.61546	0.691946	1.61546	up	ILMN_1735877	EFEMP1	2202	NM_004105.3	Homo sapiens EGF-containing fibulin-like extracellular matrix protein 1 (EFEMP1), transcript variant 1, mRNA.	chr2	TCCTGGCATCCAGAGTGACAGTGAACTTAAGCAAATTACCCTCCTACCCA	NM_004105.3	EFEMP1	ILMN_41541		56093251	56093202	86787911	GO:0005576|GO:0005578|GO:0007601|GO:0005509|GO:0005509|GO:0005515	GO:0005576|GO:0005578	GO:0005509|GO:0005509|GO:0005515	GO:0007601	-	2768	A	NP_004096.2	NM_004105.2	NM_004105.3	FBNL; MLVT; FLJ35535; FBLN3; DRAD; S1-5; MGC111353; DHRD; MTLV
5690270	1.61564	0.692107	1.61564	up	ILMN_1682599	GPRC5A	9052	NM_003979.3	Homo sapiens G protein-coupled receptor, family C, group 5, member A (GPRC5A), mRNA.	chr12	GGTCACCCCTCTCTTCTTGCACTGTCCCCAAACTTGCTGTCAATTCCGAG	NM_003979.3	GPRC5A	ILMN_23940		12957570	12957521	63252917	GO:0005783|GO:0005794|GO:0005886|GO:0005887|GO:0030659|GO:0031410|GO:0007165|GO:0007186|GO:0004872|GO:0004930	GO:0005783|GO:0005794|GO:0005886|GO:0005887|GO:0030659|GO:0031410	GO:0004872|GO:0004930	GO:0007165|GO:0007186	+	2505	S	NP_003970.1	NM_003979.3	NM_003979.3	RAIG1; RAI3; GPCR5A
3940201	1.61609	0.692505	1.61609	up	ILMN_2090351	OR7E156P	283491	NR_002171.1	Homo sapiens olfactory receptor, family 7, subfamily E, member 156 pseudogene (OR7E156P), non-coding RNA.	chr13	CACCTAATACCCACAGTCCTCCAGGCTCCAGTAGATTGCAAATGACCTGC	NR_002171.1	OR7E156P	ILMN_13738		63212926	63212355	53828706					+	2186	S		NR_002171.1	NR_002171.1
5960181	1.61659	0.692951	1.61659	up	ILMN_2398107	ASNS	440	NM_133436.1	Homo sapiens asparagine synthetase (ASNS), transcript variant 1, mRNA.	chr7	CGTGTTGGATGGGGACTGTGGGTAGATAGGGGAACAATGAGAGTCAACTC	NM_133436.1	ASNS	ILMN_172836		97319467	97319418	19718773	GO:0005625|GO:0005829|GO:0006529|GO:0006541|GO:0008152|GO:0008652|GO:0042149|GO:0043066|GO:0045931|GO:0004066|GO:0004066|GO:0004066|GO:0004066|GO:0004066|GO:0016874	GO:0005625|GO:0005829	GO:0004066|GO:0004066|GO:0004066|GO:0004066|GO:0004066|GO:0016874	GO:0006529|GO:0006541|GO:0008152|GO:0008652|GO:0042149|GO:0043066|GO:0045931	-	2199	A	NP_597680.1	NM_133436.1	NM_133436.1	TS11
6100446	1.61689	0.693222	1.61689	up	ILMN_1840316				Homo sapiens cDNA clone IMAGE:6186815, partial cds	chr1	CTACACCCACATCCATTGTCACTTTTTGTCTATCACCTGGGCTTCAAGGC	BC064139	HS.105791	ILMN_74938	Hs.105791	85391070	85391021	39795805					-	1360	S		Hs.105791	Hs.105791
4260672	1.61792	0.694138	1.61792	up	ILMN_2133534	SMA4	11039	NM_021652.2	Homo sapiens SMA4 (SMA4), mRNA.		GAGCGCGTATGGAGTGGAAACGCTTGTAGGGCTTCACCAGGTAAGCGGTG	NM_021652.2	SMA4	ILMN_25253				117320510	GO:0005575|GO:0005975|GO:0008150|GO:0003674|GO:0004553	GO:0005575	GO:0003674|GO:0004553	GO:0005975|GO:0008150		524	S	NP_067684.2	NM_021652.2	NM_021652.2	MGC22265
3360349	1.61797	0.694182	1.61797	up	ILMN_1699206	FHDC1	85462	NM_033393.2	Homo sapiens FH2 domain containing 1 (FHDC1), mRNA.	chr4	CCTGGGTCAGCTCCTCAGAACCAACCCCCAGCATCTCTAAAGCAAAAGCC	NM_033393.2	FHDC1	ILMN_162490		153900511	153900462	145309323	GO:0016043|GO:0030036|GO:0003779		GO:0003779	GO:0016043|GO:0030036	+	6094	S	NP_203751.2	NM_033393.1	NM_033393.2	KIAA1727
520255	1.61948	0.69553	1.61948	up	ILMN_1702636	TUBB6	84617	NM_032525.1	Homo sapiens tubulin, beta 6 (TUBB6), mRNA.	chr18	AGGCTACGTGGGAGACTCGGCGCTGCAGCTGGAGAGAATCAACGTCTACT	NM_032525.1	TUBB6	ILMN_26276		12298789	12298740	14210535	GO:0005737|GO:0005874|GO:0043234|GO:0007018|GO:0051258|GO:0000166|GO:0003924|GO:0005198|GO:0005525	GO:0005737|GO:0005874|GO:0043234	GO:0000166|GO:0003924|GO:0005198|GO:0005525	GO:0007018|GO:0051258	+	147	I	NP_115914.1	NM_032525.1	NM_032525.1	MGC132410; HsT1601; MGC4083; TUBB-5
4640242	1.6198	0.695817	1.6198	up	ILMN_1741350	CEP70	80321	NM_024491.2	Homo sapiens centrosomal protein 70kDa (CEP70), mRNA.	chr3	TGCCAAGGGCTCTCTAAATTTAGCCAGTAGGAAGCTACTGCTCTCCTGGC	NM_024491.2	CEP70	ILMN_17733		139696170	139696121	50658081	GO:0005813	GO:0005813			-	2368	S	NP_077817.2	NM_024491.2	NM_024491.2	FLJ13036; BITE
3710070	1.62114	0.697012	1.62114	up	ILMN_3246783	LOC100131330	100131330	XM_001714119.1	PREDICTED: Homo sapiens similar to Family with sequence similarity 139, member A (LOC100131330), mRNA.		GTCCATGGCCTGTTAGGAACCAGAACACACAGCAGGATGTGAGCAGCGGG	XM_001714119.1	LOC100131330	ILMN_349063				169171571						918	S	XP_001714171.1	XM_001714119.1	XM_001714119.1
620546	1.62141	0.697251	1.62141	up	ILMN_2077623	RRAS2	22800	NM_012250.3	Homo sapiens related RAS viral (r-ras) oncogene homolog 2 (RRAS2), mRNA.	chr11	GAAGCTGGCTAGTCCTTTCTGTGAAGCTAATACAATGGTCATTTCCAGAC	NM_012250.3	RRAS2	ILMN_165732		14257331	14257282	38569462	GO:0005622|GO:0005783|GO:0005886|GO:0007265|GO:0009987|GO:0030335|GO:0000166|GO:0003924|GO:0005515|GO:0005525	GO:0005622|GO:0005783|GO:0005886	GO:0000166|GO:0003924|GO:0005515|GO:0005525	GO:0007265|GO:0009987|GO:0030335	-	1039	S	NP_036382.2	NM_012250.3	NM_012250.3	TC21
6660356	1.62203	0.697797	1.62203	up	ILMN_2204754	TMX4	56255	NM_021156.2	Homo sapiens thioredoxin-related transmembrane protein 4 (TMX4), mRNA.	chr20	TCAAGCCAGAAGTCCTCTAAGTCTTGCCAGTACAAGGTAGTCTTGTGAAG	NM_021156.2	TMX4	ILMN_23065		7962012	7961963	40254946					-	2068	S	NP_066979.2	NM_021156.2	NM_021156.2	DJ971N18.2; KIAA1162
2710341	1.6221	0.697866	1.6221	up	ILMN_2360415	PRNP	5621	NM_183079.2	Homo sapiens prion protein (PRNP), transcript variant 2, mRNA.	chr20	CAGCCCGCTGGAGCATGAGCTCTGTGTGTACCGAGAACTGGGGTGATGTT	NM_183079.2	PRNP	ILMN_11177		4629212	4629163	122056621	GO:0005783|GO:0005794|GO:0005886|GO:0045121|GO:0016020|GO:0005783|GO:0005794|GO:0005886|GO:0045121|GO:0016020|GO:0005737|GO:0005783|GO:0005794|GO:0005886|GO:0019898|GO:0031225|GO:0045121|GO:0006979|GO:0051260|GO:0051260|GO:0006979|GO:0051260|GO:0051260|GO:0006878|GO:0006979|GO:0008152|GO:0051260|GO:0005507|GO:0005515|GO:0005507|GO:0005515|GO:0005507|GO:0008017|GO:0042802	GO:0005783|GO:0005794|GO:0005886|GO:0045121|GO:0016020|GO:0005783|GO:0005794|GO:0005886|GO:0045121|GO:0016020|GO:0005737|GO:0005783|GO:0005794|GO:0005886|GO:0019898|GO:0031225|GO:0045121	GO:0005507|GO:0005515|GO:0005507|GO:0005515|GO:0005507|GO:0008017|GO:0042802	GO:0006979|GO:0051260|GO:0051260|GO:0006979|GO:0051260|GO:0051260|GO:0006878|GO:0006979|GO:0008152|GO:0051260	+	1665	A	NP_898902.1	NM_183079.2	NM_183079.2	CD230; PrP33-35C; ASCR; PrP27-30; GSS; CJD; PRIP; PrPc; PrP; MGC26679
3940017	1.62248	0.698203	1.62248	up	ILMN_1695880	LOX	4015	NM_002317.3	Homo sapiens lysyl oxidase (LOX), mRNA.	chr5	CGCTGTGACATTCGCTACACAGGACATCATGCGTATGCCTCAGGCTGCAC	NM_002317.3	LOX	ILMN_11693		121433705	121433656	21264603	GO:0005576|GO:0005581|GO:0001568|GO:0006464|GO:0007169|GO:0030199|GO:0030324|GO:0048251|GO:0055114|GO:0004720|GO:0005507|GO:0005515|GO:0016491|GO:0046872	GO:0005576|GO:0005581	GO:0004720|GO:0005507|GO:0005515|GO:0016491|GO:0046872	GO:0001568|GO:0006464|GO:0007169|GO:0030199|GO:0030324|GO:0048251|GO:0055114	-	1462	S	NP_002308.2	NM_002317.3	NM_002317.3	MGC105112
7570379	1.62256	0.698271	1.62256	up	ILMN_2280135	P4HA2	8974	NM_001017974.1	Homo sapiens prolyl 4-hydroxylase, alpha polypeptide II (P4HA2), transcript variant 3, mRNA.	chr5	GCTGACCGGGCGACGCCGCGGGAGGTTCTGGAAACGCCGGGAGCTGCGAG	NM_001017974.1	P4HA2	ILMN_9080		131591437	131591388	63252892	GO:0005783|GO:0005788|GO:0018401|GO:0019538|GO:0055114|GO:0018401|GO:0004656|GO:0004656|GO:0005506|GO:0005515|GO:0005515|GO:0009055|GO:0016491|GO:0016702|GO:0016706|GO:0031418|GO:0046872|GO:0004656|GO:0005515	GO:0005783|GO:0005788	GO:0004656|GO:0004656|GO:0005506|GO:0005515|GO:0005515|GO:0009055|GO:0016491|GO:0016702|GO:0016706|GO:0031418|GO:0046872|GO:0004656|GO:0005515	GO:0018401|GO:0019538|GO:0055114|GO:0018401	-	18	I	NP_001017974.1	NM_001017974.1	NM_001017974.1	4-PH alpha 2
20324	1.62396	0.699514	1.62396	up	ILMN_2294976	RNASE4	6038	NM_194430.1	Homo sapiens ribonuclease, RNase A family, 4 (RNASE4), transcript variant 1, mRNA.	chr14	GTTGGAAGAGATGGTGATGGGCCTGGGCGTTTTGTTGTTGGTCTTCGTGC	NM_194430.1	RNASE4	ILMN_182182		20231603	20231554	37577169	GO:0005576|GO:0006379|GO:0003676|GO:0004519|GO:0004522|GO:0016787	GO:0005576	GO:0003676|GO:0004519|GO:0004522|GO:0016787	GO:0006379	+	555	I	NP_919411.1	NM_194430.1	NM_194430.1	RNS4; MGC9306
7380221	1.62408	0.699619	1.62408	up	ILMN_1683678	SPATS2L	26010	NM_001100422.1	Homo sapiens spermatogenesis associated, serine-rich 2-like (SPATS2L), transcript variant 2, mRNA.	chr2	CCCTGCCCGAGGTGCTGACCCAATTCGCTGCCAAAAGAGTGTCAATCAGA	NM_001100422.1	SPATS2L	ILMN_307385		201051088	201051039	154426252	GO:0043234	GO:0043234			+	2129	S	NP_001093892.1	NM_015535.1	NM_001100422.1	DNAPTP6; DKFZp564A2416
3940392	1.62465	0.700128	1.62465	up	ILMN_1810628	KIAA0367	23273	NM_015225.1	Homo sapiens KIAA0367 (KIAA0367), mRNA.	chr9	CTCTCTAAGACATTCTCTGAGGTGTGTGAGGAAGTCACTACTCCTAGCCT	NM_015225.1	KIAA0367	ILMN_23214		78416470	78416421	62412855	GO:0016491|GO:0046914		GO:0016491|GO:0046914		-	11347	S	NP_056040.1	NM_015225.1	NM_015225.1	BNIPXL; BMCC1; bA214N16.3; A214N16.3
4900333	1.62481	0.700274	1.62481	up	ILMN_1772731	HAGH	3029	NM_005326.4	Homo sapiens hydroxyacylglutathione hydrolase (HAGH), nuclear gene encoding mitochondrial protein, transcript variant 1, mRNA.	chr16	GGCCGCCCTGCACCTTCAGCGGATTTGGGGATTAGGCTCTTTTAGGTAAC	NM_005326.4	HAGH	ILMN_22401		1859282	1859233	94538321	GO:0004416|GO:0008270|GO:0016787|GO:0046872		GO:0004416|GO:0008270|GO:0016787|GO:0046872		-	1335	S	NP_005317.2	NM_005326.3	NM_005326.4	HAGH1; GLX2; GLXII; GLO2
1070594	1.6254	0.700797	1.6254	up	ILMN_1767349	ABCB4	5244	NM_018850.2	Homo sapiens ATP-binding cassette, sub-family B (MDR/TAP), member 4 (ABCB4), transcript variant C, mRNA.	chr7	GCCCTCATCAGACAACCTCAAATCCTCCTGTTGGATGAAGCTACATCAGC	NM_018850.2	ABCB4	ILMN_24715		87032521	87032472	112380624	GO:0005624|GO:0005887|GO:0016020|GO:0046581|GO:0006629|GO:0006810|GO:0042493|GO:0000166|GO:0005524|GO:0008559|GO:0016787|GO:0016887	GO:0005624|GO:0005887|GO:0016020|GO:0046581	GO:0000166|GO:0005524|GO:0008559|GO:0016787|GO:0016887	GO:0006629|GO:0006810|GO:0042493	-	3497	A	NP_061338.1	NM_000443.2	NM_018850.2	PGY3; PFIC-3; MDR2/3; MDR3; MDR2; ABC21; GBD1
6220736	1.62556	0.700941	1.62556	up	ILMN_1698252	FANCB	2187	NM_152633.2	Homo sapiens Fanconi anemia, complementation group B (FANCB), transcript variant 2, mRNA.	chrX	TGCAGAGGTGTGAAGTGAGCAAAGGAAAGAGTAGTGTCGTCGCGGCTGCT	NM_152633.2	FANCB	ILMN_1522		14861914	14861865	66528685	GO:0005634|GO:0006281	GO:0005634		GO:0006281	-	2501	A	NP_689846.1	NM_001018113.1	NM_152633.2	FAAP95; FA2; FACB; FAB; FAAP90
1770703	1.62557	0.700946	1.62557	up	ILMN_1739946	VKORC1	79001	NM_024006.4	Homo sapiens vitamin K epoxide reductase complex, subunit 1 (VKORC1), transcript variant 1, mRNA.	chr16	GTGCCACACGCTCGCTCTTTTTTACACCCAGTGCCTCTGACTCTGTCCCC	NM_024006.4	VKORC1	ILMN_8513		31102299	31102250	45827737	GO:0005783|GO:0005789|GO:0016020|GO:0016021|GO:0042373|GO:0050820|GO:0055114|GO:0006508|GO:0016491|GO:0047057|GO:0003824|GO:0004252	GO:0005783|GO:0005789|GO:0016020|GO:0016021	GO:0016491|GO:0047057|GO:0003824|GO:0004252	GO:0042373|GO:0050820|GO:0055114|GO:0006508	-	873	A	NP_076869.1	NM_024006.4	NM_024006.4	MST134; EDTP308; IMAGE3455200; VKCFD2; FLJ00289; MST576; MGC2694; VKOR
2190020	1.62694	0.702164	1.62694	up	ILMN_1807925	GNG2	54331	NM_053064.3	Homo sapiens guanine nucleotide binding protein (G protein), gamma 2 (GNG2), mRNA.	chr14	GGTGACTGAGGCATCATTAGAAGGCCCAGACGATTTCCACTATTCACAGC	NM_053064.3	GNG2	ILMN_5207		51505320	51505271	121582463	GO:0005794|GO:0005834|GO:0005886|GO:0007165|GO:0007186|GO:0008283|GO:0009755|GO:0004871	GO:0005794|GO:0005834|GO:0005886	GO:0004871	GO:0007165|GO:0007186|GO:0008283|GO:0009755	+	2861	S	NP_444292.1	NM_053064.2	NM_053064.3
1170647	1.62765	0.702788	1.62765	up	ILMN_1806408	ACADVL	37	NM_001033859.1	Homo sapiens acyl-Coenzyme A dehydrogenase, very long chain (ACADVL), nuclear gene encoding mitochondrial protein, transcript variant 2, mRNA.	chr17	GGCCTGTCCCAGTTATGTGCCTTCCCTCAAGCCAAAGCCGAAGCCCCTTT	NM_001033859.1	ACADVL	ILMN_21863		7069204	7069155	76496474	GO:0005739|GO:0005743|GO:0016020|GO:0006629|GO:0006631|GO:0006635|GO:0015980|GO:0055114|GO:0004466|GO:0009055|GO:0050660	GO:0005739|GO:0005743|GO:0016020	GO:0004466|GO:0009055|GO:0050660	GO:0006629|GO:0006631|GO:0006635|GO:0015980|GO:0055114	+	2068	A	NP_001029031.1	NM_000018.2	NM_001033859.1	ACAD6; VLCAD; LCACD
7610187	1.62768	0.702821	1.62768	up	ILMN_2358457	ATF4	468	NM_182810.1	Homo sapiens activating transcription factor 4 (tax-responsive enhancer element B67) (ATF4), transcript variant 2, mRNA.	chr22	CTGGGCAGTGAAGTGGATATCACTGAAGGAGATAGGAAGCCAGACTACAC	NM_182810.1	ATF4	ILMN_23435		38248090	38248041	33469973	GO:0005634|GO:0005737|GO:0005886|GO:0006094|GO:0006350|GO:0006355|GO:0006520|GO:0006950|GO:0045944|GO:0045944|GO:0003700|GO:0003704|GO:0016563|GO:0016563|GO:0016563|GO:0043565|GO:0046983	GO:0005634|GO:0005737|GO:0005886	GO:0003700|GO:0003704|GO:0016563|GO:0016563|GO:0016563|GO:0043565|GO:0046983	GO:0006094|GO:0006350|GO:0006355|GO:0006520|GO:0006950|GO:0045944|GO:0045944	+	824	A	NP_877962.1	NM_182810.1	NM_182810.1	TXREB; TAXREB67; CREB2; CREB-2
5810687	1.62799	0.703094	1.62799	up	ILMN_1663401	LARP6	55323	NM_197958.1	Homo sapiens La ribonucleoprotein domain family, member 6 (LARP6), transcript variant 2, mRNA.	chr15	CAGCACCCAGCACATAGGACATGTTTGTTGACTGAATGCGTATCTCTATC	NM_197958.1	LARP6	ILMN_25698		71143993	71143944	37537705	GO:0005634|GO:0005737|GO:0030529|GO:0030529|GO:0006396|GO:0003723|GO:0003676	GO:0005634|GO:0005737|GO:0030529|GO:0030529	GO:0003723|GO:0003676	GO:0006396	-	337	I	NP_932062.1	NM_197958.1	NM_197958.1	FLJ11196; ACHN
6350711	1.62855	0.703591	1.62855	up	ILMN_1651254	LPP	4026	NM_005578.2	Homo sapiens LIM domain containing preferred translocation partner in lipoma (LPP), mRNA.	chr3	GTGCCTCAAGTCCATTTCTTGGGATCGCTCGTTTGGTGCACTCTCGTGGG	NM_005578.2	LPP	ILMN_179565		190079100	190079051	59853294	GO:0005575|GO:0005634|GO:0005737|GO:0005886|GO:0030054|GO:0007155|GO:0008150|GO:0003674|GO:0005515|GO:0008270|GO:0046872	GO:0005575|GO:0005634|GO:0005737|GO:0005886|GO:0030054	GO:0003674|GO:0005515|GO:0008270|GO:0046872	GO:0007155|GO:0008150	+	6175	S	NP_005569.1	NM_005578.2	NM_005578.2
7210035	1.62859	0.703623	1.62859	up	ILMN_1892403	SNORD13	692084	NR_003041.1	Homo sapiens small nucleolar RNA, C/D box 13 (SNORD13), small nucleolar RNA.	chr8	GAGCGTGATGATTGGGTGTTCATACGCTTGTGTGAGATGTGCCACCCTTG	NR_003041.1	SNORD13	ILMN_168446		33371059	33371010	94721317					+	18	S		Hs.583806	NR_003041.1	U13
5910196	1.6305	0.705316	1.6305	up	ILMN_3236130	LOC100132547	100132547	XR_039468.1	PREDICTED: Homo sapiens misc_RNA (LOC100132547), miscRNA.	chr12	CGGGTGCAGTGGAAAAAGGCTAATGGCACAACTGTCCATGTGGGCCCTCG	XR_039468.1	LOC100132547	ILMN_335574		49046000	49045951	169204080					+	250	S		XR_039468.1	XR_039468.1
7550307	1.63304	0.707562	1.63304	up	ILMN_1793476	PRKCDBP	112464	NM_145040.2	Homo sapiens protein kinase C, delta binding protein (PRKCDBP), mRNA.	chr11	AAATGGAGAGTGTAGCCTGAGGGCTGGTGTTGCCTGCCTCCCCTGTGCTT	NM_145040.2	PRKCDBP	ILMN_26260		6340411	6340362	47132586	GO:0045786			GO:0045786	-	801	S	NP_659477.2	NM_145040.2	NM_145040.2	HSRBC; MGC20400; SRBC
360187	1.63345	0.707918	1.63345	up	ILMN_2404135	RIOK3	8780	NM_003831.2	Homo sapiens RIO kinase 3 (yeast) (RIOK3), transcript variant 1, mRNA.	chr18	AACCTGAGGAGTGGGCAATGGTGCTTCTGTGCTTTTCCCCCTTGTAACCC	NM_003831.2	RIOK3	ILMN_19558		19315378	19315329	22325376	GO:0005634|GO:0005737|GO:0006468|GO:0007059|GO:0006468|GO:0000166|GO:0004674|GO:0005515|GO:0005524|GO:0016301|GO:0016740|GO:0004674|GO:0005515|GO:0005524|GO:0016301	GO:0005634|GO:0005737	GO:0000166|GO:0004674|GO:0005515|GO:0005524|GO:0016301|GO:0016740|GO:0004674|GO:0005515|GO:0005524|GO:0016301	GO:0006468|GO:0007059|GO:0006468	+	1796	A	NP_003822.2	NM_003831.2	NM_003831.2	DKFZp779L1370; SUDD
4060131	1.63444	0.708801	1.63444	up	ILMN_1797372	C3orf58	205428	NM_173552.2	Homo sapiens chromosome 3 open reading frame 58 (C3orf58), mRNA.	chr3	GCCAGCGGTGATTGCTACTTGAGGTAGTTTTTTACAACTACCATTTCCCC	NM_173552.2	C3ORF58	ILMN_16873		145193521	145193472	34222231					+	3654	S	NP_775823.1	NM_173552.2	NM_173552.2	MGC33365
2480224	1.63656	0.71067	1.63656	up	ILMN_1693620	PGM3	5238	NM_015599.1	Homo sapiens phosphoglucomutase 3 (PGM3), mRNA.	chr6	CTTGGCTCTGAAGGGCTTGACTGTACAACAGTGGGATGCTCTCTATACAG	NM_015599.1	PGM3	ILMN_14773		83938452	83938403	7661567	GO:0005575|GO:0005975|GO:0006041|GO:0006048|GO:0007283|GO:0009790|GO:0019255|GO:0030097|GO:0000287|GO:0004610|GO:0004610|GO:0004614|GO:0016853	GO:0005575	GO:0000287|GO:0004610|GO:0004610|GO:0004614|GO:0016853	GO:0005975|GO:0006041|GO:0006048|GO:0007283|GO:0009790|GO:0019255|GO:0030097	-	1327	S	NP_056414.1	NM_015599.1	NM_015599.1	AGM1; PAGM; DKFZp434B187
4670750	1.63683	0.710906	1.63683	up	ILMN_1685005	TNFRSF1A	7132	NM_001065.2	Homo sapiens tumor necrosis factor receptor superfamily, member 1A (TNFRSF1A), mRNA.	chr12	GAGGGACGCTATGCCTCATGCCCGTTTTGGGTGTCCTCACCAGCAAGGCT	NM_001065.2	TNFRSF1A	ILMN_173343		6438235	6438186	23312372	GO:0005576|GO:0005886|GO:0005886|GO:0005886|GO:0005886|GO:0005887|GO:0006693|GO:0006915|GO:0019221|GO:0043123|GO:0044419|GO:0045944|GO:0050729|GO:0004872|GO:0005031|GO:0005515|GO:0005515|GO:0005515	GO:0005576|GO:0005886|GO:0005886|GO:0005886|GO:0005886|GO:0005887	GO:0004872|GO:0005031|GO:0005515|GO:0005515|GO:0005515	GO:0006693|GO:0006915|GO:0019221|GO:0043123|GO:0044419|GO:0045944|GO:0050729	-	1891	S	NP_001056.1	NM_001065.2	NM_001065.2	TNFR1; p60; CD120a; p55-R; TNFR60; TNF-R55; TNFAR; TBP1; TNF-R-I; TNFR55; FPF; TNF-R; p55; MGC19588
1660037	1.63693	0.710989	1.63693	up	ILMN_1739521	NLGN1	22871	NM_014932.2	Homo sapiens neuroligin 1 (NLGN1), mRNA.	chr3	GATGGAACCAACTTTGTACATCTTGGCCATGTCACTGGTCATTGTGTGAA	NM_014932.2	NLGN1	ILMN_15512		174000809	174000760	31317253	GO:0005886|GO:0005887|GO:0030054|GO:0045202|GO:0045211|GO:0016020|GO:0006605|GO:0007155|GO:0007416|GO:0016080|GO:0016339|GO:0045664|GO:0007155|GO:0042043	GO:0005886|GO:0005887|GO:0030054|GO:0045202|GO:0045211|GO:0016020	GO:0042043	GO:0006605|GO:0007155|GO:0007416|GO:0016080|GO:0016339|GO:0045664|GO:0007155	+	4562	S	NP_055747.1	NM_014932.2	NM_014932.2	KIAA1070; MGC45115
7510309	1.63736	0.711374	1.63736	up	ILMN_1769282	FRMD6	122786	NM_152330.2	Homo sapiens FERM domain containing 6 (FRMD6), mRNA.	chr14	TGTCTGTGCTGTCCCTCCTGTGCTGGGTCGCGGATGTGTAGGCAACATTG	NM_152330.2	FRMD6	ILMN_25287		51266268	51266219	34303929	GO:0005737|GO:0005739|GO:0005856|GO:0005886|GO:0005488	GO:0005737|GO:0005739|GO:0005856|GO:0005886	GO:0005488		+	3800	S	NP_689543.1	NM_152330.2	NM_152330.2	c14_5320; MGC17921; C14orf31; Willin
3390639	1.63761	0.711591	1.63761	up	ILMN_1668861	LOC732165	732165	XM_001134259.1	PREDICTED: Homo sapiens similar to Triosephosphate isomerase (TIM) (Triose-phosphate isomerase), transcript variant 2 (LOC732165), mRNA.		GCCAATCCCTTCTCCACTTACTATAATGGTTGGAACTAAATGTCACCAAG	XM_001134259.1	LOC732165	ILMN_170212				113412117						983	A	XP_001134259.1	XM_934933.1	XM_001134259.1
990288	1.63793	0.711875	1.63793	up	ILMN_2355831	FHL2	2274	NM_201555.1	Homo sapiens four and a half LIM domains 2 (FHL2), transcript variant 2, mRNA.	chr2	CAGCTCTGTAACCTCCCGTTGCGTCAAGTCTAAACCAAGATTATGTGACT	NM_201555.1	FHL2	ILMN_21541		105977356	105977307	42403574	GO:0005634|GO:0005737|GO:0005856|GO:0005925|GO:0006350|GO:0006357|GO:0030521|GO:0045893|GO:0003713|GO:0008270|GO:0042802|GO:0046872|GO:0050681	GO:0005634|GO:0005737|GO:0005856|GO:0005925	GO:0003713|GO:0008270|GO:0042802|GO:0046872|GO:0050681	GO:0006350|GO:0006357|GO:0030521|GO:0045893	-	1802	A	NP_963849.1	NM_201555.1	NM_201555.1	SLIM3; AAG11; DRAL
6350239	1.63843	0.712312	1.63843	up	ILMN_1667519	RRAS2	22800	NM_012250.3	Homo sapiens related RAS viral (r-ras) oncogene homolog 2 (RRAS2), mRNA.	chr11	GTTTTAGCTACCAACGGCCAGGAAAAGCCCTCATCTTCTCTTTCTCTCCT	NM_012250.3	RRAS2	ILMN_165732		14257447	14257398	38569462	GO:0005622|GO:0005783|GO:0005886|GO:0007265|GO:0009987|GO:0030335|GO:0000166|GO:0003924|GO:0005515|GO:0005525	GO:0005622|GO:0005783|GO:0005886	GO:0000166|GO:0003924|GO:0005515|GO:0005525	GO:0007265|GO:0009987|GO:0030335	-	923	S	NP_036382.2	NM_012250.3	NM_012250.3	TC21
5700451	1.63897	0.712788	1.63897	up	ILMN_2089977	FKBP9L	360132	NM_182827.1	Homo sapiens FK506 binding protein 9-like (FKBP9L), mRNA.	chr7	AGCTGCTGCAAGACAGCAATGACAGTCCACCTGCCGGCCTGATTCCTGCA	NM_182827.1	FKBP9L	ILMN_163240		55716531	55716482	33469942	GO:0005783|GO:0006457|GO:0005509	GO:0005783	GO:0005509	GO:0006457	-	2180	S	NP_878247.1	NM_182827.1	NM_182827.1	MGC20531; FKBP9
6580168	1.63947	0.713232	1.63947	up	ILMN_1660544	ARRDC4	91947	NM_183376.1	Homo sapiens arrestin domain containing 4 (ARRDC4), mRNA.	chr15	CTTCTGAGTTATATAGTTCATGCCCTGCCAAGGCATTGTTCGACTCCATG	NM_183376.1	ARRDC4	ILMN_162925		96317412	96317363	34419646					+	3348	S	NP_899232.1	NM_183376.1	NM_183376.1	FLJ36045
1510392	1.64034	0.713996	1.64034	up	ILMN_2214790	LAMB1	3912	NM_002291.1	Homo sapiens laminin, beta 1 (LAMB1), mRNA.	chr7	AGCTCAAGAATTAGCAAGACTGGAAGGAGAAGTCCGTTCACTCCTAAAGG	NM_002291.1	LAMB1	ILMN_182874		107351721	107351672	4504950	GO:0005578|GO:0005576|GO:0005604|GO:0005604|GO:0005606|GO:0005607|GO:0005607|GO:0005737|GO:0005856|GO:0043257|GO:0043257|GO:0043259|GO:0048471|GO:0007155|GO:0030335|GO:0031175|GO:0042476|GO:0050679|GO:0005201|GO:0005515	GO:0005578|GO:0005576|GO:0005604|GO:0005604|GO:0005606|GO:0005607|GO:0005607|GO:0005737|GO:0005856|GO:0043257|GO:0043257|GO:0043259|GO:0048471	GO:0005201|GO:0005515	GO:0007155|GO:0030335|GO:0031175|GO:0042476|GO:0050679	-	5606	S	NP_002282.1	NM_002291.1	NM_002291.1	MGC142015; CLM
270201	1.64243	0.715828	1.64243	up	ILMN_2146389	MEGF10	84466	NM_032446.1	Homo sapiens multiple EGF-like-domains 10 (MEGF10), mRNA.	chr5	ACTGCCCGTTTAGAGTCCTGTTAATATTGATGTCCTAACACTGGGTCTGC	NM_032446.1	MEGF10	ILMN_27373		126824564	126824515	14192942	GO:0005886|GO:0016021|GO:0016323|GO:0006909|GO:0007155|GO:0005515	GO:0005886|GO:0016021|GO:0016323	GO:0005515	GO:0006909|GO:0007155	+	7232	S	NP_115822.1	NM_032446.1	NM_032446.1	FLJ41574; DKFZp781K1852; KIAA1780
4150215	1.6425	0.715894	1.6425	up	ILMN_1662848	TXNDC15	79770	NM_024715.3	Homo sapiens thioredoxin domain containing 15 (TXNDC15), mRNA.	chr5	GTATGTAACCAGAATTGGTTAGTGTGACCCCCTCAAGTAGCAAGTGATGG	NM_024715.3	TXNDC15	ILMN_16829		134235873	134235824	94421468	GO:0016020|GO:0016021|GO:0045454	GO:0016020|GO:0016021		GO:0045454	+	2190	S	NP_078991.3	NM_024715.2	NM_024715.3	FLJ22625; C5orf14; UNQ335
4220450	1.64359	0.716849	1.64359	up	ILMN_1829768				Homo sapiens mRNA; cDNA DKFZp564H1663 (from clone DKFZp564H1663)	chr12	TTTGTGTAATCTGATCATGCACTCAATGGTTGGAAAAGGCACTCCAGTGC	AL117598	HS.137206	ILMN_77796	Hs.137206	32427714	32427665	5912166					+	2179	S		Hs.137206	Hs.137206
6220113	1.6447	0.717822	1.6447	up	ILMN_1718152	DEPDC7	91614	NM_139160.2	Homo sapiens DEP domain containing 7 (DEPDC7), transcript variant 2, mRNA.	chr11	GGTGGTGGAAATAAGCAGAAGCTTTCCTGAGCAACCAGACCGAACAGACT	NM_139160.2	DEPDC7	ILMN_17145		33009606	33009557	116256343	GO:0005575|GO:0007242|GO:0008150|GO:0003674	GO:0005575	GO:0003674	GO:0007242|GO:0008150	+	1171	S	NP_631899.2	NM_139160.1	NM_139160.2	dJ85M6.4
6940446	1.64533	0.718378	1.64533	up	ILMN_1658989	MEX3B	84206	NM_032246.3	Homo sapiens mex-3 homolog B (C. elegans) (MEX3B), mRNA.	chr15	GAATGTTCGTGGAAGGGCCAGGAGTTCCTGTGAAACCAGGATACTGCAGC	NM_032246.3	MEX3B	ILMN_29516		82334991	82334942	47894110	GO:0005634|GO:0005737|GO:0046777|GO:0003723|GO:0005509|GO:0005515|GO:0008270	GO:0005634|GO:0005737	GO:0003723|GO:0005509|GO:0005515|GO:0008270	GO:0046777	-	2534	S	NP_115622.2	NM_032246.3	NM_032246.3	RNF195; DKFZp434J0617; RKHD3; MGC117199; MEX-3B
3170273	1.64566	0.718664	1.64566	up	ILMN_1810289	FER1L3	26509	NM_133337.1	Homo sapiens fer-1-like 3, myoferlin (C. elegans) (FER1L3), transcript variant 2, mRNA.	chr10	GCCATGTCACCGAGCCCCATTGATTCCCAGAGGGTCTTAGTCCTGGAAAG	NM_133337.1	FER1L3	ILMN_28913		95056596	95056547	19718758	GO:0005634|GO:0005886|GO:0016021|GO:0031965|GO:0006936|GO:0008015	GO:0005634|GO:0005886|GO:0016021|GO:0031965		GO:0006936|GO:0008015	-	6348	A	NP_579899.1	NM_013451.2	NM_133337.1	FLJ36571; FLJ90777; MYOF
4830433	1.64653	0.71943	1.64653	up	ILMN_1752810	LARP6	55323	NM_018357.2	Homo sapiens La ribonucleoprotein domain family, member 6 (LARP6), transcript variant 1, mRNA.	chr15	CAGTGACTGAGCTGTCCTCGATAGGCCATGCAAGGGCTTCCTGAGAGTTC	NM_018357.2	LARP6	ILMN_25584		71124042	71123993	37537709	GO:0005634|GO:0005737|GO:0030529|GO:0030529|GO:0006396|GO:0003723|GO:0003676	GO:0005634|GO:0005737|GO:0030529|GO:0030529	GO:0003723|GO:0003676	GO:0006396	-	1895	I	NP_060827.2	NM_018357.2	NM_018357.2	FLJ11196; ACHN
2680097	1.64807	0.720777	1.64807	up	ILMN_1711069	YPEL5	51646	NM_016061.1	Homo sapiens yippee-like 5 (Drosophila) (YPEL5), mRNA.	chr2	GTGACTTCTGAGTACAGTTAAGTTCCTCCTATTTGCCACTGGGCTGTTGG	NM_016061.1	YPEL5	ILMN_8828		30236684	30236635	7706340					+	1913	S	NP_057145.1	NM_016061.1	NM_016061.1	CGI-127
1110730	1.64867	0.721302	1.64867	up	ILMN_1787115	WWTR1	25937	NM_015472.3	Homo sapiens WW domain containing transcription regulator 1 (WWTR1), mRNA.	chr3	CTGCAAGCCTGCGTTCTTGTGACAGATTATACAGAATTGTGTCTGCAGGA	NM_015472.3	WWTR1	ILMN_24248		150721071	150721022	34147583	GO:0005634|GO:0005667|GO:0005730|GO:0005737|GO:0000122|GO:0001649|GO:0006350|GO:0006355|GO:0045599|GO:0045944|GO:0003713|GO:0003714|GO:0005515|GO:0030528|GO:0042803	GO:0005634|GO:0005667|GO:0005730|GO:0005737	GO:0003713|GO:0003714|GO:0005515|GO:0030528|GO:0042803	GO:0000122|GO:0001649|GO:0006350|GO:0006355|GO:0045599|GO:0045944	-	1647	S	NP_056287.1	NM_015472.3	NM_015472.3	TAZ; DKFZP586I1419
4220307	1.65065	0.723034	1.65065	up	ILMN_1757702	LOC647673	647673	XM_936731.1	PREDICTED: Homo sapiens similar to Translationally-controlled tumor protein (TCTP) (p23) (Histamine-releasing factor) (HRF) (Fortilin) (LOC647673), mRNA.		AGTGCTGCCGTAGTCTCCCTTCAGCCGCCATCATGATTATCTACCAGGAC	XM_936731.1	LOC647673	ILMN_33594				89030550						1	S	XP_941824.1	XM_936731.1	XM_936731.1
2000630	1.65102	0.723362	1.65102	up	ILMN_1716407	SORBS2	8470	NM_003603.4	Homo sapiens sorbin and SH3 domain containing 2 (SORBS2), transcript variant 1, mRNA.	chr4	GCAGACTAGCCTCTCCTTATCTCACAGATCACAAGCACCCCTAGATAGTG	NM_003603.4	SORBS2	ILMN_24126		186744164	186744115	77404350	GO:0005622|GO:0005634|GO:0005737|GO:0015629|GO:0030018|GO:0008150|GO:0005200|GO:0005515|GO:0008093|GO:0008270|GO:0008307	GO:0005622|GO:0005634|GO:0005737|GO:0015629|GO:0030018	GO:0005200|GO:0005515|GO:0008093|GO:0008270|GO:0008307	GO:0008150	-	4366	A	NP_003594.2	NM_003603.4	NM_003603.4	PRO0618; KIAA0777; ARGBP2
1570092	1.65182	0.724053	1.65182	up	ILMN_1699489	TUBB6	84617	XM_940079.1	PREDICTED: Homo sapiens tubulin, beta 6 (TUBB6), mRNA.		TGGTGTCGGCCCCTCACAAATGCAGCCAAGTCATGTAATTAGTCATCTGG	XM_940079.1	TUBB6	ILMN_138016				89047322	GO:0005737|GO:0005874|GO:0043234|GO:0007018|GO:0051258|GO:0000166|GO:0003924|GO:0005198|GO:0005525	GO:0005737|GO:0005874|GO:0043234	GO:0000166|GO:0003924|GO:0005198|GO:0005525	GO:0007018|GO:0051258		1319	A	XP_945172.1	XM_940079.1	XM_940079.1
6580544	1.65228	0.724455	1.65228	up	ILMN_1779258	LOC644774	644774	XM_927868.1	PREDICTED: Homo sapiens similar to Phosphoglycerate kinase 1 (LOC644774), mRNA.	chrX	GGGCACTGGTTCACAGAGCCCACAGCTCCATGGTAGGAGTCAATCTGCCA	XM_927868.1	LOC644774	ILMN_39269		808396	807712	89060514					-	11	S	XP_932961.1	XM_927868.1	XM_927868.1
3060682	1.65251	0.724658	1.65251	up	ILMN_2352921	BPGM	669	NM_001724.3	Homo sapiens 2,3-bisphosphoglycerate mutase (BPGM), transcript variant 1, mRNA.	chr7	GTCATAGCCTTATGAGTTAGCTTTCTTGCTAGCCCCCTAGTCGGTCACCA	NM_001724.3	BPGM	ILMN_19996		134014554	134014505	40353767	GO:0005975|GO:0006096|GO:0007585|GO:0008152|GO:0004082|GO:0004083|GO:0004619|GO:0016787|GO:0016853		GO:0004082|GO:0004083|GO:0004619|GO:0016787|GO:0016853	GO:0005975|GO:0006096|GO:0007585|GO:0008152	+	1158	A	NP_001715.1	NM_001724.3	NM_001724.3
6110025	1.65343	0.725466	1.65343	up	ILMN_1668411	FHL2	2274	NM_201557.2	Homo sapiens four and a half LIM domains 2 (FHL2), transcript variant 4, mRNA.	chr2	CACCCAGGCAATCTTGCCTTCTGGTTTCTTCCAGCCACATTGAGACTTTC	NM_201557.2	FHL2	ILMN_42988		105344110	105344061	87159833	GO:0005634|GO:0005737|GO:0005856|GO:0005925|GO:0006350|GO:0006357|GO:0030521|GO:0045893|GO:0003713|GO:0008270|GO:0042802|GO:0046872|GO:0050681	GO:0005634|GO:0005737|GO:0005856|GO:0005925	GO:0003713|GO:0008270|GO:0042802|GO:0046872|GO:0050681	GO:0006350|GO:0006357|GO:0030521|GO:0045893	-	1030	A	NP_963851.2	NM_001450.3	NM_201557.2	SLIM3; AAG11; DRAL
7400368	1.65484	0.726694	1.65484	up	ILMN_1801504	RUNX1	861	NM_001754.3	Homo sapiens runt-related transcription factor 1 (acute myeloid leukemia 1; aml1 oncogene) (RUNX1), transcript variant 1, mRNA.	chr21	CTTCAGCCAGATGACATGAGAGAATATCCCAGAACCCTCTCTCCAAGGTG	NM_001754.3	RUNX1	ILMN_19125		35082258	35082209	49574544	GO:0005634|GO:0005634|GO:0005634|GO:0005634|GO:0005634|GO:0005634|GO:0006355|GO:0001501|GO:0001701|GO:0001889|GO:0006355|GO:0006355|GO:0007275|GO:0007417|GO:0030099|GO:0030853|GO:0030854|GO:0035162|GO:0045766|GO:0045941|GO:0045941|GO:0045944|GO:0045944|GO:0048266|GO:0048666|GO:0003700|GO:0005524|GO:0003677|GO:0003700|GO:0003700|GO:0003700|GO:0003700|GO:0005509|GO:0005515|GO:0005515|GO:0005515|GO:…	GO:0005634|GO:0005634|GO:0005634|GO:0005634|GO:0005634|GO:0005634	GO:0003700|GO:0005524|GO:0003677|GO:0003700|GO:0003700|GO:0003700|GO:0003700|GO:0005509|GO:0005515|GO:0005515|GO:0005515|GO:0005515|GO:0005515|GO:0005524|GO:0008134|GO:0016563|GO:0016563|GO:0031404|GO:0042803|GO:0046982|GO:0050824	GO:0006355|GO:0001501|GO:0001701|GO:0001889|GO:0006355|GO:0006355|GO:0007275|GO:0007417|GO:0030099|GO:0030853|GO:0030854|GO:0035162|GO:0045766|GO:0045941|GO:0045941|GO:0045944|GO:0045944|GO:0048266|GO:0048666	-	5885	A	NP_001745.2	NM_001754.3	NM_001754.3	AMLCR1; PEBP2aB; EVI-1; CBFA2; AML1; AML1-EVI-1
380689	1.65697	0.72855	1.65697	up	ILMN_2412380	TSC22D1	8848	NM_183422.1	Homo sapiens TSC22 domain family, member 1 (TSC22D1), transcript variant 1, mRNA.	chr13	TGGCACAGTTACTCACTTTGTGTAATCTGAAATCTAGCTGCTGAATACGC	NM_183422.1	TSC22D1	ILMN_166165		43905935	43905886	34556206	GO:0005634|GO:0005737|GO:0006350|GO:0006355|GO:0006366|GO:0003700	GO:0005634|GO:0005737	GO:0003700	GO:0006350|GO:0006355|GO:0006366	-	4539	A	NP_904358.1	NM_183422.1	NM_183422.1	TSC22; RP11-269C23.2; DKFZp686O19206; TGFB1I4; MGC17597
4150689	1.65748	0.728992	1.65748	up	ILMN_1688775	METRNL	284207	XM_941466.2	PREDICTED: Homo sapiens meteorin, glial cell differentiation regulator-like (METRNL), mRNA.		TCCCGTGTCTTAAAACGCCTTGGTGTGCCGTCTGATACTGTTCTCTAAAG	XM_941466.2	METRNL	ILMN_42199				113427662	GO:0005576	GO:0005576				1084	I	XP_946559.1	XM_941466.1	XM_941466.2
3450577	1.65848	0.729859	1.65848	up	ILMN_1710482	APLP2	334	NM_001642.1	Homo sapiens amyloid beta (A4) precursor-like protein 2 (APLP2), mRNA.	chr11	TTCTCCAAAGGCACTGACCCTCGGCCTCTACTTTGTCCCCTCACCTCCAC	NM_001642.1	APLP2	ILMN_19935		129519457	129519408	4502146	GO:0005634|GO:0005886|GO:0016021|GO:0001967|GO:0006878|GO:0007176|GO:0007186|GO:0007617|GO:0007626|GO:0009790|GO:0030198|GO:0030900|GO:0030901|GO:0050885|GO:0003677|GO:0004867|GO:0005515|GO:0005515	GO:0005634|GO:0005886|GO:0016021	GO:0003677|GO:0004867|GO:0005515|GO:0005515	GO:0001967|GO:0006878|GO:0007176|GO:0007186|GO:0007617|GO:0007626|GO:0009790|GO:0030198|GO:0030900|GO:0030901|GO:0050885	+	3219	S	NP_001633.1	NM_001642.1	NM_001642.1	CDEBP; APPH; APPL2
3140603	1.65951	0.73076	1.65951	up	ILMN_1671404	SVIL	6840	NM_003174.3	Homo sapiens supervillin (SVIL), transcript variant 1, mRNA.	chr10	GTTTCCTGCAGCATTAGGTATGACTTGTTCTGAGTACTGCTTCCGGTGCT	NM_003174.3	SVIL	ILMN_6255		29812475	29812426	150417970	GO:0005634|GO:0005737|GO:0005886|GO:0015629|GO:0043034|GO:0007010|GO:0007519|GO:0051016|GO:0005509|GO:0051015	GO:0005634|GO:0005737|GO:0005886|GO:0015629|GO:0043034	GO:0005509|GO:0051015	GO:0007010|GO:0007519|GO:0051016	-	6366	A	NP_003165.2	NM_003174.2	NM_003174.3	DKFZp686A17191
6020482	1.66096	0.732017	1.66096	up	ILMN_1727790	KHDRBS3	10656	NM_006558.1	Homo sapiens KH domain containing, RNA binding, signal transduction associated 3 (KHDRBS3), mRNA.	chr8	GCACCCCAGCCCAAAGTGGTGCTGATTACTATGATTACGGACATGGACTC	NM_006558.1	KHDRBS3	ILMN_4679		136561114	136561065	5730072	GO:0005634|GO:0005634|GO:0005730|GO:0005737|GO:0006350|GO:0006355|GO:0007283|GO:0003723|GO:0005515|GO:0017124	GO:0005634|GO:0005634|GO:0005730|GO:0005737	GO:0003723|GO:0005515|GO:0017124	GO:0006350|GO:0006355|GO:0007283	+	1269	S	NP_006549.1	NM_006558.1	NM_006558.1	T-STAR; SLM-2; SLM2; Etle; TSTAR; etoile; SALP
3310025	1.66111	0.732152	1.66111	up	ILMN_1772286	OCIAD2	132299	NM_152398.2	Homo sapiens OCIA domain containing 2 (OCIAD2), transcript variant 2, mRNA.	chr4	GATTTGGATCATTGCCCAAAGTTGCACGCACTGCCTCCTTACCTGTGAGG	NM_152398.2	OCIAD2	ILMN_18246		48896048	48887559	62244008	GO:0005739|GO:0005743|GO:0005768	GO:0005739|GO:0005743|GO:0005768			-	442	A	NP_689611.1	NM_152398.2	NM_152398.2	DKFZp686C03164; MGC45416
4280133	1.66281	0.733623	1.66281	up	ILMN_1757646	UFM1	51569	NM_016617.1	Homo sapiens ubiquitin-fold modifier 1 (UFM1), mRNA.	chr13	CTCCTGTATTCTGAATGGTGAACTCTGGAAGCAGGGATTGTGTCTGGCTC	NM_016617.1	UFM1	ILMN_12438		37834294	37834245	7705299	GO:0005634|GO:0005737|GO:0006511|GO:0005515	GO:0005634|GO:0005737	GO:0005515	GO:0006511	+	1627	S	NP_057701.1	NM_016617.1	NM_016617.1	bA131P10.1; C13orf20; BM-002
3610440	1.66457	0.73515	1.66457	up	ILMN_1719543	MAF	4094	NM_005360.3	Homo sapiens v-maf musculoaponeurotic fibrosarcoma oncogene homolog (avian) (MAF), transcript variant 1, mRNA.	chr16	GCAGCGACAACCCGTCCTCTCCCGAGTTTTTCATAACTGAGCCCACTCGC	NM_005360.3	MAF	ILMN_15072		78190218	78185938	73427804	GO:0000785|GO:0005634|GO:0005737|GO:0001816|GO:0006355|GO:0045944|GO:0003700|GO:0003702|GO:0043565|GO:0046983	GO:0000785|GO:0005634|GO:0005737	GO:0003700|GO:0003702|GO:0043565|GO:0046983	GO:0001816|GO:0006355|GO:0045944	-	1894	A	NP_005351.2	NM_005360.3	NM_005360.3	MGC71685
1410050	1.66552	0.735973	1.66552	up	ILMN_1699676	C14orf147	171546	NM_138288.3	Homo sapiens chromosome 14 open reading frame 147 (C14orf147), mRNA.	chr14	GGTGACCTATCCTGGCCCTCTACTCAGAAACCGGCAATTTGTCTTCACTC	NM_138288.3	C14ORF147	ILMN_22701		34902506	34902457	115527093	GO:0016020|GO:0016021	GO:0016020|GO:0016021			-	2171	S	NP_612145.2	NM_138288.2	NM_138288.3	MGC24447
7650020	1.6658	0.736213	1.6658	up	ILMN_1676336	AADACL1	57552	NM_020792.3	Homo sapiens arylacetamide deacetylase-like 1 (AADACL1), mRNA.	chr3	GGCAGGGTTCCTTCAATTGGCATTTTCCCCAGAATTGTGAGCCAAAGCCT	NM_020792.3	AADACL1	ILMN_24560		173831728	173831679	68051720	GO:0016020|GO:0016021|GO:0008152|GO:0016787	GO:0016020|GO:0016021	GO:0016787	GO:0008152	-	3689	S	NP_065843.3	NM_020792.3	NM_020792.3
2710491	1.66664	0.73694	1.66664	up	ILMN_2112493	DAP	1611	NM_004394.1	Homo sapiens death-associated protein (DAP), mRNA.	chr5	CATGGAACACCCCAGCAAGCACCTCCCAGCCTGCCTTTCGGAGCAGCACC	NM_004394.1	DAP	ILMN_26010		10732670	10732621	4758119	GO:0006915|GO:0008624			GO:0006915|GO:0008624	-	1965	S	NP_004385.1	NM_004394.1	NM_004394.1	MGC99796
3930392	1.66733	0.737536	1.66733	up	ILMN_1760727	ANG	283	NM_001097577.1	Homo sapiens angiogenin, ribonuclease, RNase A family, 5 (ANG), transcript variant 2, mRNA.	chr14	CCTGGTCAAGTGCTGGCTCTGCTGTCCTTGCCTTCCATTTCCCCTCTGCA	NM_001097577.1	ANG	ILMN_307787		20232067	20232018	148277045	GO:0005576|GO:0005605|GO:0005615|GO:0005615|GO:0005615|GO:0005634|GO:0005634|GO:0005730|GO:0030426|GO:0032311|GO:0043025|GO:0001525|GO:0001525|GO:0001525|GO:0001541|GO:0001556|GO:0001666|GO:0001666|GO:0001666|GO:0001666|GO:0001890|GO:0001938|GO:0001938|GO:0006651|GO:0007154|GO:0007202|GO:0007275|GO:0009303|GO:0009725|GO:0016477|GO:0017148|GO:0030041|GO:0030154|GO:0032148|GO:0032431|GO:0042327|GO:…	GO:0005576|GO:0005605|GO:0005615|GO:0005615|GO:0005615|GO:0005634|GO:0005634|GO:0005730|GO:0030426|GO:0032311|GO:0043025	GO:0003676|GO:0004519|GO:0004522|GO:0016787|GO:0003677|GO:0003779|GO:0003779|GO:0004519|GO:0004522|GO:0004540|GO:0004540|GO:0005102|GO:0005507|GO:0008201|GO:0016787|GO:0019843|GO:0042277	GO:0001525|GO:0001525|GO:0001525|GO:0001541|GO:0001556|GO:0001666|GO:0001666|GO:0001666|GO:0001666|GO:0001890|GO:0001938|GO:0001938|GO:0006651|GO:0007154|GO:0007202|GO:0007275|GO:0009303|GO:0009725|GO:0016477|GO:0017148|GO:0030041|GO:0030154|GO:0032148|GO:0032431|GO:0042327|GO:0042592|GO:0048662|GO:0050714|GO:0050714	+	575	S	NP_001091046.1	NM_001145.2	NM_001097577.1	RNASE5; MGC22466; RNASE4; MGC71966
2490551	1.66777	0.73792	1.66777	up	ILMN_2209045	POU3F2	5454	NM_005604.2	Homo sapiens POU class 3 homeobox 2 (POU3F2), mRNA.	chr6	GCACACAGATACCCACAGCATACACTGACGATCTCCACGCAGTAGACAGG	NM_005604.2	POU3F2	ILMN_174216		99285417	99285368	51702520	GO:0005634|GO:0006357|GO:0008284|GO:0008544|GO:0014002|GO:0021979|GO:0021985|GO:0040018|GO:0045595|GO:0050770|GO:0003677|GO:0003700|GO:0003700|GO:0042802|GO:0043565	GO:0005634	GO:0003677|GO:0003700|GO:0003700|GO:0042802|GO:0043565	GO:0006357|GO:0008284|GO:0008544|GO:0014002|GO:0021979|GO:0021985|GO:0040018|GO:0045595|GO:0050770	+	2789	S	NP_005595.2	NM_005604.2	NM_005604.2	OTF7; OCT7; BRN2; POUF3
1990152	1.6681	0.738204	1.6681	up	ILMN_1660806	CSRP2	1466	NM_001321.1	Homo sapiens cysteine and glycine-rich protein 2 (CSRP2), mRNA.	chr12	GAGCTGGAAAGCCCTGGCACAAAAACTGTTTCCGATGTGCAAAGTGTGGG	NM_001321.1	CSRP2	ILMN_3862		77254073	77253381	4503100	GO:0005634|GO:0007275|GO:0007517|GO:0008283|GO:0009887|GO:0016049|GO:0030154|GO:0003674|GO:0008270|GO:0046872	GO:0005634	GO:0003674|GO:0008270|GO:0046872	GO:0007275|GO:0007517|GO:0008283|GO:0009887|GO:0016049|GO:0030154	-	484	S	NP_001312.1	NM_001321.1	NM_001321.1	CRP2; LMO5; SmLIM
7550592	1.66858	0.738621	1.66858	up	ILMN_3283772	LOC644237	644237	XR_039184.1	PREDICTED: Homo sapiens misc_RNA (LOC644237), miscRNA.		ATAGCCTCCAAGGAGTAAGACCTCTGGGCCACCAGCCCCGCGAGAGCATG	XR_039184.1	LOC644237	ILMN_341668				169160898						1022	M		XR_039184.1	XR_039184.1
3890563	1.66898	0.738964	1.66898	up	ILMN_1659753	LAMP2	3920	NM_013995.1	Homo sapiens lysosomal-associated membrane protein 2 (LAMP2), transcript variant LAMP2B, mRNA.	chrX	CTGGGATGCCCCCCTGGGAAGTTCTTATATGTGCAACAAAGAGCAGACTG	NM_013995.1	LAMP2	ILMN_26730		119459745	119459696	7669502	GO:0005764|GO:0005770|GO:0016020|GO:0005624|GO:0005765|GO:0005770|GO:0005886|GO:0005886|GO:0010008|GO:0016021|GO:0031088|GO:0031088|GO:0005977	GO:0005764|GO:0005770|GO:0016020|GO:0005624|GO:0005765|GO:0005770|GO:0005886|GO:0005886|GO:0010008|GO:0016021|GO:0031088|GO:0031088		GO:0005977	-	1097	A	NP_054701.1	NM_002294.1	NM_013995.1	LAMPB; CD107b; LAMP-2C
4610431	1.67137	0.741032	1.67137	up	ILMN_1795325	ACTG2	72	NM_001615.3	Homo sapiens actin, gamma 2, smooth muscle, enteric (ACTG2), mRNA.	chr2	GTCAGAACAGGTTCTCCAAGGATCCCCTCGAGACTACTCTGTTACCAGTC	NM_001615.3	ACTG2	ILMN_13364		74000261	74000212	63054873	GO:0005737|GO:0005856|GO:0000166|GO:0005198|GO:0005515|GO:0005524	GO:0005737|GO:0005856	GO:0000166|GO:0005198|GO:0005515|GO:0005524		+	1255	S	NP_001606.1	NM_001615.3	NM_001615.3	ACTA3; ACTSG; ACTL3; ACTE; ACT
6380315	1.67207	0.741637	1.67207	up	ILMN_1751708	ITM2B	9445	NM_021999.2	Homo sapiens integral membrane protein 2B (ITM2B), mRNA.	chr13	CCCTCTGAACACTTCCATTGTTATGCCACCCAGAAACCTACTGGAGTTAC	NM_021999.2	ITM2B	ILMN_3199		47730940	47730331	31542987	GO:0000139|GO:0005794|GO:0016020|GO:0016021|GO:0006915|GO:0006917|GO:0007399|GO:0007605|GO:0005515|GO:0005524	GO:0000139|GO:0005794|GO:0016020|GO:0016021	GO:0005515|GO:0005524	GO:0006915|GO:0006917|GO:0007399|GO:0007605	+	713	S	NP_068839.1	NM_021999.2	NM_021999.2	E3-16; BRICD2B; FBD; E25B; BRI; BRI2; ABRI
2190184	1.67346	0.742837	1.67346	up	ILMN_1797776	PRSS23	11098	NM_007173.4	Homo sapiens protease, serine, 23 (PRSS23), mRNA.	chr11	AGAGGTTCACATGCCTGTCTGCACATTAAAAGCTCTGGGAAGACCTGTTG	NM_007173.4	PRSS23	ILMN_22272		86199864	86199815	122056696	GO:0005576|GO:0005634|GO:0006508|GO:0004252|GO:0008233	GO:0005576|GO:0005634	GO:0004252|GO:0008233	GO:0006508	+	3698	S	NP_009104.1	NM_007173.3	NM_007173.4	MGC5107; SPUVE; SIG13; ZSIG13
780240	1.67413	0.743409	1.67413	up	ILMN_2180371	C12orf24	29902	NM_013300.1	Homo sapiens chromosome 12 open reading frame 24 (C12orf24), mRNA.	chr12	CCCTTGCACTACATGGCGACATCAACTGGAGAGAGAGGACTCGGGGTCTT	NM_013300.1	C12ORF24	ILMN_24807		109408829	109408780	9558740					+	911	S	NP_037432.1	NM_013300.1	NM_013300.1	HSU79274
4060685	1.67465	0.743863	1.67465	up	ILMN_1813191	LOC653080	653080	XR_015313.1	PREDICTED: Homo sapiens similar to Beta-glucuronidase precursor (LOC653080), misc RNA.	chr5	GTATGGAGTGGAAACGCTTGTAAGGCTTCACCAGGATCCACCTCTGATGT	XR_015313.1	LOC653080	ILMN_172174		70127379	70122856	113416633					+	543	A		XM_925939.1	XR_015313.1
3190075	1.67501	0.744165	1.67501	up	ILMN_1771710	S100B	6285	NM_006272.1	Homo sapiens S100 calcium binding protein, beta (neural) (S100B), mRNA.	chr21	GCTGGCAGCGTCCTGGAAAAAGCAACTCCATCAGAACTCGCAATCCGAGC	NM_006272.1	S100B	ILMN_3996		46843161	46843112	5454033	GO:0001726|GO:0005634|GO:0005737|GO:0005737|GO:0043025|GO:0007409|GO:0007417|GO:0007613|GO:0008283|GO:0048168|GO:0005509|GO:0005509|GO:0008270|GO:0042803|GO:0042803|GO:0048154|GO:0048154|GO:0048156|GO:0048306	GO:0001726|GO:0005634|GO:0005737|GO:0005737|GO:0043025	GO:0005509|GO:0005509|GO:0008270|GO:0042803|GO:0042803|GO:0048154|GO:0048154|GO:0048156|GO:0048306	GO:0007409|GO:0007417|GO:0007613|GO:0008283|GO:0048168	-	893	S	NP_006263.1	NM_006272.1	NM_006272.1	NEF; S100
6370369	1.67558	0.744663	1.67558	up	ILMN_2396444	CD14	929	NM_001040021.1	Homo sapiens CD14 molecule (CD14), transcript variant 2, mRNA.	chr5	CCCGTCAGGACGTTGAGGACTTTTCGACCAATTCAACCCTTTGCCCCACC	NM_001040021.1	CD14	ILMN_175125		140011387	140011338	91105158	GO:0005576|GO:0005886|GO:0005886|GO:0031225|GO:0045121|GO:0002237|GO:0006909|GO:0006915|GO:0006954|GO:0006955|GO:0007166|GO:0001847|GO:0005515|GO:0016019	GO:0005576|GO:0005886|GO:0005886|GO:0031225|GO:0045121	GO:0001847|GO:0005515|GO:0016019	GO:0002237|GO:0006909|GO:0006915|GO:0006954|GO:0006955|GO:0007166	-	1442	A	NP_001035110.1	NM_001040021.1	NM_001040021.1
3420332	1.67708	0.745953	1.67708	up	ILMN_2307598	SLC37A3	84255	NM_032295.2	Homo sapiens solute carrier family 37 (glycerol-3-phosphate transporter), member 3 (SLC37A3), transcript variant 2, mRNA.	chr7	TACCCCTGACTGGACACCACAGCTTAGCCTCGTCCACCCTAAATGTACTC	NM_032295.2	SLC37A3	ILMN_16476		140034147	140034098	46361974	GO:0016020|GO:0016021|GO:0008643|GO:0005215|GO:0005351	GO:0016020|GO:0016021	GO:0005215|GO:0005351	GO:0008643	-	2413	A	NP_115671.1	NM_032295.2	NM_032295.2	MGC32939
4540326	1.67723	0.74608	1.67723	up	ILMN_1778360	PYGB	5834	NM_002862.3	Homo sapiens phosphorylase, glycogen; brain (PYGB), mRNA.	chr20	GGGAACAGGCTACTGTCCTTCCCTGTGGAATTGCCGAGAAATCTAGCACC	NM_002862.3	PYGB	ILMN_21544		25226350	25226301	34577123	GO:0005737|GO:0005975|GO:0005975|GO:0005980|GO:0004645|GO:0016757|GO:0008184|GO:0016757|GO:0030170	GO:0005737	GO:0004645|GO:0016757|GO:0008184|GO:0016757|GO:0030170	GO:0005975|GO:0005975|GO:0005980	+	3784	S	NP_002853.2	NM_002862.3	NM_002862.3	MGC9213
2650164	1.6776	0.7464	1.6776	up	ILMN_1737604	FLJ10986	55277	NM_018291.2	Homo sapiens hypothetical protein FLJ10986 (FLJ10986), mRNA.	chr1	AGGTGGAGTCCGTTCTTGTGGGTGCTGCTGTTCTGGGTGCCTGTGCCTCA	NM_018291.2	FLJ10986	ILMN_1475		59912372	59912323	21361729					+	1539	S	NP_060761.2	NM_018291.2	NM_018291.2	RP11-242B9.1
4920707	1.67883	0.747455	1.67883	up	ILMN_1768194	BIRC2	329	NM_001166.3	Homo sapiens baculoviral IAP repeat-containing 2 (BIRC2), mRNA.	chr11	GACCTGGAGATAGGGTAGCCTGCTTTGCCTGTGGTGGGAAGCTCAGTAAC	NM_001166.3	BIRC2	ILMN_23760		101726482	101726433	41349435	GO:0005622|GO:0005737|GO:0005829|GO:0001890|GO:0007166|GO:0042981|GO:0043123|GO:0005515|GO:0005515|GO:0005515|GO:0005515|GO:0008270|GO:0046872	GO:0005622|GO:0005737|GO:0005829	GO:0005515|GO:0005515|GO:0005515|GO:0005515|GO:0008270|GO:0046872	GO:0001890|GO:0007166|GO:0042981|GO:0043123	+	2037	S	NP_001157.1	NM_001166.3	NM_001166.3	API1; Hiap-2; MIHB; RNF48; HIAP2; cIAP1
7550112	1.67969	0.748198	1.67969	up	ILMN_1663092	CITED2	10370	NM_006079.3	Homo sapiens Cbp/p300-interacting transactivator, with Glu/Asp-rich carboxy-terminal domain, 2 (CITED2), transcript variant 1, mRNA.	chr6	GTTCTGGATCAGGAAAGTCATACTGTTCACTTTCAAGTTGGCTGTCCCCC	NM_006079.3	CITED2	ILMN_21636		139735405	139735356	51807294	GO:0005634|GO:0005634|GO:0005634|GO:0005634|GO:0005634|GO:0005737|GO:0001666|GO:0006357|GO:0006950|GO:0007068|GO:0007368|GO:0007507|GO:0007507|GO:0016481|GO:0030511|GO:0045787|GO:0045893|GO:0003700|GO:0003713|GO:0005515|GO:0005515|GO:0005515|GO:0005515|GO:0005515	GO:0005634|GO:0005634|GO:0005634|GO:0005634|GO:0005634|GO:0005737	GO:0003700|GO:0003713|GO:0005515|GO:0005515|GO:0005515|GO:0005515|GO:0005515	GO:0001666|GO:0006357|GO:0006950|GO:0007068|GO:0007368|GO:0007507|GO:0007507|GO:0016481|GO:0030511|GO:0045787|GO:0045893	-	1613	S	NP_006070.2	NM_006079.3	NM_006079.3	P35SRJ; MRG1
7040670	1.68149	0.749737	1.68149	up	ILMN_1752478	DHRS3	9249	NM_004753.4	Homo sapiens dehydrogenase/reductase (SDR family) member 3 (DHRS3), mRNA.	chr1	TGACCCCCACAGGGAGGCAGGAAAACAGCCAGAAGCCACCTTGACACTTT	NM_004753.4	DHRS3	ILMN_12432		12628182	12628133	62988332	GO:0016020|GO:0016021|GO:0007601|GO:0042572|GO:0055114|GO:0055114|GO:0000166|GO:0009055|GO:0016491|GO:0005488|GO:0016491	GO:0016020|GO:0016021	GO:0000166|GO:0009055|GO:0016491|GO:0005488|GO:0016491	GO:0007601|GO:0042572|GO:0055114|GO:0055114	-	1562	S	NP_004744.2	NM_004753.4	NM_004753.4	retSDR1; SDR1; Rsdr1; RDH17
1710091	1.68185	0.750051	1.68185	up	ILMN_1759232	IRS1	3667	NM_005544.1	Homo sapiens insulin receptor substrate 1 (IRS1), mRNA.	chr2	AGTGAGCTGATGTGCCCACCACCGTGTCATGAGAGAATGGGTTTACTCTC	NM_005544.1	IRS1	ILMN_18432		227308933	227308884	5031804	GO:0005634|GO:0005737|GO:0005792|GO:0005886|GO:0005901|GO:0007165|GO:0008286|GO:0008286|GO:0043491|GO:0048009|GO:0004871|GO:0004871|GO:0005069|GO:0005158|GO:0005158|GO:0005159|GO:0005515|GO:0005515|GO:0005515|GO:0019901|GO:0042169|GO:0043548|GO:0043548	GO:0005634|GO:0005737|GO:0005792|GO:0005886|GO:0005901	GO:0004871|GO:0004871|GO:0005069|GO:0005158|GO:0005158|GO:0005159|GO:0005515|GO:0005515|GO:0005515|GO:0019901|GO:0042169|GO:0043548|GO:0043548	GO:0007165|GO:0008286|GO:0008286|GO:0043491|GO:0048009	-	5048	S	NP_005535.1	NM_005544.1	NM_005544.1	HIRS-1
1190670	1.68518	0.752907	1.68518	up	ILMN_1684620	SPAG4	6676	NM_003116.1	Homo sapiens sperm associated antigen 4 (SPAG4), mRNA.	chr20	ATTGCTGGGCTTTTGAAGGCGACCAAGGCCAGGTGGTGATCCAACTGCCG	NM_003116.1	SPAG4	ILMN_15424		33670983	33670934	11037054	GO:0005737|GO:0005856|GO:0005929|GO:0016020|GO:0016021|GO:0019861|GO:0007283|GO:0005198	GO:0005737|GO:0005856|GO:0005929|GO:0016020|GO:0016021|GO:0019861	GO:0005198	GO:0007283	+	1046	S	NP_003107.1	NM_003116.1	NM_003116.1
2030376	1.68525	0.752964	1.68525	up	ILMN_1772261	GLG1	2734	NM_012201.4	Homo sapiens golgi apparatus protein 1 (GLG1), mRNA.	chr16	GGCAGTCCAGCCTGACCTTTCTGCACACTCCAGACAAACTTCCCAGACAA	NM_012201.4	GLG1	ILMN_29553		73043468	73043419	55742888	GO:0000139|GO:0005794|GO:0016020|GO:0016021|GO:0000139|GO:0016020|GO:0005102	GO:0000139|GO:0005794|GO:0016020|GO:0016021|GO:0000139|GO:0016020	GO:0005102		-	3623	S	NP_036333.2	NM_012201.4	NM_012201.4	CFR-1; FLJ23319; MG160; FLJ23967; MG-160; ESL-1
6510707	1.68584	0.753471	1.68584	up	ILMN_2370976	FER1L3	26509	NM_013451.2	Homo sapiens fer-1-like 3, myoferlin (C. elegans) (FER1L3), transcript variant 1, mRNA.	chr10	CCATGAACCCCCTTAAAGCCAAGACAGCCTCCCTCTTTGAGCAGAAGTCC	NM_013451.2	FER1L3	ILMN_18562		95062869	95062820	19718757	GO:0005634|GO:0005886|GO:0016021|GO:0031965|GO:0006936|GO:0008015	GO:0005634|GO:0005886|GO:0016021|GO:0031965		GO:0006936|GO:0008015	-	5874	A	NP_038479.1	NM_013451.2	NM_013451.2	FLJ36571; FLJ90777; MYOF
1820632	1.68658	0.754105	1.68658	up	ILMN_2054297	PTGS2	5743	NM_000963.1	Homo sapiens prostaglandin-endoperoxide synthase 2 (prostaglandin G/H synthase and cyclooxygenase) (PTGS2), mRNA.	chr1	CAAAACCTGGGAATTTGGGTTGTGTATGCGAATGTTTCAGTGCCTCAGAC	NM_000963.1	PTGS2	ILMN_176524		184907708	184907659	4506264	GO:0005634|GO:0005737|GO:0005737|GO:0005783|GO:0005788|GO:0005789|GO:0005792|GO:0016020|GO:0055114|GO:0006633|GO:0006928|GO:0006979|GO:0008217|GO:0019371|GO:0042640|GO:0050727|GO:0055114|GO:0004666|GO:0016491|GO:0004601|GO:0004601|GO:0004666|GO:0005506|GO:0016491|GO:0016702|GO:0020037|GO:0046872	GO:0005634|GO:0005737|GO:0005737|GO:0005783|GO:0005788|GO:0005789|GO:0005792|GO:0016020	GO:0004666|GO:0016491|GO:0004601|GO:0004601|GO:0004666|GO:0005506|GO:0016491|GO:0016702|GO:0020037|GO:0046872	GO:0055114|GO:0006633|GO:0006928|GO:0006979|GO:0008217|GO:0019371|GO:0042640|GO:0050727|GO:0055114	-	4348	S	NP_000954.1	NM_000963.1	NM_000963.1	PHS-2; COX-2; hCox-2; PGHS-2; PGG/HS; COX2
5050671	1.68745	0.754846	1.68745	up	ILMN_1914927				Homo sapiens mRNA; cDNA DKFZp761D112 (from clone DKFZp761D112)	chr8	ACCCTTTGACTGCTGCGGCAACCTTTAACCACACAAATGTCACAAGCTAG	AL136588	HS.492187	ILMN_96531	Hs.492187	89113628	89113579	13276678					-	2246	S		Hs.492187	Hs.492187
2640224	1.69115	0.758002	1.69115	up	ILMN_2375879	VEGFA	7422	NM_003376.4	Homo sapiens vascular endothelial growth factor A (VEGFA), transcript variant 2, mRNA.	chr6	CCCTGGCTCCCCAGCACACATTCCTTTGAAATAAGGTTTCAATATACATC	NM_003376.4	VEGFA	ILMN_5540		43753841	43753792	71051577	GO:0005576|GO:0005576|GO:0005578|GO:0005615|GO:0009986|GO:0016020|GO:0031093|GO:0001525|GO:0001570|GO:0001666|GO:0001938|GO:0001938|GO:0002687|GO:0007275|GO:0007399|GO:0008360|GO:0008360|GO:0030949|GO:0030949|GO:0043066|GO:0043066|GO:0043536|GO:0048008|GO:0050930|GO:0001968|GO:0005161|GO:0008083|GO:0008201|GO:0042803|GO:0043183|GO:0043184|GO:0043498|GO:0050840	GO:0005576|GO:0005576|GO:0005578|GO:0005615|GO:0009986|GO:0016020|GO:0031093	GO:0001968|GO:0005161|GO:0008083|GO:0008201|GO:0042803|GO:0043183|GO:0043184|GO:0043498|GO:0050840	GO:0001525|GO:0001570|GO:0001666|GO:0001938|GO:0001938|GO:0002687|GO:0007275|GO:0007399|GO:0008360|GO:0008360|GO:0030949|GO:0030949|GO:0043066|GO:0043066|GO:0043536|GO:0048008|GO:0050930	+	3172	A	NP_003367.4	NM_003376.4	NM_003376.4	MGC70609; VPF; VEGF; VEGF-A
4120411	1.69515	0.761411	1.69515	up	ILMN_1703477	ARHGEF2	9181	NM_004723.2	Homo sapiens rho/rac guanine nucleotide exchange factor (GEF) 2 (ARHGEF2), mRNA.	chr1	TGGGGGATTTTTCAGTGGAACCCTTGCCCCCAAATGTCGACCAGCCCCCA	NM_004723.2	ARHGEF2	ILMN_21181		154183395	154183346	15011973	GO:0005622|GO:0005737|GO:0005794|GO:0005819|GO:0005874|GO:0005923|GO:0030054|GO:0005622|GO:0000902|GO:0007015|GO:0007026|GO:0007049|GO:0007067|GO:0007166|GO:0007242|GO:0035023|GO:0051301|GO:0007242|GO:0035023|GO:0005085|GO:0008017|GO:0008270|GO:0019992|GO:0030676|GO:0046872|GO:0048365|GO:0005089|GO:0008270|GO:0046872	GO:0005622|GO:0005737|GO:0005794|GO:0005819|GO:0005874|GO:0005923|GO:0030054|GO:0005622	GO:0005085|GO:0008017|GO:0008270|GO:0019992|GO:0030676|GO:0046872|GO:0048365|GO:0005089|GO:0008270|GO:0046872	GO:0000902|GO:0007015|GO:0007026|GO:0007049|GO:0007067|GO:0007166|GO:0007242|GO:0035023|GO:0051301|GO:0007242|GO:0035023	-	3950	S	NP_004714.2	NM_004723.2	NM_004723.2	P40; GEF; LFP40; DKFZp547L106; GEF-H1; DKFZp547P1516; GEFH1; KIAA0651
3400672	1.69627	0.762366	1.69627	up	ILMN_1718960	SERPINB8	5271	NM_198833.1	Homo sapiens serpin peptidase inhibitor, clade B (ovalbumin), member 8 (SERPINB8), transcript variant 2, mRNA.	chr18	AGCTGAGCATGGTCATTCTGCTTCCCGATGACAACACGGACCTCGCCGTG	NM_198833.1	SERPINB8	ILMN_12057		59803459	59803410	38504668	GO:0005737|GO:0005829|GO:0004867|GO:0004867|GO:0005515	GO:0005737|GO:0005829	GO:0004867|GO:0004867|GO:0005515		+	840	A	NP_942130.1	NM_001031848.1	NM_198833.1	CAP2; PI8
4040576	1.69812	0.763938	1.69812	up	ILMN_1699651	IL6	3569	NM_000600.1	Homo sapiens interleukin 6 (interferon, beta 2) (IL6), mRNA.	chr7	TGCAGTCCAGCCTGAGGGCTCTTCGGCAAATGTAGCATGGGCACCTCAGA	NM_000600.1	IL6	ILMN_6469		22737732	22737683	10834983	GO:0005576|GO:0005576|GO:0005615|GO:0001781|GO:0006953|GO:0006954|GO:0006959|GO:0007166|GO:0007267|GO:0008284|GO:0008285|GO:0033138|GO:0042832|GO:0043066|GO:0043410|GO:0045079|GO:0045630|GO:0045727|GO:0045944|GO:0046888|GO:0050731|GO:0051384|GO:0005125|GO:0005138|GO:0005515	GO:0005576|GO:0005576|GO:0005615	GO:0005125|GO:0005138|GO:0005515	GO:0001781|GO:0006953|GO:0006954|GO:0006959|GO:0007166|GO:0007267|GO:0008284|GO:0008285|GO:0033138|GO:0042832|GO:0043066|GO:0043410|GO:0045079|GO:0045630|GO:0045727|GO:0045944|GO:0046888|GO:0050731|GO:0051384	+	667	S	NP_000591.1	NM_000600.1	NM_000600.1	IL-6; HSF; BSF2; IFNB2; HGF
4050113	1.70202	0.767248	1.70202	up	ILMN_1703511	PDZRN3	23024	XM_001133042.1	PREDICTED: Homo sapiens PDZ domain containing RING finger 3 (PDZRN3), mRNA.		CCACCCAACCCGGTGGTTAACGATTTAATACATATAACCAAACCGGCAGC	XM_001133042.1	PDZRN3	ILMN_174364				113415101	GO:0005515|GO:0008270|GO:0046872		GO:0005515|GO:0008270|GO:0046872			3580	A	XP_001133042.1	XM_946222.1	XM_001133042.1
6510377	1.70307	0.768134	1.70307	up	ILMN_1689004	TNFRSF12A	51330	NM_016639.1	Homo sapiens tumor necrosis factor receptor superfamily, member 12A (TNFRSF12A), mRNA.	chr16	CAGAAAGGGAGCCTCACGCTGGCTCACACAAAACAGCTGACACTGACTAA	NM_016639.1	TNFRSF12A	ILMN_11654		3012082	3012033	7706185	GO:0016020|GO:0016021|GO:0001726|GO:0005886|GO:0009986|GO:0001525|GO:0006915|GO:0006928|GO:0007155|GO:0007275|GO:0030154|GO:0006931|GO:0007155|GO:0008219|GO:0045773|GO:0004872|GO:0005515|GO:0005515	GO:0016020|GO:0016021|GO:0001726|GO:0005886|GO:0009986	GO:0004872|GO:0005515|GO:0005515	GO:0001525|GO:0006915|GO:0006928|GO:0007155|GO:0007275|GO:0030154|GO:0006931|GO:0007155|GO:0008219|GO:0045773	+	634	S	NP_057723.1	NM_016639.1	NM_016639.1	CD266; TWEAKR; FN14
4220468	1.7035	0.768498	1.7035	up	ILMN_2407824	ATP1B1	481	NM_001001787.1	Homo sapiens ATPase, Na+/K+ transporting, beta 1 polypeptide (ATP1B1), transcript variant 2, mRNA.	chr1	GTTATGCTTGTATTGAATGCTGTCTTGACATCTCTTGCCTTGTCCTCCGG	NM_001001787.1	ATP1B1	ILMN_10855		167368143	167368094	49574488	GO:0005886|GO:0005890|GO:0016021|GO:0016323|GO:0006811|GO:0006813|GO:0006814|GO:0005391|GO:0005515|GO:0030955|GO:0031402	GO:0005886|GO:0005890|GO:0016021|GO:0016323	GO:0005391|GO:0005515|GO:0030955|GO:0031402	GO:0006811|GO:0006813|GO:0006814	+	1066	A	NP_001001787.1	NM_001001787.1	NM_001001787.1	MGC1798; ATP1B
1740551	1.70575	0.770405	1.70575	up	ILMN_1652072	MGC42105	167359	NM_153361.2	Homo sapiens serine/threonine-protein kinase NIM1 (MGC42105), mRNA.	chr5	CCAAAGGAAGAAGGCTTTGGAAAGTGTCCCAGTCATGATGCTACCAGACC	NM_153361.2	MGC42105	ILMN_7380		43280564	43280515	37059769					+	2063	S	NP_699192.1	NM_153361.2	NM_153361.2
610270	1.70637	0.770929	1.70637	up	ILMN_1655930	ELL2	22936	NM_012081.4	Homo sapiens elongation factor, RNA polymerase II, 2 (ELL2), mRNA.		GCTGCTACTCCTAGTAGGCCAAACGCTCAGGTTAAACAACTGACGAGTGT	NM_012081.4	ELL2	ILMN_15317				142364661	GO:0005634|GO:0008023|GO:0006350|GO:0006355|GO:0006368|GO:0003702	GO:0005634|GO:0008023	GO:0003702	GO:0006350|GO:0006355|GO:0006368		3081	S	NP_036213.1	NM_012081.3	NM_012081.4
10452	1.70757	0.771944	1.70757	up	ILMN_3243744	EAPP	55837	NM_018453.3	Homo sapiens E2F-associated phosphoprotein (EAPP), mRNA.	chr14	GAACAGGAAGAAAAGGCGGGTCCATAAGAAGATGAGGTCTAACCGGGAAG	NM_018453.3	EAPP	ILMN_1031		34985701	34985652	117938267	GO:0005634|GO:0005737|GO:0005794	GO:0005634|GO:0005737|GO:0005794			-	781	S	NP_060923.2	NM_018453.3	NM_018453.3	FLJ20578; MGC4957; BM036; EAPP; C14orf11
6400717	1.70761	0.771979	1.70761	up	ILMN_3310065	SFTA1P	207107	NR_027082.1	Homo sapiens surfactant associated 1 (pseudogene) (SFTA1P), non-coding RNA.	chr10	TCAGAGAGGAGATTAGCTGCTAGACGGCCACACTGCGGAGAAAGATCATT	NR_027082.1	SFTA1P	ILMN_387470		10826536	10826487	224465225					-	558	S		NR_027082.1	NR_027082.1
3520328	1.70836	0.772611	1.70836	up	ILMN_1755937	ANXA2	302	NM_001002857.1	Homo sapiens annexin A2 (ANXA2), transcript variant 2, mRNA.	chr15	CGTGCTTGGGGTTCAGCTGGTGAGGCTGTCCCTGTAGGAAGAAAGCTCTG	NM_001002857.1	ANXA2	ILMN_8830		60639482	60639433	50845385	GO:0005576|GO:0005604|GO:0005625|GO:0005886|GO:0042470|GO:0001501|GO:0004859|GO:0005509|GO:0005544|GO:0008092	GO:0005576|GO:0005604|GO:0005625|GO:0005886|GO:0042470	GO:0004859|GO:0005509|GO:0005544|GO:0008092	GO:0001501	-	1502	A	NP_001002857.1	NM_001002857.1	NM_001002857.1	P36; LPC2D; ANX2L4; ANX2; PAP-IV; CAL1H; LIP2; LPC2
2690475	1.71119	0.774998	1.71119	up	ILMN_1759030	MAP4K5	11183	NM_198794.1	Homo sapiens mitogen-activated protein kinase kinase kinase kinase 5 (MAP4K5), transcript variant 2, mRNA.	chr14	ACACAGCAAGTTAGTAGTTGAGCCTGACCATGAGTCTTCTGACTCTGTTC	NM_198794.1	MAP4K5	ILMN_25197		50885333	50885284	38570134	GO:0005737|GO:0006468|GO:0006950|GO:0007243|GO:0007257|GO:0000166|GO:0004674|GO:0005083|GO:0005515|GO:0005524|GO:0016740	GO:0005737	GO:0000166|GO:0004674|GO:0005083|GO:0005515|GO:0005524|GO:0016740	GO:0006468|GO:0006950|GO:0007243|GO:0007257	-	4312	A	NP_942089.1	NM_006575.3	NM_198794.1	KHS1; KHS; MAPKKKK5; GCKR
1240504	1.71151	0.775267	1.71151	up	ILMN_1722532	JMJD1A	55818	NM_018433.3	Homo sapiens jumonji domain containing 1A (JMJD1A), mRNA.	chr2	CCAGGCTGTAAAAGCAAAACCTCGTATCAGCTCTGGAACAATACCTGCAG	NM_018433.3	JMJD1A	ILMN_25544		86573040	86572991	46358420	GO:0005634|GO:0006355|GO:0009755|GO:0016568|GO:0030521|GO:0033169|GO:0045941|GO:0046293|GO:0055114|GO:0005506|GO:0008270|GO:0016491|GO:0016702|GO:0046872|GO:0050681	GO:0005634	GO:0005506|GO:0008270|GO:0016491|GO:0016702|GO:0046872|GO:0050681	GO:0006355|GO:0009755|GO:0016568|GO:0030521|GO:0033169|GO:0045941|GO:0046293|GO:0055114	+	4359	S	NP_060903.2	NM_018433.3	NM_018433.3	TSGA; JHMD2A; KIAA0742; DKFZp686A24246; JMJD1; DKFZp686P07111
5870424	1.7118	0.775511	1.7118	up	ILMN_1743933	TSHZ3	57616	NM_020856.2	Homo sapiens teashirt zinc finger homeobox 3 (TSHZ3), mRNA.	chr19	GACACCGTAACACACTCTGTGCCCTGTTTGGTTGTTGACAATGAAGCACC	NM_020856.2	TSHZ3	ILMN_19320		36457803	36457754	127138956	GO:0005622|GO:0005634|GO:0006350|GO:0006355|GO:0007275|GO:0003700|GO:0008270|GO:0043565|GO:0046872	GO:0005622|GO:0005634	GO:0003700|GO:0008270|GO:0043565|GO:0046872	GO:0006350|GO:0006355|GO:0007275	-	4800	S	NP_065907.2	NM_020856.1	NM_020856.2	ZNF537; TSH3; KIAA1474
2480692	1.71284	0.776394	1.71284	up	ILMN_1672720	PRSS12	8492	NM_003619.2	Homo sapiens protease, serine, 12 (neurotrypsin, motopsin) (PRSS12), mRNA.	chr4	CCTCCTGGGGGTATGGCTGTGGAGTCAAGGATTCTCCTGGTGTTTATACC	NM_003619.2	PRSS12	ILMN_19375		119422635	119422586	21327713	GO:0005576|GO:0016020|GO:0006508|GO:0004252|GO:0005044|GO:0008233	GO:0005576|GO:0016020	GO:0004252|GO:0005044|GO:0008233	GO:0006508	-	2578	S	NP_003610.1	NM_003619.2	NM_003619.2	MRT1; MOTOPSIN; MGC12722; BSSP-3; BSSP3
4730541	1.71447	0.777764	1.71447	up	ILMN_1758673	SLC44A1	23446	NM_080546.3	Homo sapiens solute carrier family 44, member 1 (SLC44A1), mRNA.	chr9	CAGGACTACACAGTATGGGTGCTGCCTCTGATCATCGTCTGCCTCTTTGC	NM_080546.3	SLC44A1	ILMN_23525		107185328	107185279	112363101	GO:0016020|GO:0016021|GO:0006810|GO:0015871|GO:0015220	GO:0016020|GO:0016021	GO:0015220	GO:0006810|GO:0015871	+	1908	A	NP_536856.2	NM_022109.2	NM_080546.3	RP11-287A8.1; CHTL1; CD92; CDW92; CTL1
6280458	1.71612	0.779148	1.71612	up	ILMN_1737314	BCL6	604	NM_001706.2	Homo sapiens B-cell CLL/lymphoma 6 (zinc finger protein 51) (BCL6), transcript variant 1, mRNA.	chr3	ATGGGCGAGCGTGCACCATCCCTTTTTGAAGTGTAGGCAGACACAGGGAC	NM_001706.2	BCL6	ILMN_540		188922081	188922032	21040323	GO:0005622|GO:0005634|GO:0005657|GO:0000060|GO:0000122|GO:0000902|GO:0001953|GO:0002634|GO:0002829|GO:0002903|GO:0006350|GO:0006355|GO:0006974|GO:0007283|GO:0008104|GO:0008285|GO:0030036|GO:0030183|GO:0030308|GO:0030890|GO:0032319|GO:0032764|GO:0035024|GO:0043065|GO:0043380|GO:0045596|GO:0045629|GO:0045749|GO:0048294|GO:0048821|GO:0050727|GO:0050776|GO:0051272|GO:0003682|GO:0005515|GO:0005515|GO:…	GO:0005622|GO:0005634|GO:0005657	GO:0003682|GO:0005515|GO:0005515|GO:0008270|GO:0016564|GO:0016564|GO:0043565|GO:0046872	GO:0000060|GO:0000122|GO:0000902|GO:0001953|GO:0002634|GO:0002829|GO:0002903|GO:0006350|GO:0006355|GO:0006974|GO:0007283|GO:0008104|GO:0008285|GO:0030036|GO:0030183|GO:0030308|GO:0030890|GO:0032319|GO:0032764|GO:0035024|GO:0043065|GO:0043380|GO:0045596|GO:0045629|GO:0045749|GO:0048294|GO:0048821|GO:0050727|GO:0050776|GO:0051272	-	3306	A	NP_001697.2	NM_001706.2	NM_001706.2	ZBTB27; ZNF51; LAZ3; BCL6A; BCL5
5290209	1.71692	0.779824	1.71692	up	ILMN_1686562	KIF13B	23303	NM_015254.2	Homo sapiens kinesin family member 13B (KIF13B), mRNA.	chr8	GTCACCCTGTGCTTCCTGCCCAAGATACTGACCCATTGAACCCCCAAAGC	NM_015254.2	KIF13B	ILMN_166409		28981089	28981040	46852171	GO:0005737|GO:0005856|GO:0005874|GO:0005875|GO:0005874|GO:0005875|GO:0005874|GO:0005875|GO:0006605|GO:0007018|GO:0007165|GO:0042110|GO:0007018|GO:0007018|GO:0000166|GO:0003777|GO:0005515|GO:0005524|GO:0019901|GO:0000166|GO:0003777|GO:0005524|GO:0000166|GO:0003777|GO:0005524	GO:0005737|GO:0005856|GO:0005874|GO:0005875|GO:0005874|GO:0005875|GO:0005874|GO:0005875	GO:0000166|GO:0003777|GO:0005515|GO:0005524|GO:0019901|GO:0000166|GO:0003777|GO:0005524|GO:0000166|GO:0003777|GO:0005524	GO:0006605|GO:0007018|GO:0007165|GO:0042110|GO:0007018|GO:0007018	-	8421	S	NP_056069.2	NM_015254.2	NM_015254.2	KIAA0639; GAKIN
6660563	1.71737	0.780202	1.71737	up	ILMN_1780700	GUSBL1	387036	NM_001033523.1	Homo sapiens glucuronidase, beta-like 1 (GUSBL1), mRNA.	chr6	TGATGGCCTGCACTCCACACAATGCAACAGAGTGAAGGAGCAGGTTCTGG	NM_001033523.1	GUSBL1	ILMN_22373		27001022	27000973	75905496	GO:0005975|GO:0004553		GO:0004553	GO:0005975	-	250	S	NP_001028695.1	NM_001033523.1	NM_001033523.1	bA239L20.5; bGLU-Lp; SMAC3L; b55C20.1; GUSBP4; bA239L20.1; SMAC3L2; SMA3-L; GUSBP2
[truncated: 324 more rows]

## Sheet: MM649 shMITF UP AND DOWN
ProbeID	FC ([MM649 shMITF Dox] vs [MM649 shMITF Con]) ( MM649 shMITF Dox v Con Fold change >= 1.5 )	Log FC ([MM649 shMITF Dox] vs [MM649 shMITF Con]) ( MM649 shMITF Dox v Con Fold change >= 1.5 )	FC (abs) ([MM649 shMITF Dox] vs [MM649 shMITF Con]) ( MM649 shMITF Dox v Con Fold change >= 1.5 )	Regulation ([MM649 shMITF Dox] vs [MM649 shMITF Con]) ( MM649 shMITF Dox v Con Fold change >= 1.5 )	Probe_Id	Symbol	Entrez_Gene_ID	RefSeq_ID	Definition	Chromosome	Probe_Sequence	Accession	ILMN_Gene	Transcript	Unigene_ID	Chromosome End Index(Avadis)	Chromosome Start Index(Avadis)	GI	GO(Avadis)	Ontology_Component	Ontology_Function	Ontology_Process	Probe_Chr_Orientation	Probe_Start	Probe_Type	Protein_Product	Search_Key	Source_Reference_ID	Synonyms
[truncated: 709 more rows]

[truncated: 2 more sheets: HT144 shMITF UP AND DOWN, MM455 shMITF UP AND DOWN]
