# Supplementary material for: MITF and BRN2 contribute to metastatic growth after dissemination of melanoma
Source: Sci Rep. 2017 Sep 7;7:10909. doi: 10.1038/s41598-017-11366-y (PMC5589904; doi:10.1038/s41598-017-11366-y)
Supplement: Supplementary file 3 — Supplementary Table S2 [file 41598_2017_11366_MOESM3_ESM.xls]

## Sheet: A02 shBRN2 UP AND DOWN
ProbeID	FC ([A02 shBRN2 Dox] vs [A02 shBRN2 Con]) ( A02 shBRN2 Dox v Con Fold change >= 1.5 )	Log FC ([A02 shBRN2 Dox] vs [A02 shBRN2 Con]) ( A02 shBRN2 Dox v Con Fold change >= 1.5 )	FC (abs) ([A02 shBRN2 Dox] vs [A02 shBRN2 Con]) ( A02 shBRN2 Dox v Con Fold change >= 1.5 )	Regulation ([A02 shBRN2 Dox] vs [A02 shBRN2 Con]) ( A02 shBRN2 Dox v Con Fold change >= 1.5 )	Probe_Id	Symbol	Entrez_Gene_ID	RefSeq_ID	Definition	Chromosome	Probe_Sequence	Accession	ILMN_Gene	Transcript	Unigene_ID	Chromosome End Index(Avadis)	Chromosome Start Index(Avadis)	GI	GO(Avadis)	Ontology_Component	Ontology_Function	Ontology_Process	Probe_Chr_Orientation	Probe_Start	Probe_Type	Protein_Product	Search_Key	Source_Reference_ID	Synonyms
6110253	-2.1503	-1.10454	2.1503	down	ILMN_2345872	SUMF2	25870	NM_001042470.1	Homo sapiens sulfatase modifying factor 2 (SUMF2), transcript variant 4, mRNA.	chr7	GGAGAGTAGCCTGCTCCCACACTGTCACTGGATGTCATGGGGCCAATAAA	NM_001042470.1	SUMF2	ILMN_164657		56115834	56115785	110227852	GO:0005783|GO:0005788|GO:0005488|GO:0005509|GO:0005515|GO:0042803|GO:0005488	GO:0005783|GO:0005788	GO:0005488|GO:0005509|GO:0005515|GO:0042803|GO:0005488		+	1728	A	NP_001035935.2	NM_001042470.1	NM_001042470.1	pFGE; DKFZp566I1024; MGC99485; DKFZp781L1035; DKFZp66I1024; DKFZp686L17160
240750	-1.73093	-0.791548	1.73093	down	ILMN_1685079	TELO2	9894	NM_016111.2	Homo sapiens TEL2, telomere maintenance 2, homolog (S. cerevisiae) (TELO2), mRNA.	chr16	ATGGGCTCGTGGGGCGGGATGGGACAGGGCACGGGCTCTCAGAAAATAAA	NM_016111.2	TELO2	ILMN_6086		1500442	1500393	141803574	GO:0000781|GO:0005622|GO:0005634|GO:0005694|GO:0005737|GO:0016020|GO:0005515|GO:0005515|GO:0005515|GO:0005515	GO:0000781|GO:0005622|GO:0005634|GO:0005694|GO:0005737|GO:0016020	GO:0005515|GO:0005515|GO:0005515|GO:0005515		+	3190	S	NP_057195.1	NM_016111.1	NM_016111.2	DKFZp434A073; FLJ10924; KIAA0683; hCLK2; c305C8.3
2680474	-1.70557	-0.770253	1.70557	down	ILMN_1685371	SUMF2	25870	NM_001042470.1	Homo sapiens sulfatase modifying factor 2 (SUMF2), transcript variant 4, mRNA.	chr7	GTTCAGTCCTAAAAGGGTCTGGGAGAACCAGATGATGTACTAGGTGAAGC	NM_001042470.1	SUMF2	ILMN_164657		56115381	56115332	110227852	GO:0005783|GO:0005788|GO:0005488|GO:0005509|GO:0005515|GO:0042803|GO:0005488	GO:0005783|GO:0005788	GO:0005488|GO:0005509|GO:0005515|GO:0042803|GO:0005488		+	1275	S	NP_001035935.2	NM_015411.1	NM_001042470.1	pFGE; DKFZp566I1024; MGC99485; DKFZp781L1035; DKFZp66I1024; DKFZp686L17160
5360424	-1.6895	-0.756597	1.6895	down	ILMN_1702501	RPS6KA2	6196	NM_001006932.1	Homo sapiens ribosomal protein S6 kinase, 90kDa, polypeptide 2 (RPS6KA2), transcript variant 2, mRNA.	chr6	GCAGCATCTGTGTCGTTCTACTGAGCACGCTTCTCTGCCTCGCTCCTGAC	NM_001006932.1	RPS6KA2	ILMN_12251		166824041	166823992	55743135	GO:0005737|GO:0005819|GO:0005840|GO:0005634|GO:0005654|GO:0005654|GO:0006468|GO:0007243|GO:0000089|GO:0001556|GO:0006468|GO:0006468|GO:0007243|GO:0000166|GO:0000287|GO:0004674|GO:0005524|GO:0016740|GO:0004674|GO:0005515|GO:0005524|GO:0000166|GO:0000287|GO:0004674|GO:0004674|GO:0005524|GO:0016740	GO:0005737|GO:0005819|GO:0005840|GO:0005634|GO:0005654|GO:0005654	GO:0000166|GO:0000287|GO:0004674|GO:0005524|GO:0016740|GO:0004674|GO:0005515|GO:0005524|GO:0000166|GO:0000287|GO:0004674|GO:0004674|GO:0005524|GO:0016740	GO:0006468|GO:0007243|GO:0000089|GO:0001556|GO:0006468|GO:0006468|GO:0007243	-	5502	A	NP_001006933.1	NM_021135.4	NM_001006932.1	RSK3; S6K-alpha; S6K-alpha2; pp90RSK3; HU-2; RSK; MAPKAPK1C; p90-RSK3
520184	-1.64993	-0.722403	1.64993	down	ILMN_1764850	HPCAL1	3241	NM_134421.1	Homo sapiens hippocalcin-like 1 (HPCAL1), transcript variant 2, mRNA.	chr2	TGCATGTGTGCCCTGAGCCGTGATGATCCTCCCATCCGTGTTGTGAGCAC	NM_134421.1	HPCAL1	ILMN_12582		10484867	10484818	19913442	GO:0005509		GO:0005509		+	1771	A	NP_602293.1	NM_002149.2	NM_134421.1	HLP2; VILIP-3; BDR1
2750653	-1.57951	-0.659477	1.57951	down	ILMN_1699703	ARCN1	372	NM_001655.3	Homo sapiens archain 1 (ARCN1), mRNA.	chr11	GCTGGTTGAAAAGTACCACTCCCACTCTGAACATCTGGCCGTCCCTGCAA	NM_001655.3	ARCN1	ILMN_7340		117978433	117978384	21626463	GO:0000139|GO:0005737|GO:0005794|GO:0005829|GO:0005829|GO:0016020|GO:0030126|GO:0030131|GO:0031410|GO:0006810|GO:0006886|GO:0006890|GO:0016044|GO:0016192|GO:0048205|GO:0005515	GO:0000139|GO:0005737|GO:0005794|GO:0005829|GO:0005829|GO:0016020|GO:0030126|GO:0030131|GO:0031410	GO:0005515	GO:0006810|GO:0006886|GO:0006890|GO:0016044|GO:0016192|GO:0048205	+	3433	S	NP_001646.2	NM_001655.3	NM_001655.3	COPD
1580035	-1.54667	-0.629162	1.54667	down	ILMN_2344850	VPS26A	9559	NM_001035260.1	Homo sapiens vacuolar protein sorting 26 homolog A (S. pombe) (VPS26A), transcript variant 2, mRNA.	chr10	GGAACCAACTTTACTGGCAAAAGGGTCCATGTACCACCATGTGCTGGAGC	NM_001035260.1	VPS26A	ILMN_23384		70602411	70602362	78482613	GO:0005737|GO:0005768|GO:0005829|GO:0010008|GO:0016020|GO:0030904|GO:0030904|GO:0007034|GO:0015031|GO:0042147|GO:0007034|GO:0005515|GO:0008565	GO:0005737|GO:0005768|GO:0005829|GO:0010008|GO:0016020|GO:0030904|GO:0030904	GO:0005515|GO:0008565	GO:0007034|GO:0015031|GO:0042147|GO:0007034	+	2298	A	NP_001030337.1	NM_001035260.1	NM_001035260.1	PEP8A; Hbeta58; VPS26; HB58; FLJ12930
4890241	-1.53472	-0.617972	1.53472	down	ILMN_2352097	GPR56	9289	NM_201524.1	Homo sapiens G protein-coupled receptor 56 (GPR56), transcript variant 2, mRNA.	chr16	GCCAACATTCAGTCTGGTATGTGAGGCGTGCGTGAAGCAAGAACTCCTGG	NM_201524.1	GPR56	ILMN_165137		56256212	56256163	41584201	GO:0005886|GO:0005887|GO:0007155|GO:0007165|GO:0007218|GO:0007267|GO:0004872|GO:0004930	GO:0005886|GO:0005887	GO:0004872|GO:0004930	GO:0007155|GO:0007165|GO:0007218|GO:0007267	+	3563	A	NP_958932.1	NM_201524.1	NM_201524.1	BFPP; DKFZp781L1398; TM7LN4; TM7XN1
1850259	-1.5266	-0.610321	1.5266	down	ILMN_1675130	NFIC	4782	NM_205843.1	Homo sapiens nuclear factor I/C (CCAAT-binding transcription factor) (NFIC), transcript variant 2, mRNA.	chr19	GCCGACTCCCAGCCCGGCCAAAAAGACAAAACACATAGACGCACACACTC	NM_205843.1	NFIC	ILMN_22629		3403486	3400095	45505150	GO:0005622|GO:0005634|GO:0006260|GO:0006350|GO:0006355|GO:0006366|GO:0003700|GO:0003700	GO:0005622|GO:0005634	GO:0003700|GO:0003700	GO:0006260|GO:0006350|GO:0006355|GO:0006366	+	1680	A	NP_995315.1	NM_005597.2	NM_205843.1	CTF5; CTF; NF-I; NFI; MGC20153
360747	-1.52473	-0.608558	1.52473	down	ILMN_1753498	COASY	80347	NM_001042532.1	Homo sapiens Coenzyme A synthase (COASY), transcript variant 4, mRNA.	chr17	GGGTGACTCTTACCCACAGCTGACTAGGGCCAGCGCAAATACTGGAACCT	NM_001042532.1	COASY	ILMN_171680		37971791	37971742	110227610	GO:0005575|GO:0005737|GO:0009058|GO:0015937|GO:0000166|GO:0004140|GO:0004595|GO:0005524|GO:0016740	GO:0005575|GO:0005737	GO:0000166|GO:0004140|GO:0004595|GO:0005524|GO:0016740	GO:0009058|GO:0015937	+	2350	S	NP_001035997.1	NM_025233.4	NM_001042532.1	FLJ35179; pOV-2; NBP; UKR1; PPAT; DPCK
7560543	-1.50655	-0.591247	1.50655	down	ILMN_2323801	MOCS1	4337	NM_001075098.1	Homo sapiens molybdenum cofactor synthesis 1 (MOCS1), transcript variant 4, mRNA.	chr6	GATGATAGATTGCCTTCACCCTCACAGCGCACAAATAAAGCTACGATGCC	NM_001075098.1	MOCS1	ILMN_176423		39981334	39981285	116734667	GO:0005634|GO:0019008|GO:0019008|GO:0019008|GO:0019008|GO:0019008|GO:0006777|GO:0008152|GO:0006777|GO:0008152|GO:0006777|GO:0006777|GO:0006777|GO:0008152|GO:0000166|GO:0003824|GO:0005506|GO:0005525|GO:0030151|GO:0046872|GO:0051539|GO:0003824|GO:0005506|GO:0046872|GO:0051539|GO:0051539|GO:0051539|GO:0003824|GO:0046872|GO:0051539	GO:0005634|GO:0019008|GO:0019008|GO:0019008|GO:0019008|GO:0019008	GO:0000166|GO:0003824|GO:0005506|GO:0005525|GO:0030151|GO:0046872|GO:0051539|GO:0003824|GO:0005506|GO:0046872|GO:0051539|GO:0051539|GO:0051539|GO:0003824|GO:0046872|GO:0051539	GO:0006777|GO:0008152|GO:0006777|GO:0008152|GO:0006777|GO:0006777|GO:0006777|GO:0008152	-	2764	A	NP_001068566.1	NM_001075098.1	NM_001075098.1	MOCS1B; MIG11; MOCS1A; KIAA0381; MOCOD
450070	1.50679	0.591474	1.50679	up	ILMN_1805998	C18orf21	83608	NM_031446.3	Homo sapiens chromosome 18 open reading frame 21 (C18orf21), mRNA.	chr18	GGCTCGAAAGGCAAGAGCCCAGCATCGGTTTTCAGAACACCTACATCTGG	NM_031446.3	C18ORF21	ILMN_27328		31812810	31811527	76563920					+	561	S	NP_113634.3	NM_031446.3	NM_031446.3	PNAS-124; XTP13; HsT3108; PNAS-131; MGC131953
6370356	1.51991	0.603989	1.51991	up	ILMN_2108735	EEF1A2	1917	NM_001958.2	Homo sapiens eukaryotic translation elongation factor 1 alpha 2 (EEF1A2), mRNA.	chr20	AGCGCTCGCCACGCTCAGTGCCCGTTTTACCAATAAACTGAGCGACCCCA	NM_001958.2	EEF1A2	ILMN_2929		62119417	62119368	25453470	GO:0005634|GO:0005737|GO:0005853|GO:0006414|GO:0006916|GO:0000166|GO:0003746|GO:0003924|GO:0005515|GO:0005525	GO:0005634|GO:0005737|GO:0005853	GO:0000166|GO:0003746|GO:0003924|GO:0005515|GO:0005525	GO:0006414|GO:0006916	-	1791	S	NP_001949.1	NM_001958.2	NM_001958.2	EEF1AL; STN; HS1; EF-1-alpha-2; EF1A
110719	1.54229	0.625071	1.54229	up	ILMN_2364022	SLC16A3	9123	NM_004207.2	Homo sapiens solute carrier family 16, member 3 (monocarboxylic acid transporter 4) (SLC16A3), transcript variant 2, mRNA.	chr17	CACCCCTGGAAGATGGAAATAAACCTGCGTGTGGGTGGAGTGTTAGGACC	NM_004207.2	SLC16A3	ILMN_16135		77790646	77790597	109288008	GO:0005624|GO:0005886|GO:0005887|GO:0006810|GO:0015711|GO:0015718|GO:0005215|GO:0015293|GO:0015355	GO:0005624|GO:0005886|GO:0005887	GO:0005215|GO:0015293|GO:0015355	GO:0006810|GO:0015711|GO:0015718	+	1974	A	NP_004198.1	NM_004207.2	NM_004207.2	MCT3; MGC138472; MGC138474; MCT4
5700753	1.55015	0.632405	1.55015	up	ILMN_1716815	CEACAM1	634	NM_001024912.1	Homo sapiens carcinoembryonic antigen-related cell adhesion molecule 1 (biliary glycoprotein) (CEACAM1), transcript variant 2, mRNA.	chr19	GGTTTTCTAACCCTGACACGGACTGTGCATACTTTCCCTCATCCATGCTG	NM_001024912.1	CEACAM1	ILMN_20142		47703444	47703395	68161540	GO:0016020|GO:0005576|GO:0005624|GO:0005886|GO:0005886|GO:0005887|GO:0001525|GO:0007156|GO:0007229|GO:0016477|GO:0003674	GO:0016020|GO:0005576|GO:0005624|GO:0005886|GO:0005886|GO:0005887	GO:0003674	GO:0001525|GO:0007156|GO:0007229|GO:0016477	-	3297	A	NP_001020083.1	NM_001024912.1	NM_001024912.1	BGP1; BGPI; BGP
10441	1.56201	0.643401	1.56201	up	ILMN_3208715	LOC440063	440063	XR_018394.2	PREDICTED: Homo sapiens misc_RNA (LOC440063), miscRNA.		GGCTTCCTGCTTTCACAGAAATATTCCAGGGTTTATGTGTCAGGGTAGTG	XR_018394.2	LOC440063	ILMN_162197				169203581						147	A		XR_018394.2	XR_018394.2
2680095	1.58836	0.667539	1.58836	up	ILMN_3201975	LOC392285	392285	XR_017134.2	PREDICTED: Homo sapiens misc_RNA (LOC392285), miscRNA.	chr9	GCTGAACCCAACACAAACGGTTCCCAGTTTTTTCATCTGCACTGCCAAGA	XR_017134.2	LOC392285	ILMN_170872		7588235	7588186	169180149					+	343	A		XR_017134.2	XR_017134.2
4150014	1.62553	0.700913	1.62553	up	ILMN_2371724	CEACAM1	634	NM_001024912.1	Homo sapiens carcinoembryonic antigen-related cell adhesion molecule 1 (biliary glycoprotein) (CEACAM1), transcript variant 2, mRNA.	chr19	AGGCCTAAGAGGCTTTCTCCAGGAGGATTAGCTTGGAGTTCTCTATACTC	NM_001024912.1	CEACAM1	ILMN_20142		47703509	47703460	68161540	GO:0016020|GO:0005576|GO:0005624|GO:0005886|GO:0005886|GO:0005887|GO:0001525|GO:0007156|GO:0007229|GO:0016477|GO:0003674	GO:0016020|GO:0005576|GO:0005624|GO:0005886|GO:0005886|GO:0005887	GO:0003674	GO:0001525|GO:0007156|GO:0007229|GO:0016477	-	3232	A	NP_001020083.1	NM_001024912.1	NM_001024912.1	BGP1; BGPI; BGP

## Sheet: MM649 shBRN2 UP AND DOWN
ProbeID	FC ([MM649 shBRN2 Dox] vs [MM649 shBRN2 Con]) ( MM649 shBRN2 Dox v Con Fold change >= 1.5 )	Log FC ([MM649 shBRN2 Dox] vs [MM649 shBRN2 Con]) ( MM649 shBRN2 Dox v Con Fold change >= 1.5 )	FC (abs) ([MM649 shBRN2 Dox] vs [MM649 shBRN2 Con]) ( MM649 shBRN2 Dox v Con Fold change >= 1.5 )	Regulation ([MM649 shBRN2 Dox] vs [MM649 shBRN2 Con]) ( MM649 shBRN2 Dox v Con Fold change >= 1.5 )	Probe_Id	Symbol	Entrez_Gene_ID	RefSeq_ID	Definition	Chromosome	Probe_Sequence	Accession	ILMN_Gene	Transcript	Unigene_ID	Chromosome End Index(Avadis)	Chromosome Start Index(Avadis)	GI	GO(Avadis)	Ontology_Component	Ontology_Function	Ontology_Process	Probe_Chr_Orientation	Probe_Start	Probe_Type	Protein_Product	Search_Key	Source_Reference_ID	Synonyms
4210500	-1.89837	-0.92476	1.89837	down	ILMN_2384745	PSG4	5672	NM_002780.3	Homo sapiens pregnancy specific beta-1-glycoprotein 4 (PSG4), transcript variant 1, mRNA.	chr19	CATCTCAGGGGAAATGTGGCTCTCTCCATCTTGCATACAGGGCTCCCAAT	NM_002780.3	PSG4	ILMN_7967		48388940	48388891	47419898	GO:0005576|GO:0006952|GO:0007565	GO:0005576		GO:0006952|GO:0007565	-	1785	A	NP_002771.2	NM_002780.3	NM_002780.3	PSG9
3780193	-1.73257	-0.792913	1.73257	down	ILMN_1691071	FCRLA	84824	NM_032738.3	Homo sapiens Fc receptor-like A (FCRLA), mRNA.	chr1	AAGGCCCCAGAGAGCTAACTCACCCTTCCACCATATGAGGACGTGGCAAG	NM_032738.3	FCRLA	ILMN_2598		159950645	159950596	42544162	GO:0005576|GO:0005737|GO:0030154|GO:0004872	GO:0005576|GO:0005737	GO:0004872	GO:0030154	+	2175	S	NP_116127.3	NM_032738.3	NM_032738.3	FCRLX; FCRLe; MGC4595; FCRLM1; FCRLc1; RP11-474I16.5; FCRLb; FCRL; FREB; FCRLd; FCRLc2
4560291	-1.69555	-0.761749	1.69555	down	ILMN_1762204	C1orf150	148823	NM_145278.2	Homo sapiens chromosome 1 open reading frame 150 (C1orf150), mRNA.	chr1	GTTTGAGACTGGGAGGTTGAGGCTGAACTGAGCCAGGATCTTGCCACCAC	NM_145278.2	C1ORF150	ILMN_22220		245806434	245806385	141802603					+	2531	S	NP_660321.1	NM_145278.1	NM_145278.2	FLJ41804; FLJ44728; RP11-978I15.8
7320561	-1.68729	-0.754707	1.68729	down	ILMN_1674063	OAS2	4939	NM_016817.2	Homo sapiens 2'-5'-oligoadenylate synthetase 2, 69/71kDa (OAS2), transcript variant 1, mRNA.	chr12	GAGCTCTGGGCCCTTCCAGTGCTTGCCACCCTACATACTCTTTGTCTGGC	NM_016817.2	OAS2	ILMN_5994		111933864	111933815	74229018	GO:0005634|GO:0005739|GO:0005783|GO:0005792|GO:0016020|GO:0006955|GO:0006139|GO:0006401|GO:0006955|GO:0003723|GO:0005524|GO:0016740|GO:0001730|GO:0003723|GO:0005524|GO:0016740|GO:0016779	GO:0005634|GO:0005739|GO:0005783|GO:0005792|GO:0016020	GO:0003723|GO:0005524|GO:0016740|GO:0001730|GO:0003723|GO:0005524|GO:0016740|GO:0016779	GO:0006955|GO:0006139|GO:0006401|GO:0006955	+	3443	I	NP_058197.2	NM_016817.2	NM_016817.2	MGC78578
1990079	-1.65471	-0.726577	1.65471	down	ILMN_1703955	FBXO32	114907	NM_148177.1	Homo sapiens F-box protein 32 (FBXO32), transcript variant 2, mRNA.	chr8	GAAGGGTCCCCCTGCTGACTGGAGAGCTGGGAATATGGCATTTGGACACT	NM_148177.1	FBXO32	ILMN_3809		124584768	124584719	22547143	GO:0006511|GO:0005515|GO:0005515		GO:0005515|GO:0005515	GO:0006511	-	967	A	NP_680482.1	NM_148177.1	NM_148177.1	ATROGIN1; MAFbx; Fbx32; MGC33610; FLJ32424
7050382	-1.64885	-0.721464	1.64885	down	ILMN_2326512	CASP1	834	NM_033294.2	Homo sapiens caspase 1, apoptosis-related cysteine peptidase (interleukin 1, beta, convertase) (CASP1), transcript variant delta, mRNA.	chr11	GCAGCCAGATGGTAGAGCGCAGATGCCCACCACTGAAAGAGTGACTTTGA	NM_033294.2	CASP1	ILMN_10621		104897065	104897016	73622111	GO:0005622|GO:0005576|GO:0005622|GO:0005634|GO:0005730|GO:0005737|GO:0006508|GO:0042981|GO:0001666|GO:0006508|GO:0006917|GO:0007165|GO:0008219|GO:0016485|GO:0042981|GO:0043123|GO:0004197|GO:0005515|GO:0004197|GO:0005515|GO:0005515|GO:0005515|GO:0008233|GO:0008656	GO:0005622|GO:0005576|GO:0005622|GO:0005634|GO:0005730|GO:0005737	GO:0004197|GO:0005515|GO:0004197|GO:0005515|GO:0005515|GO:0005515|GO:0008233|GO:0008656	GO:0006508|GO:0042981|GO:0001666|GO:0006508|GO:0006917|GO:0007165|GO:0008219|GO:0016485|GO:0042981|GO:0043123	-	728	A	NP_150636.1	NM_033294.2	NM_033294.2	IL1BC; ICE; P45
2100196	-1.62321	-0.698846	1.62321	down	ILMN_2054019	ISG15	9636	NM_005101.1	Homo sapiens ISG15 ubiquitin-like modifier (ISG15), mRNA.	chr1	ACCTGAAGCAGCAAGTGAGCGGGCTGGAGGGTGTGCAGGACGACCTGTTC	NM_005101.1	ISG15	ILMN_6174		939589	939540	4826773	GO:0005576|GO:0005615|GO:0005737|GO:0006464|GO:0006511|GO:0007267|GO:0009615|GO:0032020|GO:0044419|GO:0005515|GO:0031386	GO:0005576|GO:0005615|GO:0005737	GO:0005515|GO:0031386	GO:0006464|GO:0006511|GO:0007267|GO:0009615|GO:0032020|GO:0044419	+	392	S	NP_005092.1	NM_005101.1	NM_005101.1	G1P2; UCRP; IFI15
5090215	-1.62215	-0.697906	1.62215	down	ILMN_1687384	IFI6	2537	NM_022873.2	Homo sapiens interferon, alpha-inducible protein 6 (IFI6), transcript variant 3, mRNA.	chr1	TGCGCCGACGATGCCCAGAATCCAGAACTTTGTCTATCACTCTCCCCAAC	NM_022873.2	IFI6	ILMN_13978		27992664	27992615	94538330	GO:0005634|GO:0005739|GO:0016020|GO:0016021|GO:0001836|GO:0006916|GO:0006955|GO:0043154|GO:0051902|GO:0005515	GO:0005634|GO:0005739|GO:0016020|GO:0016021	GO:0005515	GO:0001836|GO:0006916|GO:0006955|GO:0043154|GO:0051902	-	767	A	NP_075011.1	NM_002038.2	NM_022873.2	IFI-6-16; 6-16; IFI616; G1P3; FAM14C
5080138	-1.61419	-0.690813	1.61419	down	ILMN_1740443	LOC728811	728811	XR_015382.1	PREDICTED: Homo sapiens similar to UDP glycosyltransferase 2 family, polypeptide B17 (LOC728811), mRNA.	chr4	GCAGCCCACGACCTCACCTGGTTCCAATACCACAACTTGCATGTGATTAG	XR_015382.1	LOC728811	ILMN_166821		69253062	69253013	113415620					-	766	S		XM_496697.2	XR_015382.1
6110253	-1.60898	-0.686144	1.60898	down	ILMN_2345872	SUMF2	25870	NM_001042470.1	Homo sapiens sulfatase modifying factor 2 (SUMF2), transcript variant 4, mRNA.	chr7	GGAGAGTAGCCTGCTCCCACACTGTCACTGGATGTCATGGGGCCAATAAA	NM_001042470.1	SUMF2	ILMN_164657		56115834	56115785	110227852	GO:0005783|GO:0005788|GO:0005488|GO:0005509|GO:0005515|GO:0042803|GO:0005488	GO:0005783|GO:0005788	GO:0005488|GO:0005509|GO:0005515|GO:0042803|GO:0005488		+	1728	A	NP_001035935.2	NM_001042470.1	NM_001042470.1	pFGE; DKFZp566I1024; MGC99485; DKFZp781L1035; DKFZp66I1024; DKFZp686L17160
1010246	-1.60751	-0.684832	1.60751	down	ILMN_2347798	IFI6	2537	NM_022872.2	Homo sapiens interferon, alpha-inducible protein 6 (IFI6), transcript variant 2, mRNA.	chr1	AACTCGGTGGCTGCCTCGCTGATGAGCTGGTCTGCGATCCTGAATGGGGG	NM_022872.2	IFI6	ILMN_13863		27994829	27994780	94538329	GO:0005634|GO:0005739|GO:0016020|GO:0016021|GO:0001836|GO:0006916|GO:0006955|GO:0043154|GO:0051902|GO:0005515	GO:0005634|GO:0005739|GO:0016020|GO:0016021	GO:0005515	GO:0001836|GO:0006916|GO:0006955|GO:0043154|GO:0051902	-	340	A	NP_075010.1	NM_022872.2	NM_022872.2	IFI-6-16; 6-16; IFI616; G1P3; FAM14C
6380681	-1.60525	-0.682798	1.60525	down	ILMN_1664920	C19orf12	83636	NM_001031726.2	Homo sapiens chromosome 19 open reading frame 12 (C19orf12), transcript variant 1, mRNA.	chr19	GCAGTCCTGGAACCCATCCCCCATGGATACTGAGGCATAGCTGTACTGTG	NM_001031726.2	C19ORF12	ILMN_10211		34884025	34883976	110611187	GO:0016020|GO:0016021	GO:0016020|GO:0016021			-	2019	I	NP_001026896.2	NM_031448.2	NM_001031726.2	DKFZP762D096; MGC10922
2810463	-1.60332	-0.681066	1.60332	down	ILMN_3227315	LOC729009	729009	XR_042330.1	PREDICTED: Homo sapiens misc_RNA (LOC729009), miscRNA.	chr2	CCCCATTTGTGTGACTTGAGATACATTACCTGAATGAGCAGGTGAAAGCC	XR_042330.1	LOC729009	ILMN_347545		181446004	181445955	169163430					-	491	A		XR_042330.1	XR_042330.1
5360156	-1.59067	-0.669638	1.59067	down	ILMN_1801246	IFITM1	8519	NM_003641.3	Homo sapiens interferon induced transmembrane protein 1 (9-27) (IFITM1), mRNA.	chr11	GGCTGTTGCCCCTGCCCCCTTGGTCCTGCCCCTAGATACAGCAGTTTATA	NM_003641.3	IFITM1	ILMN_24466		305223	305174	150010588	GO:0016021|GO:0016021|GO:0005886|GO:0016021|GO:0009607|GO:0009607|GO:0007166|GO:0008285|GO:0009607|GO:0005057|GO:0005515	GO:0016021|GO:0016021|GO:0005886|GO:0016021	GO:0005057|GO:0005515	GO:0009607|GO:0009607|GO:0007166|GO:0008285|GO:0009607	+	619	S	NP_003632.3	NM_003641.2	NM_003641.3	LEU13; 9-27; CD225; IFI17
3870441	-1.58562	-0.66505	1.58562	down	ILMN_1687971	CAPN3	825	NM_024344.1	Homo sapiens calpain 3, (p94) (CAPN3), transcript variant 2, mRNA.	chr15	CAAACCCTTGTCCCTTTGCCATGTGGAGGAAAGTGCCTGCCTCTGGTCCG	NM_024344.1	CAPN3	ILMN_25522		40491529	40491480	27765071	GO:0005622|GO:0005622|GO:0005622|GO:0005622|GO:0005737|GO:0006508|GO:0006508|GO:0045214|GO:0006508|GO:0045214|GO:0006508|GO:0045214|GO:0006508|GO:0007517|GO:0007517|GO:0005509|GO:0004198|GO:0004198|GO:0005515|GO:0004198|GO:0005509|GO:0005515|GO:0004198|GO:0005509|GO:0005515|GO:0004198|GO:0004871|GO:0005509|GO:0008233	GO:0005622|GO:0005622|GO:0005622|GO:0005622|GO:0005737	GO:0005509|GO:0004198|GO:0004198|GO:0005515|GO:0004198|GO:0005509|GO:0005515|GO:0004198|GO:0005509|GO:0005515|GO:0004198|GO:0004871|GO:0005509|GO:0008233	GO:0006508|GO:0006508|GO:0045214|GO:0006508|GO:0045214|GO:0006508|GO:0045214|GO:0006508|GO:0007517|GO:0007517	+	2971	A	NP_077320.1	NM_000070.2	NM_024344.1	CANP3; MGC14344; p94; LGMD2; MGC10767; CANPL3; MGC11121; MGC4403; LGMD2A; nCL-1
3990170	-1.58055	-0.660424	1.58055	down	ILMN_2058782	IFI27	3429	NM_005532.3	Homo sapiens interferon, alpha-inducible protein 27 (IFI27), transcript variant 2, mRNA.	chr14	CCAAGTTCATCCTGGGCTCCATTGGGTCTGCCATTGCGGCTGTCATTGCG	NM_005532.3	IFI27	ILMN_17548		93652605	93652556	55925613	GO:0016020|GO:0016021|GO:0008150|GO:0003674	GO:0016020|GO:0016021	GO:0003674	GO:0008150	+	422	S	NP_005523.3	NM_005532.3	NM_005532.3	FAM14D; P27; ISG12
2450465	-1.57659	-0.656806	1.57659	down	ILMN_2087692	CYBRD1	79901	NM_024843.2	Homo sapiens cytochrome b reductase 1 (CYBRD1), mRNA.	chr2	CCCCTGCTGAGTTGGAAATTCCAGTGCAGCACTGATTGACCACAGTTGCC	NM_024843.2	CYBRD1	ILMN_4649		172122555	172122506	19923602	GO:0016020|GO:0016021|GO:0006810|GO:0022900|GO:0000293|GO:0005506|GO:0016491|GO:0046872	GO:0016020|GO:0016021	GO:0000293|GO:0005506|GO:0016491|GO:0046872	GO:0006810|GO:0022900	+	3857	S	NP_079119.2	NM_024843.2	NM_024843.2	FLJ23462; FRRS3; DCYTB
1850259	-1.56999	-0.65076	1.56999	down	ILMN_1675130	NFIC	4782	NM_205843.1	Homo sapiens nuclear factor I/C (CCAAT-binding transcription factor) (NFIC), transcript variant 2, mRNA.	chr19	GCCGACTCCCAGCCCGGCCAAAAAGACAAAACACATAGACGCACACACTC	NM_205843.1	NFIC	ILMN_22629		3403486	3400095	45505150	GO:0005622|GO:0005634|GO:0006260|GO:0006350|GO:0006355|GO:0006366|GO:0003700|GO:0003700	GO:0005622|GO:0005634	GO:0003700|GO:0003700	GO:0006260|GO:0006350|GO:0006355|GO:0006366	+	1680	A	NP_995315.1	NM_005597.2	NM_205843.1	CTF5; CTF; NF-I; NFI; MGC20153
5900152	-1.55877	-0.640406	1.55877	down	ILMN_1735996	NOX4	50507	NM_016931.2	Homo sapiens NADPH oxidase 4 (NOX4), mRNA.	chr11	TGAGGAGCTGAACTTGCTCAATCTAAGGCTGATTGTCGTGTTCCTCTTTA	NM_016931.2	NOX4	ILMN_22826		88699269	88699220	20149638	GO:0005634|GO:0005783|GO:0005789|GO:0005886|GO:0016021|GO:0030054|GO:0000902|GO:0006800|GO:0006954|GO:0007569|GO:0008285|GO:0042554|GO:0055114|GO:0000166|GO:0005506|GO:0009055|GO:0016174|GO:0016491|GO:0019826|GO:0020037|GO:0050660	GO:0005634|GO:0005783|GO:0005789|GO:0005886|GO:0016021|GO:0030054	GO:0000166|GO:0005506|GO:0009055|GO:0016174|GO:0016491|GO:0019826|GO:0020037|GO:0050660	GO:0000902|GO:0006800|GO:0006954|GO:0007569|GO:0008285|GO:0042554|GO:0055114	-	2278	S	NP_058627.1	NM_016931.2	NM_016931.2	RENOX; KOX; KOX-1
3890609	-1.53701	-0.620127	1.53701	down	ILMN_1745242	PLSCR1	5359	NM_021105.1	Homo sapiens phospholipid scramblase 1 (PLSCR1), mRNA.	chr3	CCTGGCCCAGCTGGCTTTCCTGTCCCAAATCAGCCAGTGTATAATCAGCC	NM_021105.1	PLSCR1	ILMN_4441		147729236	147729187	10863876	GO:0005886|GO:0016021|GO:0009615|GO:0017121|GO:0030168|GO:0005509|GO:0005515|GO:0017124|GO:0017128	GO:0005886|GO:0016021	GO:0005509|GO:0005515|GO:0017124|GO:0017128	GO:0009615|GO:0017121|GO:0030168	-	422	S	NP_066928.1	NM_021105.1	NM_021105.1	MMTRA1B
6480026	-1.5355	-0.618709	1.5355	down	ILMN_1697703	HPDL	84842	NM_032756.2	Homo sapiens 4-hydroxyphenylpyruvate dioxygenase-like (HPDL), mRNA.	chr1	TCGAGTCCTCCCTGTGTCCCGCTGTGATTCTATTTCCTCCCACCCACTCC	NM_032756.2	HPDL	ILMN_27879		45566861	45566812	50345871	GO:0009072|GO:0003868		GO:0003868	GO:0009072	+	1681	S	NP_116145.1	NM_032756.2	NM_032756.2	GLOXD1; RP4-534D1.1; MGC15668; 4-HPPD-L
3390021	-1.52359	-0.607478	1.52359	down	ILMN_1750674	SDSL	113675	NM_138432.2	Homo sapiens serine dehydratase-like (SDSL), mRNA.	chr12	GCCCATGGACAGTCCTGTGTCTGGATGAGGAGGACTCAGTGCTGGCAGAT	NM_138432.2	SDSL	ILMN_20612		112360351	112360302	34147537	GO:0006520|GO:0008152|GO:0016829|GO:0030170		GO:0016829|GO:0030170	GO:0006520|GO:0008152	+	1235	S	NP_612441.1	NM_138432.2	NM_138432.2	SDS-RS1
6350609	-1.52124	-0.605244	1.52124	down	ILMN_1786045	SLC24A5	283652	NM_205850.2	Homo sapiens solute carrier family 24, member 5 (SLC24A5), mRNA.	chr15	GAGAGAAGTGAACAACAGCCACTGATGGGCTGGGAAGATGAAGGTCAACC	NM_205850.2	SLC24A5	ILMN_11877		46216348	46216299	84697035	GO:0016020|GO:0016021|GO:0042470|GO:0016021|GO:0006811|GO:0006813|GO:0006814|GO:0006816|GO:0050896|GO:0005509|GO:0015293|GO:0015297|GO:0030955|GO:0031402	GO:0016020|GO:0016021|GO:0042470|GO:0016021	GO:0005509|GO:0015293|GO:0015297|GO:0030955|GO:0031402	GO:0006811|GO:0006813|GO:0006814|GO:0006816|GO:0050896	+	791	S	NP_995322.1	NM_205850.1	NM_205850.2	JSX; SHEP4; NCKX5
6370341	-1.52092	-0.604949	1.52092	down	ILMN_2397024	SPOP	8405	NM_001007230.1	Homo sapiens speckle-type POZ protein (SPOP), transcript variant 5, mRNA.	chr17	TGGCCTGGCTGAGTTTGATACTGTGGGGATTCAGTTTAGGCGCTGGCCCG	NM_001007230.1	SPOP	ILMN_12838		47677513	47677464	56117833	GO:0005634|GO:0006397|GO:0006511|GO:0005515	GO:0005634	GO:0005515	GO:0006397|GO:0006511	-	1751	A	NP_001007231.1	NM_001007230.1	NM_001007230.1	TEF2
2140008	-1.5143	-0.598652	1.5143	down	ILMN_1776522	RAG1AP1	55974	NM_018845.2	Homo sapiens recombination activating gene 1 activating protein 1 (RAG1AP1), mRNA.	chr1	CCTGCTGTCCAGCTTCCCAGGTGCAGTGGGTTGTGGGAACAAGAGATGAC	NM_018845.2	RAG1AP1	ILMN_19038		153377498	153377449	142371166	GO:0005634|GO:0016020|GO:0016021|GO:0006310|GO:0045815	GO:0005634|GO:0016020|GO:0016021		GO:0006310|GO:0045815	+	796	S	NP_061333.1	NM_018845.1	NM_018845.2	SCP; RP11-540D14.5; slv
360747	-1.50878	-0.593383	1.50878	down	ILMN_1753498	COASY	80347	NM_001042532.1	Homo sapiens Coenzyme A synthase (COASY), transcript variant 4, mRNA.	chr17	GGGTGACTCTTACCCACAGCTGACTAGGGCCAGCGCAAATACTGGAACCT	NM_001042532.1	COASY	ILMN_171680		37971791	37971742	110227610	GO:0005575|GO:0005737|GO:0009058|GO:0015937|GO:0000166|GO:0004140|GO:0004595|GO:0005524|GO:0016740	GO:0005575|GO:0005737	GO:0000166|GO:0004140|GO:0004595|GO:0005524|GO:0016740	GO:0009058|GO:0015937	+	2350	S	NP_001035997.1	NM_025233.4	NM_001042532.1	FLJ35179; pOV-2; NBP; UKR1; PPAT; DPCK
2710008	-1.50628	-0.59099	1.50628	down	ILMN_1801138	KRTAP19-1	337882	NM_181607.1	Homo sapiens keratin associated protein 19-1 (KRTAP19-1), mRNA.	chr21	TGGAGGCTATGGATATGGCTGCTGCCGCCCATCGTACAATGGAGGATACG	NM_181607.1	KRTAP19-1	ILMN_24171		31852432	31852383	31791029	GO:0005882	GO:0005882			-	204	S	NP_853638.1	NM_181607.1	NM_181607.1	KAP19.1
4880735	-1.50581	-0.590544	1.50581	down	ILMN_3234997	MAP7D1	55700	NM_018067.3	Homo sapiens MAP7 domain containing 1 (MAP7D1), mRNA.	chr1	CAGGTCTGGGGATGGGGGACACCTTGGGCCACAGGATACTGGTTGCTTCA	NM_018067.3	MAP7D1	ILMN_21298		36418950	36418901	78042576					+	3197	S	NP_060537.3	NM_018067.3	NM_018067.3	FLJ39022; RPRC1; MGC117315; PARCC1; FLJ10350
3870324	-1.50524	-0.589994	1.50524	down	ILMN_1682928	CPVL	54504	NM_019029.2	Homo sapiens carboxypeptidase, vitellogenic-like (CPVL), transcript variant 2, mRNA.	chr7	CTCCTTGATGGGCATGGACTGGAAAGGATCCCAGGAATACAAGAAGGCAG	NM_019029.2	CPVL	ILMN_19239		29111949	29111504	83641875	GO:0006508|GO:0004185|GO:0008233		GO:0004185|GO:0008233	GO:0006508	-	1401	A	NP_061902.2	NM_031311.2	NM_019029.2	HVLP; MGC10029
3780689	-1.50417	-0.588969	1.50417	down	ILMN_1779014	TSPYL1	7259	NM_003309.2	Homo sapiens TSPY-like 1 (TSPYL1), mRNA.	chr6	GAGGCATGGGCCAGGTAAAAATTGGGCCTAGAGTGAAGACTGTGCTGTCG	NM_003309.2	TSPYL1	ILMN_29963		116705267	116705218	133778911	GO:0005575|GO:0005622|GO:0005634|GO:0006334|GO:0008150|GO:0003674	GO:0005575|GO:0005622|GO:0005634	GO:0003674	GO:0006334|GO:0008150	-	2706	S	NP_003300.1	NM_003309.1	NM_003309.2	TSPYL
5420731	1.50204	0.586922	1.50204	up	ILMN_1748844	CNKSR3	154043	NM_173515.2	Homo sapiens CNKSR family member 3 (CNKSR3), mRNA.	chr6	TGCATTTTGACCTGTTCAGTGTCTGTCTTCCAGCACGGTGTGTACACTTC	NM_173515.2	CNKSR3	ILMN_25628		154769101	154769052	74316005	GO:0005737|GO:0016020|GO:0009966|GO:0005515	GO:0005737|GO:0016020	GO:0005515	GO:0009966	-	2972	S	NP_775786.2	NM_173515.2	NM_173515.2	MAGI1; RP11-486M3.1; FLJ31349
5390164	1.50799	0.592627	1.50799	up	ILMN_3247578	FAT1	2195	NM_005245.3	Homo sapiens FAT tumor suppressor homolog 1 (Drosophila) (FAT1), mRNA.	chr4	CCCAACTACTGTCATCGTGAGGTTTTCATCGGCTGTGCCATTTCCCAACG	NM_005245.3	FAT1	ILMN_24617		187746576	187746527	75813622					-	14118	S	NP_005236.2	NM_005245.3	NM_005245.3	ME5; hFat1; CDHF7; FAT1
3190379	1.5103	0.594832	1.5103	up	ILMN_1784287	TGFBR3	7049	NM_003243.2	Homo sapiens transforming growth factor, beta receptor III (TGFBR3), mRNA.	chr1	TGCATGGCAAATCCTGTCGGTCTCCAGTTGGTTATCTGAATAGTGTCACC	NM_003243.2	TGFBR3	ILMN_22620		91920799	91920750	56682965	GO:0005576|GO:0005615|GO:0005886|GO:0005887|GO:0009897|GO:0043231|GO:0001837|GO:0003007|GO:0006955|GO:0007179|GO:0007179|GO:0007243|GO:0016049|GO:0016477|GO:0030509|GO:0032354|GO:0051271|GO:0005024|GO:0005114|GO:0005515|GO:0005515|GO:0005515|GO:0005515|GO:0005515|GO:0005515|GO:0008201|GO:0015026|GO:0050431|GO:0050431	GO:0005576|GO:0005615|GO:0005886|GO:0005887|GO:0009897|GO:0043231	GO:0005024|GO:0005114|GO:0005515|GO:0005515|GO:0005515|GO:0005515|GO:0005515|GO:0005515|GO:0008201|GO:0015026|GO:0050431|GO:0050431	GO:0001837|GO:0003007|GO:0006955|GO:0007179|GO:0007179|GO:0007243|GO:0016049|GO:0016477|GO:0030509|GO:0032354|GO:0051271	-	3974	S	NP_003234.2	NM_003243.2	NM_003243.2	BGCAN; betaglycan
6480246	1.51437	0.598721	1.51437	up	ILMN_1728645	LOC649095	649095	XM_001131851.1	PREDICTED: Homo sapiens hypothetical LOC649095 (LOC649095), mRNA.	chr22	GAACACGTTCGGGTTTTGGTTTTGTTTCGTTCACCTCTGTCTAGATGCAA	XM_001131851.1	LOC649095	ILMN_166861		23905241	23905192	113429350					-	129	A	XP_001131851.1	XM_945154.1	XM_001131851.1
3610373	1.51543	0.599725	1.51543	up	ILMN_3192836	LOC100130562	100130562	XM_001723702.1	PREDICTED: Homo sapiens hypothetical protein LOC100130562, transcript variant 1 (LOC100130562), mRNA.	chr12	GGGGGGCACGGAGGCCCTGGTGGCCCTGGGATGGGGAACCGCGGTGGCTT	XM_001723702.1	LOC100130562	ILMN_349077		117168345	117168296	169204453					+	52	A	XP_001723754.1	XM_001723702.1	XM_001723702.1
5050670	1.51671	0.600942	1.51671	up	ILMN_1652989	NUP160	23279	NM_015231.1	Homo sapiens nucleoporin 160kDa (NUP160), mRNA.	chr11	TAGCTGAGGGTTGTTGGCTTGTTGTAGCTGACCACCAAAAGCAGTCACTG	NM_015231.1	NUP160	ILMN_162223		47813540	47813491	54859721	GO:0005634|GO:0005635|GO:0005643|GO:0005643|GO:0006406|GO:0015031|GO:0065002|GO:0005487|GO:0005515|GO:0005515	GO:0005634|GO:0005635|GO:0005643|GO:0005643	GO:0005487|GO:0005515|GO:0005515	GO:0006406|GO:0015031|GO:0065002	-	4723	S	NP_056046.1	NM_015231.1	NM_015231.1	MGC150679; MGC150678
6580039	1.52175	0.605736	1.52175	up	ILMN_1672650	PKM2	5315	NM_002654.3	Homo sapiens pyruvate kinase, muscle (PKM2), transcript variant 1, mRNA.	chr15	CTTGCAATTATTTGAGGAACTCCGCCGCCTGGCGCCCATTACCAGCGACC	NM_002654.3	PKM2	ILMN_29418		72494928	72494879	33286417	GO:0005737|GO:0005739|GO:0005829|GO:0005829|GO:0006096|GO:0006096|GO:0006096|GO:0000287|GO:0004743|GO:0016740|GO:0030955|GO:0000287|GO:0004743|GO:0016740|GO:0030955|GO:0000287|GO:0004743|GO:0004743|GO:0004743|GO:0004743|GO:0004743|GO:0005515|GO:0005515|GO:0005515|GO:0005515|GO:0005515|GO:0016740|GO:0030955	GO:0005737|GO:0005739|GO:0005829|GO:0005829	GO:0000287|GO:0004743|GO:0016740|GO:0030955|GO:0000287|GO:0004743|GO:0016740|GO:0030955|GO:0000287|GO:0004743|GO:0004743|GO:0004743|GO:0004743|GO:0004743|GO:0005515|GO:0005515|GO:0005515|GO:0005515|GO:0005515|GO:0016740|GO:0030955	GO:0006096|GO:0006096|GO:0006096	-	1414	I	NP_002645.3	NM_002654.3	NM_002654.3	OIP3; TCB; PKM; THBP1; MGC3932; PK3; CTHBP
450553	1.52235	0.606301	1.52235	up	ILMN_1714567	AHNAK	79026	NM_001620.1	Homo sapiens AHNAK nucleoprotein (AHNAK), transcript variant 1, mRNA.	chr11	GCAAATTGTCCAACCCACCCCCTCAACATGAGGGGCTTCCATTTTCTGTG	NM_001620.1	AHNAK	ILMN_28759		62283596	62283547	61743953	GO:0005634|GO:0007399|GO:0005515|GO:0005515	GO:0005634	GO:0005515|GO:0005515	GO:0007399	-	18592	I	NP_001611.1	NM_001620.1	NM_001620.1	MGC5395; AHNAKRS
460711	1.52361	0.607491	1.52361	up	ILMN_1743137	BAT2D1	23215	NM_015172.3	Homo sapiens BAT2 domain containing 1 (BAT2D1), mRNA.	chr1	CAGAGCTGTGTCATGCCATCCTTTGGGCCCTCTGCTGGAAAAGTAGAATC	NM_015172.3	BAT2D1	ILMN_163969		169828624	169828575	115298681					+	9685	S	NP_055987.2	NM_015172.2	NM_015172.3	BAT2-iso; XTP2
5490070	1.52618	0.609926	1.52618	up	ILMN_2384241	TGFBR2	7048	NM_001024847.1	Homo sapiens transforming growth factor, beta receptor II (70/80kDa) (TGFBR2), transcript variant 1, mRNA.	chr3	GCCCATTGACCTCTAGTGGTGAGTTTCTAGAATACTGGTCCATTCATGAG	NM_001024847.1	TGFBR2	ILMN_22189		30710243	30710194	67782325	GO:0005886|GO:0005886|GO:0009897|GO:0016021|GO:0043235|GO:0001568|GO:0001569|GO:0001570|GO:0002053|GO:0002651|GO:0002663|GO:0002666|GO:0006468|GO:0007179|GO:0007179|GO:0007179|GO:0007420|GO:0007507|GO:0032147|GO:0035162|GO:0043011|GO:0048701|GO:0051138|GO:0060021|GO:0000166|GO:0000287|GO:0004702|GO:0004872|GO:0005024|GO:0005024|GO:0005515|GO:0005515|GO:0005515|GO:0005524|GO:0005539|GO:0016740|GO:…	GO:0005886|GO:0005886|GO:0009897|GO:0016021|GO:0043235	GO:0000166|GO:0000287|GO:0004702|GO:0004872|GO:0005024|GO:0005024|GO:0005515|GO:0005515|GO:0005515|GO:0005524|GO:0005539|GO:0016740|GO:0030145|GO:0050431|GO:0050431|GO:0050431|GO:0050431	GO:0001568|GO:0001569|GO:0001570|GO:0002053|GO:0002651|GO:0002663|GO:0002666|GO:0006468|GO:0007179|GO:0007179|GO:0007179|GO:0007420|GO:0007507|GO:0032147|GO:0035162|GO:0043011|GO:0048701|GO:0051138|GO:0060021	+	4260	A	NP_001020018.1	NM_001024847.1	NM_001024847.1	RIIC; MFS2; HNPCC6; TAAD2; AAT3; TGFR-2; FAA3; TGFbeta-RII
730528	1.53197	0.61539	1.53197	up	ILMN_2408543	PLAUR	5329	NM_002659.2	Homo sapiens plasminogen activator, urokinase receptor (PLAUR), transcript variant 1, mRNA.	chr19	AGTGCCGCAGCCCTGAAGAACAGTGCCTGGATGTGGTGACCCACTGGATC	NM_002659.2	PLAUR	ILMN_24906		48852535	48852486	53829377	GO:0005576|GO:0005886|GO:0005886|GO:0009986|GO:0016021|GO:0019898|GO:0031225|GO:0006928|GO:0006935|GO:0007165|GO:0007596|GO:0016255|GO:0030162|GO:0019899|GO:0030377|GO:0030377	GO:0005576|GO:0005886|GO:0005886|GO:0009986|GO:0016021|GO:0019898|GO:0031225	GO:0019899|GO:0030377|GO:0030377	GO:0006928|GO:0006935|GO:0007165|GO:0007596|GO:0016255|GO:0030162	-	637	A	NP_002650.1	NM_002659.2	NM_002659.2	UPAR; URKR; CD87
5420070	1.53746	0.62055	1.53746	up	ILMN_2330787	FRMD6	122786	NM_152330.3	Homo sapiens FERM domain containing 6 (FRMD6), transcript variant 2, mRNA.	chr14	AGATGTAGGGTACAGTGGAACATAAGCAGTGTTACCCCTGGCTGGGAGTC	NM_152330.3	FRMD6	ILMN_25287		51266183	51266134	109715867	GO:0005737|GO:0005739|GO:0005856|GO:0005886|GO:0005488	GO:0005737|GO:0005739|GO:0005856|GO:0005886	GO:0005488		+	3767	A	NP_689543.1	NM_152330.3	NM_152330.3	EX1; c14_5320; MGC17921; C14orf31; Willin
1070678	1.56625	0.647314	1.56625	up	ILMN_1788283	COTL1	23406	NM_021149.2	Homo sapiens coactosin-like 1 (Dictyostelium) (COTL1), mRNA.	chr16	AGAGAGGCCCAGGGTGGGGACTGGGAATTTAAGGAGAGCTGGGAACGGAT	NM_021149.2	COTL1	ILMN_3414		84599604	84599555	23510452	GO:0005575|GO:0005622|GO:0005737|GO:0005856|GO:0008150|GO:0050832|GO:0003779|GO:0019899	GO:0005575|GO:0005622|GO:0005737|GO:0005856	GO:0003779|GO:0019899	GO:0008150|GO:0050832	-	1424	S	NP_066972.1	NM_021149.2	NM_021149.2	CLP; FLJ43657; MGC19733
450615	1.5663	0.647362	1.5663	up	ILMN_1686664	MT2A	4502	NM_005953.2	Homo sapiens metallothionein 2A (MT2A), mRNA.	chr16	GAACCCGCGTGCAACCTGTCCCGACTCTAGCCGCCTCTTCAGCACGCCAT	NM_005953.2	MT2A	ILMN_11198		55200070	55200021	31543214	GO:0006878|GO:0005515|GO:0005515|GO:0005515|GO:0008270|GO:0046872		GO:0005515|GO:0005515|GO:0005515|GO:0008270|GO:0046872	GO:0006878	+	10	S	NP_005944.1	NM_005953.2	NM_005953.2	MT2
6650451	1.56869	0.649563	1.56869	up	ILMN_1811972	MYCBP2	23077	NM_015057.3	Homo sapiens MYC binding protein 2 (MYCBP2), mRNA.	chr13	GAGGTGTTTGCATGTGGCCATTACCGTCATTGGCCTGTGAAGCATTGGAC	NM_015057.3	MYCBP2	ILMN_7642		77619282	77619233	126116564	GO:0005634|GO:0005680|GO:0006350|GO:0006355|GO:0006511|GO:0030071|GO:0005515|GO:0005515|GO:0008270|GO:0016874|GO:0042803|GO:0046872	GO:0005634|GO:0005680	GO:0005515|GO:0005515|GO:0008270|GO:0016874|GO:0042803|GO:0046872	GO:0006350|GO:0006355|GO:0006511|GO:0030071	-	14244	S	NP_055872.3	NM_015057.2	NM_015057.3	FLJ21597; PAM; FLJ13826; FLJ10106; FLJ21646; DKFZp686M08244; KIAA0916
5960593	1.56994	0.650707	1.56994	up	ILMN_3237414	LOC653877	653877	XM_936222.2	PREDICTED: Homo sapiens similar to Temporarily Assigned Gene name family member (tag-184) (LOC653877), mRNA.		GCTAGTCTGAAATTACAGCAGGTTGTCTGGGGTAGGGGGGAGGCGTTTTT	XM_936222.2	LOC653877	ILMN_45427				113424002						8547	S	XP_941315.1	XM_936222.2	XM_936222.2
60014	1.5745	0.654894	1.5745	up	ILMN_1670807	FAM84B	157638	NM_174911.3	Homo sapiens family with sequence similarity 84, member B (FAM84B), mRNA.	chr8	GGTGCTTTGGCCCTAATAGCACTGGACAACACCACGACCACATGGAAACA	NM_174911.3	FAM84B	ILMN_182774		127634541	127634492	40255195	GO:0005737|GO:0005886|GO:0005515	GO:0005737|GO:0005886	GO:0005515		-	4559	S	NP_777571.1	NM_174911.3	NM_174911.3	BCMP101; NSE2
7000379	1.57703	0.657211	1.57703	up	ILMN_1704876	USP38	84640	NM_032557.4	Homo sapiens ubiquitin specific peptidase 38 (USP38), mRNA.	chr4	CAGGGAGTATATCTTCTGTGGTTTTGAAGGAGGTGAGTTCTGTATGTGCC	NM_032557.4	USP38	ILMN_162192		144361823	144361774	31559774	GO:0006511|GO:0004221|GO:0008233|GO:0008234		GO:0004221|GO:0008233|GO:0008234	GO:0006511	+	4350	S	NP_115946.2	NM_032557.4	NM_032557.4	HP43.8KD; KIAA1891; FLJ35970
6940307	1.57958	0.659542	1.57958	up	ILMN_3306168	MOBKL3	25843	NM_199482.2	Homo sapiens MOB1, Mps One Binder kinase activator-like 3 (yeast) (MOBKL3), transcript variant 2, mRNA.	chr2	GCAGTGTAGCTGTTCTCTCTAGATGGTGTCTCACAATGGATTTCTGTTGC	NM_199482.2	MOBKL3	ILMN_10571		198125390	198125341	155030222	GO:0005737|GO:0005794|GO:0016020|GO:0006810|GO:0005515|GO:0008270|GO:0046872	GO:0005737|GO:0005794|GO:0016020	GO:0005515|GO:0008270|GO:0046872	GO:0006810	+	2433	M	NP_955776.1	NM_199482.2	NM_199482.2	2C4D; MGC12264; MOB1; CGI-95; PREI3; MOB3
4540168	1.59042	0.669412	1.59042	up	ILMN_3238283	LOC100130123	100130123	XM_001726844.1	PREDICTED: Homo sapiens similar to PRO2870 (LOC100130123), mRNA.	chr1	TGGGGCGACCCACTTTCCCTTTGCCTTTCACTGGACTTGGCGTCACTGAA	XM_001726844.1	LOC100130123	ILMN_338166		203954235	203954186	169162648					+	5619	S	XP_001726896.1	XM_001726844.1	XM_001726844.1
6960379	1.60292	0.680699	1.60292	up	ILMN_2149164	SFRP1	6422	NM_003012.3	Homo sapiens secreted frizzled-related protein 1 (SFRP1), mRNA.	chr8	CACTTGGCTCTTGGTACCTGTGGGTTAGCATCAAGTTCTCCCCAGGGTAG	NM_003012.3	SFRP1	ILMN_21487		41239169	41239120	56117837	GO:0005576|GO:0005615|GO:0005576|GO:0001756|GO:0006916|GO:0007165|GO:0007275|GO:0009653|GO:0016055|GO:0030154|GO:0005515|GO:0005515	GO:0005576|GO:0005615|GO:0005576	GO:0005515|GO:0005515	GO:0001756|GO:0006916|GO:0007165|GO:0007275|GO:0009653|GO:0016055|GO:0030154	-	3920	S	NP_003003.3	NM_003012.3	NM_003012.3	FRP; FrzA; SARP2; FRP1; FRP-1
1190367	1.61563	0.692101	1.61563	up	ILMN_1682717	IER3	8870	NM_003897.3	Homo sapiens immediate early response 3 (IER3), mRNA.	chr6	GAGGACGTCCCGGCTGGGATGAAGTCTGGTGGTGGGTCGTAAGTTTAGGA	NM_003897.3	IER3	ILMN_29406		30819222	30819173	119964722	GO:0016020|GO:0016021|GO:0006915|GO:0006916|GO:0009653|GO:0005515	GO:0016020|GO:0016021	GO:0005515	GO:0006915|GO:0006916|GO:0009653	-	972	A	NP_003888.2	NM_052815.1	NM_003897.3	IEX-1L; PRG1; IEX1; GLY96; DIF-2; IEX-1; DIF2
7650523	1.61852	0.694674	1.61852	up	ILMN_1760412	SHISA2	387914	NM_001007538.1	Homo sapiens shisa homolog 2 (Xenopus laevis) (SHISA2), mRNA.	chr13	CCCACACTGTTCTTGATTTCCTCTCTCTTTCAGGCCTCAACAGGCACTGT	NM_001007538.1	SHISA2	ILMN_28602		26619112	26619063	56090522	GO:0005783|GO:0005789|GO:0016020|GO:0016021|GO:0007275	GO:0005783|GO:0005789|GO:0016020|GO:0016021		GO:0007275	-	2511	S	NP_001007539.1	NM_001007538.1	NM_001007538.1	bA398O19.2; WGAR9166; C13orf13; PRO28631
2140762	1.62126	0.697113	1.62126	up	ILMN_2252136	YWHAE	7531	NM_006761.3	Homo sapiens tyrosine 3-monooxygenase/tryptophan 5-monooxygenase activation protein, epsilon polypeptide (YWHAE), mRNA.	chr17	GGGTGTTAGCTTGAGATGGTTAAAGGTGGTTTGGGGAGGGACTTCGTTGT	NM_006761.3	YWHAE	ILMN_167166		1195023	1194974	34304385	GO:0005737|GO:0005739|GO:0042470|GO:0006605|GO:0007242|GO:0044419|GO:0019899|GO:0019904	GO:0005737|GO:0005739|GO:0042470	GO:0019899|GO:0019904	GO:0006605|GO:0007242|GO:0044419	-	1348	I	NP_006752.1	NM_006761.3	NM_006761.3	KCIP-1; MDS; FLJ45465; MDCR; 14-3-3E
1990176	1.62629	0.701587	1.62629	up	ILMN_1819304				AU252491 human favorable neuroblastoma cDNA Homo sapiens cDNA clone Nbla00182 3, mRNA sequence	chr17	CGTTGGTGAGCCGAAGTTAAACCTAAAGCTATCCCCTGGATCTTTCTAGC	AU252491	HS.133410	ILMN_77479	Hs.133410	59925447	59925396	34321204					+	556	S		Hs.133410	Hs.133410
940288	1.65067	0.723056	1.65067	up	ILMN_1742230	BAZ1A	11177	NM_182648.1	Homo sapiens bromodomain adjacent to zinc finger domain, 1A (BAZ1A), transcript variant 2, mRNA.	chr14	CCTTGAAGTGCTGTACCAGTGCTGGCTGCAGGTATTAAGTCCAAGTTTAT	NM_182648.1	BAZ1A	ILMN_24991		35222240	35222191	32967604	GO:0000228|GO:0005634|GO:0006350|GO:0006355|GO:0005515|GO:0008270|GO:0046872	GO:0000228|GO:0005634	GO:0005515|GO:0008270|GO:0046872	GO:0006350|GO:0006355	-	5616	A	NP_872589.1	NM_182648.1	NM_182648.1	WALp1; hACF1; DKFZP586E0518; FLJ14383; ACF1; WCRF180
2030577	1.67298	0.742418	1.67298	up	ILMN_1701461	TIMP3	7078	NM_000362.4	Homo sapiens TIMP metallopeptidase inhibitor 3 (TIMP3), mRNA.	chr22	CCCCTCGTTCCAGACCTGCCTCATGGTGGCAACATGGTTCTTGAACAATT	NM_000362.4	TIMP3	ILMN_29313		31588417	31588368	75905820	GO:0005576|GO:0005578|GO:0005576|GO:0005604|GO:0007169|GO:0007601|GO:0050896|GO:0005515|GO:0008191|GO:0004857|GO:0005515|GO:0008191	GO:0005576|GO:0005578|GO:0005576|GO:0005604	GO:0005515|GO:0008191|GO:0004857|GO:0005515|GO:0008191	GO:0007169|GO:0007601|GO:0050896	+	4826	S	NP_000353.1	NM_000362.4	NM_000362.4	HSMRK222; K222; K222TA2; SFD
3890577	1.69677	0.762791	1.69677	up	ILMN_3214893	LOC100132761	100132761	XM_001716956.1	PREDICTED: Homo sapiens hypothetical protein LOC100132761 (LOC100132761), mRNA.	chr13	GTCGTCAAAGGTTACAAAGGCAAAGCCCCTTTTCTTGCCACTGCCTCGGT	XM_001716956.1	LOC100132761	ILMN_348548		52115092	52115043	169205949					-	388	A	XP_001717008.1	XM_001716956.1	XM_001716956.1
3780092	1.70066	0.766097	1.70066	up	ILMN_1699695	TNFRSF21	27242	NM_014452.3	Homo sapiens tumor necrosis factor receptor superfamily, member 21 (TNFRSF21), mRNA.	chr6	ATAGGTCCAATCTGCTCTCAAGGCCTTGGTCCTGGTGGGATTCCTTCACC	NM_014452.3	TNFRSF21	ILMN_9651		47307504	47307455	23238206	GO:0005737|GO:0016020|GO:0016021|GO:0006915|GO:0007165|GO:0004872|GO:0005515	GO:0005737|GO:0016020|GO:0016021	GO:0004872|GO:0005515	GO:0006915|GO:0007165	-	3356	S	NP_055267.1	NM_014452.3	NM_014452.3	MGC31965; BM-018; DR6
840280	1.70165	0.766931	1.70165	up	ILMN_2182704	BIRC2	329	NM_001166.3	Homo sapiens baculoviral IAP repeat-containing 2 (BIRC2), mRNA.	chr11	CCAGGAACTCTGGAGTTCATCAGAGTTATGGTGCCGAATTGTCTTTGGTG	NM_001166.3	BIRC2	ILMN_23760		101754523	101754474	41349435	GO:0005622|GO:0005737|GO:0005829|GO:0001890|GO:0007166|GO:0042981|GO:0043123|GO:0005515|GO:0005515|GO:0005515|GO:0005515|GO:0008270|GO:0046872	GO:0005622|GO:0005737|GO:0005829	GO:0005515|GO:0005515|GO:0005515|GO:0005515|GO:0008270|GO:0046872	GO:0001890|GO:0007166|GO:0042981|GO:0043123	+	3606	S	NP_001157.1	NM_001166.3	NM_001166.3	API1; Hiap-2; MIHB; RNF48; HIAP2; cIAP1
5340553	1.74917	0.806673	1.74917	up	ILMN_1742400	CEP350	9857	NM_014810.3	Homo sapiens centrosomal protein 350kDa (CEP350), mRNA.	chr1	GGGTCTCGGGAAATGCTCAGATTGATGTCTTACCAGCATTTCTTCTGGGC	NM_014810.3	CEP350	ILMN_19424		178348766	178348717	109148532	GO:0005634|GO:0005813|GO:0005819	GO:0005634|GO:0005813|GO:0005819			+	11532	S	NP_055625.3	NM_014810.2	NM_014810.3	KIAA0480; CAP350; gm133; FLJ44058; FLJ38282; RP11-502H18.1
7000286	1.76064	0.816102	1.76064	up	ILMN_2119555	TMTC3	160418	NM_181783.1	Homo sapiens transmembrane and tetratricopeptide repeat containing 3 (TMTC3), mRNA.	chr12	CTGATACCAGTGGGAGTTGGTCTTGATCTAGGAGATTCTGTTAAGCATCC	NM_181783.1	TMTC3	ILMN_1847		87115262	87115213	32401450	GO:0016020|GO:0016021|GO:0005488	GO:0016020|GO:0016021	GO:0005488		+	4593	S	NP_861448.1	NM_181783.1	NM_181783.1	DKFZp686M1969; FLJ90492; DKFZp686O2342; DKFZp686O22167; DKFZp686C0968; SMILE
4280100	1.76225	0.817422	1.76225	up	ILMN_1754795	FAT1	2195	NM_005245.3	Homo sapiens FAT tumor suppressor homolog 1 (Drosophila) (FAT1), mRNA.	chr4	GGAAAGTGTAACGGGGACCTTCTGCATACCTGTTTAGAACCAAAACCACC	NM_005245.3	FAT1	ILMN_24617		187746105	187746056	75813622					-	14589	S	NP_005236.2	NM_005245.3	NM_005245.3	ME5; hFat1; CDHF7; FAT1
4220041	1.77385	0.826888	1.77385	up	ILMN_1720996	SLC12A2	6558	NM_001046.2	Homo sapiens solute carrier family 12 (sodium/potassium/chloride transporters), member 2 (SLC12A2), mRNA.	chr5	GGGCATGGACTGAGTGCTGCTATCTTGAAATGTGCACAGGTACACTTACC	NM_001046.2	SLC12A2	ILMN_14384		127520160	127520111	38569461	GO:0005624|GO:0005887|GO:0016020|GO:0016323|GO:0016324|GO:0006811|GO:0006813|GO:0006814|GO:0006821|GO:0050910|GO:0005215|GO:0005515|GO:0008511|GO:0015293|GO:0030955|GO:0031402	GO:0005624|GO:0005887|GO:0016020|GO:0016323|GO:0016324	GO:0005215|GO:0005515|GO:0008511|GO:0015293|GO:0030955|GO:0031402	GO:0006811|GO:0006813|GO:0006814|GO:0006821|GO:0050910	+	6044	S	NP_001037.1	NM_001046.2	NM_001046.2	BSC2; NKCC1; MGC104233; BSC
1170575	1.80041	0.848328	1.80041	up	ILMN_3268697	LOC100129882	100129882	XM_001716882.1	PREDICTED: Homo sapiens similar to mCG49427 (LOC100129882), mRNA.		CCCAGCAGAATGGCTCCTGCAAAGAAGGGTGGCGAGAAGAAAAAGGGCCA	XM_001716882.1	LOC100129882	ILMN_348546				169204953						9	M	XP_001716934.1	XM_001716882.1	XM_001716882.1
6290592	1.83252	0.873826	1.83252	up	ILMN_1786242	LOC649821	649821	XM_942212.1	PREDICTED: Homo sapiens similar to 60S ribosomal protein L14 (CAG-ISL 7), transcript variant 1 (LOC649821), mRNA.		CCTGGCAGAAGGCAGACATCAATACAAAATGGGCAGCCACACGATGGGCC	XM_942212.1	LOC649821	ILMN_33467				89036205						437	A	XP_947305.1	XM_942212.1	XM_942212.1
730576	1.88455	0.914222	1.88455	up	ILMN_2086105	SPRY4	81848	NM_030964.2	Homo sapiens sprouty homolog 4 (Drosophila) (SPRY4), mRNA.	chr5	GGGCATCCTGCGAGCCTCACTAGCCTTCTGGTTCATGCCTTTGACAAGCA	NM_030964.2	SPRY4	ILMN_27154		141670619	141670570	23308573	GO:0005737|GO:0005886|GO:0042995|GO:0016020|GO:0007275|GO:0009966|GO:0043407|GO:0007275|GO:0009966|GO:0043407|GO:0005515|GO:0005515	GO:0005737|GO:0005886|GO:0042995|GO:0016020	GO:0005515|GO:0005515	GO:0007275|GO:0009966|GO:0043407|GO:0007275|GO:0009966|GO:0043407	-	4494	S	NP_112226.2	NM_030964.2	NM_030964.2

## Sheet: HT144 shBRN2 UP AND DOWN
ProbeID	FC ([HT144 shBRN2 Dox] vs [HT144 shBRN2 Con]) ( UP - FC ([HT144 shBRN2 Dox] vs [HT144 shBRN2 Con]) )	Log FC ([HT144 shBRN2 Dox] vs [HT144 shBRN2 Con]) ( UP - FC ([HT144 shBRN2 Dox] vs [HT144 shBRN2 Con]) )	FC (abs) ([HT144 shBRN2 Dox] vs [HT144 shBRN2 Con]) ( UP - FC ([HT144 shBRN2 Dox] vs [HT144 shBRN2 Con]) )	Regulation ([HT144 shBRN2 Dox] vs [HT144 shBRN2 Con]) ( UP - FC ([HT144 shBRN2 Dox] vs [HT144 shBRN2 Con]) )	Probe_Id	Symbol	Entrez_Gene_ID	RefSeq_ID	Definition	Chromosome	Probe_Sequence	Accession	ILMN_Gene	Transcript	Unigene_ID	Chromosome End Index(Avadis)	Chromosome Start Index(Avadis)	GI	GO(Avadis)	Ontology_Component	Ontology_Function	Ontology_Process	Probe_Chr_Orientation	Probe_Start	Probe_Type	Protein_Product	Search_Key	Source_Reference_ID	Synonyms
2060202	-2.88003	-1.52608	2.88003	down	ILMN_1678812	HAPLN1	1404	NM_001884.2	Homo sapiens hyaluronan and proteoglycan link protein 1 (HAPLN1), mRNA.	chr5	AAATTCTCGGATATGACCGCTGTGATGCGGGCTGGTTGGCGGATGGCAGC	NM_001884.2	HAPLN1	ILMN_162137		82973245	82973196	40254458	GO:0005576|GO:0005578|GO:0007155|GO:0005488|GO:0005540	GO:0005576|GO:0005578	GO:0005488|GO:0005540	GO:0007155	-	1007	S	NP_001875.1	NM_001884.2	NM_001884.2	CRTL1
2190674	-2.87446	-1.52329	2.87446	down	ILMN_1750324	IGFBP5	3488	NM_000599.2	Homo sapiens insulin-like growth factor binding protein 5 (IGFBP5), mRNA.	chr2	GCACAGTTGTCAGACAAGATTCCTTCAGATTCCGAGTTGCCTACCGGTTG	NM_000599.2	IGFBP5	ILMN_168089		217245578	217245529	46094066	GO:0005783|GO:0005576|GO:0016942|GO:0001558|GO:0007165|GO:0014912|GO:0043569|GO:0048662|GO:0031994	GO:0005783|GO:0005576|GO:0016942	GO:0031994	GO:0001558|GO:0007165|GO:0014912|GO:0043569|GO:0048662	-	5732	S	NP_000590.1	NM_000599.2	NM_000599.2	IBP5
2120524	-2.80503	-1.48802	2.80503	down	ILMN_2132982	IGFBP5	3488	NM_000599.2	Homo sapiens insulin-like growth factor binding protein 5 (IGFBP5), mRNA.	chr2	CACCTGAATGCGGAAGAGCTCGGCTCCCGTTTAGCATTTTGTACTTAAGG	NM_000599.2	IGFBP5	ILMN_168089		217245269	217245220	46094066	GO:0005783|GO:0005576|GO:0016942|GO:0001558|GO:0007165|GO:0014912|GO:0043569|GO:0048662|GO:0031994	GO:0005783|GO:0005576|GO:0016942	GO:0031994	GO:0001558|GO:0007165|GO:0014912|GO:0043569|GO:0048662	-	6041	S	NP_000590.1	NM_000599.2	NM_000599.2	IBP5
2510091	-2.68695	-1.42597	2.68695	down	ILMN_1685433	COL8A1	1295	NM_020351.2	Homo sapiens collagen, type VIII, alpha 1 (COL8A1), transcript variant 2, mRNA.	chr3	GAGACCGGGTGTTCCTCCAGATGCCCTCAGAACAGGCTGCAGGACTGTAT	NM_020351.2	COL8A1	ILMN_10408		99514926	99514877	32895367	GO:0005576|GO:0005591|GO:0005604|GO:0007155|GO:0048593|GO:0050673|GO:0005198|GO:0005515	GO:0005576|GO:0005591|GO:0005604	GO:0005198|GO:0005515	GO:0007155|GO:0048593|GO:0050673	+	2315	A	NP_065084.2	NM_020351.2	NM_020351.2	C3orf7; MGC9568
2760541	-2.65466	-1.40852	2.65466	down	ILMN_1734744	CDH19	28513	NM_021153.2	Homo sapiens cadherin 19, type 2 (CDH19), mRNA.	chr18	GGAACAGGGTCATTAGCTGGATCCCTGAGCTCCTTAGAATCAGCAGTCTC	NM_021153.2	CDH19	ILMN_1321		64172194	64172145	16306535	GO:0005886|GO:0016021|GO:0007156|GO:0005509|GO:0005515	GO:0005886|GO:0016021	GO:0005509|GO:0005515	GO:0007156	-	2311	S	NP_066976.1	NM_021153.2	NM_021153.2	CDH7; CDH7L2
1710630	-2.58706	-1.37132	2.58706	down	ILMN_1756501	ST6GAL1	6480	NM_003032.2	Homo sapiens ST6 beta-galactosamide alpha-2,6-sialyltranferase 1 (ST6GAL1), transcript variant 2, mRNA.	chr3	CGACAGCAGGACATACATGTTGGTGTGAAGACTGGGACGACACTGGGTAG	NM_003032.2	ST6GAL1	ILMN_16178		186795942	186795893	27765094	GO:0005576|GO:0005794|GO:0016020|GO:0016021|GO:0030173|GO:0006486|GO:0006959|GO:0009311|GO:0008373|GO:0016757|GO:0003835	GO:0005576|GO:0005794|GO:0016020|GO:0016021|GO:0030173	GO:0008373|GO:0016757|GO:0003835	GO:0006486|GO:0006959|GO:0009311	+	3833	A	NP_003023.1	NM_173217.1	NM_003032.2	ST6Gal I; SIAT1; ST6GalI; MGC48859; CD75
7200703	-2.48938	-1.31579	2.48938	down	ILMN_3243142	KAT2B	8850	NM_003884.4	Homo sapiens K(lysine) acetyltransferase 2B (KAT2B), mRNA.	chr3	ACAGTGCTTTGTACCGGATCTGCTGAAGCATCTGTCCAGCTGGTATCCTG	NM_003884.4	KAT2B	ILMN_167652		20164938	20164793	156071487					+	4516	S	NP_003875.3	NM_003884.4	NM_003884.4	KAT2B; P; P/CAF; CAF
1110048	-2.40327	-1.265	2.40327	down	ILMN_1726204	SCRG1	11341	NM_007281.1	Homo sapiens scrapie responsive protein 1 (SCRG1), mRNA.	chr4	GGGCTAACTTTGCTGCTAGGAGTTCAAGCCATGCCTGCAAATCGCCTCTC	NM_007281.1	SCRG1	ILMN_15389		174549109	174549060	6005869	GO:0005576|GO:0005615|GO:0007399	GO:0005576|GO:0005615		GO:0007399	-	444	S	NP_009212.1	NM_007281.1	NM_007281.1	SCRG-1; MGC26468
6110253	-2.39062	-1.25739	2.39062	down	ILMN_2345872	SUMF2	25870	NM_001042470.1	Homo sapiens sulfatase modifying factor 2 (SUMF2), transcript variant 4, mRNA.	chr7	GGAGAGTAGCCTGCTCCCACACTGTCACTGGATGTCATGGGGCCAATAAA	NM_001042470.1	SUMF2	ILMN_164657		56115834	56115785	110227852	GO:0005783|GO:0005788|GO:0005488|GO:0005509|GO:0005515|GO:0042803|GO:0005488	GO:0005783|GO:0005788	GO:0005488|GO:0005509|GO:0005515|GO:0042803|GO:0005488		+	1728	A	NP_001035935.2	NM_001042470.1	NM_001042470.1	pFGE; DKFZp566I1024; MGC99485; DKFZp781L1035; DKFZp66I1024; DKFZp686L17160
7040678	-2.38832	-1.25599	2.38832	down	ILMN_1745299	FABP7	2173	NM_001446.3	Homo sapiens fatty acid binding protein 7, brain (FABP7), mRNA.	chr6	AAAGAGGGGAAAGGGCAAGGATGGTGGAGGCTTTCTGTGCTACCTGGAAG	NM_001446.3	FABP7	ILMN_13498		123100969	123100920	36054052	GO:0005737|GO:0006810|GO:0007399|GO:0008285|GO:0005215|GO:0008289	GO:0005737	GO:0005215|GO:0008289	GO:0006810|GO:0007399|GO:0008285	+	275	S	NP_001437.1	NM_001446.3	NM_001446.3	B-FABP; MRG; BLBP; DKFZp547J2313; FABPB
2450465	-2.18408	-1.12702	2.18408	down	ILMN_2087692	CYBRD1	79901	NM_024843.2	Homo sapiens cytochrome b reductase 1 (CYBRD1), mRNA.	chr2	CCCCTGCTGAGTTGGAAATTCCAGTGCAGCACTGATTGACCACAGTTGCC	NM_024843.2	CYBRD1	ILMN_4649		172122555	172122506	19923602	GO:0016020|GO:0016021|GO:0006810|GO:0022900|GO:0000293|GO:0005506|GO:0016491|GO:0046872	GO:0016020|GO:0016021	GO:0000293|GO:0005506|GO:0016491|GO:0046872	GO:0006810|GO:0022900	+	3857	S	NP_079119.2	NM_024843.2	NM_024843.2	FLJ23462; FRRS3; DCYTB
3180039	-2.13593	-1.09487	2.13593	down	ILMN_1654398	RGL1	23179	NM_015149.3	Homo sapiens ral guanine nucleotide dissociation stimulator-like 1 (RGL1), mRNA.	chr1	GTTTCCTGGTGGACAGCCGGGTAATGCTTTTAGCTGCTCGCATGCTTGTC	NM_015149.3	RGL1	ILMN_27201		182164199	182164150	93102366	GO:0005575|GO:0005622|GO:0007165|GO:0051056|GO:0005085|GO:0005515|GO:0008321	GO:0005575|GO:0005622	GO:0005085|GO:0005515|GO:0008321	GO:0007165|GO:0051056	+	4974	S	NP_055964.3	NM_015149.2	NM_015149.3	RGL; KIAA0959
60093	-2.12798	-1.08949	2.12798	down	ILMN_1788538	NCALD	83988	NM_032041.1	Homo sapiens neurocalcin delta (NCALD), mRNA.	chr8	ATGTCACTCCTCTGCTGGGCTGTTCATTGTCATTGCTGTGTTCAGGGACC	NM_032041.1	NCALD	ILMN_13197		102768273	102768224	14042973	GO:0005622|GO:0005829|GO:0030130|GO:0016192|GO:0003779|GO:0005509|GO:0015631|GO:0030276	GO:0005622|GO:0005829|GO:0030130	GO:0003779|GO:0005509|GO:0015631|GO:0030276	GO:0016192	-	3140	S	NP_114430.1	NM_032041.1	NM_032041.1	MGC74858
520553	-2.11405	-1.08001	2.11405	down	ILMN_2343097	NCALD	83988	NM_001040626.1	Homo sapiens neurocalcin delta (NCALD), transcript variant 3, mRNA.	chr8	AGCCTATGGAGTGGCCCGTAAATCAGTTGACTGTGTAGCTCTTGCCTGGC	NM_001040626.1	NCALD	ILMN_178648		102768310	102768261	98985786	GO:0005622|GO:0005829|GO:0030130|GO:0016192|GO:0003779|GO:0005509|GO:0015631|GO:0030276	GO:0005622|GO:0005829|GO:0030130	GO:0003779|GO:0005509|GO:0015631|GO:0030276	GO:0016192	-	3579	A	NP_001035716.1	NM_001040626.1	NM_001040626.1	MGC33870; MGC74858
2680474	-2.11151	-1.07828	2.11151	down	ILMN_1685371	SUMF2	25870	NM_001042470.1	Homo sapiens sulfatase modifying factor 2 (SUMF2), transcript variant 4, mRNA.	chr7	GTTCAGTCCTAAAAGGGTCTGGGAGAACCAGATGATGTACTAGGTGAAGC	NM_001042470.1	SUMF2	ILMN_164657		56115381	56115332	110227852	GO:0005783|GO:0005788|GO:0005488|GO:0005509|GO:0005515|GO:0042803|GO:0005488	GO:0005783|GO:0005788	GO:0005488|GO:0005509|GO:0005515|GO:0042803|GO:0005488		+	1275	S	NP_001035935.2	NM_015411.1	NM_001042470.1	pFGE; DKFZp566I1024; MGC99485; DKFZp781L1035; DKFZp66I1024; DKFZp686L17160
6110630	-2.10783	-1.07576	2.10783	down	ILMN_1796179	HIST1H2BK	85236	NM_080593.1	Homo sapiens histone cluster 1, H2bk (HIST1H2BK), mRNA.	chr6	CCCACTGGGGGGTTGGGGTAATATTCTGTGGTCCTCAGCCCTGTACCTTA	NM_080593.1	HIST1H2BK	ILMN_17974		27214124	27214075	18105047	GO:0000786|GO:0005634|GO:0005694|GO:0006334|GO:0042742|GO:0003677	GO:0000786|GO:0005634|GO:0005694	GO:0003677	GO:0006334|GO:0042742	-	747	S	NP_542160.1	NM_080593.1	NM_080593.1	MGC131989; H2BFT; H2BFAiii; H2B/S
2360672	-2.09653	-1.068	2.09653	down	ILMN_1704154	TNFRSF19	55504	NM_148957.2	Homo sapiens tumor necrosis factor receptor superfamily, member 19 (TNFRSF19), transcript variant 2, mRNA.	chr13	GGTAATGCGTGTGGCTGAATGGGCATAACCACTGTGGCTTCTTGTGCTGC	NM_148957.2	TNFRSF19	ILMN_28684		23147901	23147852	31652245	GO:0005739|GO:0016020|GO:0016021|GO:0006915|GO:0006917|GO:0007254|GO:0004872|GO:0005031|GO:0005515	GO:0005739|GO:0016020|GO:0016021	GO:0004872|GO:0005031|GO:0005515	GO:0006915|GO:0006917|GO:0007254	+	3886	I	NP_683760.1	NM_148957.2	NM_148957.2	TAJ-alpha; TAJ; TRADE; TROY
2810373	-2.08777	-1.06196	2.08777	down	ILMN_1812091	FAM20A	54757	NM_017565.2	Homo sapiens family with sequence similarity 20, member A (FAM20A), mRNA.	chr17	GCTGGCAGAGTCCAGTTTCAGAAAATACGCCTGGAGCCAGAGCAGTCGAC	NM_017565.2	FAM20A	ILMN_5032		64045209	64045160	42476034	GO:0005576	GO:0005576			-	1917	S	NP_060035.1	NM_017565.2	NM_017565.2	DKFZp434F2322; FP2747
6400364	-2.06	-1.04264	2.06	down	ILMN_1782305	NR4A2	4929	NM_006186.2	Homo sapiens nuclear receptor subfamily 4, group A, member 2 (NR4A2), transcript variant 1, mRNA.	chr2	GTTGCGTGGGTGGCATGAGTTGAAGAAGGCAAAGGCTTGTAAATTTACCC	NM_006186.2	NR4A2	ILMN_28405		156889985	156889936	27894347	GO:0005634|GO:0006350|GO:0006355|GO:0007165|GO:0007399|GO:0030182|GO:0042053|GO:0045944|GO:0003700|GO:0003707|GO:0005515|GO:0008270|GO:0043565|GO:0046872	GO:0005634	GO:0003700|GO:0003707|GO:0005515|GO:0008270|GO:0043565|GO:0046872	GO:0006350|GO:0006355|GO:0007165|GO:0007399|GO:0030182|GO:0042053|GO:0045944	-	2648	A	NP_006177.1	NM_006186.2	NM_006186.2	RNR1; NOT; TINUR; NURR1; HZF-3
3120370	-2.04882	-1.0348	2.04882	down	ILMN_1714861	CD68	968	NM_001251.1	Homo sapiens CD68 antigen (CD68), mRNA.	chr17	GACGGGGTTTTCCTTGCTCCTGCCAGGATTAAAAGTCCATGAGTTTCTTG	NM_001251.1	CD68	ILMN_5188		7426153	7426110	4557434	GO:0005624|GO:0005765|GO:0005768|GO:0005886|GO:0016021	GO:0005624|GO:0005765|GO:0005768|GO:0005886|GO:0016021			+	1637	S	NP_001242.1	NM_001251.1	NM_001251.1	SCARD1
2030324	-2.04057	-1.02897	2.04057	down	ILMN_3305938	SGK1	6446	NM_005627.3	Homo sapiens serum/glucocorticoid regulated kinase 1 (SGK1), transcript variant 1, mRNA.	chr6	CCTTGTGGATATGCTGTGTGAACCGTCGTGTGAGTGTGGTATGCCTGATC	NM_005627.3	SGK1	ILMN_2451		134490982	134490933	163644253	GO:0005634|GO:0005737|GO:0005783|GO:0006468|GO:0006468|GO:0006974|GO:0006468|GO:0006468|GO:0006814|GO:0006915|GO:0006950|GO:0000166|GO:0004674|GO:0005524|GO:0016740|GO:0000166|GO:0004674|GO:0005515|GO:0005524|GO:0016740|GO:0000166|GO:0004674|GO:0005524|GO:0016740|GO:0000166|GO:0004674|GO:0005515|GO:0005524|GO:0016740	GO:0005634|GO:0005737|GO:0005783	GO:0000166|GO:0004674|GO:0005524|GO:0016740|GO:0000166|GO:0004674|GO:0005515|GO:0005524|GO:0016740|GO:0000166|GO:0004674|GO:0005524|GO:0016740|GO:0000166|GO:0004674|GO:0005515|GO:0005524|GO:0016740	GO:0006468|GO:0006468|GO:0006974|GO:0006468|GO:0006468|GO:0006814|GO:0006915|GO:0006950	-	1808	M	NP_005618.2	NM_005627.3	NM_005627.3	SGK
3370730	-2.021	-1.01507	2.021	down	ILMN_1774982	CDC42EP5	148170	NM_145057.2	Homo sapiens CDC42 effector protein (Rho GTPase binding) 5 (CDC42EP5), mRNA.	chr19	CTTCCCGCCCGGCACCCCACTTCTGTATACATAAACGGCCAAGGTGTGTG	NM_145057.2	CDC42EP5	ILMN_21209		59668075	59668026	30089965	GO:0005737|GO:0005856|GO:0005886|GO:0012505|GO:0007254|GO:0007266|GO:0008360|GO:0030838|GO:0031274|GO:0005515|GO:0017049	GO:0005737|GO:0005856|GO:0005886|GO:0012505	GO:0005515|GO:0017049	GO:0007254|GO:0007266|GO:0008360|GO:0030838|GO:0031274	-	821	S	NP_659494.2	NM_145057.2	NM_145057.2	MGC21945; CEP5; Borg3; MGC71153
1430487	-2.00874	-1.00629	2.00874	down	ILMN_2071809	MGP	4256	NM_000900.2	Homo sapiens matrix Gla protein (MGP), mRNA.	chr12	CCGAGAACGCTCTAAGCCTGTCCACGAGCTCAATAGGGAAGCCTGTGATG	NM_000900.2	MGP	ILMN_28594		15035210	15035161	49574513	GO:0005576|GO:0005578|GO:0001502|GO:0001503|GO:0007275|GO:0007605|GO:0030154|GO:0030500|GO:0005201|GO:0005509|GO:0008147	GO:0005576|GO:0005578	GO:0005201|GO:0005509|GO:0008147	GO:0001502|GO:0001503|GO:0007275|GO:0007605|GO:0030154|GO:0030500	-	277	S	NP_000891.2	NM_000900.2	NM_000900.2	NTI; GIG36; MGLAP
1770603	-1.99822	-0.998714	1.99822	down	ILMN_1768469	TCN1	6947	NM_001062.3	Homo sapiens transcobalamin I (vitamin B12 binding protein, R binder family) (TCN1), mRNA.	chr11	TGAGTGGAGGCGAACCACTGAGCCAAGGAGCTGGTAGTTACGTTGTCCGC	NM_001062.3	TCN1	ILMN_13727		59620701	59620486	133987572	GO:0005576|GO:0006811|GO:0006824|GO:0015889|GO:0005524|GO:0015087|GO:0016887|GO:0031419|GO:0050897	GO:0005576	GO:0005524|GO:0015087|GO:0016887|GO:0031419|GO:0050897	GO:0006811|GO:0006824|GO:0015889	-	1312	S	NP_001053.2	NM_001062.2	NM_001062.3	TCI; TC1
2760735	-1.99309	-0.995008	1.99309	down	ILMN_1712075	SYNM	23336	NM_015286.5	Homo sapiens synemin, intermediate filament protein (SYNM), transcript variant B, mRNA.	chr15	CAGTCACTCTGCACACAAGAGAAATCAACTTCGTGGTTGGATGGGGCCGG	NM_015286.5	SYNM	ILMN_13726		97493109	97493060	112382238					+	6155	A	NP_056101.5	NM_015286.4	NM_015286.5	SYN; KIAA0353
4200452	-1.98595	-0.989831	1.98595	down	ILMN_1659075	HLA-DOA	3111	NM_002119.3	Homo sapiens major histocompatibility complex, class II, DO alpha (HLA-DOA), mRNA.	chr6	GGCCAAACTTGGAGCAGGTGTCCATCCCAGCCCTGTGTAGTTAGAGCAGG	NM_002119.3	HLA-DOA	ILMN_27857		33080233	33080184	62912477	GO:0005886|GO:0005886|GO:0005886|GO:0005886|GO:0005886|GO:0016021|GO:0042613|GO:0002504|GO:0006955|GO:0019886|GO:0045580|GO:0032395	GO:0005886|GO:0005886|GO:0005886|GO:0005886|GO:0005886|GO:0016021|GO:0042613	GO:0032395	GO:0002504|GO:0006955|GO:0019886|GO:0045580	-	3188	S	NP_002110.1	NM_002119.3	NM_002119.3	HLA-DNA; HLADZ; HLA-DZA
1410209	-1.98441	-0.988712	1.98441	down	ILMN_3229324	SGK1	6446	NM_005627.3	Homo sapiens serum/glucocorticoid regulated kinase 1 (SGK1), transcript variant 1, mRNA.	chr6	CGGACGCTGTTCTAAAAAAGGTCTCCTGCAGATCTGTCTGGGCTGTGATG	NM_005627.3	SGK1	ILMN_2451		134491118	134491069	163644253	GO:0005634|GO:0005737|GO:0005783|GO:0006468|GO:0006468|GO:0006974|GO:0006468|GO:0006468|GO:0006814|GO:0006915|GO:0006950|GO:0000166|GO:0004674|GO:0005524|GO:0016740|GO:0000166|GO:0004674|GO:0005515|GO:0005524|GO:0016740|GO:0000166|GO:0004674|GO:0005524|GO:0016740|GO:0000166|GO:0004674|GO:0005515|GO:0005524|GO:0016740	GO:0005634|GO:0005737|GO:0005783	GO:0000166|GO:0004674|GO:0005524|GO:0016740|GO:0000166|GO:0004674|GO:0005515|GO:0005524|GO:0016740|GO:0000166|GO:0004674|GO:0005524|GO:0016740|GO:0000166|GO:0004674|GO:0005515|GO:0005524|GO:0016740	GO:0006468|GO:0006468|GO:0006974|GO:0006468|GO:0006468|GO:0006814|GO:0006915|GO:0006950	-	1672	A	NP_005618.2	NM_005627.3	NM_005627.3	SGK
7650097	-1.97853	-0.98443	1.97853	down	ILMN_1674811	OASL	8638	NM_198213.1	Homo sapiens 2'-5'-oligoadenylate synthetase-like (OASL), transcript variant 2, mRNA.	chr12	GCAGGACTGGTTGGGTCTGGGGATCTATGGCATCCAAGACAGTGACACTC	NM_198213.1	OASL	ILMN_19106		121458459	121458410	38016929	GO:0005634|GO:0005730|GO:0005737|GO:0005737|GO:0006464|GO:0006955|GO:0008150|GO:0003677|GO:0003725|GO:0005524|GO:0016740|GO:0046966	GO:0005634|GO:0005730|GO:0005737|GO:0005737	GO:0003677|GO:0003725|GO:0005524|GO:0016740|GO:0046966	GO:0006464|GO:0006955|GO:0008150	-	1213	A	NP_937856.1	NM_003733.2	NM_198213.1	p59OASL; TRIP14
110181	-1.95071	-0.964002	1.95071	down	ILMN_1813704	KIAA1199	57214	NM_018689.1	Homo sapiens KIAA1199 (KIAA1199), mRNA.	chr15	GCAACGCTCCTCTGAAATGCTTGTCTTTTTTCTGTTGCCGAAATAGCTGG	NM_018689.1	KIAA1199	ILMN_10606		79030905	79030856	38638697	GO:0007605			GO:0007605	+	6882	S	NP_061159.1	NM_018689.1	NM_018689.1	TMEM2L; CCSP1
430181	-1.94681	-0.961114	1.94681	down	ILMN_1653501	SEMA3B	7869	NM_001005914.1	Homo sapiens sema domain, immunoglobulin domain (Ig), short basic domain, secreted, (semaphorin) 3B (SEMA3B), transcript variant 2, mRNA.	chr3	CTGGGAGACAGACCCCACCTCCTTGGGTAGTGAGCAGTGAGCAGAAAGCT	NM_001005914.1	SEMA3B	ILMN_25666		50289497	50289448	54607088	GO:0016020|GO:0005576|GO:0005783|GO:0016020|GO:0007275|GO:0007267|GO:0007275|GO:0007411|GO:0004872|GO:0004872	GO:0016020|GO:0005576|GO:0005783|GO:0016020	GO:0004872|GO:0004872	GO:0007275|GO:0007267|GO:0007275|GO:0007411	+	2795	A	NP_001005914.1	NM_001005914.1	NM_001005914.1	FLJ34863; SEMAA; SEMA5; semaV; SemA; LUCA-1
5420739	-1.94533	-0.960017	1.94533	down	ILMN_1668766	ROPN1	54763	NM_017578.2	Homo sapiens ropporin, rhophilin associated protein 1 (ROPN1), mRNA.	chr3	CATAATGGTGGGTCGCCCCGGATCCCGTTCAGCACCTTCCAGTTTCTCTA	NM_017578.2	ROPN1	ILMN_9116		125171705	125171656	21359919	GO:0007165|GO:0008603		GO:0008603	GO:0007165	-	786	S	NP_060048.2	NM_017578.2	NM_017578.2	ROPN1A; DKFZp434B1222; ropporin; ODF6; RHPNAP1
360747	-1.94463	-0.959498	1.94463	down	ILMN_1753498	COASY	80347	NM_001042532.1	Homo sapiens Coenzyme A synthase (COASY), transcript variant 4, mRNA.	chr17	GGGTGACTCTTACCCACAGCTGACTAGGGCCAGCGCAAATACTGGAACCT	NM_001042532.1	COASY	ILMN_171680		37971791	37971742	110227610	GO:0005575|GO:0005737|GO:0009058|GO:0015937|GO:0000166|GO:0004140|GO:0004595|GO:0005524|GO:0016740	GO:0005575|GO:0005737	GO:0000166|GO:0004140|GO:0004595|GO:0005524|GO:0016740	GO:0009058|GO:0015937	+	2350	S	NP_001035997.1	NM_025233.4	NM_001042532.1	FLJ35179; pOV-2; NBP; UKR1; PPAT; DPCK
460291	-1.94061	-0.95651	1.94061	down	ILMN_2344120	ROPN1B	152015	NM_001012337.1	Homo sapiens ropporin, rhophilin associated protein 1B (ROPN1B), mRNA.	chr3	ACAATGGTGGGTTGCCCCGAATCCCATTCAGCACCTTCCAGTTTCTCTAC	NM_001012337.1	ROPN1B	ILMN_19100		125701211	125701162	59891408	GO:0005737|GO:0019861|GO:0000910|GO:0007165|GO:0007266|GO:0007283|GO:0007340|GO:0007342|GO:0016337|GO:0030317|GO:0008603|GO:0030159|GO:0042803|GO:0046982	GO:0005737|GO:0019861	GO:0008603|GO:0030159|GO:0042803|GO:0046982	GO:0000910|GO:0007165|GO:0007266|GO:0007283|GO:0007340|GO:0007342|GO:0016337|GO:0030317	+	674	A	NP_001012337.1	NM_001012337.1	NM_001012337.1
940735	-1.92776	-0.946927	1.92776	down	ILMN_1651958	MGP	4256	NM_000900.2	Homo sapiens matrix Gla protein (MGP), mRNA.	chr12	GGAGCCTCTCTCCCTACTGCTGCTACACAAGACCCTGAGACTGACCTGCA	NM_000900.2	MGP	ILMN_28594		15038784	15038735	49574513	GO:0005576|GO:0005578|GO:0001502|GO:0001503|GO:0007275|GO:0007605|GO:0030154|GO:0030500|GO:0005201|GO:0005509|GO:0008147	GO:0005576|GO:0005578	GO:0005201|GO:0005509|GO:0008147	GO:0001502|GO:0001503|GO:0007275|GO:0007605|GO:0030154|GO:0030500	-	44	S	NP_000891.2	NM_000900.2	NM_000900.2	NTI; GIG36; MGLAP
3710647	-1.92104	-0.941886	1.92104	down	ILMN_1756541	MXD4	10608	NM_006454.2	Homo sapiens MAX dimerization protein 4 (MXD4), mRNA.	chr4	GGCCACCTGTCCACCGTGTGGGCCGTGCTGTGTCCTTATGTCATTGTAAT	NM_006454.2	MXD4	ILMN_26701		2249231	2249182	10947033	GO:0005634|GO:0000122|GO:0006355|GO:0008285|GO:0016481|GO:0003677|GO:0003714|GO:0005515|GO:0030528	GO:0005634	GO:0003677|GO:0003714|GO:0005515|GO:0030528	GO:0000122|GO:0006355|GO:0008285|GO:0016481	-	3701	S	NP_006445.1	NM_006454.2	NM_006454.2	MSTP149; MAD4; MST149
610451	-1.9154	-0.937648	1.9154	down	ILMN_1659047	HIST2H2AA3	8337	NM_003516.2	Homo sapiens histone cluster 2, H2aa3 (HIST2H2AA3), mRNA.	chr1	CGACTTTCCCGATCGCCAGGCAGGAGTTTCTCTCGGTGACTACTATCGCT	NM_003516.2	HIST2H2AA3	ILMN_26733		149814317	149814268	21328454	GO:0000786|GO:0005634|GO:0005694|GO:0006334|GO:0003677	GO:0000786|GO:0005634|GO:0005694	GO:0003677	GO:0006334	-	1	S	NP_003507.1	NM_003516.2	NM_003516.2	H2a-615; H2A; H2AFO; HIST2H2AA; H2A/q; H2A/O; H2A.2
1820632	-1.90023	-0.926175	1.90023	down	ILMN_2054297	PTGS2	5743	NM_000963.1	Homo sapiens prostaglandin-endoperoxide synthase 2 (prostaglandin G/H synthase and cyclooxygenase) (PTGS2), mRNA.	chr1	CAAAACCTGGGAATTTGGGTTGTGTATGCGAATGTTTCAGTGCCTCAGAC	NM_000963.1	PTGS2	ILMN_176524		184907708	184907659	4506264	GO:0005634|GO:0005737|GO:0005737|GO:0005783|GO:0005788|GO:0005789|GO:0005792|GO:0016020|GO:0055114|GO:0006633|GO:0006928|GO:0006979|GO:0008217|GO:0019371|GO:0042640|GO:0050727|GO:0055114|GO:0004666|GO:0016491|GO:0004601|GO:0004601|GO:0004666|GO:0005506|GO:0016491|GO:0016702|GO:0020037|GO:0046872	GO:0005634|GO:0005737|GO:0005737|GO:0005783|GO:0005788|GO:0005789|GO:0005792|GO:0016020	GO:0004666|GO:0016491|GO:0004601|GO:0004601|GO:0004666|GO:0005506|GO:0016491|GO:0016702|GO:0020037|GO:0046872	GO:0055114|GO:0006633|GO:0006928|GO:0006979|GO:0008217|GO:0019371|GO:0042640|GO:0050727|GO:0055114	-	4348	S	NP_000954.1	NM_000963.1	NM_000963.1	PHS-2; COX-2; hCox-2; PGHS-2; PGG/HS; COX2
2370300	-1.8988	-0.92509	1.8988	down	ILMN_1712305	CYBRD1	79901	NM_024843.2	Homo sapiens cytochrome b reductase 1 (CYBRD1), mRNA.	chr2	CGGCTTCCTGTGCTGCTTGTGTCAAATGGAACCTGCCCTCTAAAGCACTT	NM_024843.2	CYBRD1	ILMN_4649		172122331	172122282	19923602	GO:0016020|GO:0016021|GO:0006810|GO:0022900|GO:0000293|GO:0005506|GO:0016491|GO:0046872	GO:0016020|GO:0016021	GO:0000293|GO:0005506|GO:0016491|GO:0046872	GO:0006810|GO:0022900	+	3633	S	NP_079119.2	NM_024843.2	NM_024843.2	FLJ23462; FRRS3; DCYTB
6280168	-1.8987	-0.925015	1.8987	down	ILMN_1788874	SERPINA3	12	NM_001085.4	Homo sapiens serpin peptidase inhibitor, clade A (alpha-1 antiproteinase, antitrypsin), member 3 (SERPINA3), mRNA.	chr14	TGGCATGTGTGGCCCTGTCTGCTTATCCTTGGAAGGTGACAGCGATTCCC	NM_001085.4	SERPINA3	ILMN_16107		94160055	94160006	73858562	GO:0005576|GO:0005576|GO:0005622|GO:0005634|GO:0006953|GO:0006954|GO:0019216|GO:0003677|GO:0003677|GO:0005515|GO:0005515|GO:0005515|GO:0030569	GO:0005576|GO:0005576|GO:0005622|GO:0005634	GO:0003677|GO:0003677|GO:0005515|GO:0005515|GO:0005515|GO:0030569	GO:0006953|GO:0006954|GO:0019216	+	1453	S	NP_001076.2	NM_001085.4	NM_001085.4	GIG24; GIG25; AACT; MGC88254; ACT
650639	-1.88988	-0.918293	1.88988	down	ILMN_2339955	NR4A2	4929	NM_006186.2	Homo sapiens nuclear receptor subfamily 4, group A, member 2 (NR4A2), transcript variant 1, mRNA.	chr2	TCCTGACAAAAGGGACACATAGTGTTTGTAACACCGTCCAACATTCCTTG	NM_006186.2	NR4A2	ILMN_28405		156889639	156889590	27894347	GO:0005634|GO:0006350|GO:0006355|GO:0007165|GO:0007399|GO:0030182|GO:0042053|GO:0045944|GO:0003700|GO:0003707|GO:0005515|GO:0008270|GO:0043565|GO:0046872	GO:0005634	GO:0003700|GO:0003707|GO:0005515|GO:0008270|GO:0043565|GO:0046872	GO:0006350|GO:0006355|GO:0007165|GO:0007399|GO:0030182|GO:0042053|GO:0045944	-	2994	A	NP_006177.1	NM_006186.2	NM_006186.2	RNR1; NOT; TINUR; NURR1; HZF-3
3180719	-1.88497	-0.914543	1.88497	down	ILMN_2173294	FLJ10916	55258	NM_018271.2	Homo sapiens hypothetical protein FLJ10916 (FLJ10916), mRNA.	chr2	ACCAAATCCAAAGGTTCTGGCCCACCTTGTCAGAGGCTTCCACCCTGCTC	NM_018271.2	FLJ10916	ILMN_28363		88267220	88267171	40538795					+	1962	S	NP_060741.2	NM_018271.2	NM_018271.2
4890328	-1.884	-0.913798	1.884	down	ILMN_1791912	SIDT2	51092	NM_001040455.1	Homo sapiens SID1 transmembrane family, member 2 (SIDT2), mRNA.	chr11	GGGCTGGGAGATGAGGTGGGTCTGGATCTTTTCTCAGAGCGTCTCCATGC	NM_001040455.1	SIDT2	ILMN_166785		116573310	116573261	94721339	GO:0016020|GO:0016021	GO:0016020|GO:0016021			+	3809	S	NP_001035545.1	NM_015996.1	NM_001040455.1	DKFZp686L17253; CGI-40; FLJ90656
5810746	-1.87426	-0.906325	1.87426	down	ILMN_1694840	MATN2	4147	NM_002380.3	Homo sapiens matrilin 2 (MATN2), transcript variant 1, mRNA.	chr8	CTGTGGACACAACTTGCTTCTGCCTCATCCTGCCTTAGTGTGCAATCTCA	NM_002380.3	MATN2	ILMN_23856		99039820	99039771	62548859	GO:0005576|GO:0005578|GO:0005578|GO:0008150|GO:0003674|GO:0005509	GO:0005576|GO:0005578|GO:0005578	GO:0003674|GO:0005509	GO:0008150	+	3367	A	NP_002371.3	NM_030583.2	NM_002380.3
2650564	-1.86722	-0.900895	1.86722	down	ILMN_1701613	RARRES3	5920	NM_004585.3	Homo sapiens retinoic acid receptor responder (tazarotene induced) 3 (RARRES3), mRNA.	chr11	GGCCACGGCGCTTGGAATCCTGGTTGTTGCTGGATGCTCTTTTGCGATTA	NM_004585.3	RARRES3	ILMN_1164		63070275	63070226	149588790	GO:0008285			GO:0008285	+	485	S	NP_004576.2	NM_004585.2	NM_004585.3	MGC8906; HRASLS4; TIG3; RIG1
7160253	-1.86437	-0.898684	1.86437	down	ILMN_1795442	LAMA4	3910	NM_002290.2	Homo sapiens laminin, alpha 4 (LAMA4), mRNA.	chr6	CCTTCACAGGCTGCATACGCCACTTTGTGATTGATGGACACCCAGTGAGC	NM_002290.2	LAMA4	ILMN_4021		112537441	112537392	9845494	GO:0005606|GO:0005605|GO:0005576|GO:0005605|GO:0005606|GO:0030155|GO:0030334|GO:0045995|GO:0001568|GO:0030155|GO:0030334|GO:0045995|GO:0005102|GO:0005102|GO:0005201	GO:0005606|GO:0005605|GO:0005576|GO:0005605|GO:0005606	GO:0005102|GO:0005102|GO:0005201	GO:0030155|GO:0030334|GO:0045995|GO:0001568|GO:0030155|GO:0030334|GO:0045995	-	5625	S	NP_002281.1	NM_002290.2	NM_002290.2	LAMA3; DKFZp686D23145; LAMA4*-1
5310224	-1.86346	-0.897987	1.86346	down	ILMN_3249667	LOC100133678	100133678	XM_001719804.1	PREDICTED: Homo sapiens similar to hCG2042724 (LOC100133678), partial mRNA.		GCCCAACATCCTCATCTGTCTTGTGGACAACATCTTTCCTCCTGTGGTCA	XM_001719804.1	LOC100133678	ILMN_353220				169218139						75	S	XP_001719856.1	XM_001719804.1	XM_001719804.1
3360452	-1.86003	-0.895323	1.86003	down	ILMN_2402392	COL8A1	1295	NM_020351.2	Homo sapiens collagen, type VIII, alpha 1 (COL8A1), transcript variant 2, mRNA.	chr3	CCGTGATGTACACGTACGACGAGTACAAAAAGGGCTTCCTGGACCAGGCA	NM_020351.2	COL8A1	ILMN_10408		99514845	99514796	32895367	GO:0005576|GO:0005591|GO:0005604|GO:0007155|GO:0048593|GO:0050673|GO:0005198|GO:0005515	GO:0005576|GO:0005591|GO:0005604	GO:0005198|GO:0005515	GO:0007155|GO:0048593|GO:0050673	+	2234	A	NP_065084.2	NM_020351.2	NM_020351.2	C3orf7; MGC9568
610332	-1.85778	-0.893582	1.85778	down	ILMN_1678493	CHN1	1123	NM_001025201.1	Homo sapiens chimerin (chimaerin) 1 (CHN1), transcript variant 2, mRNA.	chr2	GCACCGCCTCTGCGTCCTGGGTAGTCTGTGCTTGTAATCCAGCATGTTTC	NM_001025201.1	CHN1	ILMN_6724		175372785	175372736	68533256	GO:0005622|GO:0007242|GO:0005070|GO:0005096|GO:0005515|GO:0008270|GO:0019992|GO:0046872	GO:0005622	GO:0005070|GO:0005096|GO:0005515|GO:0008270|GO:0019992|GO:0046872	GO:0007242	-	2034	A	NP_001020372.1	NM_001822.3	NM_001025201.1	CHN; ARHGAP2; RHOGAP2
10333	-1.85607	-0.892255	1.85607	down	ILMN_1791534	LOC731682	731682	XM_001129369.1	PREDICTED: Homo sapiens similar to HLA class II histocompatibility antigen, DQ(1) alpha chain precursor (DC-4 alpha chain) (LOC731682), mRNA.		GGGCTGACTGAACCTATGGCTAAGAATTGTGACACTCTCATGTTTCAAGC	XM_001129369.1	LOC731682	ILMN_182935				113430810						942	A	XP_001129369.1	XM_940876.1	XM_001129369.1
7040497	-1.85557	-0.89186	1.85557	down	ILMN_1693218	ART3	419	NM_001179.3	Homo sapiens ADP-ribosyltransferase 3 (ART3), mRNA.	chr4	CTCCAGGTCCAGTTCCTGTTCCAGGTCCCAAAAGCCATCCTTCTGCATCC	NM_001179.3	ART3	ILMN_8870		77252612	77252563	142373801	GO:0005886|GO:0005887|GO:0031225|GO:0006471|GO:0006471|GO:0003956|GO:0003950|GO:0003956|GO:0016757	GO:0005886|GO:0005887|GO:0031225	GO:0003956|GO:0003950|GO:0003956|GO:0016757	GO:0006471|GO:0006471	+	1123	S	NP_001170.2	NM_001179.2	NM_001179.3
780403	-1.85483	-0.891288	1.85483	down	ILMN_1808405	HLA-DQA1	3117	XM_936128.2	PREDICTED: Homo sapiens major histocompatibility complex, class II, DQ alpha 1, transcript variant 10 (HLA-DQA1), mRNA.		GTCTTGTGGACAACATCTTTCCTCCTGTGGTCAACATCACATGGCTGAGC	XM_936128.2	HLA-DQA1	ILMN_41744				113417798	GO:0016020|GO:0042613|GO:0016020|GO:0042613|GO:0005886|GO:0005886|GO:0005886|GO:0005886|GO:0016021|GO:0042613|GO:0005886|GO:0005886|GO:0005886|GO:0005886|GO:0016021|GO:0042613|GO:0016020|GO:0042613|GO:0006955|GO:0019882|GO:0006955|GO:0019882|GO:0002504|GO:0006955|GO:0002504|GO:0006955|GO:0006955|GO:0019882|GO:0032395	GO:0016020|GO:0042613|GO:0016020|GO:0042613|GO:0005886|GO:0005886|GO:0005886|GO:0005886|GO:0016021|GO:0042613|GO:0005886|GO:0005886|GO:0005886|GO:0005886|GO:0016021|GO:0042613|GO:0016020|GO:0042613	GO:0032395	GO:0006955|GO:0019882|GO:0006955|GO:0019882|GO:0002504|GO:0006955|GO:0002504|GO:0006955|GO:0006955|GO:0019882		451	A	XP_941221.1	XM_936120.1	XM_936128.2
7610152	-1.85411	-0.890727	1.85411	down	ILMN_1814789	UBAP2L	9898	NM_014847.2	Homo sapiens ubiquitin associated protein 2-like (UBAP2L), mRNA.	chr1	TGCTATGGGCCCTGCACTTCCTTTGCTTCCTCCTGTTCACCCTGGTGGTG	NM_014847.2	UBAP2L	ILMN_163836		152509706	152509657	40254860	GO:0005515		GO:0005515		+	3575	S	NP_055662.2	NM_014847.2	NM_014847.2	NICE-4; KIAA0144; FLJ42300
70674	-1.853	-0.88986	1.853	down	ILMN_1674421	TM9SF4	9777	NM_014742.2	Homo sapiens transmembrane 9 superfamily protein member 4 (TM9SF4), mRNA.	chr20	GCAGCGCCAAGCGGCATCCACCAAGCATCAAGTTGGAGAAAAGGGAACCC	NM_014742.2	TM9SF4	ILMN_3459		30218498	30218449	41281478	GO:0016020|GO:0016021	GO:0016020|GO:0016021			+	3456	S	NP_055557.1	NM_014742.2	NM_014742.2	dJ836N17.2; KIAA0255
6840164	-1.85066	-0.888038	1.85066	down	ILMN_1801205	GPNMB	10457	NM_001005340.1	Homo sapiens glycoprotein (transmembrane) nmb (GPNMB), transcript variant 1, mRNA.	chr7	CAATAACAGGCCCAAGCCTGTGGTATGATGTGCACACTTGCTAGACTCAG	NM_001005340.1	GPNMB	ILMN_20483		23280895	23280846	52694751	GO:0016021|GO:0005887|GO:0016020|GO:0016023|GO:0042470|GO:0007155|GO:0008285|GO:0005178|GO:0008201	GO:0016021|GO:0005887|GO:0016020|GO:0016023|GO:0042470	GO:0005178|GO:0008201	GO:0007155|GO:0008285	+	2358	A	NP_001005340.1	NM_001005340.1	NM_001005340.1	NMB; HGFIN
1580035	-1.84924	-0.886934	1.84924	down	ILMN_2344850	VPS26A	9559	NM_001035260.1	Homo sapiens vacuolar protein sorting 26 homolog A (S. pombe) (VPS26A), transcript variant 2, mRNA.	chr10	GGAACCAACTTTACTGGCAAAAGGGTCCATGTACCACCATGTGCTGGAGC	NM_001035260.1	VPS26A	ILMN_23384		70602411	70602362	78482613	GO:0005737|GO:0005768|GO:0005829|GO:0010008|GO:0016020|GO:0030904|GO:0030904|GO:0007034|GO:0015031|GO:0042147|GO:0007034|GO:0005515|GO:0008565	GO:0005737|GO:0005768|GO:0005829|GO:0010008|GO:0016020|GO:0030904|GO:0030904	GO:0005515|GO:0008565	GO:0007034|GO:0015031|GO:0042147|GO:0007034	+	2298	A	NP_001030337.1	NM_001035260.1	NM_001035260.1	PEP8A; Hbeta58; VPS26; HB58; FLJ12930
3990458	-1.84741	-0.885504	1.84741	down	ILMN_1688780	S100A4	6275	NM_019554.2	Homo sapiens S100 calcium binding protein A4 (S100A4), transcript variant 2, mRNA.	chr1	TTCTTCCCCTCTCTACAACCCTCTCTCCTCAGCGCTTCTTCTTTCTTGGT	NM_019554.2	S100A4	ILMN_20183		153518280	153518231	115430249	GO:0005634|GO:0005730|GO:0005737|GO:0001837|GO:0005509|GO:0005515|GO:0005515	GO:0005634|GO:0005730|GO:0005737	GO:0005509|GO:0005515|GO:0005515	GO:0001837	-	2	I	NP_062427.1	NM_002961.2	NM_019554.2	FSP1; MTS1; 18A2; PEL98; P9KA; CAPL; 42A
6660382	-1.84639	-0.88471	1.84639	down	ILMN_1784602	CDKN1A	1026	NM_000389.2	Homo sapiens cyclin-dependent kinase inhibitor 1A (p21, Cip1) (CDKN1A), transcript variant 1, mRNA.	chr6	GTCCTGGTTCCCGTTTCTCCACCTAGACTGTAAACCTCTCGAGGGCAGGG	NM_000389.2	CDKN1A	ILMN_16780		36762996	36762947	17978496	GO:0000307|GO:0005634|GO:0005654|GO:0005654|GO:0005654|GO:0005654|GO:0005654|GO:0005654|GO:0005654|GO:0005737|GO:0005829|GO:0005829|GO:0005829|GO:0000082|GO:0000086|GO:0006974|GO:0007050|GO:0008285|GO:0008629|GO:0009411|GO:0030308|GO:0030890|GO:0031668|GO:0042326|GO:0043066|GO:0043071|GO:0045736|GO:0048146|GO:0004860|GO:0004861|GO:0004861|GO:0008270|GO:0030332|GO:0046872	GO:0000307|GO:0005634|GO:0005654|GO:0005654|GO:0005654|GO:0005654|GO:0005654|GO:0005654|GO:0005654|GO:0005737|GO:0005829|GO:0005829|GO:0005829	GO:0004860|GO:0004861|GO:0004861|GO:0008270|GO:0030332|GO:0046872	GO:0000082|GO:0000086|GO:0006974|GO:0007050|GO:0008285|GO:0008629|GO:0009411|GO:0030308|GO:0030890|GO:0031668|GO:0042326|GO:0043066|GO:0043071|GO:0045736|GO:0048146	+	1981	A	NP_000380.1	NM_078467.1	NM_000389.2	P21; MDA-6; SDI1; p21CIP1; CIP1; CDKN1; WAF1; CAP20
5290270	-1.84597	-0.884379	1.84597	down	ILMN_1684306	S100A4	6275	NM_019554.2	Homo sapiens S100 calcium binding protein A4 (S100A4), transcript variant 2, mRNA.	chr1	ATCCTGACTGCTGTCATGGCGTGCCCTCTGGAGAAGGCCCTGGATGTGAT	NM_019554.2	S100A4	ILMN_20183		153517284	153517235	115430249	GO:0005634|GO:0005730|GO:0005737|GO:0001837|GO:0005509|GO:0005515|GO:0005515	GO:0005634|GO:0005730|GO:0005737	GO:0005509|GO:0005515|GO:0005515	GO:0001837	-	104	A	NP_062427.1	NM_002961.2	NM_019554.2	FSP1; MTS1; 18A2; PEL98; P9KA; CAPL; 42A
6590538	-1.84436	-0.88312	1.84436	down	ILMN_1768425	TF	7018	NM_001063.2	Homo sapiens transferrin (TF), mRNA.	chr3	TGGAAGCCTGCACTTTCCGTAGACCTTAAAATCTCAGAGGTAGGGCTGCC	NM_001063.2	TF	ILMN_25028		134980175	134980126	21536430	GO:0005576|GO:0005739|GO:0005768|GO:0030139|GO:0030139|GO:0006811|GO:0006826|GO:0006879|GO:0008199|GO:0046872	GO:0005576|GO:0005739|GO:0005768|GO:0030139|GO:0030139	GO:0008199|GO:0046872	GO:0006811|GO:0006826|GO:0006879	+	2119	S	NP_001054.1	NM_001063.2	NM_001063.2	PRO1557; PRO2086; DKFZp781D0156
730612	-1.84064	-0.880205	1.84064	down	ILMN_1676563	HTRA1	5654	NM_002775.3	Homo sapiens HtrA serine peptidase 1 (HTRA1), mRNA.	chr10	ACAATGCGTAGATAGAAGAAGCCCCACGGGAGCCAGGATGGGACTGGTCG	NM_002775.3	HTRA1	ILMN_10981		124264246	124264197	73747816	GO:0005576|GO:0005615|GO:0001558|GO:0006508|GO:0030512|GO:0030514|GO:0004252|GO:0005520|GO:0008233	GO:0005576|GO:0005615	GO:0004252|GO:0005520|GO:0008233	GO:0001558|GO:0006508|GO:0030512|GO:0030514	+	1887	S	NP_002766.1	NM_002775.3	NM_002775.3	HtrA; PRSS11; ARMD7; ORF480; L56
1850397	-1.84039	-0.880009	1.84039	down	ILMN_2210519	HAPLN1	1404	NM_001884.2	Homo sapiens hyaluronan and proteoglycan link protein 1 (HAPLN1), mRNA.	chr5	AGCTCTATGTAAGGAGACTTAGAGCCAAACTGTTTAAGCTGTATCATCCC	NM_001884.2	HAPLN1	ILMN_162137		82972859	82972810	40254458	GO:0005576|GO:0005578|GO:0007155|GO:0005488|GO:0005540	GO:0005576|GO:0005578	GO:0005488|GO:0005540	GO:0007155	-	1393	S	NP_001875.1	NM_001884.2	NM_001884.2	CRTL1
1070435	-1.8391	-0.879	1.8391	down	ILMN_1745994	GAS7	8522	NM_201433.1	Homo sapiens growth arrest-specific 7 (GAS7), transcript variant c, mRNA.	chr17	GACCGGAAGCAACCCCTTCACAGACACGAGCACATCGGCAAACCCTATGA	NM_201433.1	GAS7	ILMN_17718		9814917	9814868	41406079	GO:0005737|GO:0007050|GO:0007275|GO:0007399|GO:0030154|GO:0003700|GO:0005515|GO:0005515	GO:0005737	GO:0003700|GO:0005515|GO:0005515	GO:0007050|GO:0007275|GO:0007399|GO:0030154	-	7765	A	NP_958839.1	NM_201432.1	NM_201433.1	MGC1348; MLL/GAS7; KIAA0394
290730	-1.83584	-0.87644	1.83584	down	ILMN_1651496	HIST1H2BD	3017	NM_138720.1	Homo sapiens histone cluster 1, H2bd (HIST1H2BD), transcript variant 2, mRNA.	chr6	TGTGGATCCCACCCAAATCCAACTCATCCTGGTTTGCTGCACACTGGTTC	NM_138720.1	HIST1H2BD	ILMN_17622		26171353	26171304	20336751	GO:0000786|GO:0005634|GO:0005694|GO:0006334|GO:0003677	GO:0000786|GO:0005634|GO:0005694	GO:0003677	GO:0006334	+	541	I	NP_619790.1	NM_138720.1	NM_138720.1	H2B.1B; HIRIP2; MGC90432; dJ221C16.6; H2B/b; H2BFB
2030523	-1.82204	-0.865555	1.82204	down	ILMN_1778236	PTPN11	5781	NM_002834.3	Homo sapiens protein tyrosine phosphatase, non-receptor type 11 (PTPN11), mRNA.	chr12	GTCTCCCCACCTATATTTATGGGTGTTAGCGCAACTGCTTTGCTAGTTGC	NM_002834.3	PTPN11	ILMN_17352		111432018	111431969	33356176	GO:0005737|GO:0005829|GO:0005829|GO:0005829|GO:0005829|GO:0005829|GO:0000077|GO:0000187|GO:0006470|GO:0006629|GO:0006641|GO:0007409|GO:0007605|GO:0009755|GO:0009967|GO:0035265|GO:0040014|GO:0042445|GO:0042593|GO:0046676|GO:0046825|GO:0046887|GO:0048011|GO:0048609|GO:0051463|GO:0060125|GO:0005515|GO:0004726|GO:0004726|GO:0004726|GO:0004726|GO:0004726|GO:0005515|GO:0005515|GO:0016787|GO:0051428	GO:0005737|GO:0005829|GO:0005829|GO:0005829|GO:0005829|GO:0005829	GO:0005515|GO:0004726|GO:0004726|GO:0004726|GO:0004726|GO:0004726|GO:0005515|GO:0005515|GO:0016787|GO:0051428	GO:0000077|GO:0000187|GO:0006470|GO:0006629|GO:0006641|GO:0007409|GO:0007605|GO:0009755|GO:0009967|GO:0035265|GO:0040014|GO:0042445|GO:0042593|GO:0046676|GO:0046825|GO:0046887|GO:0048011|GO:0048609|GO:0051463|GO:0060125	+	6152	S	NP_002825.3	NM_002834.3	NM_002834.3	SH-PTP2; PTP2C; BPTP3; SHP2; SH-PTP3; MGC14433; PTP-1D; CFC; NS1
2100196	-1.81143	-0.857127	1.81143	down	ILMN_2054019	ISG15	9636	NM_005101.1	Homo sapiens ISG15 ubiquitin-like modifier (ISG15), mRNA.	chr1	ACCTGAAGCAGCAAGTGAGCGGGCTGGAGGGTGTGCAGGACGACCTGTTC	NM_005101.1	ISG15	ILMN_6174		939589	939540	4826773	GO:0005576|GO:0005615|GO:0005737|GO:0006464|GO:0006511|GO:0007267|GO:0009615|GO:0032020|GO:0044419|GO:0005515|GO:0031386	GO:0005576|GO:0005615|GO:0005737	GO:0005515|GO:0031386	GO:0006464|GO:0006511|GO:0007267|GO:0009615|GO:0032020|GO:0044419	+	392	S	NP_005092.1	NM_005101.1	NM_005101.1	G1P2; UCRP; IFI15
2900674	-1.80786	-0.854281	1.80786	down	ILMN_1704353	IGSF3	3321	NM_001542.2	Homo sapiens immunoglobulin superfamily, member 3 (IGSF3), transcript variant 1, mRNA.	chr1	CAGATGGATGGTAATGGTGCCCTCCAGTGGCTGTGAGACCTCATTGCGCA	NM_001542.2	IGSF3	ILMN_15014		117117442	117117393	55953132	GO:0016020|GO:0016021	GO:0016020|GO:0016021			-	6841	A	NP_001533.2	NM_001542.2	NM_001542.2	V8; EWI-3; MGC117164
940435	-1.80168	-0.849342	1.80168	down	ILMN_1746704	TRIM8	81603	NM_030912.2	Homo sapiens tripartite motif-containing 8 (TRIM8), mRNA.	chr10	GAGGGGCTGCCCGGAGTTGGGTCCTTGCCTGGATTTTGACACAGCAACTT	NM_030912.2	TRIM8	ILMN_22610		104407248	104407199	148596967	GO:0005575|GO:0005634|GO:0008150|GO:0005515|GO:0008270|GO:0046872	GO:0005575|GO:0005634	GO:0005515|GO:0008270|GO:0046872	GO:0008150	+	2570	S	NP_112174.2	NM_030912.1	NM_030912.2	RNF27; GERP
4390450	-1.78723	-0.837724	1.78723	down	ILMN_1702487	SGK	6446	NM_005627.2	Homo sapiens serum/glucocorticoid regulated kinase (SGK), mRNA.	chr6	AGAAAGGGTTTTTATGGACCAATGCCCCAGTTGTCAGTCAGAGCCGTTGG	NM_005627.2	SGK	ILMN_2451		134532414	134532365	25168262					-	2037	S	NP_005618.2	NM_005627.2	NM_005627.2	SGK1
5490408	-1.78617	-0.836873	1.78617	down	ILMN_1782050	CEBPD	1052	NM_005195.3	Homo sapiens CCAAT/enhancer binding protein (C/EBP), delta (CEBPD), mRNA.	chr8	CGCCGGGTGCCCGCTGCAGTTTCTTGGGACATAGGAGCGCAAAGAAGCTA	NM_005195.3	CEBPD	ILMN_6563		48812331	48812282	125661056	GO:0005634|GO:0006350|GO:0006355|GO:0006366|GO:0003700|GO:0043565|GO:0046983	GO:0005634	GO:0003700|GO:0043565|GO:0046983	GO:0006350|GO:0006355|GO:0006366	-	948	S	NP_005186.2	NM_005195.2	NM_005195.3	C/EBP-delta; NF-IL6-beta; CELF; CRP3
4760593	-1.78384	-0.834988	1.78384	down	ILMN_1724789	CD59	966	NM_000611.4	Homo sapiens CD59 molecule, complement regulatory protein (CD59), transcript variant 2, mRNA.	chr11	CCTCATAGGGACTTTGCCTCCTGACAGCAGTTTATGGGTGTTCATTGTGG	NM_000611.4	CD59	ILMN_27805		33681425	33681376	42716300	GO:0005576|GO:0005624|GO:0005886|GO:0031225|GO:0007166|GO:0007596|GO:0005515	GO:0005576|GO:0005624|GO:0005886|GO:0031225	GO:0005515	GO:0007166|GO:0007596	-	7324	A	NP_000602.1	NM_203329.1	NM_000611.4	MIN2; PROTECTIN; MIN3; 16.3A5; MSK21; EJ16; EL32; G344; MIC11; MIN1; MGC2354; EJ30; p18-20
3360646	-1.77726	-0.829652	1.77726	down	ILMN_1803277	MVP	9961	NM_005115.3	Homo sapiens major vault protein (MVP), transcript variant 2, mRNA.	chr16	GTCCCTGGGCCTGAAATCAACCCTCATCACCGATGGCTCCACTCCCATCA	NM_005115.3	MVP	ILMN_3769		29766647	29766598	19913411	GO:0005634|GO:0005643|GO:0005737|GO:0030529|GO:0015031|GO:0042493|GO:0051028|GO:0065002|GO:0019904|GO:0005509	GO:0005634|GO:0005643|GO:0005737|GO:0030529	GO:0019904|GO:0005509	GO:0015031|GO:0042493|GO:0051028|GO:0065002	+	2553	A	NP_005106.2	NM_005115.3	NM_005115.3	LRP; VAULT1
1260039	-1.76292	-0.81797	1.76292	down	ILMN_1804663	THBS3	7059	NM_007112.3	Homo sapiens thrombospondin 3 (THBS3), mRNA.	chr1	CAAGGGGTATTACTCAGGCACTAACCCCAGGAAAGATGACAGCACATTGC	NM_007112.3	THBS3	ILMN_10000		155165451	155165402	40317629	GO:0005576|GO:0005576|GO:0031093|GO:0007155|GO:0007160|GO:0005198|GO:0005509|GO:0005515	GO:0005576|GO:0005576|GO:0031093	GO:0005198|GO:0005509|GO:0005515	GO:0007155|GO:0007160	-	3074	S	NP_009043.1	NM_007112.3	NM_007112.3	MGC119564; TSP3; MGC119565
4560592	-1.76163	-0.816909	1.76163	down	ILMN_1676449	SLIT2	9353	NM_004787.1	Homo sapiens slit homolog 2 (Drosophila) (SLIT2), mRNA.	chr4	CTGACGGCTCCTCCTTTGTGGACGAGGTTGAGAAAGTGGTGAAGTGCGGC	NM_004787.1	SLIT2	ILMN_12361		20229709	20229660	4759145	GO:0005576|GO:0005615|GO:0016021|GO:0001657|GO:0006935|GO:0007186|GO:0007275|GO:0007399|GO:0007509|GO:0007608|GO:0008038|GO:0008045|GO:0008347|GO:0030154|GO:0031290|GO:0050772|GO:0050929|GO:0050929|GO:0004963|GO:0005102|GO:0005509	GO:0005576|GO:0005615|GO:0016021	GO:0004963|GO:0005102|GO:0005509	GO:0001657|GO:0006935|GO:0007186|GO:0007275|GO:0007399|GO:0007509|GO:0007608|GO:0008038|GO:0008045|GO:0008347|GO:0030154|GO:0031290|GO:0050772|GO:0050929|GO:0050929	+	4724	S	NP_004778.1	NM_004787.1	NM_004787.1	Slit-2; SLIL3; FLJ14420
3290025	-1.75884	-0.814623	1.75884	down	ILMN_3226769	LOC730074	730074	XM_001713717.1	PREDICTED: Homo sapiens hypothetical LOC730074 (LOC730074), mRNA.	chr6	ATGGGCAGATTGCTGACTGAACCAGTGCACTGGATAGCATTCAGCCTCAT	XM_001713717.1	LOC730074	ILMN_346321		158719	158670	169169250					-	787	A	XP_001713769.1	XM_001713717.1	XM_001713717.1
1300139	-1.75188	-0.808903	1.75188	down	ILMN_1728107	GNG7	2788	NM_052847.2	Homo sapiens guanine nucleotide binding protein (G protein), gamma 7 (GNG7), mRNA.	chr19	CCGCTGCCCATCTAACCTTCGTAAAGACCTGTCTCCTGTTTCCAGCCGCC	NM_052847.2	GNG7	ILMN_22105		2511502	2511453	148922844	GO:0005834|GO:0005886|GO:0001662|GO:0007165|GO:0007168|GO:0007626|GO:0008277|GO:0009755|GO:0004871	GO:0005834|GO:0005886	GO:0004871	GO:0001662|GO:0007165|GO:0007168|GO:0007626|GO:0008277|GO:0009755	-	4021	S	NP_443079.1	NM_052847.1	NM_052847.2	FLJ00058
2600747	-1.74753	-0.805316	1.74753	down	ILMN_1739428	IFIT2	3433	NM_001547.4	Homo sapiens interferon-induced protein with tetratricopeptide repeats 2 (IFIT2), mRNA.	chr10	GCTGACCCAGCATCAGCCACACTCTGGGTTGGAAAATGTTTGCCTGTTGG	NM_001547.4	IFIT2	ILMN_28123		91058427	91058378	153082754	GO:0005575|GO:0043231|GO:0008150|GO:0005488	GO:0005575|GO:0043231	GO:0005488	GO:0008150	+	2860	S	NP_001538.4	NM_001547.3	NM_001547.4	GARG-39; G10P2; cig42; ISG-54K; IFI-54; IFI54; ISG54
5050382	-1.74696	-0.804844	1.74696	down	ILMN_1796734	SPARC	6678	NM_003118.2	Homo sapiens secreted protein, acidic, cysteine-rich (osteonectin) (SPARC), mRNA.	chr5	CGCAGCTCCCCAATCACACTAGCAACATTTCAAGTGCTTGAGAGCCATGC	NM_003118.2	SPARC	ILMN_1780		151041461	151041412	48675809	GO:0005576|GO:0005576|GO:0005604|GO:0031093|GO:0001503|GO:0007169|GO:0005507|GO:0005509|GO:0005518	GO:0005576|GO:0005576|GO:0005604|GO:0031093	GO:0005507|GO:0005509|GO:0005518	GO:0001503|GO:0007169	-	2779	S	NP_003109.1	NM_003118.2	NM_003118.2	ON
2690026	-1.74426	-0.802618	1.74426	down	ILMN_1784553	SDC2	6383	NM_002998.3	Homo sapiens syndecan 2 (SDC2), mRNA.	chr8	AGCTTTCTAAAGCCACGCTGTGTCCCTCAATTACAGAGGGTAGGAATGGG	NM_002998.3	SDC2	ILMN_12108		97623156	97623107	55925658	GO:0005887|GO:0016020|GO:0008150|GO:0003674|GO:0008092	GO:0005887|GO:0016020	GO:0003674|GO:0008092	GO:0008150	+	3233	S	NP_002989.2	NM_002998.3	NM_002998.3	SYND2; HSPG1; HSPG
770703	-1.73936	-0.798559	1.73936	down	ILMN_1803423	ARHGEF6	9459	NM_004840.2	Homo sapiens Rac/Cdc42 guanine nucleotide exchange factor (GEF) 6 (ARHGEF6), mRNA.	chrX	TGGGTTCCTGTTGCCCTGTAATTAAACTGCTGCCCGTAGAGGCCTTTCAG	NM_004840.2	ARHGEF6	ILMN_26689		135747875	135747826	47078220	GO:0005622|GO:0005737|GO:0006915|GO:0007254|GO:0035023|GO:0005085|GO:0005089|GO:0005096	GO:0005622|GO:0005737	GO:0005085|GO:0005089|GO:0005096	GO:0006915|GO:0007254|GO:0035023	-	5105	S	NP_004831.1	NM_004840.2	NM_004840.2	COOL2; PIXA; MRX46; KIAA0006; alpha-PIX; Cool-2; alphaPIX
4590612	-1.73247	-0.792828	1.73247	down	ILMN_1764522	LMBR1	64327	NM_022458.3	Homo sapiens limb region 1 homolog (mouse) (LMBR1), mRNA.	chr7	GCCGAGTGGTAGAAACTCCTCTTTCTTCATAGTCCTCAGGCTTTGGTTAC	NM_022458.3	LMBR1	ILMN_1755		156475873	156475824	126513134	GO:0016020|GO:0016021|GO:0004872	GO:0016020|GO:0016021	GO:0004872		-	2586	S	NP_071903.2	NM_022458.2	NM_022458.3	PPD2; DIF14; ACHP; FLJ11665; TPT; C7orf2
6100468	-1.73197	-0.792414	1.73197	down	ILMN_1814221	NPTX1	4884	NM_002522.2	Homo sapiens neuronal pentraxin I (NPTX1), mRNA.	chr17	GCAGCCTTTTGGGTATCAAATGGGTCAAAACCATGGGACCTGCCACCTCC	NM_002522.2	NPTX1	ILMN_5048		76055398	76055349	55770877	GO:0031410|GO:0006810|GO:0007268|GO:0007417|GO:0005509	GO:0031410	GO:0005509	GO:0006810|GO:0007268|GO:0007417	-	5266	I	NP_002513.2	NM_002522.2	NM_002522.2	MGC105123; NP1; DKFZp686J2446
3890427	-1.7273	-0.788523	1.7273	down	ILMN_1746917	LOC729843	729843	XR_016056.1	PREDICTED: Homo sapiens similar to WW domain binding protein 1 (LOC729843), mRNA.	chr2	GGATGGGTTACTTGCCCACCAGAAACAGCCCTAGTCCCAACTCCTTGCGT	XR_016056.1	LOC729843	ILMN_166982		87010547	87010498	113412925					-	992	S		NM_012477.2	XR_016056.1
6980678	-1.72667	-0.787989	1.72667	down	ILMN_1735584	ST8SIA5	29906	NM_013305.4	Homo sapiens ST8 alpha-N-acetyl-neuraminide alpha-2,8-sialyltransferase 5 (ST8SIA5), mRNA.	chr18	CCACATCCTTTCAGACACATCCTCGGACACACATGCGGTCTTGGTGCCCC	NM_013305.4	ST8SIA5	ILMN_177962		44259315	44259266	93141219	GO:0000139|GO:0005794|GO:0016020|GO:0016021|GO:0030173|GO:0005794|GO:0016020|GO:0016021|GO:0030173|GO:0005975|GO:0006486|GO:0006688|GO:0006486|GO:0003828|GO:0003828	GO:0000139|GO:0005794|GO:0016020|GO:0016021|GO:0030173|GO:0005794|GO:0016020|GO:0016021|GO:0030173	GO:0003828|GO:0003828	GO:0005975|GO:0006486|GO:0006688|GO:0006486	-	2388	S	NP_037437.2	NM_013305.3	NM_013305.4	SIAT8E; MGC119671; ST8Sia V; MGC119670
5360156	-1.72473	-0.786372	1.72473	down	ILMN_1801246	IFITM1	8519	NM_003641.3	Homo sapiens interferon induced transmembrane protein 1 (9-27) (IFITM1), mRNA.	chr11	GGCTGTTGCCCCTGCCCCCTTGGTCCTGCCCCTAGATACAGCAGTTTATA	NM_003641.3	IFITM1	ILMN_24466		305223	305174	150010588	GO:0016021|GO:0016021|GO:0005886|GO:0016021|GO:0009607|GO:0009607|GO:0007166|GO:0008285|GO:0009607|GO:0005057|GO:0005515	GO:0016021|GO:0016021|GO:0005886|GO:0016021	GO:0005057|GO:0005515	GO:0009607|GO:0009607|GO:0007166|GO:0008285|GO:0009607	+	619	S	NP_003632.3	NM_003641.2	NM_003641.3	LEU13; 9-27; CD225; IFI17
6330730	-1.71787	-0.780623	1.71787	down	ILMN_2082585	SNAI2	6591	NM_003068.3	Homo sapiens snail homolog 2 (Drosophila) (SNAI2), mRNA.	chr8	AGGATTTCCCATAGGAAGAGATCTGCCAGACGCGAACTCAGGTGCCTTAA	NM_003068.3	SNAI2	ILMN_165913		49993520	49993471	24497625	GO:0005622|GO:0005634|GO:0000122|GO:0006350|GO:0006355|GO:0007275|GO:0007499|GO:0007605|GO:0009314|GO:0003677|GO:0008270|GO:0046872	GO:0005622|GO:0005634	GO:0003677|GO:0008270|GO:0046872	GO:0000122|GO:0006350|GO:0006355|GO:0007275|GO:0007499|GO:0007605|GO:0009314	-	1369	S	NP_003059.1	NM_003068.3	NM_003068.3	WS2D; SLUG; SLUGH1; MGC10182
6250435	-1.71588	-0.778951	1.71588	down	ILMN_1781010	ARHGEF3	50650	NM_019555.1	Homo sapiens Rho guanine nucleotide exchange factor (GEF) 3 (ARHGEF3), mRNA.	chr3	CTTTGTAGGCGCCATCAGCCACTTTTAGAAGCCATCAGCCAGTGTGTTGG	NM_019555.1	ARHGEF3	ILMN_18508		56736664	56736615	9506400	GO:0005622|GO:0005737|GO:0007242|GO:0035023|GO:0005085|GO:0005089	GO:0005622|GO:0005737	GO:0005085|GO:0005089	GO:0007242|GO:0035023	-	3381	S	NP_062455.1	NM_019555.1	NM_019555.1	DKFZP434F2429; XPLN; GEF3; MGC118905; STA3
2450129	-1.71175	-0.775471	1.71175	down	ILMN_1726222	FLOT2	2319	NM_004475.2	Homo sapiens flotillin 2 (FLOT2), mRNA.	chr17	GGGGCTTGGATGTTGCACTGCCCCACTGCCTGTCCCTTCTGGTAAAATAA	NM_004475.2	FLOT2	ILMN_168007		27206422	27206373	94538361	GO:0005624|GO:0016021|GO:0016600|GO:0045121|GO:0005886|GO:0009986|GO:0016021|GO:0016600|GO:0007155|GO:0008544|GO:0005515|GO:0005515	GO:0005624|GO:0016021|GO:0016600|GO:0045121|GO:0005886|GO:0009986|GO:0016021|GO:0016600	GO:0005515|GO:0005515	GO:0007155|GO:0008544	-	2566	S	NP_004466.2	NM_004475.1	NM_004475.2	ECS-1; ESA1; ESA; ECS1; M17S1
3190411	-1.71152	-0.775276	1.71152	down	ILMN_2341254	STARD13	90627	NM_178006.1	Homo sapiens START domain containing 13 (STARD13), transcript variant alpha, mRNA.	chr13	GGGATGCCTATGCTGCTGGCCTAAAACCACACTCAGAAACGAGGACCTAG	NM_178006.1	STARD13	ILMN_4466		32575696	32575647	41281897	GO:0005622|GO:0005737|GO:0005739|GO:0005811|GO:0016020|GO:0031966|GO:0034430|GO:0007165|GO:0045786|GO:0005096|GO:0005515	GO:0005622|GO:0005737|GO:0005739|GO:0005811|GO:0016020|GO:0031966|GO:0034430	GO:0005096|GO:0005515	GO:0007165|GO:0045786	-	5492	A	NP_821074.1	NM_178006.1	NM_178006.1	FLJ37385; DLC2; GT650
1850138	-1.70819	-0.772472	1.70819	down	ILMN_1749848	SLC35F1	222553	NM_001029858.2	Homo sapiens solute carrier family 35, member F1 (SLC35F1), mRNA.	chr6	CTGGGGACAGCGCTTGCCTTGGTCAGACCTTCCCACATCTACATACTCTC	NM_001029858.2	SLC35F1	ILMN_174947		118745120	118745071	142370401	GO:0016020|GO:0016021|GO:0006810	GO:0016020|GO:0016021		GO:0006810	+	4391	S	NP_001025029.1	NM_001029858.1	NM_001029858.2	dJ230I3.1; C6orf169; FLJ13018
4120386	-1.7027	-0.76782	1.7027	down	ILMN_1707070	PCOLCE	5118	NM_002593.2	Homo sapiens procollagen C-endopeptidase enhancer (PCOLCE), mRNA.	chr7	GGACCTGCCAACTCCACCCACTGGTGCCTCCCTGAAGTTTTACGTGCCTT	NM_002593.2	PCOLCE	ILMN_13969		100043339	100043290	7262388	GO:0005576|GO:0007275|GO:0005515	GO:0005576	GO:0005515	GO:0007275	+	1197	S	NP_002584.1	NM_002593.2	NM_002593.2	PCPE
1710189	-1.69939	-0.765018	1.69939	down	ILMN_1808404	RHBDF1	64285	NM_022450.2	Homo sapiens rhomboid 5 homolog 1 (Drosophila) (RHBDF1), mRNA.	chr16	CCTCTTTCTTGTGCCTTGTTCACTTCTGTTGAACCCCTCGTACTGCCGGG	NM_022450.2	RHBDF1	ILMN_20892		48206	48157	21359942	GO:0000139|GO:0005783|GO:0005789|GO:0005794|GO:0016020|GO:0016021|GO:0016021	GO:0000139|GO:0005783|GO:0005789|GO:0005794|GO:0016020|GO:0016021|GO:0016021			-	2805	S	NP_071895.2	NM_022450.2	NM_022450.2	gene -90; gene -89; C16orf8; FLJ22357; EGFR-RS; hDist1; Dist1; FLJ2235
7150634	-1.69879	-0.76451	1.69879	down	ILMN_1780170	APOD	347	NM_001647.2	Homo sapiens apolipoprotein D (APOD), mRNA.	chr3	CCTGGCCACCGACTATGAGAACTATGCCCTCGTGTATTCCTGTACCTGCA	NM_001647.2	APOD	ILMN_28969		196777269	196777220	68161527	GO:0005576|GO:0005615|GO:0006629|GO:0006810|GO:0005215|GO:0005319|GO:0005501|GO:0005515|GO:0008289	GO:0005576|GO:0005615	GO:0005215|GO:0005319|GO:0005501|GO:0005515|GO:0008289	GO:0006629|GO:0006810	-	635	S	NP_001638.1	NM_001647.2	NM_001647.2
1030278	-1.69742	-0.763348	1.69742	down	ILMN_1684497	C10orf33	84795	NM_032709.1	Homo sapiens chromosome 10 open reading frame 33 (C10orf33), mRNA.	chr10	AGAGCATGTGACCCTGAACCAGCTCTGACCCAGGAAGAAGACTCCACCCC	NM_032709.1	C10ORF33	ILMN_6297		100133554	100133505	14249307	GO:0055114|GO:0016491		GO:0016491	GO:0055114	-	1785	S	NP_116098.1	NM_032709.1	NM_032709.1	FLJ23849; MGC13047
2060193	-1.69667	-0.762709	1.69667	down	ILMN_2134224	ATP13A1	57130	NM_020410.1	Homo sapiens ATPase type 13A1 (ATP13A1), mRNA.	chr19	GGCCAGCAGAACCAGCCCCAAGCCAGCACCTTTGGTAAATAAAGCAGCAT	NM_020410.1	ATP13A1	ILMN_12379		19617070	19617021	9966896	GO:0016020|GO:0016021|GO:0006810|GO:0006812|GO:0008152|GO:0000166|GO:0000287|GO:0005524|GO:0015662|GO:0016787|GO:0016820|GO:0016887	GO:0016020|GO:0016021	GO:0000166|GO:0000287|GO:0005524|GO:0015662|GO:0016787|GO:0016820|GO:0016887	GO:0006810|GO:0006812|GO:0008152	-	3421	S	NP_065143.1	NM_020410.1	NM_020410.1	FLJ41786; CGI-152; FLJ31858; FLJ90317; ATP13A; DKFZp761L1623; KIAA1825; FLJ43873
1980328	-1.69008	-0.75709	1.69008	down	ILMN_2195482	CACNB3	784	NM_000725.2	Homo sapiens calcium channel, voltage-dependent, beta 3 subunit (CACNB3), mRNA.	chr12	GCACAGAGGACCTGTCTCCCCGGCTACTCTTGCCTTATGGCTCTAGTGTG	NM_000725.2	CACNB3	ILMN_14379		47508919	47508870	40316927	GO:0005829|GO:0005891|GO:0005891|GO:0016020|GO:0006811|GO:0006816|GO:0050852|GO:0005244|GO:0005509|GO:0005515|GO:0015270	GO:0005829|GO:0005891|GO:0005891|GO:0016020	GO:0005244|GO:0005509|GO:0005515|GO:0015270	GO:0006811|GO:0006816|GO:0050852	+	2577	S	NP_000716.2	NM_000725.2	NM_000725.2	CACNLB3
3400397	-1.68779	-0.755136	1.68779	down	ILMN_1772644	EML3	256364	NM_153265.2	Homo sapiens echinoderm microtubule associated protein like 3 (EML3), mRNA.	chr11	CCTAGGCCTTGACTCCCGCTGCCTGCTGAGGGGCAATAAACCAGAACCAA	NM_153265.2	EML3	ILMN_13090		62369744	62369695	110227614	GO:0005737|GO:0005874|GO:0005515	GO:0005737|GO:0005874	GO:0005515		-	3201	S	NP_694997.2	NM_153265.1	NM_153265.2	MGC111422; ELP95; FLJ35827
5420358	-1.68119	-0.749486	1.68119	down	ILMN_2388142	CD99L2	83692	NM_134445.2	Homo sapiens CD99 molecule-like 2 (CD99L2), transcript variant 3, mRNA.	chrX	TCCCTGTACATCTGTTCACGTGCTTGTGTCCAGGTGTGACTTGTAAACTG	NM_134445.2	CD99L2	ILMN_11518		149934894	149934845	71067333	GO:0005886|GO:0016021|GO:0030054|GO:0007155|GO:0005515	GO:0005886|GO:0016021|GO:0030054	GO:0005515	GO:0007155	-	3303	A	NP_604394.1	NM_134445.2	NM_134445.2	CD99B; DKFZp761H2024; MIC2L1
4120019	-1.6809	-0.749235	1.6809	down	ILMN_1757338	PLSCR4	57088	NM_020353.1	Homo sapiens phospholipid scramblase 4 (PLSCR4), mRNA.	chr3	GCCTGAGTGTTCTTAGATGGGGTTATTCTGAGATGAGGGTCTTAGCCTAC	NM_020353.1	PLSCR4	ILMN_10535		147393468	147393419	9966818	GO:0016020|GO:0016021|GO:0007596|GO:0017121|GO:0005509|GO:0017124|GO:0017128	GO:0016020|GO:0016021	GO:0005509|GO:0017124|GO:0017128	GO:0007596|GO:0017121	-	2554	S	NP_065086.1	NM_020353.1	NM_020353.1
540563	-1.67934	-0.747893	1.67934	down	ILMN_1695311	HLA-DMA	3108	NM_006120.2	Homo sapiens major histocompatibility complex, class II, DM alpha (HLA-DMA), mRNA.	chr6	CCAGAGTGGCCTGCCTATCACAACCACATCCCTTCCCCCCACAAGGCAAT	NM_006120.2	HLA-DMA	ILMN_14424		33024429	33024380	18765714	GO:0005622|GO:0005765|GO:0005771|GO:0010008|GO:0016020|GO:0042613|GO:0016020|GO:0016021|GO:0042613|GO:0016020|GO:0016021|GO:0042613|GO:0005622|GO:0005765|GO:0005771|GO:0010008|GO:0016020|GO:0042613|GO:0016020|GO:0016021|GO:0042613|GO:0005622|GO:0005765|GO:0005771|GO:0010008|GO:0016020|GO:0016021|GO:0042613|GO:0016020|GO:0016021|GO:0042613|GO:0005575|GO:0016020|GO:0016021|GO:0042613|GO:0005622|GO:…	GO:0005622|GO:0005765|GO:0005771|GO:0010008|GO:0016020|GO:0042613|GO:0016020|GO:0016021|GO:0042613|GO:0016020|GO:0016021|GO:0042613|GO:0005622|GO:0005765|GO:0005771|GO:0010008|GO:0016020|GO:0042613|GO:0016020|GO:0016021|GO:0042613|GO:0005622|GO:0005765|GO:0005771|GO:0010008|GO:0016020|GO:0016021|GO:0042613|GO:0016020|GO:0016021|GO:0042613|GO:0005575|GO:0016020|GO:0016021|GO:0042613|GO:0005622|GO:…	GO:0005515|GO:0005515|GO:0005515|GO:0032395|GO:0005515	GO:0006461|GO:0015031|GO:0016064|GO:0019882|GO:0019886|GO:0045059|GO:0045582|GO:0050778|GO:0051085|GO:0002504|GO:0006955|GO:0002504|GO:0006955|GO:0006461|GO:0015031|GO:0016064|GO:0019882|GO:0019886|GO:0045059|GO:0045582|GO:0050778|GO:0051085|GO:0002504|GO:0006955|GO:0002504|GO:0006461|GO:0015031|GO:0016064|GO:0019886|GO:0045059|GO:0045582|GO:0050778|GO:0051085|GO:0002504|GO:0006955|GO:0002504|GO:…	-	1015	S	NP_006111.2	NM_006120.2	NM_006120.2	HLADM; RING6; DMA; D6S222E
2640326	-1.67525	-0.744381	1.67525	down	ILMN_3277307	LOC649553	649553	XR_038252.1	PREDICTED: Homo sapiens misc_RNA (LOC649553), miscRNA.	chr7	TCCCTGCTGTCGCTCCTGGTTGGTGCGTGGCTCAGGCTAGGTCATTGAAC	XR_038252.1	LOC649553	ILMN_336397		64172920	64172871	169170089					+	3074	M		XR_038252.1	XR_038252.1
6280707	-1.67489	-0.744064	1.67489	down	ILMN_3294033	LOC339970	339970	XR_038632.1	PREDICTED: Homo sapiens misc_RNA (LOC339970), miscRNA.		CCCCTCTTGACACTCACTGTTTCCCCGAGAGCTAACTATCCTGACGTACG	XR_038632.1	LOC339970	ILMN_350849				169166971						3885	M		XR_038632.1	XR_038632.1
2320273	-1.67483	-0.744016	1.67483	down	ILMN_1697460	REEP6	92840	NM_138393.1	Homo sapiens receptor accessory protein 6 (REEP6), mRNA.	chr19	AGTGCCCGAGCTGGTCCCCTGCCATTCCGGGACCTCTCTGGAGTACACTT	NM_138393.1	REEP6	ILMN_15192		1448804	1448755	19923918	GO:0016020|GO:0016021|GO:0004872	GO:0016020|GO:0016021	GO:0004872		+	1204	S	NP_612402.1	NM_138393.1	NM_138393.1	FLJ25383; DP1L1; C19orf32; TB2L1
840014	-1.6747	-0.743904	1.6747	down	ILMN_1740185	TPMT	7172	NM_000367.2	Homo sapiens thiopurine S-methyltransferase (TPMT), mRNA.	chr6	AAACACCCTGTGTCCATGGGATAGAGTCCTTTCCGCTTGCAGTTGTGCCC	NM_000367.2	TPMT	ILMN_24693		18236730	18236681	62953142	GO:0005737|GO:0006139|GO:0008152|GO:0008119|GO:0008168|GO:0016740	GO:0005737	GO:0008119|GO:0008168|GO:0016740	GO:0006139|GO:0008152	-	3040	S	NP_000358.1	NM_000367.2	NM_000367.2
830274	-1.66977	-0.739647	1.66977	down	ILMN_1800540	CD55	1604	NM_000574.2	Homo sapiens CD55 molecule, decay accelerating factor for complement (Cromer blood group) (CD55), mRNA.	chr1	GGTAAAACATGCTGGTGAACCAGGGGTGTTGATGGTGATAAGGGAGGAAT	NM_000574.2	CD55	ILMN_18297		205600151	205600102	40788009	GO:0005625|GO:0005886|GO:0005887|GO:0031225|GO:0045121|GO:0006958|GO:0007204|GO:0045087|GO:0045730	GO:0005625|GO:0005886|GO:0005887|GO:0031225|GO:0045121		GO:0006958|GO:0007204|GO:0045087|GO:0045730	+	1916	S	NP_000565.1	NM_000574.2	NM_000574.2	CR; TC; DAF
1230070	-1.66944	-0.739366	1.66944	down	ILMN_1809931	NDRG1	10397	NM_006096.2	Homo sapiens N-myc downstream regulated gene 1 (NDRG1), mRNA.	chr8	CTTCCCTGGCCTTGAGTAGAAAAGTCGGGGATCGGGGCAAGAGAGGCTGA	NM_006096.2	NDRG1	ILMN_24220		134318745	134318696	37655182	GO:0005634|GO:0005737|GO:0005856|GO:0005886|GO:0010038|GO:0045576|GO:0005515|GO:0031177	GO:0005634|GO:0005737|GO:0005856|GO:0005886	GO:0005515|GO:0031177	GO:0010038|GO:0045576	-	2882	S	NP_006087.2	NM_006096.2	NM_006096.2	CMT4D; GC4; RTP; RIT42; PROXY1; NMSL; NDR1; TDD5; TARG1; CAP43; HMSNL; DRG1
4200291	-1.66568	-0.736113	1.66568	down	ILMN_1669832	TCF12	6938	NM_207038.1	Homo sapiens transcription factor 12 (TCF12), transcript variant 4, mRNA.	chr15	ACAGAAGTTGTTGCTTATGATGTGTGAGTGAACATATGCCACTGCCTGGC	NM_207038.1	TCF12	ILMN_17157		55367428	55367379	46370083	GO:0005634|GO:0005634|GO:0005667|GO:0006357|GO:0006955|GO:0007275|GO:0007517|GO:0006357|GO:0045449|GO:0003677|GO:0003702|GO:0003677|GO:0016563	GO:0005634|GO:0005634|GO:0005667	GO:0003677|GO:0003702|GO:0003677|GO:0016563	GO:0006357|GO:0006955|GO:0007275|GO:0007517|GO:0006357|GO:0045449	+	4077	A	NP_996921.1	NM_207036.1	NM_207038.1	HEB; HsT17266; HTF4
5310170	-1.66223	-0.73312	1.66223	down	ILMN_1653708	CORO1B	57175	NM_001018070.1	Homo sapiens coronin, actin binding protein, 1B (CORO1B), transcript variant 2, mRNA.	chr11	AGGCCGAAGCCAGCGCCCAGCTTTCCTCACTGTTCCTGTGGAGGATGTCT	NM_001018070.1	CORO1B	ILMN_26246		67205701	67205652	65787363	GO:0005737|GO:0005856|GO:0003779|GO:0005515	GO:0005737|GO:0005856	GO:0003779|GO:0005515		-	1719	A	NP_001018080.1	NM_020441.2	NM_001018070.1	CORONIN-2; DKFZP762I166
1410408	-1.65928	-0.730554	1.65928	down	ILMN_1721626	ARID5B	84159	NM_032199.1	Homo sapiens AT rich interactive domain 5B (MRF1-like) (ARID5B), mRNA.	chr10	GTCCAGTGTTGGCTGTTAGTGTATTTGATATTCTGCCTGTCTCCTCATGG	NM_032199.1	ARID5B	ILMN_165822		63526312	63526263	74136548	GO:0005622|GO:0005634|GO:0006350|GO:0006355|GO:0003677	GO:0005622|GO:0005634	GO:0003677	GO:0006350|GO:0006355	+	7061	S	NP_115575.1	NM_032199.1	NM_032199.1	MRF2; FLJ21150; RP11-341A19.1
3450138	-1.657	-0.728577	1.657	down	ILMN_2242463	CTSC	1075	NM_001814.2	Homo sapiens cathepsin C (CTSC), transcript variant 1, mRNA.	chr11	TCCGCAGAGGAACTGATGAGTGTGCAATTGAGAGCATAGCAGTGGCAGCC	NM_001814.2	CTSC	ILMN_14007		87666891	87666842	22538438	GO:0005764|GO:0006508|GO:0006955|GO:0008234|GO:0008234|GO:0004197|GO:0008233|GO:0031404	GO:0005764	GO:0008234|GO:0008234|GO:0004197|GO:0008233|GO:0031404	GO:0006508|GO:0006955	-	1420	I	NP_001805.1	NM_001814.2	NM_001814.2	JPD; DPP1; JP; HMS; CPPI; PALS; PLS; DPPI
2760148	-1.65695	-0.728527	1.65695	down	ILMN_1664912	IL11RA	3590	NM_004512.3	Homo sapiens interleukin 11 receptor, alpha (IL11RA), transcript variant 1, mRNA.	chr9	TGCATGTATGTAGGTGCCTGGGGAGTGTGTGTGGGTCCTTGGCTCTTGGC	NM_004512.3	IL11RA	ILMN_3536		34651827	34651778	22212920	GO:0005887|GO:0016020|GO:0004896	GO:0005887|GO:0016020	GO:0004896		+	1617	I	NP_004503.1	NM_004512.3	NM_004512.3	MGC2146
7210253	-1.65673	-0.728335	1.65673	down	ILMN_3228688	LOC730415	730415	XM_001720835.1	PREDICTED: Homo sapiens hypothetical LOC730415, transcript variant 2 (LOC730415), mRNA.		GGTCTGAATCTGCACAGAGCAAGATGCTGAGTGGAGTCGGGGGCTTTGTG	XM_001720835.1	LOC730415	ILMN_350000				169168946						736	A	XP_001720887.1	XM_001720835.1	XM_001720835.1
4560288	-1.65627	-0.727937	1.65627	down	ILMN_1751346	ERBB3	2065	NM_001982.2	Homo sapiens v-erb-b2 erythroblastic leukemia viral oncogene homolog 3 (avian) (ERBB3), transcript variant 1, mRNA.	chr12	TGCACTGAATCAAGTCTAACCCCAACAGCCACATCCTCCTATACCTAGAC	NM_001982.2	ERBB3	ILMN_162069		54783232	54783183	54792099	GO:0016020|GO:0005576|GO:0005615|GO:0005886|GO:0005887|GO:0016323|GO:0016324|GO:0016328|GO:0043235|GO:0006468|GO:0007169|GO:0006468|GO:0007162|GO:0007169|GO:0007507|GO:0009968|GO:0014037|GO:0014068|GO:0021545|GO:0042060|GO:0042127|GO:0043524|GO:0051048|GO:0004714|GO:0005524|GO:0000166|GO:0004714|GO:0004888|GO:0005524|GO:0016740|GO:0019838|GO:0019838|GO:0030296|GO:0042803|GO:0046982	GO:0016020|GO:0005576|GO:0005615|GO:0005886|GO:0005887|GO:0016323|GO:0016324|GO:0016328|GO:0043235	GO:0004714|GO:0005524|GO:0000166|GO:0004714|GO:0004888|GO:0005524|GO:0016740|GO:0019838|GO:0019838|GO:0030296|GO:0042803|GO:0046982	GO:0006468|GO:0007169|GO:0006468|GO:0007162|GO:0007169|GO:0007507|GO:0009968|GO:0014037|GO:0014068|GO:0021545|GO:0042060|GO:0042127|GO:0043524|GO:0051048	+	5299	I	NP_001973.2	NM_001982.2	NM_001982.2	c-erbB-3; c-erbB3; p85-sErbB3; p45-sErbB3; ErbB-3; erbB3-S; MGC88033; p180-ErbB3; MDA-BF-1; HER3
6980767	-1.65435	-0.726263	1.65435	down	ILMN_1745077	MIA	8190	NM_006533.2	Homo sapiens melanoma inhibitory activity (MIA), mRNA.	chr19	ATTCACCGGGGCCAAGTGGTGTATGTCTTCTCCAAGCTGAAGGGCCGTGG	NM_006533.2	MIA	ILMN_19975		41281768	41281719	144226243	GO:0005576|GO:0005615|GO:0007160|GO:0008283|GO:0030198|GO:0008083	GO:0005576|GO:0005615	GO:0008083	GO:0007160|GO:0008283|GO:0030198	+	338	S	NP_006524.1	NM_006533.1	NM_006533.2	CD-RAP
3440133	-1.65384	-0.72582	1.65384	down	ILMN_1767446	RNF150	57484	NM_020724.1	Homo sapiens ring finger protein 150 (RNF150), mRNA.	chr4	GGAGGTCCTGCTGCAAACCCCCTGAGCCTTTGCCATTCACTACTTACCAA	NM_020724.1	RNF150	ILMN_26801		142007401	142007352	58331203	GO:0016020|GO:0016021|GO:0005515|GO:0008270|GO:0046872	GO:0016020|GO:0016021	GO:0005515|GO:0008270|GO:0046872		-	4572	S	NP_065775.1	NM_020724.1	NM_020724.1	MGC125502
6250553	-1.64166	-0.715154	1.64166	down	ILMN_1810055	ITFG3	83986	NM_032039.1	Homo sapiens integrin alpha FG-GAP repeat containing 3 (ITFG3), mRNA.	chr16	GCTGTGGAATGCGTGTTTGGGTCAGTCTGTGCCCTCTCAGTAGACACTGG	NM_032039.1	ITFG3	ILMN_12959		255830	255781	14042969	GO:0016020|GO:0016021	GO:0016020|GO:0016021			+	2582	S	NP_114428.1	NM_032039.1	NM_032039.1	FLJ32603; DKFZP761D0211; gene +108; C16orf9; gs19
870408	-1.63856	-0.712426	1.63856	down	ILMN_1724181	IL15	3600	NM_000585.2	Homo sapiens interleukin 15 (IL15), transcript variant 3, mRNA.	chr4	TTGGTGGGGCTGGGTACCAATGCTGCAGGTCAACAGCTATGCTGGTAGGC	NM_000585.2	IL15	ILMN_4978		142873877	142873828	26787979	GO:0005576|GO:0005615|GO:0005576|GO:0005615|GO:0005624|GO:0005634|GO:0005737|GO:0005768|GO:0005794|GO:0005887|GO:0001866|GO:0042102|GO:0045062|GO:0045580|GO:0048535|GO:0050691|GO:0050778|GO:0006955|GO:0007165|GO:0007267|GO:0008284|GO:0005126|GO:0004871|GO:0004871|GO:0005126|GO:0005515	GO:0005576|GO:0005615|GO:0005576|GO:0005615|GO:0005624|GO:0005634|GO:0005737|GO:0005768|GO:0005794|GO:0005887	GO:0005126|GO:0004871|GO:0004871|GO:0005126|GO:0005515	GO:0001866|GO:0042102|GO:0045062|GO:0045580|GO:0048535|GO:0050691|GO:0050778|GO:0006955|GO:0007165|GO:0007267|GO:0008284	+	1235	A	NP_000576.1	NM_172174.1	NM_000585.2	MGC9721; IL-15
2570328	-1.6361	-0.710265	1.6361	down	ILMN_1714700	TRIB2	28951	NM_021643.1	Homo sapiens tribbles homolog 2 (Drosophila) (TRIB2), mRNA.	chr2	GTCCTCACGTTCCCAGGAGGGCGGCTTCACCCTTCGTAACCAGGAGACAA	NM_021643.1	TRIB2	ILMN_163335		12800049	12800000	11056053	GO:0005634|GO:0005730|GO:0005737|GO:0005856|GO:0006468|GO:0043405|GO:0006468|GO:0000166|GO:0004672|GO:0004860|GO:0005515|GO:0005524|GO:0004672|GO:0005515|GO:0005524	GO:0005634|GO:0005730|GO:0005737|GO:0005856	GO:0000166|GO:0004672|GO:0004860|GO:0005515|GO:0005524|GO:0004672|GO:0005515|GO:0005524	GO:0006468|GO:0043405|GO:0006468	+	3887	S	NP_067675.1	NM_021643.1	NM_021643.1	TRB2; GS3955
5090392	-1.63568	-0.709887	1.63568	down	ILMN_2365595	GMPR2	51292	NM_001002000.1	Homo sapiens guanosine monophosphate reductase 2 (GMPR2), transcript variant 2, mRNA.	chr14	GCTGATTGGTACATAAATCTTTTACATGGCCTTGGTCTAGAGGAGGCAGG	NM_001002000.1	GMPR2	ILMN_10003		23778168	23778119	50541951	GO:0009117|GO:0055114|GO:0008152|GO:0009117|GO:0003920|GO:0016491|GO:0030955|GO:0046872|GO:0003824|GO:0003920		GO:0003920|GO:0016491|GO:0030955|GO:0046872|GO:0003824|GO:0003920	GO:0009117|GO:0055114|GO:0008152|GO:0009117	+	1783	A	NP_001002000.1	NM_001002000.1	NM_001002000.1	MGC15084; MGC830
7200706	-1.63425	-0.708632	1.63425	down	ILMN_1733515	LOXL3	84695	NM_032603.2	Homo sapiens lysyl oxidase-like 3 (LOXL3), mRNA.	chr2	ATCTAAGTGCCACTGCCCTCTGCAAACCACCACTGGCCCCTAATGGCAGG	NM_032603.2	LOXL3	ILMN_162217		74760737	74760688	22095373	GO:0016020|GO:0005576|GO:0016020|GO:0008150|GO:0055114|GO:0004720|GO:0005044|GO:0005507|GO:0004720|GO:0005044|GO:0005507|GO:0016491|GO:0046872	GO:0016020|GO:0005576|GO:0016020	GO:0004720|GO:0005044|GO:0005507|GO:0004720|GO:0005044|GO:0005507|GO:0016491|GO:0046872	GO:0008150|GO:0055114	-	2329	S	NP_115992.1	NM_032603.2	NM_032603.2	LOXL
3940133	-1.63234	-0.706938	1.63234	down	ILMN_1740466	FAM46A	55603	NM_017633.2	Homo sapiens family with sequence similarity 46, member A (FAM46A), mRNA.	chr6	CAGCCAGTATTCACGTGCCAGCAACAGACCTACTCCACTTGGCTACCCTG	NM_017633.2	FAM46A	ILMN_12554		82516186	82516137	117414142					-	1591	S	NP_060103.2	NM_017633.1	NM_017633.2	XTP11; C6orf37; FLJ20037; FLJ31495
2850551	-1.63128	-0.706002	1.63128	down	ILMN_2367239	RCAN1	1827	NM_203417.1	Homo sapiens regulator of calcineurin 1 (RCAN1), transcript variant 2, mRNA.	chr21	GTGGCGATATGAGAGGGATGCAGTGCCTTTCCCCATTCATTCCTGATGGA	NM_203417.1	RCAN1	ILMN_3292		35889236	35889187	44680107	GO:0005634|GO:0007165|GO:0007417|GO:0008015|GO:0019722|GO:0003700|GO:0005515	GO:0005634	GO:0003700|GO:0005515	GO:0007165|GO:0007417|GO:0008015|GO:0019722	-	1821	A	NP_981962.1	NM_203417.1	NM_203417.1	ADAPT78; MCIP1; DSC1; CSP1; DSCR1; RCN1
4490142	-1.62915	-0.704119	1.62915	down	ILMN_1733248	NRBP2	340371	NM_178564.2	Homo sapiens nuclear receptor binding protein 2 (NRBP2), mRNA.	chr8	ACCTCTTTTGTTGGGGAAGGGTGGCATTCTGCTGACCACAGCACTCCAAC	NM_178564.2	NRBP2	ILMN_27830		144988223	144988174	31341683	GO:0006468|GO:0000166|GO:0004672		GO:0000166|GO:0004672	GO:0006468	-	3171	S	NP_848659.1	NM_178564.2	NM_178564.2	pp9320; TRG16; MGC138699; DKFZp434P086
6560682	-1.628	-0.703101	1.628	down	ILMN_1718783	EXTL1	2134	NM_004455.2	Homo sapiens exostoses (multiple)-like 1 (EXTL1), mRNA.	chr1	AGAACAGCCCCATCTCTTTCGCCTGCACACTTGGAACTCAGCAAGAAGGG	NM_004455.2	EXTL1	ILMN_166434		26235374	26235325	112382284	GO:0005783|GO:0005789|GO:0016020|GO:0016021|GO:0001501|GO:0016757|GO:0050508	GO:0005783|GO:0005789|GO:0016020|GO:0016021	GO:0016757|GO:0050508	GO:0001501	+	3798	S	NP_004446.2	NM_004455.1	NM_004455.2	MGC70794; EXTL
1940162	-1.6223	-0.698039	1.6223	down	ILMN_1774077	GBP2	2634	NM_004120.3	Homo sapiens guanylate binding protein 2, interferon-inducible (GBP2), mRNA.	chr1	GCCTGTCCAGCTCCCTCTCCCCAAGAAACAACATGAATGAGCAACTTCAG	NM_004120.3	GBP2	ILMN_183366		89573836	89573787	38327557	GO:0005886|GO:0006955|GO:0006955|GO:0003924|GO:0005525|GO:0000166|GO:0003924|GO:0005525	GO:0005886	GO:0003924|GO:0005525|GO:0000166|GO:0003924|GO:0005525	GO:0006955|GO:0006955	-	2068	S	NP_004111.2	NM_004120.3	NM_004120.3
6590132	-1.62139	-0.697229	1.62139	down	ILMN_1746085	IGFBP3	3486	NM_000598.4	Homo sapiens insulin-like growth factor binding protein 3 (IGFBP3), transcript variant 2, mRNA.	chr7	GATACAACTGTGGCCATGACTGAGGAAAGGAGCTCACGCCCAGAGACTGG	NM_000598.4	IGFBP3	ILMN_28010		45952251	45952202	62243067	GO:0005576|GO:0005634|GO:0016942|GO:0001558|GO:0001933|GO:0009968|GO:0014912|GO:0043065|GO:0045663|GO:0048662|GO:0008160|GO:0031994|GO:0046872	GO:0005576|GO:0005634|GO:0016942	GO:0008160|GO:0031994|GO:0046872	GO:0001558|GO:0001933|GO:0009968|GO:0014912|GO:0043065|GO:0045663|GO:0048662	-	2205	A	NP_000589.2	NM_001013398.1	NM_000598.4	IBP3; BP-53
520682	-1.62069	-0.696612	1.62069	down	ILMN_1784294	CPA4	51200	NM_016352.2	Homo sapiens carboxypeptidase A4 (CPA4), mRNA.	chr7	GCCCTGGCACATTCCCATTTGTGCTGTGGTGTATCCTGTGTTTCCTTGTC	NM_016352.2	CPA4	ILMN_164642		129750965	129750916	61743915	GO:0005576|GO:0006508|GO:0016573|GO:0004181|GO:0008233|GO:0008237|GO:0008270|GO:0046872	GO:0005576	GO:0004181|GO:0008233|GO:0008237|GO:0008270|GO:0046872	GO:0006508|GO:0016573	+	2457	S	NP_057436.2	NM_016352.2	NM_016352.2	CPA3
1570168	-1.61876	-0.69489	1.61876	down	ILMN_1683148	PRICKLE2	166336	NM_198859.2	Homo sapiens prickle homolog 2 (Drosophila) (PRICKLE2), mRNA.	chr3	TCCTCTCCTAAACTCATTCTTTCCTCCACAGGATTGCTTTGTCCATCTCC	NM_198859.2	PRICKLE2	ILMN_27101		64054880	64054831	144922704	GO:0005634|GO:0005737|GO:0016020|GO:0016327|GO:0016328|GO:0031965|GO:0045197|GO:0008270|GO:0046872	GO:0005634|GO:0005737|GO:0016020|GO:0016327|GO:0016328|GO:0031965	GO:0008270|GO:0046872	GO:0045197	-	8007	S	NP_942559.1	NM_198859.1	NM_198859.2	DKFZp686M031; DKFZp686D143; DKFZp686H1748
2120112	-1.61718	-0.693481	1.61718	down	ILMN_1763433	TRIM9	114088	NM_015163.4	Homo sapiens tripartite motif-containing 9 (TRIM9), transcript variant 1, mRNA.	chr14	ACTCTCCAATGAGACTCAATGGCTGGGCCGTGGTAGACTCATAGTTCCTC	NM_015163.4	TRIM9	ILMN_12887		50511932	50511883	46370050	GO:0005622|GO:0005515|GO:0008270|GO:0046872	GO:0005622	GO:0005515|GO:0008270|GO:0046872		-	4349	I	NP_055978.3	NM_015163.4	NM_015163.4	SPRING; KIAA0282; RNF91
4900731	-1.61688	-0.693213	1.61688	down	ILMN_1761733	HLA-DMB	3109	NM_002118.3	Homo sapiens major histocompatibility complex, class II, DM beta (HLA-DMB), mRNA.	chr6	CTCCTGGGGCTCTCAGTGTGCCATAGAGGACAGCAACTGGTGATTGTTTC	NM_002118.3	HLA-DMB	ILMN_2252		33010462	33010413	18641376	GO:0016020|GO:0016021|GO:0042613|GO:0016020|GO:0016021|GO:0042613|GO:0016020|GO:0016021|GO:0042613|GO:0016020|GO:0016021|GO:0042613|GO:0005765|GO:0005768|GO:0005886|GO:0005886|GO:0005886|GO:0005886|GO:0016021|GO:0031902|GO:0042613|GO:0002504|GO:0006955|GO:0002504|GO:0006955|GO:0002504|GO:0006955|GO:0002504|GO:0006955|GO:0002504|GO:0006955	GO:0016020|GO:0016021|GO:0042613|GO:0016020|GO:0016021|GO:0042613|GO:0016020|GO:0016021|GO:0042613|GO:0016020|GO:0016021|GO:0042613|GO:0005765|GO:0005768|GO:0005886|GO:0005886|GO:0005886|GO:0005886|GO:0016021|GO:0031902|GO:0042613		GO:0002504|GO:0006955|GO:0002504|GO:0006955|GO:0002504|GO:0006955|GO:0002504|GO:0006955|GO:0002504|GO:0006955	-	1288	S	NP_002109.1	NM_002118.3	NM_002118.3	D6S221E; RING7
5290626	-1.6162	-0.692604	1.6162	down	ILMN_1804396	C14orf4	64207	NM_024496.2	Homo sapiens chromosome 14 open reading frame 4 (C14orf4), mRNA.	chr14	GCCTAGGTACAGAATTAATAGCCCTTAGCAACGACTGCTGCTGGTGTGTA	NM_024496.2	C14ORF4	ILMN_23475		77491444	77491395	38327635					-	3590	S	NP_078772.1	NM_024496.2	NM_024496.2	IRF2BPL; KIAA1865; EAP1
7610615	-1.61615	-0.692565	1.61615	down	ILMN_1704446	SLC6A10P	386757	NR_003083.2	Homo sapiens solute carrier family 6 (neurotransmitter transporter, creatine), member 10 (pseudogene) (SLC6A10P) on chromosome 16.	chr16	GTCCCGAGACGGCTGAGTGACCCCAAGAAAGGCTTCCCTGACACCCGGAC	NR_003083.2	SLC6A10P	ILMN_172848		32888950	32888901	141802548					-	3685	A		NM_198857.1	NR_003083.2	CT-2; CT2; FLJ43855; SLC6A10pB; SLC6A10
6020653	-1.61591	-0.692347	1.61591	down	ILMN_2334350	BTBD3	22903	NM_014962.2	Homo sapiens BTB (POZ) domain containing 3 (BTBD3), transcript variant 1, mRNA.	chr20	GGCTGGCAGTCTTTGTCGTTGTTCATTCTGGGGATAAAGGGGAACTAGGC	NM_014962.2	BTBD3	ILMN_180757		11854916	11854867	31317210	GO:0005515|GO:0005515|GO:0005515		GO:0005515|GO:0005515|GO:0005515		+	4481	A	NP_055777.1	NM_014962.2	NM_014962.2	dJ742J24.1; MGC130038; KIAA0952; MGC130039
520184	-1.61458	-0.691157	1.61458	down	ILMN_1764850	HPCAL1	3241	NM_134421.1	Homo sapiens hippocalcin-like 1 (HPCAL1), transcript variant 2, mRNA.	chr2	TGCATGTGTGCCCTGAGCCGTGATGATCCTCCCATCCGTGTTGTGAGCAC	NM_134421.1	HPCAL1	ILMN_12582		10484867	10484818	19913442	GO:0005509		GO:0005509		+	1771	A	NP_602293.1	NM_002149.2	NM_134421.1	HLP2; VILIP-3; BDR1
520292	-1.61169	-0.688576	1.61169	down	ILMN_1653319	MC1R	4157	NM_002386.2	Homo sapiens melanocortin 1 receptor (alpha melanocyte stimulating hormone receptor) (MC1R), mRNA.	chr16	TGACTCAGTGACCAGTGCCTGTGAGCATGGGGCCAGGAAAGTCTGGTAAT	NM_002386.2	MC1R	ILMN_25536		88514859	88514810	27477128	GO:0005886|GO:0005887|GO:0015630|GO:0007165|GO:0007187|GO:0007275|GO:0009650|GO:0004872|GO:0004980	GO:0005886|GO:0005887|GO:0015630	GO:0004872|GO:0004980	GO:0007165|GO:0007187|GO:0007275|GO:0009650	+	2284	S	NP_002377.3	NM_002386.2	NM_002386.2	SHEP1; MSH-R; MGC14337
6420019	-1.60993	-0.686995	1.60993	down	ILMN_1812096	CADM4	199731	NM_145296.1	Homo sapiens cell adhesion molecule 4 (CADM4), mRNA.	chr19	TGAAAATATCAGATTGCACCCCCCTCTCCCCATTCCTGGCTTTTGCCCCC	NM_145296.1	CADM4	ILMN_19958		48818535	48818486	21686976	GO:0016020|GO:0016021|GO:0007155|GO:0045786|GO:0005515	GO:0016020|GO:0016021	GO:0005515	GO:0007155|GO:0045786	-	2002	S	NP_660339.1	NM_145296.1	NM_145296.1	Necl-4; TSLL2; IGSF4C; synCAM4
730521	-1.60966	-0.686754	1.60966	down	ILMN_1781758	ROPN1B	152015	NM_001012337.1	Homo sapiens ropporin, rhophilin associated protein 1B (ROPN1B), mRNA.	chr3	CTGGGCAGAGCTAACACCTGAGCTGTTAAAGATCCTGCATTCTCAGGTTG	NM_001012337.1	ROPN1B	ILMN_19100		125695850	125694478	59891408	GO:0005737|GO:0019861|GO:0000910|GO:0007165|GO:0007266|GO:0007283|GO:0007340|GO:0007342|GO:0016337|GO:0030317|GO:0008603|GO:0030159|GO:0042803|GO:0046982	GO:0005737|GO:0019861	GO:0008603|GO:0030159|GO:0042803|GO:0046982	GO:0000910|GO:0007165|GO:0007266|GO:0007283|GO:0007340|GO:0007342|GO:0016337|GO:0030317	+	417	A	NP_001012337.1	NM_001012337.1	NM_001012337.1
2940291	-1.60605	-0.683514	1.60605	down	ILMN_1700268	QPRT	23475	NM_014298.3	Homo sapiens quinolinate phosphoribosyltransferase (QPRT), mRNA.	chr16	GCTCCTGTGACCTGTCAGGGCTGACTTCACCTCTGCTCATCTCAGTTTCC	NM_014298.3	QPRT	ILMN_21680		29616423	29616374	45269148	GO:0005575|GO:0005829|GO:0008152|GO:0009435|GO:0034213|GO:0051259|GO:0004514|GO:0004514|GO:0004514|GO:0004514|GO:0016757|GO:0042803	GO:0005575|GO:0005829	GO:0004514|GO:0004514|GO:0004514|GO:0004514|GO:0016757|GO:0042803	GO:0008152|GO:0009435|GO:0034213|GO:0051259	+	1113	S	NP_055113.2	NM_014298.3	NM_014298.3	QPRTase
1570154	-1.60171	-0.679617	1.60171	down	ILMN_2407389	GPNMB	10457	NM_002510.2	Homo sapiens glycoprotein (transmembrane) nmb (GPNMB), transcript variant 2, mRNA.	chr7	GATGGGGAGAGGGATTATACTGCAGGCAGCTTCAGCCATGTTGTGAAACT	NM_002510.2	GPNMB	ILMN_25675		23280570	23280521	52694750	GO:0016021|GO:0005887|GO:0016020|GO:0016023|GO:0042470|GO:0007155|GO:0008285|GO:0005178|GO:0008201	GO:0016021|GO:0005887|GO:0016020|GO:0016023|GO:0042470	GO:0005178|GO:0008201	GO:0007155|GO:0008285	+	1997	A	NP_002501.1	NM_002510.2	NM_002510.2	NMB; HGFIN
4120431	-1.60028	-0.678329	1.60028	down	ILMN_1698259	TMEM100	55273	NM_018286.2	Homo sapiens transmembrane protein 100 (TMEM100), transcript variant 2, mRNA.	chr17	GGGGGTCATGGGAGTGCACAGCATTAGACAGTATTTGGTTCACCCTGTAA	NM_018286.2	TMEM100	ILMN_4881		53797779	53797730	153791886	GO:0016020|GO:0016021	GO:0016020|GO:0016021			-	963	S	NP_060756.2	NM_018286.1	NM_018286.2	FLJ10970; FLJ37856
450088	-1.59823	-0.676472	1.59823	down	ILMN_1653750	SOX10	6663	NM_006941.3	Homo sapiens SRY (sex determining region Y)-box 10 (SOX10), mRNA.	chr22	CTAGAATCCTGACCTGTACATTCTGCCCTTGCCTCTTACCCCTTGCCTCC	NM_006941.3	SOX10	ILMN_13184		38368554	38368505	30179898	GO:0005634|GO:0005737|GO:0006355|GO:0001701|GO:0006355|GO:0007422|GO:0030154|GO:0030318|GO:0045944|GO:0048469|GO:0048484|GO:0048589|GO:0048709|GO:0001701|GO:0006350|GO:0007422|GO:0007605|GO:0009653|GO:0030154|GO:0030318|GO:0045944|GO:0048469|GO:0048484|GO:0048589|GO:0048709|GO:0003677|GO:0003677|GO:0003682|GO:0003705|GO:0003677|GO:0003682|GO:0003705|GO:0003713|GO:0042802	GO:0005634|GO:0005737	GO:0003677|GO:0003677|GO:0003682|GO:0003705|GO:0003677|GO:0003682|GO:0003705|GO:0003713|GO:0042802	GO:0006355|GO:0001701|GO:0006355|GO:0007422|GO:0030154|GO:0030318|GO:0045944|GO:0048469|GO:0048484|GO:0048589|GO:0048709|GO:0001701|GO:0006350|GO:0007422|GO:0007605|GO:0009653|GO:0030154|GO:0030318|GO:0045944|GO:0048469|GO:0048484|GO:0048589|GO:0048709	-	2626	S	NP_008872.1	NM_006941.3	NM_006941.3	WS4; DOM; WS2E; MGC15649
3710068	-1.59729	-0.675622	1.59729	down	ILMN_1727271	WARS	7453	NM_173701.1	Homo sapiens tryptophanyl-tRNA synthetase (WARS), transcript variant 2, mRNA.	chr14	AGTCCTGGCCTCCGCAGATGCTTCATTTTGACCCTTGGCTGCAGTGGAAG	NM_173701.1	WARS	ILMN_26365		100800421	100800372	47419915	GO:0005737|GO:0005625|GO:0005737|GO:0006436|GO:0006436|GO:0008285|GO:0000166|GO:0004830|GO:0005524|GO:0016874|GO:0000166|GO:0004830|GO:0005524|GO:0016874	GO:0005737|GO:0005625|GO:0005737	GO:0000166|GO:0004830|GO:0005524|GO:0016874|GO:0000166|GO:0004830|GO:0005524|GO:0016874	GO:0006436|GO:0006436|GO:0008285	-	2363	A	NP_776049.1	NM_213646.1	NM_173701.1	IFI53; IFP53; GAMMA-2
160333	-1.59647	-0.674889	1.59647	down	ILMN_1669831	C6orf192	116843	NM_052831.2	Homo sapiens chromosome 6 open reading frame 192 (C6orf192), mRNA.	chr6	GGTAGATGTATTTCATCCCTAGAGCAGGTCAGCCTCCTTCCCCTAATGCG	NM_052831.2	C6ORF192	ILMN_166002		133132338	133132289	66933002	GO:0016020|GO:0016021|GO:0006810|GO:0005215	GO:0016020|GO:0016021	GO:0005215	GO:0006810	-	2286	S	NP_439896.1	NM_052831.2	NM_052831.2	dJ55C23.6
630091	-1.5964	-0.674826	1.5964	down	ILMN_1687768	NCOA7	135112	NM_181782.2	Homo sapiens nuclear receptor coactivator 7 (NCOA7), mRNA.	chr6	CTGTAGCCTGGGTGTACGTTTCACTCAAGTTCTCCTACTGAGGACTCTTG	NM_181782.2	NCOA7	ILMN_9525		126293605	126293556	42476174	GO:0005622|GO:0005634|GO:0006350|GO:0006355|GO:0016998|GO:0005515	GO:0005622|GO:0005634	GO:0005515	GO:0006350|GO:0006355|GO:0016998	+	5127	S	NP_861447.2	NM_181782.2	NM_181782.2	FLJ45605; dJ187J11.3; ESNA1; Nbla00052; Nbla10993; ERAP140; MGC88425
7610746	-1.59603	-0.674489	1.59603	down	ILMN_1690993	NEUROG2	63973	NM_024019.2	Homo sapiens neurogenin 2 (NEUROG2), mRNA.	chr4	AACCTAAGCAGACACGGAGCATTATCCGGATCAGCCACACACGTGTTCCC	NM_024019.2	NEUROG2	ILMN_20030		113654316	113654267	31340581	GO:0005634|GO:0001764|GO:0006355|GO:0007275|GO:0007399|GO:0007411|GO:0030182|GO:0030900|GO:0045165|GO:0045944|GO:0003677|GO:0005515|GO:0030528	GO:0005634	GO:0003677|GO:0005515|GO:0030528	GO:0001764|GO:0006355|GO:0007275|GO:0007399|GO:0007411|GO:0030182|GO:0030900|GO:0045165|GO:0045944	-	2091	S	NP_076924.1	NM_024019.2	NM_024019.2	ngn-2; NGN2; MGC46562; Math4A; Atoh4
5130435	-1.5946	-0.67319	1.5946	down	ILMN_2140059	LAMA4	3910	NM_002290.2	Homo sapiens laminin, alpha 4 (LAMA4), mRNA.	chr6	GGAAGCTTTCATCGAGTTGAACAGGACTTAAACGAATCATCAGGGACCGG	NM_002290.2	LAMA4	ILMN_4021		112537237	112537188	9845494	GO:0005606|GO:0005605|GO:0005576|GO:0005605|GO:0005606|GO:0030155|GO:0030334|GO:0045995|GO:0001568|GO:0030155|GO:0030334|GO:0045995|GO:0005102|GO:0005102|GO:0005201	GO:0005606|GO:0005605|GO:0005576|GO:0005605|GO:0005606	GO:0005102|GO:0005102|GO:0005201	GO:0030155|GO:0030334|GO:0045995|GO:0001568|GO:0030155|GO:0030334|GO:0045995	-	5829	S	NP_002281.1	NM_002290.2	NM_002290.2	LAMA3; DKFZp686D23145; LAMA4*-1
620717	-1.59344	-0.672142	1.59344	down	ILMN_1773352	CCL5	6352	NM_002985.2	Homo sapiens chemokine (C-C motif) ligand 5 (CCL5), mRNA.	chr17	ATTTGCCTGTTTCTGCTTGCTCTTGTCCTAGCTTGGGAGGCTTCCCCTCA	NM_002985.2	CCL5	ILMN_22732		34199347	34199298	22538813	GO:0005576|GO:0005615|GO:0006874|GO:0006887|GO:0006928|GO:0006935|GO:0006954|GO:0006955|GO:0006968|GO:0006979|GO:0007155|GO:0007165|GO:0007267|GO:0009615|GO:0009615|GO:0045071|GO:0004871|GO:0004871|GO:0008009|GO:0042056	GO:0005576|GO:0005615	GO:0004871|GO:0004871|GO:0008009|GO:0042056	GO:0006874|GO:0006887|GO:0006928|GO:0006935|GO:0006954|GO:0006955|GO:0006968|GO:0006979|GO:0007155|GO:0007165|GO:0007267|GO:0009615|GO:0009615|GO:0045071	-	377	S	NP_002976.2	NM_002985.2	NM_002985.2	TCP228; SISd; MGC17164; SCYA5; RANTES; D17S136E
4220259	-1.59285	-0.671613	1.59285	down	ILMN_1666269	CTSZ	1522	NM_001336.2	Homo sapiens cathepsin Z (CTSZ), mRNA.	chr20	GACACTTGCACAGCATGGCTCTGCCTCACAATGATGCAGTCAGCCACCTG	NM_001336.2	CTSZ	ILMN_23976		57003911	57003862	22538441	GO:0005764|GO:0005783|GO:0006508|GO:0006508|GO:0004197|GO:0008233|GO:0008234	GO:0005764|GO:0005783	GO:0004197|GO:0008233|GO:0008234	GO:0006508|GO:0006508	-	1218	S	NP_001327.2	NM_001336.2	NM_001336.2	CTSX
4860224	-1.59196	-0.670807	1.59196	down	ILMN_2337655	WARS	7453	NM_004184.3	Homo sapiens tryptophanyl-tRNA synthetase (WARS), transcript variant 1, mRNA.	chr14	AGGCAGGCCTCATTTCATCACGCAGCATGTGCAGGCCTGGAAGAGCAAAG	NM_004184.3	WARS	ILMN_181619		100800275	100800226	47419913	GO:0005737|GO:0005625|GO:0005737|GO:0006436|GO:0006436|GO:0008285|GO:0000166|GO:0004830|GO:0005524|GO:0016874|GO:0000166|GO:0004830|GO:0005524|GO:0016874	GO:0005737|GO:0005625|GO:0005737	GO:0000166|GO:0004830|GO:0005524|GO:0016874|GO:0000166|GO:0004830|GO:0005524|GO:0016874	GO:0006436|GO:0006436|GO:0008285	-	2733	A	NP_004175.2	NM_004184.3	NM_004184.3	IFI53; IFP53; GAMMA-2
3390292	-1.58986	-0.668903	1.58986	down	ILMN_1778523	KLF9	687	NM_001206.2	Homo sapiens Kruppel-like factor 9 (KLF9), mRNA.	chr9	GCCCTTCACCATTGTGGAATGATGCCCTGGCTTTAAGGTTTAGCTCCACA	NM_001206.2	KLF9	ILMN_169601		72999886	72999837	59853224	GO:0005622|GO:0005634|GO:0006357|GO:0007566|GO:0050847|GO:0003700|GO:0003700|GO:0008270|GO:0046872	GO:0005622|GO:0005634	GO:0003700|GO:0003700|GO:0008270|GO:0046872	GO:0006357|GO:0007566|GO:0050847	-	4834	S	NP_001197.1	NM_001206.2	NM_001206.2	BTEB; BTEB1
2470364	-1.58984	-0.668878	1.58984	down	ILMN_1736831	PRSS33	260429	NM_152891.2	Homo sapiens protease, serine, 33 (PRSS33), mRNA.	chr16	GGCAAACCAATTGCTGCCCATCTGGCCTGTGTGCCCATCTTTTTCTGGAG	NM_152891.2	PRSS33	ILMN_21664		2834331	2834282	117956390	GO:0005576|GO:0006508|GO:0006508|GO:0004252|GO:0008233|GO:0004252|GO:0008233	GO:0005576	GO:0004252|GO:0008233|GO:0004252|GO:0008233	GO:0006508|GO:0006508	-	1316	S	NP_690851.2	NM_152891.1	NM_152891.2	EOS
7160435	-1.5898	-0.668843	1.5898	down	ILMN_1707232	EBF3	253738	NM_001005463.1	Homo sapiens early B-cell factor 3 (EBF3), mRNA.	chr10	CACTGAGAACGCCTGCCAGCTTCCCCATGCCCTCACTTGGTTTGTGTTTT	NM_001005463.1	EBF3	ILMN_986		131634396	131634347	53828925	GO:0005634|GO:0005634|GO:0006355|GO:0007275|GO:0006355|GO:0003677|GO:0008270|GO:0030528|GO:0046872|GO:0003677	GO:0005634|GO:0005634	GO:0003677|GO:0008270|GO:0030528|GO:0046872|GO:0003677	GO:0006355|GO:0007275|GO:0006355	-	4124	S	NP_001005463.1	NM_001005463.1	NM_001005463.1	O/E-2; COE3
620280	-1.58978	-0.668824	1.58978	down	ILMN_1810214	JUND	3727	NM_005354.3	Homo sapiens jun D proto-oncogene (JUND), mRNA.	chr19	GCTACGAGTCCACATTCCTGTTTGTAATCCTTGGTTCGCCCGGTTTTCTG	NM_005354.3	JUND	ILMN_167042		18251643	18251594	102469036	GO:0000785|GO:0005634|GO:0006357|GO:0003700|GO:0003702|GO:0043565|GO:0046983	GO:0000785|GO:0005634	GO:0003700|GO:0003702|GO:0043565|GO:0046983	GO:0006357	-	1789	S	NP_005345.3	NM_005354.2	NM_005354.3
2450280	-1.58826	-0.66745	1.58826	down	ILMN_1761844	ZCCHC17	51538	NM_016505.2	Homo sapiens zinc finger, CCHC domain containing 17 (ZCCHC17), mRNA.	chr1	TGGACCCTTCCTATTGGTCTGTCCTGGGCCAACTGGTGGGTGATCTCTGC	NM_016505.2	ZCCHC17	ILMN_164919		31610066	31610017	21361575	GO:0005634|GO:0030529|GO:0003723|GO:0008270|GO:0046872	GO:0005634|GO:0030529	GO:0003723|GO:0008270|GO:0046872		+	1252	S	NP_057589.2	NM_016505.2	NM_016505.2	pNO40; PS1D; HSPC251; RP11-266K22.1
4280343	-1.58819	-0.667379	1.58819	down	ILMN_2352326	COASY	80347	NM_025233.5	Homo sapiens Coenzyme A synthase (COASY), nuclear gene encoding mitochondrial protein, transcript variant 1, mRNA.	chr17	CAGAAGCGCATTCCCAAGACTCATCAGGCCCTCGACTGAAAAGTTCTCAG	NM_025233.5	COASY	ILMN_13627		37971523	37971474	110227602	GO:0005575|GO:0005737|GO:0009058|GO:0015937|GO:0000166|GO:0004140|GO:0004595|GO:0005524|GO:0016740	GO:0005575|GO:0005737	GO:0000166|GO:0004140|GO:0004595|GO:0005524|GO:0016740	GO:0009058|GO:0015937	+	2206	A	NP_079509.5	NM_025233.5	NM_025233.5	FLJ35179; pOV-2; NBP; UKR1; PPAT; DPCK
5270435	-1.58743	-0.666689	1.58743	down	ILMN_1797342	FNBP1	23048	NM_015033.2	Homo sapiens formin binding protein 1 (FNBP1), mRNA.	chr9	TGGAGGCATTTTGCTGTGTGAGGCCGATCGCCACTGTAAAGGTCCTAGAG	NM_015033.2	FNBP1	ILMN_16114		132649628	132649579	68348705	GO:0005737|GO:0005764|GO:0005856|GO:0005886|GO:0031410|GO:0005622|GO:0006897|GO:0007165|GO:0008289|GO:0042802	GO:0005737|GO:0005764|GO:0005856|GO:0005886|GO:0031410|GO:0005622	GO:0008289|GO:0042802	GO:0006897|GO:0007165	-	5262	S	NP_055848.1	NM_015033.2	NM_015033.2	FBP17; MGC126804; KIAA0554
1090564	-1.58668	-0.66601	1.58668	down	ILMN_1654629	TMEM175	84286	NM_032326.2	Homo sapiens transmembrane protein 175 (TMEM175), mRNA.	chr4	AGCCAAGTCACGGGCAGGCCGCAGTGGTTCTTGCGTGGCCTGGTTTTATT	NM_032326.2	TMEM175	ILMN_5253		942154	942105	34147414	GO:0016020|GO:0016021	GO:0016020|GO:0016021			+	1685	S	NP_115702.1	NM_032326.2	NM_032326.2	MGC4618
7610072	-1.58484	-0.664341	1.58484	down	ILMN_3238274	BTBD2	55643	NM_017797.3	Homo sapiens BTB (POZ) domain containing 2 (BTBD2), mRNA.	chr19	CCAAAGCCATGGGAGGGGTGTCCTCCTCAGACCATGCCCCCAGATGATTT	NM_017797.3	BTBD2	ILMN_18181		1985523	1985474	59814163	GO:0005737|GO:0005515|GO:0005515	GO:0005737	GO:0005515|GO:0005515		-	2541	S	NP_060267.2	NM_017797.3	NM_017797.3
6020286	-1.58244	-0.662149	1.58244	down	ILMN_1700081	FST	10468	NM_013409.1	Homo sapiens follistatin (FST), transcript variant FST344, mRNA.	chr5	AGAGGCCGGTGTTCCCTCTGTGATGAGCTGTGCCCTGACAGTAAGTCGGA	NM_013409.1	FST	ILMN_11736		52780944	52780895	7242221	GO:0005576|GO:0000122|GO:0007276|GO:0007389|GO:0008585|GO:0030509|GO:0031069|GO:0042475|GO:0043616|GO:0045596|GO:0046882|GO:0051798|GO:0005515|GO:0005515|GO:0017106	GO:0005576	GO:0005515|GO:0005515|GO:0017106	GO:0000122|GO:0007276|GO:0007389|GO:0008585|GO:0030509|GO:0031069|GO:0042475|GO:0043616|GO:0045596|GO:0046882|GO:0051798	+	817	A	NP_037541.1	NM_013409.1	NM_013409.1	FS
1260767	-1.58096	-0.660797	1.58096	down	ILMN_2368773	FAM3C	10447	NM_001040020.1	Homo sapiens family with sequence similarity 3, member C (FAM3C), transcript variant 2, mRNA.	chr7	AGAGTGAGGCTGGAGGTGGCAGCTTCACAGAACTGGAGAACCAGGCCAAG	NM_001040020.1	FAM3C	ILMN_180739		120989812	120989763	91807124	GO:0005576|GO:0008150|GO:0005125	GO:0005576	GO:0005125	GO:0008150	-	1594	A	NP_001035109.1	NM_001040020.1	NM_001040020.1	GS3786; ILEI
3610148	-1.57894	-0.658953	1.57894	down	ILMN_1747281	EVI5L	115704	NM_145245.2	Homo sapiens ecotropic viral integration site 5-like (EVI5L), mRNA.	chr19	ACACGCCCCCTACACTGCCCGCCACCATTTTGCACACTGCCTGTTCACAT	NM_145245.2	EVI5L	ILMN_18815		7835815	7835766	34147717	GO:0005622|GO:0006468|GO:0032313|GO:0004672|GO:0005096|GO:0005097|GO:0005524	GO:0005622	GO:0004672|GO:0005096|GO:0005097|GO:0005524	GO:0006468|GO:0032313	+	3635	S	NP_660288.1	NM_145245.2	NM_145245.2
5690112	-1.57868	-0.658718	1.57868	down	ILMN_2229969	ERO1LB	56605	NM_019891.2	Homo sapiens ERO1-like beta (S. cerevisiae) (ERO1LB), mRNA.	chr1	GAATACAATCTATGCAATCCTCGAACTCAGTGTGCTTTTCCCTGACAGGA	NM_019891.2	ERO1LB	ILMN_3659		234447456	234447407	31377734	GO:0005783|GO:0005789|GO:0016020|GO:0005789|GO:0006467|GO:0006810|GO:0022900|GO:0006467|GO:0009055|GO:0016491|GO:0016671|GO:0050660|GO:0051082|GO:0005515|GO:0009055|GO:0016671|GO:0050660	GO:0005783|GO:0005789|GO:0016020|GO:0005789	GO:0009055|GO:0016491|GO:0016671|GO:0050660|GO:0051082|GO:0005515|GO:0009055|GO:0016671|GO:0050660	GO:0006467|GO:0006810|GO:0022900|GO:0006467	-	2588	S	NP_063944.2	NM_019891.2	NM_019891.2
5270367	-1.57851	-0.658564	1.57851	down	ILMN_1696347	CTSC	1075	NM_001814.2	Homo sapiens cathepsin C (CTSC), transcript variant 1, mRNA.	chr11	CAGCCTCTGGGATGGATTACTGGATTGTTAAAAACAGCTGGGGCACCGGC	NM_001814.2	CTSC	ILMN_14007		87666966	87666917	22538438	GO:0005764|GO:0006508|GO:0006955|GO:0008234|GO:0008234|GO:0004197|GO:0008233|GO:0031404	GO:0005764	GO:0008234|GO:0008234|GO:0004197|GO:0008233|GO:0031404	GO:0006508|GO:0006955	-	1345	I	NP_001805.1	NM_001814.2	NM_001814.2	JPD; DPP1; JP; HMS; CPPI; PALS; PLS; DPPI
5810424	-1.57682	-0.657017	1.57682	down	ILMN_1733288	C1RL	51279	NM_016546.1	Homo sapiens complement component 1, r subcomponent-like (C1RL), mRNA.	chr12	TCCCAAAAGGCAGGTGCAATGATGCACACTTATACCCCCAGCCACTCAGG	NM_016546.1	C1RL	ILMN_13968		7247480	7247431	7706082	GO:0005576|GO:0006508|GO:0006958|GO:0045087|GO:0004252|GO:0008233	GO:0005576	GO:0004252|GO:0008233	GO:0006508|GO:0006958|GO:0045087	-	2987	S	NP_057630.1	NM_016546.1	NM_016546.1	CLSPa; C1RL1; C1r-LP; C1RLP
1510543	-1.57367	-0.654133	1.57367	down	ILMN_2380967	DNASE1L1	1774	NM_001009934.1	Homo sapiens deoxyribonuclease I-like 1 (DNASE1L1), transcript variant 4, mRNA.	chrX	ACCCAGATTGGTGAGATAGGACACTTGTGCAGCAGATATGCCAATGGGCC	NM_001009934.1	DNASE1L1	ILMN_9613		153630710	153630661	58430945	GO:0005783|GO:0006308|GO:0006308|GO:0006308|GO:0006308|GO:0004536|GO:0004536|GO:0004536|GO:0003677|GO:0004519|GO:0004536|GO:0016787	GO:0005783	GO:0004536|GO:0004536|GO:0004536|GO:0003677|GO:0004519|GO:0004536|GO:0016787	GO:0006308|GO:0006308|GO:0006308|GO:0006308	-	1533	A	NP_001009934.1	NM_001009934.1	NM_001009934.1	XIB; DNAS1L1; DNL1L; DNASEX
6660131	-1.57211	-0.652705	1.57211	down	ILMN_1669881	TSPAN13	27075	NM_014399.3	Homo sapiens tetraspanin 13 (TSPAN13), mRNA.	chr7	GTGGCACCTGGAATTTACTGTATTCATTGTCGGGCACTGTCCACTGTGGC	NM_014399.3	TSPAN13	ILMN_17008		16789904	16789855	62422581	GO:0005624|GO:0005887|GO:0016020	GO:0005624|GO:0005887|GO:0016020			+	1071	S	NP_055214.1	NM_014399.3	NM_014399.3	FLJ22934; NET-6; TM4SF13
2030414	-1.57084	-0.651538	1.57084	down	ILMN_2176592	BCHE	590	NM_000055.1	Homo sapiens butyrylcholinesterase (BCHE), mRNA.	chr3	CCCCCCAAAATTATCAGTGCTCTGCTTTTAGTCACGTGTATTTTCATTAC	NM_000055.1	BCHE	ILMN_26619		166973568	166973519	4557350	GO:0005576|GO:0005641|GO:0005783|GO:0016020|GO:0005641|GO:0005783|GO:0016020|GO:0050783|GO:0001540|GO:0004104|GO:0016787|GO:0019899|GO:0004091	GO:0005576|GO:0005641|GO:0005783|GO:0016020|GO:0005641|GO:0005783|GO:0016020	GO:0001540|GO:0004104|GO:0016787|GO:0019899|GO:0004091	GO:0050783	-	2261	S	NP_000046.1	NM_000055.1	NM_000055.1	CHE1; E1
2360753	-1.56659	-0.64763	1.56659	down	ILMN_1792256	TBX2	6909	NM_005994.3	Homo sapiens T-box 2 (TBX2), mRNA.	chr17	CTTGGGCCTAGACCGCGTGATAAAACTGGGTTGAGGGATGCTGGAACCAG	NM_005994.3	TBX2	ILMN_18788		56841084	56841035	44921604	GO:0005634|GO:0005667|GO:0000122|GO:0003007|GO:0007275|GO:0007521|GO:0007569|GO:0008284|GO:0030879|GO:0048738|GO:0003700|GO:0005515|GO:0016564|GO:0016564|GO:0043565	GO:0005634|GO:0005667	GO:0003700|GO:0005515|GO:0016564|GO:0016564|GO:0043565	GO:0000122|GO:0003007|GO:0007275|GO:0007521|GO:0007569|GO:0008284|GO:0030879|GO:0048738	+	2806	S	NP_005985.3	NM_005994.3	NM_005994.3	FLJ10169
6900224	-1.56233	-0.643702	1.56233	down	ILMN_1774596	BSCL2	26580	NM_032667.4	Homo sapiens Bernardinelli-Seip congenital lipodystrophy 2 (seipin) (BSCL2), mRNA.	chr11	CCTGAAGAAAAGGGGCAGACTCCTCACATTCCAGCACTTTCCCACCTGAC	NM_032667.4	BSCL2	ILMN_20426		62214418	62214369	40068504	GO:0005783|GO:0005789|GO:0016020|GO:0016021|GO:0030176|GO:0008150|GO:0003674	GO:0005783|GO:0005789|GO:0016020|GO:0016021|GO:0030176	GO:0003674	GO:0008150	-	1537	S	NP_116056.3	NM_032667.4	NM_032667.4	SPG17; MGC4694; HMN5; GNG3LG
1050360	-1.56183	-0.643239	1.56183	down	ILMN_1749070	HLA-DPB1	3115	NM_002121.4	Homo sapiens major histocompatibility complex, class II, DP beta 1 (HLA-DPB1), mRNA.	chr6	CAGTGAGCTGCCCCCAAATCAAGTTTAGTGCCCTCATCCATTTATGTCTC	NM_002121.4	HLA-DPB1	ILMN_4641		33054801	33054752	24797075	GO:0016020|GO:0016021|GO:0042613|GO:0016020|GO:0016021|GO:0042613|GO:0016020|GO:0016021|GO:0042613|GO:0016020|GO:0016021|GO:0042613|GO:0016020|GO:0016021|GO:0042613|GO:0016020|GO:0016021|GO:0042613|GO:0016020|GO:0016021|GO:0042613|GO:0016020|GO:0016021|GO:0042613|GO:0016020|GO:0016021|GO:0042613|GO:0016020|GO:0016021|GO:0042613|GO:0016020|GO:0016021|GO:0042613|GO:0016020|GO:0016021|GO:0042613|GO:…	GO:0016020|GO:0016021|GO:0042613|GO:0016020|GO:0016021|GO:0042613|GO:0016020|GO:0016021|GO:0042613|GO:0016020|GO:0016021|GO:0042613|GO:0016020|GO:0016021|GO:0042613|GO:0016020|GO:0016021|GO:0042613|GO:0016020|GO:0016021|GO:0042613|GO:0016020|GO:0016021|GO:0042613|GO:0016020|GO:0016021|GO:0042613|GO:0016020|GO:0016021|GO:0042613|GO:0016020|GO:0016021|GO:0042613|GO:0016020|GO:0016021|GO:0042613|GO:…	GO:0032395	GO:0002504|GO:0006955|GO:0002504|GO:0006955|GO:0002504|GO:0006955|GO:0002504|GO:0006955|GO:0002504|GO:0006955|GO:0002504|GO:0006955|GO:0002504|GO:0006955|GO:0002504|GO:0006955|GO:0002504|GO:0006955|GO:0002504|GO:0006955|GO:0002504|GO:0006955|GO:0002504|GO:0006955|GO:0002504|GO:0006955|GO:0009405|GO:0002504|GO:0006955|GO:0002504|GO:0006955|GO:0002504|GO:0006955|GO:0002504|GO:0006955|GO:0002504|GO:…	+	1277	S	NP_002112.3	NM_002121.4	NM_002121.4	HLA-DP1B; DPB1; MHC DPB1
2810674	-1.5568	-0.638584	1.5568	down	ILMN_2323385	TRIM4	89122	NM_033091.1	Homo sapiens tripartite motif-containing 4 (TRIM4), transcript variant beta, mRNA.	chr7	CCTCAGTCTACCCTTCTGCTCTAGATTGTCTGGACTCAGGAGATTGTGGC	NM_033091.1	TRIM4	ILMN_8530		99488745	99488696	15011940	GO:0005622|GO:0005515|GO:0008270|GO:0046872	GO:0005622	GO:0005515|GO:0008270|GO:0046872		-	2595	A	NP_149082.1	NM_033091.1	NM_033091.1	RNF87
2100673	-1.5563	-0.638122	1.5563	down	ILMN_1742781	KIRREL	55243	NM_018240.4	Homo sapiens kin of IRRE like (Drosophila) (KIRREL), mRNA.	chr1	ACAGCAGTGAACCAACACTAGAGGGAGCCACACAAGCCTCCTCTCCCCAG	NM_018240.4	KIRREL	ILMN_12756		156332380	156332331	142386499	GO:0005886|GO:0016021	GO:0005886|GO:0016021			+	3170	S	NP_060710.2	NM_018240.3	NM_018240.4	MGC129542; FLJ10845; MGC129543; NEPH1
3420672	-1.5537	-0.635709	1.5537	down	ILMN_1672094	DLX1	1745	NM_178120.4	Homo sapiens distal-less homeobox 1 (DLX1), transcript variant 1, mRNA.	chr2	CCCTAGAGGCTCGACCACAGAATAATGCCAGTCACCACCCTGAACGCACA	NM_178120.4	DLX1	ILMN_164629		172662314	172662265	84043957	GO:0005634|GO:0005634|GO:0030154|GO:0043524|GO:0006355|GO:0007275|GO:0003677|GO:0003682|GO:0003700|GO:0043565	GO:0005634|GO:0005634	GO:0003677|GO:0003682|GO:0003700|GO:0043565	GO:0030154|GO:0043524|GO:0006355|GO:0007275	+	2000	S	NP_835221.2	NM_178120.3	NM_178120.4
6940356	-1.55265	-0.634737	1.55265	down	ILMN_1751887	PREP	5550	NM_002726.3	Homo sapiens prolyl endopeptidase (PREP), mRNA.	chr6	CCCACGTTGACACCAAGAAACCACTGGGCATAATGCTTCCCCACGGGAAC	NM_002726.3	PREP	ILMN_27814		105832984	105832935	41349455	GO:0005634|GO:0005737|GO:0005737|GO:0006508|GO:0006508|GO:0006508|GO:0004252|GO:0016787|GO:0004252|GO:0004252|GO:0008233	GO:0005634|GO:0005737|GO:0005737	GO:0004252|GO:0016787|GO:0004252|GO:0004252|GO:0008233	GO:0006508|GO:0006508|GO:0006508	-	2386	S	NP_002717.3	NM_002726.3	NM_002726.3	PEP; PE; MGC16060
4890491	-1.55149	-0.633652	1.55149	down	ILMN_1790603	ATPAF1	64756	NM_022745.3	Homo sapiens ATP synthase mitochondrial F1 complex assembly factor 1 (ATPAF1), nuclear gene encoding mitochondrial protein, transcript variant 1, mRNA.	chr1	ATGCCCCCCAGAGATGCCTTTAGTGTAAGTAGCTGGCTTGGGGTATCAGC	NM_022745.3	ATPAF1	ILMN_175478		47100918	47100869	110349779	GO:0005739|GO:0005739|GO:0006461|GO:0006461	GO:0005739|GO:0005739		GO:0006461|GO:0006461	-	1621	S	NP_073582.2	NM_022745.2	NM_022745.3	FLJ22351; ATP11p; MGC88060; ATP11
6250019	-1.54837	-0.630754	1.54837	down	ILMN_1721022	SHC1	6464	NM_003029.3	Homo sapiens SHC (Src homology 2 domain containing) transforming protein 1 (SHC1), transcript variant 2, mRNA.	chr1	CTTGGGTCTCTTACCGCGAGACTGAGAGGCAGAAGTCAGCCCGAATGCCT	NM_003029.3	SHC1	ILMN_7298		153201682	153201633	34147725	GO:0005737|GO:0005739|GO:0005829|GO:0005829|GO:0005829|GO:0005829|GO:0005829|GO:0005829|GO:0005886|GO:0005886|GO:0007242|GO:0001525|GO:0007507|GO:0016337|GO:0031532|GO:0000187|GO:0000187|GO:0001558|GO:0007173|GO:0007176|GO:0007242|GO:0007265|GO:0008284|GO:0045840|GO:0005515|GO:0005068|GO:0005158|GO:0005158|GO:0005159|GO:0005515|GO:0005543	GO:0005737|GO:0005739|GO:0005829|GO:0005829|GO:0005829|GO:0005829|GO:0005829|GO:0005829|GO:0005886|GO:0005886	GO:0005515|GO:0005068|GO:0005158|GO:0005158|GO:0005159|GO:0005515|GO:0005543	GO:0007242|GO:0001525|GO:0007507|GO:0016337|GO:0031532|GO:0000187|GO:0000187|GO:0001558|GO:0007173|GO:0007176|GO:0007242|GO:0007265|GO:0008284|GO:0045840	-	2765	I	NP_003020.2	NM_003029.3	NM_003029.3	p66; SHC; p66SHC; SHCA; FLJ26504; p52SHC
2970356	-1.54731	-0.629767	1.54731	down	ILMN_1728662	ALDH3B1	221	NM_000694.2	Homo sapiens aldehyde dehydrogenase 3 family, member B1 (ALDH3B1), transcript variant 1, mRNA.	chr11	GCTTGAGAAACCTACATTTGGACAATGAGAGGCTGCTCCTGCGGCCTGCG	NM_000694.2	ALDH3B1	ILMN_27131		67553175	67553126	71773289	GO:0006066|GO:0006081|GO:0006629|GO:0055114|GO:0004028|GO:0004030|GO:0016491		GO:0004028|GO:0004030|GO:0016491	GO:0006066|GO:0006081|GO:0006629|GO:0055114	+	2622	A	NP_000685.1	NM_001030010.1	NM_000694.2	FLJ26433; ALDH7; ALDH4
1300228	-1.5467	-0.629194	1.5467	down	ILMN_1676665	CUEDC1	404093	NM_017949.1	Homo sapiens CUE domain containing 1 (CUEDC1), mRNA.	chr17	GCAGCAGCCAATTACAGCCCCTTTTGTAGCCGGGCGTTCCTATGGTCAAA	NM_017949.1	CUEDC1	ILMN_13904		55940415	55940366	8923664					-	2114	S	NP_060419.1	NM_017949.1	NM_017949.1	DKFZp547L163; FLJ20739
6270619	-1.54516	-0.62776	1.54516	down	ILMN_1759008	ZNF689	115509	NM_138447.1	Homo sapiens zinc finger protein 689 (ZNF689), mRNA.	chr16	CCACTACACCTTCTGGGGCTGGACTTGTTTCAGCAGCTTTGGTTGCACTG	NM_138447.1	ZNF689	ILMN_14716		30614815	30614766	34147543	GO:0005622|GO:0005634|GO:0006350|GO:0006355|GO:0003677|GO:0008270|GO:0046872	GO:0005622|GO:0005634	GO:0003677|GO:0008270|GO:0046872	GO:0006350|GO:0006355	-	2592	S	NP_612456.1	NM_138447.1	NM_138447.1	FLJ90415; DKFZp762C173; TIPUH1
1850259	-1.54511	-0.627714	1.54511	down	ILMN_1675130	NFIC	4782	NM_205843.1	Homo sapiens nuclear factor I/C (CCAAT-binding transcription factor) (NFIC), transcript variant 2, mRNA.	chr19	GCCGACTCCCAGCCCGGCCAAAAAGACAAAACACATAGACGCACACACTC	NM_205843.1	NFIC	ILMN_22629		3403486	3400095	45505150	GO:0005622|GO:0005634|GO:0006260|GO:0006350|GO:0006355|GO:0006366|GO:0003700|GO:0003700	GO:0005622|GO:0005634	GO:0003700|GO:0003700	GO:0006260|GO:0006350|GO:0006355|GO:0006366	+	1680	A	NP_995315.1	NM_005597.2	NM_205843.1	CTF5; CTF; NF-I; NFI; MGC20153
2690528	-1.54408	-0.626745	1.54408	down	ILMN_1811933	SHMT1	6470	NM_004169.3	Homo sapiens serine hydroxymethyltransferase 1 (soluble) (SHMT1), transcript variant 1, mRNA.	chr17	CCAGGCTTTCCTGCTCCACCTGAGATAACCAACTCCCTCCCGTAATCAGG	NM_004169.3	SHMT1	ILMN_18055		18231429	18231380	22547185	GO:0005737|GO:0005739|GO:0005829|GO:0005829|GO:0005829|GO:0006544|GO:0006563|GO:0006544|GO:0006563|GO:0006730|GO:0006544|GO:0006565|GO:0006730|GO:0009113|GO:0046655|GO:0051262|GO:0003824|GO:0004372|GO:0030170|GO:0004372|GO:0016740|GO:0030170|GO:0004372|GO:0004372|GO:0004372|GO:0004372|GO:0016740|GO:0030170|GO:0042803	GO:0005737|GO:0005739|GO:0005829|GO:0005829|GO:0005829	GO:0003824|GO:0004372|GO:0030170|GO:0004372|GO:0016740|GO:0030170|GO:0004372|GO:0004372|GO:0004372|GO:0004372|GO:0016740|GO:0030170|GO:0042803	GO:0006544|GO:0006563|GO:0006544|GO:0006563|GO:0006730|GO:0006544|GO:0006565|GO:0006730|GO:0009113|GO:0046655|GO:0051262	-	2276	A	NP_004160.3	NM_148918.1	NM_004169.3	MGC15229; MGC24556; SHMT; CSHMT
2750673	-1.54367	-0.626365	1.54367	down	ILMN_1789040	SLITRK5	26050	NM_015567.1	Homo sapiens SLIT and NTRK-like family, member 5 (SLITRK5), mRNA.	chr13	CCACGTGTACTGGCACCTCAGAAGACCAAATCATGGACTGTACAAGTCTC	NM_015567.1	SLITRK5	ILMN_11932		87129715	87129666	40217822	GO:0016020|GO:0016021|GO:0005515	GO:0016020|GO:0016021	GO:0005515		+	4241	S	NP_056382.1	NM_015567.1	NM_015567.1	bA364G4.2; KIAA0918; LRRC11
1070184	-1.54335	-0.626061	1.54335	down	ILMN_1785891	PRKD1	5587	NM_002742.2	Homo sapiens protein kinase D1 (PRKD1), mRNA.	chr14	AGACAATGCACCTAGCTGTGCAAGACCTAGTGCTCTTAAGCCTAAATGCC	NM_002742.2	PRKD1	ILMN_12145		30045871	30045822	115529462	GO:0005829|GO:0005886|GO:0005886|GO:0005887|GO:0006468|GO:0007242|GO:0006468|GO:0007242|GO:0006468|GO:0007242|GO:0008283|GO:0000166|GO:0004674|GO:0005524|GO:0008270|GO:0016740|GO:0046872|GO:0000166|GO:0004674|GO:0005524|GO:0008270|GO:0016740|GO:0046872|GO:0000166|GO:0004700|GO:0005515|GO:0005524|GO:0008270|GO:0016740|GO:0019992|GO:0046872	GO:0005829|GO:0005886|GO:0005886|GO:0005887	GO:0000166|GO:0004674|GO:0005524|GO:0008270|GO:0016740|GO:0046872|GO:0000166|GO:0004674|GO:0005524|GO:0008270|GO:0016740|GO:0046872|GO:0000166|GO:0004700|GO:0005515|GO:0005524|GO:0008270|GO:0016740|GO:0019992|GO:0046872	GO:0006468|GO:0007242|GO:0006468|GO:0007242|GO:0006468|GO:0007242|GO:0008283	-	3492	S	NP_002733.2	NM_002742.1	NM_002742.2	PKD; PKCM; PKC-MU; PRKCM
4150519	-1.54159	-0.624423	1.54159	down	ILMN_1788416	FAM108C1	58489	NM_021214.1	Homo sapiens family with sequence similarity 108, member C1 (FAM108C1), mRNA.	chr15	GTACTGTTGCTTGGATGCGGCACAGTGGTTGGTAATGGAATAAAGGATGC	NM_021214.1	FAM108C1	ILMN_307138		78835006	78834957	151301174	GO:0016787		GO:0016787		+	2300	A	NP_067037.1	XM_051862.7	NM_021214.1	MGC131546; FLJ34461
5290246	-1.5413	-0.62415	1.5413	down	ILMN_1798030	XPR1	9213	NM_004736.2	Homo sapiens xenotropic and polytropic retrovirus receptor (XPR1), mRNA.	chr1	CACTTCCACCATGTATTACAAGTCTTGACCCATCCCTGTCGTAACTCCAG	NM_004736.2	XPR1	ILMN_7342		179121610	179121561	19923271	GO:0005886|GO:0005887|GO:0007186|GO:0004930	GO:0005886|GO:0005887	GO:0004930	GO:0007186	+	3992	S	NP_004727.2	NM_004736.2	NM_004736.2	FLJ90308; SYG1; X3
3710044	-1.53822	-0.621263	1.53822	down	ILMN_1738742	PLAT	5327	NM_000930.2	Homo sapiens plasminogen activator, tissue (PLAT), transcript variant 1, mRNA.	chr8	CATGCCACCCTGTTTTCAGCTAAAGCCCAACCTCCTGACCTGTCACCGTG	NM_000930.2	PLAT	ILMN_1289		42152388	42152339	14702165	GO:0005576|GO:0005576|GO:0005576|GO:0005615|GO:0005737|GO:0005856|GO:0030141|GO:0045177|GO:0006464|GO:0006508|GO:0007596|GO:0048008|GO:0004252|GO:0008233	GO:0005576|GO:0005576|GO:0005576|GO:0005615|GO:0005737|GO:0005856|GO:0030141|GO:0045177	GO:0004252|GO:0008233	GO:0006464|GO:0006508|GO:0007596|GO:0048008	-	2177	A	NP_000921.1	NM_000930.2	NM_000930.2	T-PA; DKFZp686I03148; TPA
10608	-1.53716	-0.620269	1.53716	down	ILMN_1713964	BTBD3	22903	NM_014962.2	Homo sapiens BTB (POZ) domain containing 3 (BTBD3), transcript variant 1, mRNA.	chr20	GTTGAGGTGGGTGTGATAGTCTTCAGGTGCAGTGCGTTCATTCACTAACG	NM_014962.2	BTBD3	ILMN_180757		11854459	11854410	31317210	GO:0005515|GO:0005515|GO:0005515		GO:0005515|GO:0005515|GO:0005515		+	4024	A	NP_055777.1	NM_014962.2	NM_014962.2	dJ742J24.1; MGC130038; KIAA0952; MGC130039
6660356	-1.53359	-0.616915	1.53359	down	ILMN_2204754	TMX4	56255	NM_021156.2	Homo sapiens thioredoxin-related transmembrane protein 4 (TMX4), mRNA.	chr20	TCAAGCCAGAAGTCCTCTAAGTCTTGCCAGTACAAGGTAGTCTTGTGAAG	NM_021156.2	TMX4	ILMN_23065		7962012	7961963	40254946					-	2068	S	NP_066979.2	NM_021156.2	NM_021156.2	DJ971N18.2; KIAA1162
7330097	-1.53314	-0.616493	1.53314	down	ILMN_1679797	ADARB1	104	NM_001112.2	Homo sapiens adenosine deaminase, RNA-specific, B1 (RED1 homolog rat) (ADARB1), transcript variant 1, mRNA.	chr21	TACACCACACGTTACAACTGCATGAGCTTCCTCTCGCACAAGACCAGCTG	NM_001112.2	ADARB1	ILMN_30004		45470828	45470779	75709167	GO:0005622|GO:0005634|GO:0006396|GO:0006397|GO:0016553|GO:0003723|GO:0003725|GO:0003725|GO:0003726|GO:0003726|GO:0003729|GO:0004000|GO:0008270|GO:0016787|GO:0046872	GO:0005622|GO:0005634	GO:0003723|GO:0003725|GO:0003725|GO:0003726|GO:0003726|GO:0003729|GO:0004000|GO:0008270|GO:0016787|GO:0046872	GO:0006396|GO:0006397|GO:0016553	+	6758	A	NP_001103.1	NM_001033049.1	NM_001112.2	ADAR2a; ADAR2; DRABA2; DRADA2; ADAR2a-L1; ADAR2a-L2; ADAR2g; ADAR2c; RED1; ADAR2a-L3; ADAR2b; ADAR2d
1690692	-1.52898	-0.612568	1.52898	down	ILMN_1798926	SOCS2	8835	NM_003877.3	Homo sapiens suppressor of cytokine signaling 2 (SOCS2), mRNA.	chr12	GGAATACTGAAGAAGTGGGAAGGAACCAAGCTGACACAGGCCTCACTGCA	NM_003877.3	SOCS2	ILMN_4851		92493502	92493453	21536304	GO:0005737|GO:0001558|GO:0006511|GO:0006916|GO:0007242|GO:0007259|GO:0009968|GO:0005070|GO:0005131|GO:0005148|GO:0005159|GO:0005515|GO:0008269	GO:0005737	GO:0005070|GO:0005131|GO:0005148|GO:0005159|GO:0005515|GO:0008269	GO:0001558|GO:0006511|GO:0006916|GO:0007242|GO:0007259|GO:0009968	+	1554	S	NP_003868.1	NM_003877.3	NM_003877.3	SSI2; Cish2; STATI2; SSI-2; SOCS-2; CIS2
5860315	-1.52831	-0.611939	1.52831	down	ILMN_1793770	DNAJB6	10049	NM_058246.3	Homo sapiens DnaJ (Hsp40) homolog, subfamily B, member 6 (DNAJB6), transcript variant 1, mRNA.	chr7	GGATCTGCCGTTCATGTTGCTTTCTCCTTTGTCCTCTTGGACTTGAGGGC	NM_058246.3	DNAJB6	ILMN_7651		156902601	156902552	34328906	GO:0005634|GO:0005634|GO:0005737|GO:0048471|GO:0006457|GO:0006986|GO:0043154|GO:0045109|GO:0045892|GO:0001671|GO:0003677|GO:0016564|GO:0031072|GO:0051087	GO:0005634|GO:0005634|GO:0005737|GO:0048471	GO:0001671|GO:0003677|GO:0016564|GO:0031072|GO:0051087	GO:0006457|GO:0006986|GO:0043154|GO:0045109|GO:0045892	+	2134	I	NP_490647.1	NM_058246.3	NM_058246.3	DKFZp566D0824; HSJ-2; MGC117297; HSJ2; MRJ; HHDJ1; FLJ42837; MSJ-1; DnaJ; MGC1152
5890136	-1.52778	-0.611435	1.52778	down	ILMN_1669433	KIAA0913	23053	NM_015037.2	Homo sapiens KIAA0913 (KIAA0913), mRNA.	chr10	CAGGGGGAGTGAAACTTGGCTGGACAGATCATCCTCACTCAGTTCCCTGG	NM_015037.2	KIAA0913	ILMN_16257		75231394	75231345	122114657	GO:0008270|GO:0046872		GO:0008270|GO:0046872		+	5623	S	NP_055852.2	NM_015037.1	NM_015037.2	FLJ34302
2630768	-1.52768	-0.611342	1.52768	down	ILMN_1737394	LMNA	4000	NM_005572.3	Homo sapiens lamin A/C (LMNA), transcript variant 2, mRNA.	chr1	ACAGAACACCTGGGGCTGCGGGAACAGCCTGCGTACGGCTCTCATCAACT	NM_005572.3	LMNA	ILMN_12442		154373636	154373587	153281091	GO:0005634|GO:0005635|GO:0005638|GO:0005737|GO:0005882|GO:0005886|GO:0048471|GO:0005882|GO:0005882|GO:0005634|GO:0005737|GO:0005882|GO:0005886|GO:0005634|GO:0005737|GO:0005882|GO:0005886|GO:0007517|GO:0005198|GO:0005198|GO:0005198|GO:0005198|GO:0005198|GO:0005515|GO:0005515|GO:0005515|GO:0005198|GO:0005198|GO:0005198|GO:0005198	GO:0005634|GO:0005635|GO:0005638|GO:0005737|GO:0005882|GO:0005886|GO:0048471|GO:0005882|GO:0005882|GO:0005634|GO:0005737|GO:0005882|GO:0005886|GO:0005634|GO:0005737|GO:0005882|GO:0005886	GO:0005198|GO:0005198|GO:0005198|GO:0005198|GO:0005198|GO:0005515|GO:0005515|GO:0005515|GO:0005198|GO:0005198|GO:0005198|GO:0005198	GO:0007517	+	1797	A	NP_005563.1	NM_005572.2	NM_005572.3	HGPS; EMD2; FPLD; LDP1; LMNC; FPL; LFP; CDCD1; LGMD1B; IDC; CMT2B1; PRO1; LMN1; CMD1A; CDDC
2370438	-1.52693	-0.610634	1.52693	down	ILMN_1745607	A2M	2	NM_000014.4	Homo sapiens alpha-2-macroglobulin (A2M), mRNA.	chr12	CTTGGAAATGCTTGAAGACCACAAGGCTGAAAAGTGCTTTGCTGGAGTCC	NM_000014.4	A2M	ILMN_8023		9220432	9220383	66932946	GO:0005576|GO:0005576|GO:0005634|GO:0005737|GO:0031093|GO:0051260|GO:0004867|GO:0017114|GO:0019899|GO:0019959|GO:0019966|GO:0043120	GO:0005576|GO:0005576|GO:0005634|GO:0005737|GO:0031093	GO:0004867|GO:0017114|GO:0019899|GO:0019959|GO:0019966|GO:0043120	GO:0051260	-	4524	S	NP_000005.2	NM_000014.4	NM_000014.4	alpha 2M; CPAMD5; S863-7; FWP007; DKFZp779B086
510762	-1.52588	-0.609641	1.52588	down	ILMN_2057573	FAM62B	57488	NM_020728.1	Homo sapiens family with sequence similarity 62 (C2 domain containing) member B (FAM62B), mRNA.	chr7	GCCAAATGCAGGCCTGTGTGTAGCTGTGTGTTTTTTCTGTGGTTGCCGCA	NM_020728.1	FAM62B	ILMN_19173		158216645	158216596	45387944	GO:0005886|GO:0016021	GO:0005886|GO:0016021			-	5761	S	NP_065779.1	NM_020728.1	NM_020728.1	CHR2SYT; KIAA1228; ESYT2
4230608	-1.52563	-0.609405	1.52563	down	ILMN_2396546	IGSF3	3321	NM_001542.2	Homo sapiens immunoglobulin superfamily, member 3 (IGSF3), transcript variant 1, mRNA.	chr1	GGTACAGGAGCGGCTCAGTCATGAAAAAAGAAGGTCTTTTGCCCCATTTC	NM_001542.2	IGSF3	ILMN_164020		117117882	117117833	55953132	GO:0016020|GO:0016021	GO:0016020|GO:0016021			-	6401	A	NP_001533.2	NM_001542.2	NM_001542.2	EWI-3; V8; MGC117164
4230678	-1.52537	-0.609159	1.52537	down	ILMN_1732071	HIST2H2BE	8349	NM_003528.2	Homo sapiens histone cluster 2, H2be (HIST2H2BE), mRNA.	chr1	CACTTACCACCTCATTTGCTTTTCTGGAGGCCATGCAATATAGGCGGGAC	NM_003528.2	HIST2H2BE	ILMN_28293		149856428	149856379	22027639	GO:0000786|GO:0005634|GO:0005694|GO:0006334|GO:0042742|GO:0003677|GO:0005515	GO:0000786|GO:0005634|GO:0005694	GO:0003677|GO:0005515	GO:0006334|GO:0042742	-	1804	S	NP_003519.1	NM_003528.2	NM_003528.2	H2BFQ; MGC119804; MGC129733; H2B/q; GL105; MGC129734; H2B; MGC119802; H2B.1
3310291	-1.52518	-0.608979	1.52518	down	ILMN_1725772	POU3F2	5454	NM_005604.2	Homo sapiens POU class 3 homeobox 2 (POU3F2), mRNA.	chr6	GTTCCTGAGGTATGGGAACTGGCCTTTAGTGAAGCTATCCAGAGCAGGGC	NM_005604.2	POU3F2	ILMN_174216		99286154	99286105	51702520	GO:0005634|GO:0006357|GO:0008284|GO:0008544|GO:0014002|GO:0021979|GO:0021985|GO:0040018|GO:0045595|GO:0050770|GO:0003677|GO:0003700|GO:0003700|GO:0042802|GO:0043565	GO:0005634	GO:0003677|GO:0003700|GO:0003700|GO:0042802|GO:0043565	GO:0006357|GO:0008284|GO:0008544|GO:0014002|GO:0021979|GO:0021985|GO:0040018|GO:0045595|GO:0050770	+	3526	S	NP_005595.2	NM_005604.2	NM_005604.2	OTF7; OCT7; BRN2; POUF3
6420164	-1.52499	-0.608796	1.52499	down	ILMN_1658706	ST6GALNAC2	10610	NM_006456.1	Homo sapiens ST6 (alpha-N-acetyl-neuraminyl-2,3-beta-galactosyl-1, 3)-N-acetylgalactosaminide alpha-2,6-sialyltransferase 2 (ST6GALNAC2), mRNA.	chr17	CAGAACACTGGGAGGGTCTGGCACTTGATGGGGGTTAGTTGCTTGGCAGC	NM_006456.1	ST6GALNAC2	ILMN_15305		72073194	72073145	5454091	GO:0000139|GO:0005794|GO:0016020|GO:0016021|GO:0030173|GO:0006486|GO:0008373	GO:0000139|GO:0005794|GO:0016020|GO:0016021|GO:0030173	GO:0008373	GO:0006486	-	1750	S	NP_006447.1	NM_006456.1	NM_006456.1	SIATL1; STHM; ST6GalNAII; SIAT7B; SIAT7
840678	-1.52437	-0.608216	1.52437	down	ILMN_1780799	ENPP2	5168	NM_001040092.1	Homo sapiens ectonucleotide pyrophosphatase/phosphodiesterase 2 (ENPP2), transcript variant 2, mRNA.	chr8	CCGAAAGACCAGCCGCAGCTACCCAGAAATCCTGACACTCAAGACATACC	NM_001040092.1	ENPP2	ILMN_177018		120644403	120644354	91823601	GO:0005576|GO:0005886|GO:0005887|GO:0008152|GO:0006796|GO:0006928|GO:0006935|GO:0007186|GO:0008152|GO:0016042|GO:0003676|GO:0003824|GO:0004519|GO:0003676|GO:0004519|GO:0004528|GO:0004551|GO:0008134|GO:0016787|GO:0046872|GO:0047391	GO:0005576|GO:0005886|GO:0005887	GO:0003676|GO:0003824|GO:0004519|GO:0003676|GO:0004519|GO:0004528|GO:0004551|GO:0008134|GO:0016787|GO:0046872|GO:0047391	GO:0008152|GO:0006796|GO:0006928|GO:0006935|GO:0007186|GO:0008152|GO:0016042	-	2603	S	NP_001035181.1	NM_006209.2	NM_001040092.1	NPP2; ATX; LysoPLD; ATX-X; PDNP2; PD-IALPHA; FLJ26803
2060121	-1.52043	-0.604477	1.52043	down	ILMN_1752728	FUCA1	2517	NM_000147.3	Homo sapiens fucosidase, alpha-L- 1, tissue (FUCA1), mRNA.	chr1	GTCACCCTGTTGCCTATGGGAGGAGGTGGAAGGATTTGGCAAGCTCAACC	NM_000147.3	FUCA1	ILMN_14069		24044453	24044404	119360347	GO:0005737|GO:0005764|GO:0005975|GO:0006027|GO:0008152|GO:0004560|GO:0016798	GO:0005737|GO:0005764	GO:0004560|GO:0016798	GO:0005975|GO:0006027|GO:0008152	-	1784	S	NP_000138.2	NM_000147.2	NM_000147.3
2000022	-1.52039	-0.60444	1.52039	down	ILMN_1745471	IRF9	10379	NM_006084.4	Homo sapiens interferon regulatory factor 9 (IRF9), mRNA.	chr14	GTCCGTGATAATCGTGTCCTGAAAATCCTCGCACACACTGGCTGGTGGAG	NM_006084.4	IRF9	ILMN_163101		23705406	23705357	82734235	GO:0005634|GO:0005737|GO:0006350|GO:0006355|GO:0006366|GO:0007166|GO:0009615|GO:0045351|GO:0003700|GO:0042802	GO:0005634|GO:0005737	GO:0003700|GO:0042802	GO:0006350|GO:0006355|GO:0006366|GO:0007166|GO:0009615|GO:0045351	+	1421	S	NP_006075.3	NM_006084.3	NM_006084.4	IRF9; p48; ISGF3; IRF-9
2000148	-1.52033	-0.604388	1.52033	down	ILMN_1707695	IFIT1	3434	NM_001548.3	Homo sapiens interferon-induced protein with tetratricopeptide repeats 1 (IFIT1), transcript variant 2, mRNA.	chr10	TGAATGAAGCCCTGGAGTACTATGAGCGGGCCCTGAGACTGGCTGCTGAC	NM_001548.3	IFIT1	ILMN_1751		91153419	91153370	116534936	GO:0005737|GO:0008150|GO:0005488	GO:0005737	GO:0005488	GO:0008150	+	1506	A	NP_001539.3	NM_001548.2	NM_001548.3	RNM561; IFI-56; IFI56; GARG-16; IFNAI1; G10P1; ISG56
5090739	-1.51958	-0.603674	1.51958	down	ILMN_1684210	NPAL3	57185	NM_020448.3	Homo sapiens NIPA-like domain containing 3 (NPAL3), mRNA.	chr1	GGATACAGGACTCCATCAGGCTAGTGTTGGGGAACCAGCCCGGCAGCCTT	NM_020448.3	NPAL3	ILMN_13794		24671827	24671778	142351588	GO:0016020|GO:0016021	GO:0016020|GO:0016021			+	5073	S	NP_065181.1	NM_020448.2	NM_020448.3	RP3-462O23.3; DKFZp686E22155; DJ462O23.2
1400209	-1.51916	-0.603276	1.51916	down	ILMN_1657283	ALKBH5	54890	NM_017758.3	Homo sapiens alkB, alkylation repair homolog 5 (E. coli) (ALKBH5), mRNA.	chr17	CTCTCAGGGGCCAGAACTCCTTTGCCAGCGTGGATTTCTCAAGTCGGGAC	NM_017758.3	ALKBH5	ILMN_19293		18053860	18053811	148539641	GO:0016020|GO:0016021|GO:0016491	GO:0016020|GO:0016021	GO:0016491		+	3252	S	NP_060228.3	NM_017758.2	NM_017758.3	OFOXD1; OFOXD; FLJ20308
5260474	-1.51884	-0.602969	1.51884	down	ILMN_1677198	C1R	715	NM_001733.4	Homo sapiens complement component 1, r subcomponent (C1R), mRNA.	chr12	GGCAGCCCCGAAACCTGCCTAATGGTGACTTCCGTTACACCACCACAATG	NM_001733.4	C1R	ILMN_19834		7188591	7188542	66347874	GO:0005576|GO:0005576|GO:0005576|GO:0006508|GO:0006958|GO:0045087|GO:0004252|GO:0005509|GO:0008233	GO:0005576|GO:0005576|GO:0005576	GO:0004252|GO:0005509|GO:0008233	GO:0006508|GO:0006958|GO:0045087	-	1189	I	NP_001724.3	NM_001733.4	NM_001733.4
3520598	-1.51765	-0.601837	1.51765	down	ILMN_1730816	GPR162	27239	NM_019858.1	Homo sapiens G protein-coupled receptor 162 (GPR162), transcript variant A-2, mRNA.	chr12	GCTCTCTCCCATCCAAGTGACCAGATGCCCTACTCAGCTTCCATCACCCC	NM_019858.1	GPR162	ILMN_27943		6806808	6806759	9951912	GO:0005886|GO:0016021|GO:0007165|GO:0007186|GO:0004872	GO:0005886|GO:0016021	GO:0004872	GO:0007165|GO:0007186	+	2431	A	NP_062832.1	NM_014449.1	NM_019858.1	GRCA; A-2
6770746	-1.51721	-0.601422	1.51721	down	ILMN_1749875	LOC728715	728715	XM_001128260.1	PREDICTED: Homo sapiens similar to hCG38149 (LOC728715), mRNA.	chr12	CCTTGTGTTCAACATTCAGCCAGCCCCAGCCATGGTCTACGATTACTATG	XM_001128260.1	LOC728715	ILMN_172975		9442299	9442250	113423248					-	446	A	XP_001128260.1	XM_931759.1	XM_001128260.1
6370477	-1.51446	-0.598804	1.51446	down	ILMN_1702265	HDHD2	84064	NM_032124.4	Homo sapiens haloacid dehalogenase-like hydrolase domain containing 2 (HDHD2), mRNA.	chr18	GCTTCGGGTTTTGATGCTTGTTTAGAGATCAGCAGTCTTGGATGGGAGGG	NM_032124.4	HDHD2	ILMN_14263		44633859	44633810	116014329	GO:0008152|GO:0016787		GO:0016787	GO:0008152	-	2106	S	NP_115500.1	NM_032124.3	NM_032124.4	3110052N05Rik; DKFZP564D1378
3460070	-1.51384	-0.598213	1.51384	down	ILMN_1651354	SPP1	6696	NM_000582.2	Homo sapiens secreted phosphoprotein 1 (SPP1), transcript variant 2, mRNA.	chr4	GTCAGCTGGATGACCAGAGTGCTGAAACCCACAGCCACAAGCAGTCCAGA	NM_000582.2	SPP1	ILMN_9394		88903835	88903786	38146097	GO:0005576|GO:0005615|GO:0005737|GO:0045177|GO:0001503|GO:0007155|GO:0001503|GO:0007155|GO:0005125|GO:0005515	GO:0005576|GO:0005615|GO:0005737|GO:0045177	GO:0005125|GO:0005515	GO:0001503|GO:0007155|GO:0001503|GO:0007155	+	806	S	NP_000573.1	NM_000582.2	NM_000582.2	BNSP; BSPI; OPN; MGC110940; ETA-1
4610296	-1.51335	-0.597742	1.51335	down	ILMN_1800993	CLUAP1	23059	NM_024793.1	Homo sapiens clusterin associated protein 1 (CLUAP1), transcript variant 2, mRNA.	chr16	CACGATGCAAGGTGGAGACTCCGATGACAATGAGGACTCGGAGGAGAGTG	NM_024793.1	CLUAP1	ILMN_17245		3526141	3522812	13435144	GO:0005634|GO:0005515	GO:0005634	GO:0005515		+	643	A	NP_079069.1	NM_015041.1	NM_024793.1	FLJ13297; KIAA0643
2450156	-1.51225	-0.596699	1.51225	down	ILMN_2365465	XBP1	7494	NM_001079539.1	Homo sapiens X-box binding protein 1 (XBP1), transcript variant 2, mRNA.	chr22	CCCTTTTCCTTGACTATTACACTGCCTGGAGGATAGCAGAGAAGCCTGTC	NM_001079539.1	XBP1	ILMN_172153		29191141	29191092	118640872	GO:0005634|GO:0005634|GO:0005634|GO:0006355|GO:0006355|GO:0006350|GO:0006355|GO:0006955|GO:0003700|GO:0043565|GO:0046983|GO:0003700|GO:0043565|GO:0046983|GO:0003700|GO:0003700|GO:0043565|GO:0046983	GO:0005634|GO:0005634|GO:0005634	GO:0003700|GO:0043565|GO:0046983|GO:0003700|GO:0043565|GO:0046983|GO:0003700|GO:0003700|GO:0043565|GO:0046983	GO:0006355|GO:0006355|GO:0006350|GO:0006355|GO:0006955	-	1200	A	NP_001073007.1	NM_001079539.1	NM_001079539.1	TREB5; XBP2
1110465	-1.51174	-0.596208	1.51174	down	ILMN_1677098	YPEL2	388403	NM_001005404.3	Homo sapiens yippee-like 2 (Drosophila) (YPEL2), mRNA.	chr17	GTATGGAGCTGTTGCGGGTTTGCTCCTTTTTCTTGCTTTGCGTGCTCAGT	NM_001005404.3	YPEL2	ILMN_19750		54833106	54833057	56550087	GO:0005634	GO:0005634			+	4412	S	NP_001005404.1	NM_001005404.3	NM_001005404.3	DKFZp761C2021; FKSG4
7210377	-1.50952	-0.59409	1.50952	down	ILMN_2218935	GPR37	2861	NM_005302.2	Homo sapiens G protein-coupled receptor 37 (endothelin receptor type B-like) (GPR37), mRNA.	chr7	CGAGTACACCACGGAACTCGAACTCTCGCCTTTCAGTACCATACGCCGTG	NM_005302.2	GPR37	ILMN_6027		124386665	124386616	31377788	GO:0005783|GO:0005789|GO:0005886|GO:0005887|GO:0007165|GO:0007186|GO:0004872	GO:0005783|GO:0005789|GO:0005886|GO:0005887	GO:0004872	GO:0007165|GO:0007186	-	2406	S	NP_005293.1	NM_005302.2	NM_005302.2	hET(B)R-LP; EDNRBL; PAELR
4860646	-1.50657	-0.591272	1.50657	down	ILMN_1712684	FAM20C	56975	NM_020223.2	Homo sapiens family with sequence similarity 20, member C (FAM20C), mRNA.	chr7	CTCAAGGCCAAGCTCACCCCTCAAGTGCTCTCACACTCGGGACCTAATTC	NM_020223.2	FAM20C	ILMN_5460		295926	295877	116174741	GO:0005576|GO:0005509	GO:0005576	GO:0005509		+	2381	I	NP_064608.2	NM_020223.1	NM_020223.2	RNS; DMP4
1510608	-1.50631	-0.591019	1.50631	down	ILMN_1865764				Homo sapiens cDNA clone IMAGE:5261213	chr3	TGCTGTTGGGTCGGAGTGCCAGTCACTGCTTTGGAAGTCTGTGTTCTGGG	BC036485	HS.371609	ILMN_88177	Hs.371609	180217996	180217947	22209057					-	2556	S		Hs.371609	Hs.371609
1470017	-1.50626	-0.590971	1.50626	down	ILMN_1807206	DHRS1	115817	NM_138452.1	Homo sapiens dehydrogenase/reductase (SDR family) member 1 (DHRS1), mRNA.	chr14	TATGAAGAGAAGCCCTCTGCTGTGTGTCCGTGGTGAGTTCTGGGGTGCGC	NM_138452.1	DHRS1	ILMN_15545		23829798	23829749	19923982	GO:0005634|GO:0005737|GO:0005743|GO:0005783|GO:0005794|GO:0055114|GO:0005488|GO:0016491	GO:0005634|GO:0005737|GO:0005743|GO:0005783|GO:0005794	GO:0005488|GO:0016491	GO:0055114	-	1317	S	NP_612461.1	NM_138452.1	NM_138452.1	FLJ25430; MGC20204
2260477	-1.50517	-0.589925	1.50517	down	ILMN_1677511	PTGS2	5743	NM_000963.1	Homo sapiens prostaglandin-endoperoxide synthase 2 (prostaglandin G/H synthase and cyclooxygenase) (PTGS2), mRNA.	chr1	GCCTATGTGCTAGCCCACAAAGAATATTGTCTCATTAGCCTGAATGTGCC	NM_000963.1	PTGS2	ILMN_29986		184908113	184908064	4506264	GO:0005634|GO:0005737|GO:0005737|GO:0005783|GO:0005788|GO:0005789|GO:0005792|GO:0016020|GO:0055114|GO:0006633|GO:0006928|GO:0006979|GO:0008217|GO:0019371|GO:0042640|GO:0050727|GO:0055114|GO:0004666|GO:0016491|GO:0004601|GO:0004601|GO:0004666|GO:0005506|GO:0016491|GO:0016702|GO:0020037|GO:0046872	GO:0005634|GO:0005737|GO:0005737|GO:0005783|GO:0005788|GO:0005789|GO:0005792|GO:0016020	GO:0004666|GO:0016491|GO:0004601|GO:0004601|GO:0004666|GO:0005506|GO:0016491|GO:0016702|GO:0020037|GO:0046872	GO:0055114|GO:0006633|GO:0006928|GO:0006979|GO:0008217|GO:0019371|GO:0042640|GO:0050727|GO:0055114	-	3943	S	NP_000954.1	NM_000963.1	NM_000963.1	PHS-2; COX-2; hCox-2; COX2; PGHS-2; PGG/HS
1240201	-1.50461	-0.589385	1.50461	down	ILMN_2326712	BACE2	25825	NM_138991.1	Homo sapiens beta-site APP-cleaving enzyme 2 (BACE2), transcript variant c, mRNA.	chr21	CTCAGCTATTAAGAAAATCACATTTCCAGGGCAGCAGCCGGGATCGATGG	NM_138991.1	BACE2	ILMN_12258		41569502	41569453	21040359	GO:0005624|GO:0016020|GO:0016021|GO:0006464|GO:0006508|GO:0006509|GO:0009306|GO:0016486|GO:0042985|GO:0006508|GO:0006509|GO:0042985|GO:0006508|GO:0006509|GO:0042985|GO:0004190|GO:0008233|GO:0004190|GO:0008233|GO:0004190|GO:0008233	GO:0005624|GO:0016020|GO:0016021	GO:0004190|GO:0008233|GO:0004190|GO:0008233|GO:0004190|GO:0008233	GO:0006464|GO:0006508|GO:0006509|GO:0009306|GO:0016486|GO:0042985|GO:0006508|GO:0006509|GO:0042985|GO:0006508|GO:0006509|GO:0042985	+	1902	A	NP_620476.1	NM_138991.1	NM_138991.1	ALP56; DRAP; CEAP1; BAE2; CDA13; ASP21; AEPLC; ASP1
4640209	-1.50408	-0.588877	1.50408	down	ILMN_1761425	OLFML2A	169611	NM_182487.2	Homo sapiens olfactomedin-like 2A (OLFML2A), mRNA.	chr9	CTTAAGCAACCTGCTCAGGGTCACGTCTCCAACAGGCAGTAGAGTCAAGG	NM_182487.2	OLFML2A	ILMN_12652		126616675	126616626	116014338	GO:0005576|GO:0016020|GO:0031012|GO:0042803|GO:0050840	GO:0005576|GO:0016020|GO:0031012	GO:0042803|GO:0050840		+	6186	S	NP_872293.2	NM_182487.1	NM_182487.2	PRO34319; FLJ00237
5390064	-1.5037	-0.58852	1.5037	down	ILMN_1813669	ANKS1A	23294	NM_015245.2	Homo sapiens ankyrin repeat and sterile alpha motif domain containing 1A (ANKS1A), mRNA.	chr6	GCCCAGGCCAGCAGAAAGCAGCTCAGAAGTATTGTTGCTCATGGTGTGGC	NM_015245.2	ANKS1A	ILMN_25376		35058313	35058264	140161499	GO:0005737|GO:0005515	GO:0005737	GO:0005515		+	6002	S	NP_056060.2	NM_015245.1	NM_015245.2	ANKS1; KIAA0229; MGC42354
540747	-1.50331	-0.58814	1.50331	down	ILMN_1821176				601441142F1 NIH_MGC_72 Homo sapiens cDNA clone IMAGE:3915971 5, mRNA sequence	chr18	GCAGACCTCCTTAGAGACCTCCAGGCAGACCTCCTTACTGTCTTCAGGTG	BE622355	HS.276860	ILMN_84306	Hs.276860	27906886	27906836	9893295					+	507	S		Hs.276860	Hs.276860
6840372	-1.50329	-0.588126	1.50329	down	ILMN_2396875	IGFBP3	3486	NM_001013398.1	Homo sapiens insulin-like growth factor binding protein 3 (IGFBP3), transcript variant 1, mRNA.	chr7	CGGAGGCCAAACCCAAGAAGGTCTGGCAAAGTCAGGCTCAGGGAGACTCT	NM_001013398.1	IGFBP3	ILMN_179464		45991520	45991471	62243247	GO:0005576|GO:0005634|GO:0016942|GO:0001558|GO:0001933|GO:0009968|GO:0014912|GO:0043065|GO:0045663|GO:0048662|GO:0008160|GO:0031994|GO:0046872	GO:0005576|GO:0005634|GO:0016942	GO:0008160|GO:0031994|GO:0046872	GO:0001558|GO:0001933|GO:0009968|GO:0014912|GO:0043065|GO:0045663|GO:0048662	-	2283	A	NP_001013416.1	NM_001013398.1	NM_001013398.1	BP-53; IBP3
5890139	-1.50301	-0.587854	1.50301	down	ILMN_1741688	CPXM2	119587	NM_198148.1	Homo sapiens carboxypeptidase X (M14 family), member 2 (CPXM2), mRNA.	chr10	CCAGAAGTGGGGTGGCCTGAAGCCCTCTCTCTGCTTGAGGTATTGCCCCT	NM_198148.1	CPXM2	ILMN_14249		125495441	125495392	39930572	GO:0005576|GO:0006508|GO:0007155|GO:0006508|GO:0004181|GO:0008270|GO:0004181|GO:0008270	GO:0005576	GO:0004181|GO:0008270|GO:0004181|GO:0008270	GO:0006508|GO:0007155|GO:0006508	-	3424	S	NP_937791.1	NM_198148.1	NM_198148.1	UNQ676
7610121	-1.50222	-0.587091	1.50222	down	ILMN_1679641	FAM120B	84498	NM_032448.1	Homo sapiens family with sequence similarity 120B (FAM120B), mRNA.	chr6	AGAGCTTTTGTTGGCTTCTCTCCCGAGCTTGTGCCTGATTCTGTGGCCCA	NM_032448.1	FAM120B	ILMN_10767		170555989	170555940	24308333	GO:0005634|GO:0006350|GO:0006355|GO:0030154	GO:0005634		GO:0006350|GO:0006355|GO:0030154	+	3017	S	NP_115824.1	NM_032448.1	NM_032448.1	KIAA1838; dJ894D12.1; PGCC1; KIAA0183
1450682	-1.5015	-0.586407	1.5015	down	ILMN_1796074	C18orf56	494514	NM_001012716.1	Homo sapiens chromosome 18 open reading frame 56 (C18orf56), mRNA.	chr18	CGTCACAGCTTTCCTGGGTTGTTGAGCCTCTAAGATGGTCTTTTCCTCTG	NM_001012716.1	C18ORF56	ILMN_21911		649700	649651	60593053					-	763	S	NP_001012734.1	NM_001012716.1	NM_001012716.1
10343	1.50033	0.585278	1.50033	up	ILMN_1760441	MRPS5	64969	NM_031902.3	Homo sapiens mitochondrial ribosomal protein S5 (MRPS5), nuclear gene encoding mitochondrial protein, mRNA.	chr2	TTGTGGAAATCCGGGAGGAATGTGGCCCTCTGCCCATTGTGGTTGCGTCC	NM_031902.3	MRPS5	ILMN_14369		95753285	95753236	34304324	GO:0005622|GO:0005739|GO:0005840|GO:0006412|GO:0003723|GO:0003735	GO:0005622|GO:0005739|GO:0005840	GO:0003723|GO:0003735	GO:0006412	-	1327	S	NP_114108.1	NM_031902.3	NM_031902.3	MRP-S5
780364	1.50095	0.58588	1.50095	up	ILMN_3290100	LOC645157	645157	XR_016770.2	PREDICTED: Homo sapiens misc_RNA (LOC645157), miscRNA.	chr6	GCCTGAGCTGCTGGAACCTCTTCCCTATGAATTCATGGCCTCGTACGTGT	XR_016770.2	LOC645157	ILMN_182904		19252380	19252331	169169587					+	452	M		XR_016770.2	XR_016770.2
4830343	1.50893	0.593529	1.50893	up	ILMN_1731070	ORC6L	23594	NM_014321.2	Homo sapiens origin recognition complex, subunit 6 like (yeast) (ORC6L), mRNA.	chr16	GTGGTTGAAGCCCCAGCAAAGGAAATGGAGAAGGTAGAGGAGATGCCACA	NM_014321.2	ORC6L	ILMN_26697		45288898	45287477	32454755	GO:0005634|GO:0005654|GO:0005654|GO:0005654|GO:0005654|GO:0005654|GO:0005654|GO:0005654|GO:0005654|GO:0005664|GO:0006260|GO:0006260|GO:0003677|GO:0005515	GO:0005634|GO:0005654|GO:0005654|GO:0005654|GO:0005654|GO:0005654|GO:0005654|GO:0005654|GO:0005654|GO:0005664	GO:0003677|GO:0005515	GO:0006260|GO:0006260	+	670	S	NP_055136.1	NM_014321.2	NM_014321.2	ORC6
5290220	1.51101	0.595512	1.51101	up	ILMN_3266944	LOC100129599	100129599	XM_001724539.1	PREDICTED: Homo sapiens similar to mCG7602 (LOC100129599), mRNA.		CGGCCTCAATATGTGCCGCCGGTGTTTCCATCAGTATGCAAAGGACATAG	XM_001724539.1	LOC100129599	ILMN_347098				169172170						102	M	XP_001724591.1	XM_001724539.1	XM_001724539.1
6290341	1.51133	0.595817	1.51133	up	ILMN_2388397	LYPD1	116372	NM_001077427.2	Homo sapiens LY6/PLAUR domain containing 1 (LYPD1), transcript variant 2, mRNA.	chr2	CCAGCTGAACAACGACTGCTCCTCCCCCGAGTTCATTGTGAATTGCACGG	NM_001077427.2	LYPD1	ILMN_166509		133426069	133426020	126273574	GO:0005886|GO:0031225	GO:0005886|GO:0031225			-	360	A	NP_001070895.1	NM_001077427.2	NM_001077427.2	MGC29643; PHTS; FLJ41033; LYPDC1
7400673	1.52137	0.605367	1.52137	up	ILMN_2353642	ATP6V0B	533	NM_001039457.1	Homo sapiens ATPase, H+ transporting, lysosomal 21kDa, V0 subunit b (ATP6V0B), transcript variant 2, mRNA.	chr1	GACCTCCAGAGTGAAGATGGGTGACTAGATGATATGTGTGGGTGGGGCCG	NM_001039457.1	ATP6V0B	ILMN_37257		44216288	44215475	86792633	GO:0005773|GO:0005774|GO:0016020|GO:0016021|GO:0016469|GO:0005768|GO:0016020|GO:0016021|GO:0016469|GO:0006754|GO:0006811|GO:0015992|GO:0006811|GO:0015992|GO:0046034|GO:0005215|GO:0005524|GO:0016787|GO:0042626|GO:0046872|GO:0046961|GO:0005524|GO:0016787|GO:0042626|GO:0046961	GO:0005773|GO:0005774|GO:0016020|GO:0016021|GO:0016469|GO:0005768|GO:0016020|GO:0016021|GO:0016469	GO:0005215|GO:0005524|GO:0016787|GO:0042626|GO:0046872|GO:0046961|GO:0005524|GO:0016787|GO:0042626|GO:0046961	GO:0006754|GO:0006811|GO:0015992|GO:0006811|GO:0015992|GO:0046034	+	653	A	NP_001034546.1	NM_001039457.1	NM_001039457.1	HATPL; ATP6F; VMA16
7330753	1.52484	0.60866	1.52484	up	ILMN_1708672	ACAT2	39	NM_005891.2	Homo sapiens acetyl-Coenzyme A acetyltransferase 2 (ACAT2), mRNA.	chr6	CACCTTTAGCACGGATAGTTTCCTGGTCCCAAGTGGGTGTGGAGCCTTCC	NM_005891.2	ACAT2	ILMN_13138		160118439	160118390	148539871	GO:0005737|GO:0006629|GO:0008152|GO:0003985|GO:0005515|GO:0008415|GO:0016740	GO:0005737	GO:0003985|GO:0005515|GO:0008415|GO:0016740	GO:0006629|GO:0008152	+	955	S	NP_005882.2	NM_005891.1	NM_005891.2
3850692	1.52534	0.609132	1.52534	up	ILMN_1735930	KLF2	10365	NM_016270.2	Homo sapiens Kruppel-like factor 2 (lung) (KLF2), mRNA.	chr19	ATTACTGTACATAGAGAGACAGGTGGGCATTTTTGGGCTACCTGGTTCGT	NM_016270.2	KLF2	ILMN_9994		16299280	16299231	49574523	GO:0005622|GO:0005634|GO:0006355|GO:0045941|GO:0003700|GO:0005515|GO:0008270|GO:0016563|GO:0046872	GO:0005622|GO:0005634	GO:0003700|GO:0005515|GO:0008270|GO:0016563|GO:0046872	GO:0006355|GO:0045941	+	1541	S	NP_057354.1	NM_016270.2	NM_016270.2	LKLF
4610139	1.52553	0.609314	1.52553	up	ILMN_1804415	SMAGP	57228	NM_001033873.1	Homo sapiens small cell adhesion glycoprotein (SMAGP), transcript variant 2, mRNA.	chr12	TGGCTGCTCTACTCTGTCCCCTACCTGGTCACCTAGTGATAGCCCCAGTG	NM_001033873.1	SMAGP	ILMN_22631		51639385	51639336	76496486	GO:0005886|GO:0016021|GO:0030659|GO:0031410	GO:0005886|GO:0016021|GO:0030659|GO:0031410			-	823	A	NP_001029045.1	NM_001031628.1	NM_001033873.1	MGC149454; MGC149453
3610411	1.52567	0.609445	1.52567	up	ILMN_3279144	LOC100131672	100131672	XR_039193.1	PREDICTED: Homo sapiens misc_RNA (LOC100131672), miscRNA.		AAAGCCTTTCGGGCGGAACCTCCATCTTCCAGTAATTCGCCAAAATGACG	XR_039193.1	LOC100131672	ILMN_337874				169177900						1	M		XR_039193.1	XR_039193.1
6250300	1.52841	0.612031	1.52841	up	ILMN_1652445	RAC1	5879	NM_018890.2	Homo sapiens ras-related C3 botulinum toxin substrate 1 (rho family, small GTP binding protein Rac1) (RAC1), transcript variant Rac1b, mRNA.	chr7	TTGGAGAAACGTACGGTAAGGATATAACCTCCCGGGGCAAAGACAAGCCG	NM_018890.2	RAC1	ILMN_12869		6404868	6404819	38505162	GO:0005622|GO:0005622|GO:0005624|GO:0005737|GO:0005829|GO:0005829|GO:0005829|GO:0005886|GO:0016023|GO:0019897|GO:0030027|GO:0042470|GO:0007264|GO:0006897|GO:0006928|GO:0006954|GO:0006972|GO:0007010|GO:0007155|GO:0007155|GO:0007264|GO:0009653|GO:0010310|GO:0016358|GO:0016477|GO:0030032|GO:0030032|GO:0030041|GO:0030838|GO:0031529|GO:0035025|GO:0043552|GO:0048261|GO:0051668|GO:0060263|GO:0000166|GO:…	GO:0005622|GO:0005622|GO:0005624|GO:0005737|GO:0005829|GO:0005829|GO:0005829|GO:0005886|GO:0016023|GO:0019897|GO:0030027|GO:0042470	GO:0000166|GO:0005525|GO:0000166|GO:0003924|GO:0003924|GO:0005515|GO:0005525|GO:0019899|GO:0030742	GO:0007264|GO:0006897|GO:0006928|GO:0006954|GO:0006972|GO:0007010|GO:0007155|GO:0007155|GO:0007264|GO:0009653|GO:0010310|GO:0016358|GO:0016477|GO:0030032|GO:0030032|GO:0030041|GO:0030838|GO:0031529|GO:0035025|GO:0043552|GO:0048261|GO:0051668|GO:0060263	+	468	I	NP_061485.1	NM_018890.2	NM_018890.2	MGC111543; MIG5; TC-25; p21-Rac1
5220767	1.53045	0.61396	1.53045	up	ILMN_1664922	FLNB	2317	NM_001457.1	Homo sapiens filamin B, beta (actin binding protein 278) (FLNB), mRNA.	chr3	GAGGTGTAGGGAATTTTGCCTGCCTTCCTGCAGACCTGAGCTGGCTTTGG	NM_001457.1	FLNB	ILMN_21371		58132722	58132673	4503746	GO:0001725|GO:0005634|GO:0005737|GO:0005737|GO:0005925|GO:0015629|GO:0016021|GO:0007016|GO:0007165|GO:0007275|GO:0007519|GO:0030036|GO:0030154|GO:0003779|GO:0005515|GO:0005515|GO:0003779	GO:0001725|GO:0005634|GO:0005737|GO:0005737|GO:0005925|GO:0015629|GO:0016021	GO:0003779|GO:0005515|GO:0005515|GO:0003779	GO:0007016|GO:0007165|GO:0007275|GO:0007519|GO:0030036|GO:0030154	+	9084	S	NP_001448.1	NM_001457.1	NM_001457.1	FLN1L; filamin B; FH1; DKFZp686A1668; AOI; ABP-278; SCT; TAP; TABP
7050433	1.53174	0.615175	1.53174	up	ILMN_1714335	RDH10	157506	NM_172037.2	Homo sapiens retinol dehydrogenase 10 (all-trans) (RDH10), mRNA.	chr8	GTGCCCTTTCCTCAGGAAGTTGCTGTGTTTCATTTCTTTGGATGGACTCT	NM_172037.2	RDH10	ILMN_15956		74398896	74398847	46048189	GO:0005783|GO:0005789|GO:0005792|GO:0016020|GO:0016021|GO:0007601|GO:0055114|GO:0004745|GO:0005488|GO:0016491	GO:0005783|GO:0005789|GO:0005792|GO:0016020|GO:0016021	GO:0004745|GO:0005488|GO:0016491	GO:0007601|GO:0055114	+	2236	S	NP_742034.1	NM_172037.2	NM_172037.2
3840678	1.53235	0.615746	1.53235	up	ILMN_1743714	CARD10	29775	NM_014550.3	Homo sapiens caspase recruitment domain family, member 10 (CARD10), mRNA.	chr22	CCTCACATGGGTGTCTGTGGTTCTCTCCTGTGTAAATGTCACGCCCCACC	NM_014550.3	CARD10	ILMN_28765		37886659	37886610	51093860	GO:0005622|GO:0005737|GO:0032449|GO:0006461|GO:0007250|GO:0042981|GO:0007250|GO:0005515|GO:0030159|GO:0005515	GO:0005622|GO:0005737|GO:0032449	GO:0005515|GO:0030159|GO:0005515	GO:0006461|GO:0007250|GO:0042981|GO:0007250	-	3639	S	NP_055365.2	NM_014550.3	NM_014550.3	CARMA3; BIMP1; MGC142219
160593	1.53269	0.616064	1.53269	up	ILMN_1712386	C21orf45	54069	NM_018944.2	Homo sapiens chromosome 21 open reading frame 45 (C21orf45), mRNA.	chr21	ATTAGCCAGGCATGCGAAACGCTGAGGTGGGAGGATCAGATGAGCTTGGG	NM_018944.2	C21ORF45	ILMN_22929		33641240	33641191	45827699					-	860	S	NP_061817.1	NM_018944.2	NM_018944.2	B28; C21orf46; MIS18alpha; FASP1
2140753	1.53278	0.616154	1.53278	up	ILMN_1726460	RPL14	9045	NM_001034996.1	Homo sapiens ribosomal protein L14 (RPL14), transcript variant 1, mRNA.	chr3	GCTGCTAAAGTTCCAGCAAAAAAGATCACCGCCGCGAGTAAAAAGGCTCC	NM_001034996.1	RPL14	ILMN_2719		40478600	40478551	78000182	GO:0005622|GO:0005840|GO:0005622|GO:0005840|GO:0005622|GO:0005737|GO:0005829|GO:0005840|GO:0022625|GO:0006412|GO:0006412|GO:0006414|GO:0003735|GO:0003735|GO:0003723|GO:0003735|GO:0005515	GO:0005622|GO:0005840|GO:0005622|GO:0005840|GO:0005622|GO:0005737|GO:0005829|GO:0005840|GO:0022625	GO:0003735|GO:0003735|GO:0003723|GO:0003735|GO:0005515	GO:0006412|GO:0006412|GO:0006414	+	605	S	NP_001030168.1	NM_003973.2	NM_001034996.1	CAG-ISL-7; CTG-B33; L14; MGC88594; RL14; hRL14
7400291	1.53323	0.616573	1.53323	up	ILMN_1739170	TM4SF18	116441	NM_138786.2	Homo sapiens transmembrane 4 L six family member 18 (TM4SF18), mRNA.	chr3	CCTCAGTGGGCTTCAAGTGATCATCTGCCTCATCAGAGTAGTCATGCAAC	NM_138786.2	TM4SF18	ILMN_5533		150522822	150522773	142345050	GO:0016020|GO:0016021	GO:0016020|GO:0016021			-	638	S	NP_620141.1	NM_138786.1	NM_138786.2	L6D
2470687	1.53638	0.619538	1.53638	up	ILMN_3218820	LOC645387	645387	XR_016424.2	PREDICTED: Homo sapiens misc_RNA (LOC645387), miscRNA.	chr18	TGCAGCTGTTACAAAACCAGTTGGTGGTGACAAGAACGGCGGTACCCGGG	XR_016424.2	LOC645387	ILMN_169582		6452742	6452693	169212664					-	288	A		XR_016424.2	XR_016424.2
4900653	1.5377	0.620777	1.5377	up	ILMN_3236367	IFFO2	126917	NM_001136265.1	Homo sapiens intermediate filament family orphan 2 (IFFO2), mRNA.	chr1	GGGTGGGCTGTGTGTTAGTTCTGAGCAAATCCCTCACCAAGACCCTTCCC	NM_001136265.1	IFFO2	ILMN_370061		19231121	19231072	210147456					-	5487	S	NP_001129737.1	NM_001136265.1	NM_001136265.1
4730674	1.5407	0.623582	1.5407	up	ILMN_1791002	SKP2	6502	NM_005983.2	Homo sapiens S-phase kinase-associated protein 2 (p45) (SKP2), transcript variant 1, mRNA.	chr5	GGCTGTTGCGCATGTGTCAGAGACCATCACCCAGCTGAATCTTAGCGGCT	NM_005983.2	SKP2	ILMN_27439		36171817	36171768	16306594	GO:0000082|GO:0006511|GO:0008283|GO:0005515|GO:0005515|GO:0005515|GO:0005515|GO:0005515		GO:0005515|GO:0005515|GO:0005515|GO:0005515|GO:0005515	GO:0000082|GO:0006511|GO:0008283	+	1010	A	NP_005974.2	NM_032637.2	NM_005983.2	MGC1366; FBXL1; FBL1; FLB1
1820594	1.54456	0.627199	1.54456	up	ILMN_2121408	HBEGF	1839	NM_001945.1	Homo sapiens heparin-binding EGF-like growth factor (HBEGF), mRNA.	chr5	CTGGTGCTACTCCATGCAGGGGTCAGTGCAGCAGAGGACAGTCTGGAGAA	NM_001945.1	HBEGF	ILMN_13020		139692931	139692882	4503412	GO:0005576|GO:0005615|GO:0005886|GO:0005887|GO:0009986|GO:0007165|GO:0007173|GO:0007517|GO:0008016|GO:0035313|GO:0048661|GO:0051549|GO:0004872|GO:0005154|GO:0008083|GO:0008201	GO:0005576|GO:0005615|GO:0005886|GO:0005887|GO:0009986	GO:0004872|GO:0005154|GO:0008083|GO:0008201	GO:0007165|GO:0007173|GO:0007517|GO:0008016|GO:0035313|GO:0048661|GO:0051549	-	2024	S	NP_001936.1	NM_001945.1	NM_001945.1	DTS; DTSF; HEGFL; DTR
670255	1.54587	0.628418	1.54587	up	ILMN_1694075	GADD45A	1647	NM_001924.2	Homo sapiens growth arrest and DNA-damage-inducible, alpha (GADD45A), mRNA.	chr1	CTGCACTGCGTGCTGGTGACGAATCCACATTCATCTCAATGGAAGGATCC	NM_001924.2	GADD45A	ILMN_17355		67925960	67924838	9790904	GO:0005634|GO:0006469|GO:0007098|GO:0051726|GO:0000079|GO:0006281|GO:0006915|GO:0007049|GO:0007050|GO:0005515	GO:0005634	GO:0005515	GO:0006469|GO:0007098|GO:0051726|GO:0000079|GO:0006281|GO:0006915|GO:0007049|GO:0007050	+	659	S	NP_001915.1	NM_001924.2	NM_001924.2	GADD45; DDIT1
1050196	1.54717	0.62963	1.54717	up	ILMN_1797531	PRKAG2	51422	NM_024429.1	Homo sapiens protein kinase, AMP-activated, gamma 2 non-catalytic subunit (PRKAG2), transcript variant b, mRNA.	chr7	GAACAAAGTCTCTGGGTCACGTTTTGCCTCATGAACACTGGCTGCAAGTG	NM_024429.1	PRKAG2	ILMN_180761		151254250	151254201	100913188	GO:0005575|GO:0005634|GO:0005654|GO:0005829|GO:0005977|GO:0006633|GO:0006695|GO:0046320|GO:0003674	GO:0005575|GO:0005634|GO:0005654|GO:0005829	GO:0003674	GO:0005977|GO:0006633|GO:0006695|GO:0046320	-	1182	S	NP_077747.1	NM_016203.2	NM_024429.1	AAKG2; CMH6; WPWS; AAKG; H91620p
1820288	1.54934	0.631652	1.54934	up	ILMN_1729197	LOC400879	400879	XM_934985.1	PREDICTED: Homo sapiens hypothetical LOC400879, transcript variant 2 (LOC400879), mRNA.	chr22	GTAGGAGGCAGGTCTCCGCGGTTCATCTGTGTTGCTCTAAATGACACTGC	XM_934985.1	LOC400879	ILMN_31001		14572924	14570761	89058410					-	65	I	XP_940078.1	XM_934985.1	XM_934985.1
620725	1.55275	0.634825	1.55275	up	ILMN_1768662	UCK2	7371	NM_012474.3	Homo sapiens uridine-cytidine kinase 2 (UCK2), mRNA.	chr1	TCTCAACGGCTACACCCCTTCACGCAAGAGGCAGGCATCGGAGTCCAGCA	NM_012474.3	UCK2	ILMN_23283		164143670	164143621	20357519	GO:0005575|GO:0005829|GO:0008152|GO:0000166|GO:0003674|GO:0004849|GO:0005524|GO:0016301|GO:0016740|GO:0016773	GO:0005575|GO:0005829	GO:0000166|GO:0003674|GO:0004849|GO:0005524|GO:0016301|GO:0016740|GO:0016773	GO:0008152	+	904	S	NP_036606.2	NM_012474.3	NM_012474.3	UK; TSA903; UMPK
4120369	1.56413	0.645359	1.56413	up	ILMN_2232478	APOBEC3G	60489	NM_021822.1	Homo sapiens apolipoprotein B mRNA editing enzyme, catalytic polypeptide-like 3G (APOBEC3G), mRNA.	chr22	CATCATGCTGGGGGAGATTCTCAGACACTCGATGGATCCACCCACATTCA	NM_021822.1	APOBEC3G	ILMN_15884		37809707	37807513	13399303	GO:0005634|GO:0005730|GO:0005737|GO:0005739|GO:0005829|GO:0005829|GO:0005829|GO:0005829|GO:0005829|GO:0030895|GO:0002230|GO:0006410|GO:0009615|GO:0016553|GO:0044419|GO:0045087|GO:0045869|GO:0048525|GO:0003723|GO:0004126|GO:0005515|GO:0008270|GO:0016787|GO:0042803|GO:0046872	GO:0005634|GO:0005730|GO:0005737|GO:0005739|GO:0005829|GO:0005829|GO:0005829|GO:0005829|GO:0005829|GO:0030895	GO:0003723|GO:0004126|GO:0005515|GO:0008270|GO:0016787|GO:0042803|GO:0046872	GO:0002230|GO:0006410|GO:0009615|GO:0016553|GO:0044419|GO:0045087|GO:0045869|GO:0048525	+	789	S	NP_068594.1	NM_021822.1	NM_021822.1	CEM15; FLJ12740; bK150C2.7; ARP9; dJ494G10.1; MDS019
3120367	1.56465	0.645837	1.56465	up	ILMN_2041293	SQLE	6713	NM_003129.3	Homo sapiens squalene epoxidase (SQLE), mRNA.	chr8	GTCAGAACCTTGGATTACAAAACCTCGAGCCCTTCTCAGTAGTGGTGCTG	NM_003129.3	SQLE	ILMN_183123		126034119	126034070	62865634	GO:0005783|GO:0005789|GO:0005789|GO:0005792|GO:0016020|GO:0016021|GO:0016126|GO:0055114|GO:0004506|GO:0004506|GO:0016491	GO:0005783|GO:0005789|GO:0005789|GO:0005792|GO:0016020|GO:0016021	GO:0004506|GO:0004506|GO:0016491	GO:0016126|GO:0055114	+	2534	S	NP_003120.2	NM_003129.3	NM_003129.3	FLJ30795
3360156	1.56688	0.647897	1.56688	up	ILMN_1722239	TIMM8A	1678	NM_004085.2	Homo sapiens translocase of inner mitochondrial membrane 8 homolog A (yeast) (TIMM8A), nuclear gene encoding mitochondrial protein, mRNA.	chrX	GATTTAGGCCAATCAGAAGCTAACAGCAGTTTCAGGTAGAGGTGCATGCC	NM_004085.2	TIMM8A	ILMN_8352		100487425	100487376	6138974	GO:0005737|GO:0005739|GO:0005743|GO:0016020|GO:0042719|GO:0006626|GO:0007399|GO:0007605|GO:0015031|GO:0045039|GO:0065002|GO:0005515|GO:0008270|GO:0046872	GO:0005737|GO:0005739|GO:0005743|GO:0016020|GO:0042719	GO:0005515|GO:0008270|GO:0046872	GO:0006626|GO:0007399|GO:0007605|GO:0015031|GO:0045039|GO:0065002	-	1046	S	NP_004076.1	NM_004085.2	NM_004085.2	DFN1; DDP; MTS; DDP1; MGC12262
5670468	1.57035	0.651086	1.57035	up	ILMN_1815733	EIF5	1983	NM_001969.3	Homo sapiens eukaryotic translation initiation factor 5 (EIF5), transcript variant 1, mRNA.	chr14	CCTCCTCGGACTCGGACTCGGGTTTATATCGCGCCTCACTTCATCCCAGT	NM_001969.3	EIF5	ILMN_16924		102870642	102870593	37537714	GO:0005737|GO:0005829|GO:0006446|GO:0000166|GO:0003743|GO:0003924|GO:0005525	GO:0005737|GO:0005829	GO:0000166|GO:0003743|GO:0003924|GO:0005525	GO:0006446	+	220	I	NP_001960.2	NM_001969.3	NM_001969.3	EIF-5A
1430037	1.57348	0.653958	1.57348	up	ILMN_3240781	SNORD17	692086	NR_003045.1	Homo sapiens small nucleolar RNA, C/D box 17 (SNORD17), small nucleolar RNA.	chr20	GCAGGGACGGGGCCCTCTGAGACCCATCTCACAAAGATGAGTGGTGAAAA	NR_003045.1	SNORD17	ILMN_165921		17943410	17943361	94818667					-	179	S		NR_003045.1	NR_003045.1	HBI-43
5860348	1.58405	0.66362	1.58405	up	ILMN_1720889	SC4MOL	6307	NM_001017369.1	Homo sapiens sterol-C4-methyl oxidase-like (SC4MOL), transcript variant 2, mRNA.	chr4	GCACCAAGAACTTCCATTCTAATCTAGAGCTGACCAGTTTGAGCTGATTC	NM_001017369.1	SC4MOL	ILMN_2901		166263969	166263920	62865627	GO:0005783|GO:0005789|GO:0005789|GO:0005886|GO:0016021|GO:0008152|GO:0006631|GO:0016126|GO:0055114|GO:0003824|GO:0000254|GO:0000254|GO:0005506|GO:0016491	GO:0005783|GO:0005789|GO:0005789|GO:0005886|GO:0016021	GO:0003824|GO:0000254|GO:0000254|GO:0005506|GO:0016491	GO:0008152|GO:0006631|GO:0016126|GO:0055114	+	1548	A	NP_001017369.1	NM_006745.3	NM_001017369.1	MGC104344; ERG25; DESP4
6110026	1.59238	0.671182	1.59238	up	ILMN_3263974	KRT18P13	392371	XM_001726959.1	PREDICTED: Homo sapiens keratin 18 pseudogene 13 (KRT18P13), mRNA.	chr9	TCGAGGCCCGCTATGCCTTGCAGAGGGAGCAGCTCAACGGGATCCTGCTG	XM_001726959.1	KRT18P13	ILMN_344563		99502575	99502526	169181262					+	1056	M	XP_001727011.1	XM_001726959.1	XM_001726959.1
3940079	1.59271	0.671484	1.59271	up	ILMN_2184612	C3orf52	79669	NM_024616.1	Homo sapiens chromosome 3 open reading frame 52 (C3orf52), mRNA.	chr3	TTGCCTAGTGCTACAAACCTTCCTGTGGGACTCAGTGTCTTCAGGCAATG	NM_024616.1	C3ORF52	ILMN_22952		113319171	113319122	13375833					+	1609	S	NP_078892.1	NM_024616.1	NM_024616.1	FLJ23186; TTMP
6220671	1.59279	0.671559	1.59279	up	ILMN_2374340	PLAUR	5329	NM_001005376.1	Homo sapiens plasminogen activator, urokinase receptor (PLAUR), transcript variant 2, mRNA.	chr19	GGAGCTTGAAAATCTGCCGCAGAATGGCCGCCAGTGTTACAGCTGCAAGG	NM_001005376.1	PLAUR	ILMN_24538		48848358	48848309	53829378	GO:0005576|GO:0005886|GO:0005886|GO:0009986|GO:0016021|GO:0019898|GO:0031225|GO:0006928|GO:0006935|GO:0007165|GO:0007596|GO:0016255|GO:0030162|GO:0019899|GO:0030377|GO:0030377	GO:0005576|GO:0005886|GO:0005886|GO:0009986|GO:0016021|GO:0019898|GO:0031225	GO:0019899|GO:0030377|GO:0030377	GO:0006928|GO:0006935|GO:0007165|GO:0007596|GO:0016255|GO:0030162	-	842	A	NP_001005376.1	NM_001005376.1	NM_001005376.1	CD87; UPAR; URKR
1110722	1.59615	0.674598	1.59615	up	ILMN_2155172	BRIX1	55299	NM_018321.3	Homo sapiens BRX1, biogenesis of ribosomes, homolog (S. cerevisiae) (BRIX1), mRNA.	chr5	CCACATGATCCCACTGCAGATGTTTTTGTAACACCAGCTGAGGAGAAACC	NM_018321.3	BRIX1	ILMN_4503		34925482	34925433	55770899					+	919	S	NP_060791.3	NM_018321.3	NM_018321.3	BRIX; FLJ11100
5340768	1.60187	0.679759	1.60187	up	ILMN_1660345	NGRN	51335	NM_016645.2	Homo sapiens neugrin, neurite outgrowth associated (NGRN), transcript variant 1, mRNA.	chr15	ACATCCATTCTGCTTCCACGCATGGCTTCTGCCATTGGTTCTCTTCCCCC	NM_016645.2	NGRN	ILMN_14282		88610521	88610472	49574506	GO:0005634|GO:0007275|GO:0007399|GO:0030182|GO:0003674	GO:0005634	GO:0003674	GO:0007275|GO:0007399|GO:0030182	+	574	I	NP_057729.1	NM_016645.2	NM_016645.2	NEUGRIN; DSC92
1510181	1.60196	0.67984	1.60196	up	ILMN_1713829	PTGES	9536	NM_004878.3	Homo sapiens prostaglandin E synthase (PTGES), mRNA.	chr9	TGCCCCCGCTGACGCTTCCCTTGCCGTTGGCTTTGGATGTCTTTGCTGCA	NM_004878.3	PTGES	ILMN_2778		131540804	131540755	38505195	GO:0005624|GO:0005641|GO:0005737|GO:0005792|GO:0016020|GO:0016021|GO:0006693|GO:0007165|GO:0016853|GO:0050220	GO:0005624|GO:0005641|GO:0005737|GO:0005792|GO:0016020|GO:0016021	GO:0016853|GO:0050220	GO:0006693|GO:0007165	-	1418	A	NP_004869.1	NM_004878.3	NM_004878.3	mPGES-1; MGST1L1; MGST1-L1; PIG12; TP53I12; MGST-IV; PP102; MGC10317; PGES; PP1294
3170605	1.61024	0.687272	1.61024	up	ILMN_1701402	IKBIP	121457	NM_153687.2	Homo sapiens IKBKB interacting protein (IKBIP), transcript variant 1, mRNA.	chr12	CTGGAGTTAGGAGGGCCTGTGGTAGACAGCGTGAATCATGAAAATAAGCC	NM_153687.2	IKBIP	ILMN_10278		99018226	99018177	58332446					-	2725	I	NP_710154.1	NM_153687.2	NM_153687.2	FLJ31051
3840332	1.6303	0.705141	1.6303	up	ILMN_2050109	GABARAP	11337	NM_007278.1	Homo sapiens GABA(A) receptor-associated protein (GABARAP), mRNA.	chr17	TGGGGGTAGTTGGAAGGGACTGAAATTGTGGGGGGAAGGTAGGAGGCACA	NM_007278.1	GABARAP	ILMN_19419		7143814	7143765	6005763	GO:0000139|GO:0000421|GO:0005737|GO:0005764|GO:0005790|GO:0005794|GO:0005874|GO:0005875|GO:0005886|GO:0015629|GO:0000226|GO:0006605|GO:0007268|GO:0015031|GO:0005515|GO:0005515|GO:0008017|GO:0048487|GO:0050811	GO:0000139|GO:0000421|GO:0005737|GO:0005764|GO:0005790|GO:0005794|GO:0005874|GO:0005875|GO:0005886|GO:0015629	GO:0005515|GO:0005515|GO:0008017|GO:0048487|GO:0050811	GO:0000226|GO:0006605|GO:0007268|GO:0015031	-	816	S	NP_009209.1	NM_007278.1	NM_007278.1	MM46; MGC120155; FLJ25768; MGC120154
5080021	1.632	0.706638	1.632	up	ILMN_1776181	BIRC3	330	NM_001165.3	Homo sapiens baculoviral IAP repeat-containing 3 (BIRC3), transcript variant 1, mRNA.	chr11	CCAGGAGTTTGAATCCATCCTGGGCAGCATACTGAGACCCTGCCTTTAAA	NM_001165.3	BIRC3	ILMN_3897		101713506	101713457	33946283	GO:0005622|GO:0005634|GO:0005737|GO:0006916|GO:0007166|GO:0042981|GO:0004842|GO:0005515|GO:0005515|GO:0008270|GO:0046872	GO:0005622|GO:0005634|GO:0005737	GO:0004842|GO:0005515|GO:0005515|GO:0008270|GO:0046872	GO:0006916|GO:0007166|GO:0042981	+	5011	A	NP_001156.1	NM_001165.3	NM_001165.3	RNF49; MALT2; MIHC; HAIP1; API2; HIAP1; AIP1; CIAP2
4250367	1.63237	0.706968	1.63237	up	ILMN_3239254	UCA1	652995	NR_015379.2	Homo sapiens urothelial cancer associated 1 (non-protein coding) (UCA1), non-coding RNA.	chr19	TCCTCGGCTTAGTGGCTGAAGACTGATGCTGCCCGATCGCCTCAGAAGCC	NR_015379.2	UCA1	ILMN_370527		15942117	15942068	212720719					+	396	S		NR_015379.2	NR_015379.2
7210593	1.6418	0.715275	1.6418	up	ILMN_3272476	LOC100130624	100130624	XR_038453.1	PREDICTED: Homo sapiens misc_RNA (LOC100130624), miscRNA.	chr22	CACCCGGCCTGATAAAGTGCACCGACTGGGCTACAAACAAGGCCACGTTA	XR_038453.1	LOC100130624	ILMN_351752		25613385	25613301	169215554					-	159	M		XR_038453.1	XR_038453.1
3400332	1.65155	0.723824	1.65155	up	ILMN_1802205	RHOB	388	NM_004040.2	Homo sapiens ras homolog gene family, member B (RHOB), mRNA.	chr2	GCAGGTCATGCACACAGTTTTGATAAAGGGCAGTAACAAGTATTGGGGCC	NM_004040.2	RHOB	ILMN_162360		20512412	20512363	42716309	GO:0005622|GO:0005634|GO:0005768|GO:0005886|GO:0031902|GO:0006927|GO:0007155|GO:0007264|GO:0007266|GO:0007275|GO:0008333|GO:0015031|GO:0030154|GO:0045766|GO:0045786|GO:0000166|GO:0003924|GO:0005515|GO:0005525	GO:0005622|GO:0005634|GO:0005768|GO:0005886|GO:0031902	GO:0000166|GO:0003924|GO:0005515|GO:0005525	GO:0006927|GO:0007155|GO:0007264|GO:0007266|GO:0007275|GO:0008333|GO:0015031|GO:0030154|GO:0045766|GO:0045786	+	2048	S	NP_004031.1	NM_004040.2	NM_004040.2	ARH6; MST081; MSTP081; RHOH6; ARHB
1850068	1.66549	0.73595	1.66549	up	ILMN_1682774	C13orf27	93081	NM_138779.2	Homo sapiens chromosome 13 open reading frame 27 (C13orf27), mRNA.	chr13	CACTGGATTGAGAAGGCAAATCATTCCATGGCAGTGAAAGGACGGTCGAC	NM_138779.2	C13ORF27	ILMN_8559		102216882	102216833	34222136					-	724	S	NP_620134.2	NM_138779.2	NM_138779.2
6840546	1.6664	0.736731	1.6664	up	ILMN_1806907	PAWR	5074	NM_002583.2	Homo sapiens PRKC, apoptosis, WT1, regulator (PAWR), mRNA.	chr12	GAAAGTTGTGGGTCAGCTGACCAGGTAGAGGATTCAAGACTCAATGTGGA	NM_002583.2	PAWR	ILMN_18537		79986413	79986364	55769532	GO:0005634|GO:0005737|GO:0000122|GO:0006350|GO:0006355|GO:0008285|GO:0043065|GO:0003714|GO:0019899	GO:0005634|GO:0005737	GO:0003714|GO:0019899	GO:0000122|GO:0006350|GO:0006355|GO:0008285|GO:0043065	-	1282	S	NP_002574.2	NM_002583.2	NM_002583.2	PAR4; Par-4
3940274	1.68185	0.750046	1.68185	up	ILMN_3229033	LOC732360	732360	XR_038607.1	PREDICTED: Homo sapiens misc_RNA (LOC732360), miscRNA.		GTGTGCCTGGCAGGTGGAGCCGCCCGCATCAGCGGCCTCGGGGAATGGAA	XR_038607.1	LOC732360	ILMN_350640				169205022						140	A		XR_038607.1	XR_038607.1
1340039	1.68204	0.750216	1.68204	up	ILMN_1662619	TFPI	7035	NM_006287.4	Homo sapiens tissue factor pathway inhibitor (lipoprotein-associated coagulation inhibitor) (TFPI), transcript variant 1, mRNA.	chr2	CAATGCTGTGAATAACTCCCTGACTCCGCAATCAACCAAGGTTCCCAGCC	NM_006287.4	TFPI	ILMN_17834		188348905	188348856	98991770	GO:0005576|GO:0005576|GO:0005634|GO:0005737|GO:0005886|GO:0007598|GO:0004867	GO:0005576|GO:0005576|GO:0005634|GO:0005737|GO:0005886	GO:0004867	GO:0007598	-	868	A	NP_006278.1	NM_001032281.1	NM_006287.4	TFI; LACI; EPI
7570326	1.69837	0.764154	1.69837	up	ILMN_1695590	ADRB2	154	NM_000024.4	Homo sapiens adrenergic, beta-2-, receptor, surface (ADRB2), mRNA.	chr5	CAGCTGTGAACATGGACTCTTCCCCCACTCCTCTTATTTGCTCACACGGG	NM_000024.4	ADRB2	ILMN_2022		148188292	148188243	116686129	GO:0005624|GO:0005634|GO:0005764|GO:0005768|GO:0005886|GO:0005887|GO:0016324|GO:0043235|GO:0000187|GO:0002024|GO:0002025|GO:0002028|GO:0002032|GO:0006898|GO:0007171|GO:0007186|GO:0007189|GO:0007190|GO:0007243|GO:0008333|GO:0009409|GO:0030501|GO:0031649|GO:0040015|GO:0043410|GO:0045453|GO:0045944|GO:0045986|GO:0050873|GO:0004872|GO:0004941|GO:0005515|GO:0042803|GO:0051380	GO:0005624|GO:0005634|GO:0005764|GO:0005768|GO:0005886|GO:0005887|GO:0016324|GO:0043235	GO:0004872|GO:0004941|GO:0005515|GO:0042803|GO:0051380	GO:0000187|GO:0002024|GO:0002025|GO:0002028|GO:0002032|GO:0006898|GO:0007171|GO:0007186|GO:0007189|GO:0007190|GO:0007243|GO:0008333|GO:0009409|GO:0030501|GO:0031649|GO:0040015|GO:0043410|GO:0045453|GO:0045944|GO:0045986|GO:0050873	+	1895	S	NP_000015.1	NM_000024.3	NM_000024.4	B2AR; BETA2AR; BAR; ADRBR; ADRB2R
3930605	1.71152	0.775275	1.71152	up	ILMN_2188264	CYR61	3491	NM_001554.3	Homo sapiens cysteine-rich, angiogenic inducer, 61 (CYR61), mRNA.	chr1	GAAACTGCCAAGGGTGCTGGTGCGGATGGACACTAATGCAGCCACGATTG	NM_001554.3	CYR61	ILMN_21983		85821516	85821467	34222286	GO:0005576|GO:0005576|GO:0001558|GO:0001558|GO:0001569|GO:0006935|GO:0007155|GO:0008283|GO:0009653|GO:0005520|GO:0005520|GO:0008201	GO:0005576|GO:0005576	GO:0005520|GO:0005520|GO:0008201	GO:0001558|GO:0001558|GO:0001569|GO:0006935|GO:0007155|GO:0008283|GO:0009653	+	1508	S	NP_001545.2	NM_001554.3	NM_001554.3	CCN1; IGFBP10; GIG1
2760255	1.73939	0.798584	1.73939	up	ILMN_1733615	MTF2	22823	NM_007358.2	Homo sapiens metal response element binding transcription factor 2 (MTF2), mRNA.	chr1	GCACTCTGATTTTCTGTAGGTACAGTTCAAAGCCCTAAAGGGAGTCTGGC	NM_007358.2	MTF2	ILMN_24749		93375248	93375199	141802285	GO:0005634|GO:0003677|GO:0005515|GO:0008270|GO:0046872|GO:0003676|GO:0005515|GO:0008270|GO:0003676|GO:0005515|GO:0008270|GO:0046872	GO:0005634	GO:0003677|GO:0005515|GO:0008270|GO:0046872|GO:0003676|GO:0005515|GO:0008270|GO:0003676|GO:0005515|GO:0008270|GO:0046872		+	2050	S	NP_031384.1	NM_007358.1	NM_007358.2	dJ976O13.2; PCL2; M96; RP5-976O13.1
460427	1.74838	0.806016	1.74838	up	ILMN_1654370	TESK2	10420	NM_007170.2	Homo sapiens testis-specific kinase 2 (TESK2), mRNA.	chr1	TTTCTATGCAAGGGGACAGCAAGGCAGCGTGGTGGTCATGGCTCTTAGCT	NM_007170.2	TESK2	ILMN_20025		45809979	45809930	110349798	GO:0005634|GO:0006468|GO:0007283|GO:0030036|GO:0048041|GO:0000166|GO:0000287|GO:0004674|GO:0004713|GO:0005524|GO:0016740|GO:0030145	GO:0005634	GO:0000166|GO:0000287|GO:0004674|GO:0004713|GO:0005524|GO:0016740|GO:0030145	GO:0006468|GO:0007283|GO:0030036|GO:0048041	-	2651	S	NP_009101.2	NM_007170.1	NM_007170.2
6660347	1.76887	0.822825	1.76887	up	ILMN_2171461	ZNF322A	79692	NM_024639.2	Homo sapiens zinc finger protein 322A (ZNF322A), mRNA.	chr6	GCTTGTTCTGGGAGAAGCTAGGGTGGGTCAGAGTAGACCTGATGGGTAAC	NM_024639.2	ZNF322A	ILMN_9471		26744648	26744599	40548365	GO:0005622|GO:0005634|GO:0005737|GO:0006350|GO:0006355|GO:0003677|GO:0008270|GO:0046872	GO:0005622|GO:0005634|GO:0005737	GO:0003677|GO:0008270|GO:0046872	GO:0006350|GO:0006355	-	2540	S	NP_078915.2	NM_024639.2	NM_024639.2	ZNF322; FLJ23393; ZNF388; bA457M11.3; ZNF489
6560594	1.79157	0.841226	1.79157	up	ILMN_2224290	ZNF322B	387328	NM_199005.1	Homo sapiens zinc finger protein 322B (ZNF322B), mRNA.	chr9	GCTTGTTCTGGGAGAAGCTAGGGCGGGTCAGAGTAGACCTGATGGGTAAC	NM_199005.1	ZNF322B	ILMN_168949		99959686	99959637	39841070	GO:0005622|GO:0005634|GO:0006350|GO:0006355|GO:0003677|GO:0008270|GO:0046872	GO:0005622|GO:0005634	GO:0003677|GO:0008270|GO:0046872	GO:0006350|GO:0006355	-	2224	S	NP_945356.1	NM_199005.1	NM_199005.1	ZNF322; FLJ23393
5270112	1.80353	0.850824	1.80353	up	ILMN_1797728	HMGCS1	3157	NM_002130.6	Homo sapiens 3-hydroxy-3-methylglutaryl-Coenzyme A synthase 1 (soluble) (HMGCS1), transcript variant 2, mRNA.	chr5	GCCGGCAATGGGCAGGCCTGCAAATACTGGCACAGAGCATTAATCATACA	NM_002130.6	HMGCS1	ILMN_18980		43325357	43325308	148298763	GO:0005625|GO:0005737|GO:0005829|GO:0006629|GO:0006695|GO:0008152|GO:0008299|GO:0004421|GO:0004421|GO:0016740	GO:0005625|GO:0005737|GO:0005829	GO:0004421|GO:0004421|GO:0016740	GO:0006629|GO:0006695|GO:0008152|GO:0008299	-	3343	S	NP_002121.4	NM_002130.4	NM_002130.6	MGC90332; HMGCS
5360376	1.86453	0.89881	1.86453	up	ILMN_1772359	LAPTM5	7805	NM_006762.1	Homo sapiens lysosomal multispanning membrane protein 5 (LAPTM5), mRNA.	chr1	CCACAGGTTAGTTCAGTCAAAGCAGGCAACCCCCTTGTGGGCACTGACCC	NM_006762.1	LAPTM5	ILMN_5657		30978203	30978154	5803055	GO:0005765|GO:0005887|GO:0016020|GO:0006810	GO:0005765|GO:0005887|GO:0016020		GO:0006810	-	1922	S	NP_006753.1	NM_006762.1	NM_006762.1	MGC125860; MGC125861
4850731	1.88901	0.917633	1.88901	up	ILMN_1707124	TFPI	7035	NM_006287.4	Homo sapiens tissue factor pathway inhibitor (lipoprotein-associated coagulation inhibitor) (TFPI), transcript variant 1, mRNA.	chr2	CGGTCCCTCATGGTGTCTCACTCCAGCAGACAGAGGATTGTGTCGTGCCA	NM_006287.4	TFPI	ILMN_17834		188332651	188332602	98991770	GO:0005576|GO:0005576|GO:0005634|GO:0005737|GO:0005886|GO:0007598|GO:0004867	GO:0005576|GO:0005576|GO:0005634|GO:0005737|GO:0005886	GO:0004867	GO:0007598	-	931	I	NP_006278.1	NM_006287.3	NM_006287.4	TFI; LACI; EPI
6560112	1.91412	0.936679	1.91412	up	ILMN_1716264	ANKRD1	27063	NM_014391.2	Homo sapiens ankyrin repeat domain 1 (cardiac muscle) (ANKRD1), mRNA.	chr10	AACGTCATGAGTGTAAGTGCAAATCAGTGGAAGGAGCGGCAAACTGGGAC	NM_014391.2	ANKRD1	ILMN_15273		92672017	92671968	38327521	GO:0005634|GO:0005667|GO:0005737|GO:0031674|GO:0006357|GO:0006952|GO:0007165|GO:0003677|GO:0003714|GO:0005515	GO:0005634|GO:0005667|GO:0005737|GO:0031674	GO:0003677|GO:0003714|GO:0005515	GO:0006357|GO:0006952|GO:0007165	-	1813	S	NP_055206.2	NM_014391.2	NM_014391.2	C-193; ALRP; bA320F15.2; CVARP; CARP; MCARP
2480341	2.02413	1.0173	2.02413	up	ILMN_1711005	CDC25A	993	NM_001789.2	Homo sapiens cell division cycle 25 homolog A (S. pombe) (CDC25A), transcript variant 1, mRNA.	chr3	GGTGCCAGCCTCCTTACCATCACGGCTTCACTGAGGTGTAGGTGGGTTTT	NM_001789.2	CDC25A	ILMN_174259		48199836	48199787	42490757	GO:0005575|GO:0005622|GO:0005634|GO:0005654|GO:0005654|GO:0005654|GO:0005794|GO:0000079|GO:0006260|GO:0006470|GO:0007049|GO:0007067|GO:0008283|GO:0051301|GO:0004725|GO:0005515|GO:0016787	GO:0005575|GO:0005622|GO:0005634|GO:0005654|GO:0005654|GO:0005654|GO:0005794	GO:0004725|GO:0005515|GO:0016787	GO:0000079|GO:0006260|GO:0006470|GO:0007049|GO:0007067|GO:0008283|GO:0051301	-	3330	A	NP_001780.2	NM_001789.2	NM_001789.2	CDC25A2
2340082	2.17641	1.12195	2.17641	up	ILMN_1667561	IFRD1	3475	NM_001550.2	Homo sapiens interferon-related developmental regulator 1 (IFRD1), transcript variant 1, mRNA.	chr7	GACAAGAGTTCTGGGTACAATTTTGGGATCTAGTTCCCCTGGAAAAGCTG	NM_001550.2	IFRD1	ILMN_23042		111903231	111903182	55953128	GO:0005634|GO:0007275|GO:0007518|GO:0007527|GO:0042692|GO:0005488	GO:0005634	GO:0005488	GO:0007275|GO:0007518|GO:0007527|GO:0042692	+	1957	A	NP_001541.2	NM_001550.2	NM_001550.2	PC4; TIS7
780376	2.35703	1.23697	2.35703	up	ILMN_1771238	CHM	1121	NM_000390.2	Homo sapiens choroideremia (Rab escort protein 1) (CHM), transcript variant 1, mRNA.	chrX	CTGCCATAGTTACCTGGATTGTCAGCCTTGGTAGCCTTTGTCTAAAGTCC	NM_000390.2	CHM	ILMN_15865		85116811	85116762	82617643	GO:0005968|GO:0005634|GO:0005730|GO:0005783|GO:0005968|GO:0006886|GO:0043087|GO:0001568|GO:0006886|GO:0007601|GO:0018348|GO:0043087|GO:0050896|GO:0004663|GO:0004663|GO:0005096	GO:0005968|GO:0005634|GO:0005730|GO:0005783|GO:0005968	GO:0004663|GO:0004663|GO:0005096	GO:0006886|GO:0043087|GO:0001568|GO:0006886|GO:0007601|GO:0018348|GO:0043087|GO:0050896	-	5159	S	NP_000381.1	XM_942734.1	NM_000390.2	TCD; REP-1; FLJ38564; DXS540; MGC102710; GGTA; HSD-32
2650240	2.52405	1.33574	2.52405	up	ILMN_3251742	ZNF322A	79692	NM_024639.3	Homo sapiens zinc finger protein 322A (ZNF322A), mRNA.	chr6	GGGATGGACGGAGGTTCCCTTGAAGCAGTGCCAACCTAAATCTACCTCAG	NM_024639.3	ZNF322A	ILMN_9471		26742771	26742722	150378470	GO:0005622|GO:0005634|GO:0005737|GO:0006350|GO:0006355|GO:0003677|GO:0008270|GO:0046872	GO:0005622|GO:0005634|GO:0005737	GO:0003677|GO:0008270|GO:0046872	GO:0006350|GO:0006355	-	4618	S	NP_078915.2	NM_024639.3	NM_024639.3	ZNF322; HCG12; FLJ23393; bA457M11.2; ZNF388; bA457M11.3; ZNF489

## Sheet: MM455 shBRN2 UP AND DOWN
ProbeID	FC ([MM455 shBRN2 Dox] vs [MM455 shBRN2 Con]) ( MM455 shBRN2 Dox v Con Fold change >= 1.5 )	Log FC ([MM455 shBRN2 Dox] vs [MM455 shBRN2 Con]) ( MM455 shBRN2 Dox v Con Fold change >= 1.5 )	FC (abs) ([MM455 shBRN2 Dox] vs [MM455 shBRN2 Con]) ( MM455 shBRN2 Dox v Con Fold change >= 1.5 )	Regulation ([MM455 shBRN2 Dox] vs [MM455 shBRN2 Con]) ( MM455 shBRN2 Dox v Con Fold change >= 1.5 )	Probe_Id	Symbol	Entrez_Gene_ID	RefSeq_ID	Definition	Chromosome	Probe_Sequence	Accession	ILMN_Gene	Transcript	Unigene_ID	Synonyms
2120524	-5.2916	-2.4037	5.2916	down	ILMN_2132982	IGFBP5	3488	NM_000599.2	Homo sapiens insulin-like growth factor binding protein 5 (IGFBP5), mRNA.	chr2	CACCTGAATGCGGAAGAGCTCGGCTCCCGTTTAGCATTTTGTACTTAAGG	NM_000599.2	IGFBP5	ILMN_168089		IBP5
2190674	-4.24427	-2.08552	4.24427	down	ILMN_1750324	IGFBP5	3488	NM_000599.2	Homo sapiens insulin-like growth factor binding protein 5 (IGFBP5), mRNA.	chr2	GCACAGTTGTCAGACAAGATTCCTTCAGATTCCGAGTTGCCTACCGGTTG	NM_000599.2	IGFBP5	ILMN_168089		IBP5
2450465	-3.05081	-1.60919	3.05081	down	ILMN_2087692	CYBRD1	79901	NM_024843.2	Homo sapiens cytochrome b reductase 1 (CYBRD1), mRNA.	chr2	CCCCTGCTGAGTTGGAAATTCCAGTGCAGCACTGATTGACCACAGTTGCC	NM_024843.2	CYBRD1	ILMN_4649		FLJ23462; FRRS3; DCYTB
3400379	-2.92582	-1.54884	2.92582	down	ILMN_2172969	STXBP6	29091	NM_014178.6	Homo sapiens syntaxin binding protein 6 (amisyn) (STXBP6), mRNA.	chr14	GATTTTGCTCCTTGCATAGTAATCTTTTGCATGAACCATCACCAGCGTTC	NM_014178.6	STXBP6	ILMN_18387		amisyn; FLJ39638; HSPC156
2370300	-2.58768	-1.37166	2.58768	down	ILMN_1712305	CYBRD1	79901	NM_024843.2	Homo sapiens cytochrome b reductase 1 (CYBRD1), mRNA.	chr2	CGGCTTCCTGTGCTGCTTGTGTCAAATGGAACCTGCCCTCTAAAGCACTT	NM_024843.2	CYBRD1	ILMN_4649		FLJ23462; FRRS3; DCYTB
5860315	-2.52572	-1.3367	2.52572	down	ILMN_1793770	DNAJB6	10049	NM_058246.3	Homo sapiens DnaJ (Hsp40) homolog, subfamily B, member 6 (DNAJB6), transcript variant 1, mRNA.	chr7	GGATCTGCCGTTCATGTTGCTTTCTCCTTTGTCCTCTTGGACTTGAGGGC	NM_058246.3	DNAJB6	ILMN_7651		DKFZp566D0824; HSJ-2; MGC117297; HSJ2; MRJ; HHDJ1; FLJ42837; MSJ-1; DnaJ; MGC1152
6660348	-2.48943	-1.31581	2.48943	down	ILMN_1801403	DCUN1D4	23142	NM_015115.1	Homo sapiens DCN1, defective in cullin neddylation 1, domain containing 4 (S. cerevisiae) (DCUN1D4), mRNA.	chr4	GTGTGCAAGTCCTGTGACTCCCAGCTTAACTGAAATACTGTTATGCCACC	NM_015115.1	DCUN1D4	ILMN_9395		KIAA0276
7570324	-2.48606	-1.31386	2.48606	down	ILMN_1732296	ID3	3399	NM_002167.2	Homo sapiens inhibitor of DNA binding 3, dominant negative helix-loop-helix protein (ID3), mRNA.	chr1	CCCCAACTTCGCCCTGCCCACTTGACTTCACCAAATCCCTTCCTGGAGAC	NM_002167.2	ID3	ILMN_6829		HEIR-1
6840372	-2.46113	-1.29932	2.46113	down	ILMN_2396875	IGFBP3	3486	NM_001013398.1	Homo sapiens insulin-like growth factor binding protein 3 (IGFBP3), transcript variant 1, mRNA.	chr7	CGGAGGCCAAACCCAAGAAGGTCTGGCAAAGTCAGGCTCAGGGAGACTCT	NM_001013398.1	IGFBP3	ILMN_179464		BP-53; IBP3
2320598	-2.41335	-1.27104	2.41335	down	ILMN_1794803	NDP	4693	NM_000266.1	Homo sapiens Norrie disease (pseudoglioma) (NDP), mRNA.	chrX	TGGTGGCCTGGCTTGTCTTCTGAACGTTTGGTTCAAATGTGTTTTGGTCC	NM_000266.1	NDP	ILMN_22946		EVR2; ND; FEVR
7200703	-2.39069	-1.25743	2.39069	down	ILMN_3243142	KAT2B	8850	NM_003884.4	Homo sapiens K(lysine) acetyltransferase 2B (KAT2B), mRNA.	chr3	ACAGTGCTTTGTACCGGATCTGCTGAAGCATCTGTCCAGCTGGTATCCTG	NM_003884.4	KAT2B	ILMN_167652		KAT2B; P; P/CAF; CAF
6110253	-2.38193	-1.25213	2.38193	down	ILMN_2345872	SUMF2	25870	NM_001042470.1	Homo sapiens sulfatase modifying factor 2 (SUMF2), transcript variant 4, mRNA.	chr7	GGAGAGTAGCCTGCTCCCACACTGTCACTGGATGTCATGGGGCCAATAAA	NM_001042470.1	SUMF2	ILMN_164657		pFGE; DKFZp566I1024; MGC99485; DKFZp781L1035; DKFZp66I1024; DKFZp686L17160
620280	-2.37923	-1.2505	2.37923	down	ILMN_1810214	JUND	3727	NM_005354.3	Homo sapiens jun D proto-oncogene (JUND), mRNA.	chr19	GCTACGAGTCCACATTCCTGTTTGTAATCCTTGGTTCGCCCGGTTTTCTG	NM_005354.3	JUND	ILMN_167042
130121	-2.35787	-1.23749	2.35787	down	ILMN_1800311	HSF2	3298	NM_004506.2	Homo sapiens heat shock transcription factor 2 (HSF2), mRNA.	chr6	CCACACACTCTTGCAGAGCTTTCAGGTGTTACTCAGCTGCATAGTTACGC	NM_004506.2	HSF2	ILMN_3760		MGC117376; MGC75048; MGC156196
6110079	-2.35075	-1.23312	2.35075	down	ILMN_1729216	CRYAB	1410	NM_001885.1	Homo sapiens crystallin, alpha B (CRYAB), mRNA.	chr11	GTCCTCACTGTGAATGGACCAAGGAAACAGGTCTCTGGCCCTGAGCGCAC	NM_001885.1	CRYAB	ILMN_6827		CTPP2; HSPB5; CRYA2
2680474	-2.27691	-1.18708	2.27691	down	ILMN_1685371	SUMF2	25870	NM_001042470.1	Homo sapiens sulfatase modifying factor 2 (SUMF2), transcript variant 4, mRNA.	chr7	GTTCAGTCCTAAAAGGGTCTGGGAGAACCAGATGATGTACTAGGTGAAGC	NM_001042470.1	SUMF2	ILMN_164657		pFGE; DKFZp566I1024; MGC99485; DKFZp781L1035; DKFZp66I1024; DKFZp686L17160
3190075	-2.2659	-1.18008	2.2659	down	ILMN_1771710	S100B	6285	NM_006272.1	Homo sapiens S100 calcium binding protein, beta (neural) (S100B), mRNA.	chr21	GCTGGCAGCGTCCTGGAAAAAGCAACTCCATCAGAACTCGCAATCCGAGC	NM_006272.1	S100B	ILMN_3996		NEF; S100
6130168	-2.24239	-1.16504	2.24239	down	ILMN_2201580	GSTM2	2946	NM_000848.2	Homo sapiens glutathione S-transferase M2 (muscle) (GSTM2), mRNA.	chr1	GGTCCCTGCCTTAGGCCTACCTGATGGAAGTAAAGCCTCAACCACAAAAA	NM_000848.2	GSTM2	ILMN_23069		GST4; GSTM; GSTM2-2; GTHMUS; MGC117303
6450646	-2.21765	-1.14903	2.21765	down	ILMN_1745385	HNRPM	4670	NM_005968.2	Homo sapiens heterogeneous nuclear ribonucleoprotein M (HNRPM), transcript variant 1, mRNA.	chr19	GCCTGCCGGATGATGAATGGCATGAAGCTGAGTGGCCGAGAGATTGACGT	NM_005968.2	HNRPM	ILMN_24927		HNRPM4; HNRNPM; DKFZp547H118; HTGR1; HNRNPM4; NAGR1
4280471	-2.17742	-1.12262	2.17742	down	ILMN_1758398	GUK1	2987	NM_000858.4	Homo sapiens guanylate kinase 1 (GUK1), mRNA.	chr1	TGGACCAGGCCTACGCAGAGCTGAAGGAGGCGCTCTCTGAGGAAATCAAG	NM_000858.4	GUK1	ILMN_18191		GMK
620239	-2.17188	-1.11894	2.17188	down	ILMN_1712112	RCAN1	1827	NM_203418.1	Homo sapiens regulator of calcineurin 1 (RCAN1), transcript variant 3, mRNA.	chr21	CTCTTGGAAAGGAATCTCACTAGGGGCTTGACTGCGTGGGTCTGTAGCGC	NM_203418.1	RCAN1	ILMN_15847		ADAPT78; MCIP1; DSC1; CSP1; DSCR1; RCN1
240400	-2.16267	-1.11281	2.16267	down	ILMN_1734276	PMEPA1	56937	NM_199169.1	Homo sapiens prostate transmembrane protein, androgen induced 1 (PMEPA1), transcript variant 2, mRNA.	chr20	CGTGGGAACTGCTCTCCTTTGCAGCCCCATTTCCCAAGCTCTGTTCAAGT	NM_199169.1	PMEPA1	ILMN_13834		STAG1; PMEPA1
4220326	-2.16206	-1.1124	2.16206	down	ILMN_1764690	NTS	4922	NM_006183.3	Homo sapiens neurotensin (NTS), mRNA.	chr12	CCACAAAATCTGTCACAGCAGGGCTTTTCAACACTGGGAGTTAATCCAGG	NM_006183.3	NTS	ILMN_11678		NMN-125; NN; NT; NT/N; NTS1
2850551	-2.16047	-1.11134	2.16047	down	ILMN_2367239	RCAN1	1827	NM_203417.1	Homo sapiens regulator of calcineurin 1 (RCAN1), transcript variant 2, mRNA.	chr21	GTGGCGATATGAGAGGGATGCAGTGCCTTTCCCCATTCATTCCTGATGGA	NM_203417.1	RCAN1	ILMN_3292		ADAPT78; MCIP1; DSC1; CSP1; DSCR1; RCN1
70674	-2.11472	-1.08047	2.11472	down	ILMN_1674421	TM9SF4	9777	NM_014742.2	Homo sapiens transmembrane 9 superfamily protein member 4 (TM9SF4), mRNA.	chr20	GCAGCGCCAAGCGGCATCCACCAAGCATCAAGTTGGAGAAAAGGGAACCC	NM_014742.2	TM9SF4	ILMN_3459		dJ836N17.2; KIAA0255
3710647	-2.1033	-1.07266	2.1033	down	ILMN_1756541	MXD4	10608	NM_006454.2	Homo sapiens MAX dimerization protein 4 (MXD4), mRNA.	chr4	GGCCACCTGTCCACCGTGTGGGCCGTGCTGTGTCCTTATGTCATTGTAAT	NM_006454.2	MXD4	ILMN_26701		MSTP149; MAD4; MST149
4040162	-2.10011	-1.07047	2.10011	down	ILMN_1742544	MEF2C	4208	NM_002397.2	Homo sapiens myocyte enhancer factor 2C (MEF2C), mRNA.	chr5	GTGTTTCTCATTGTAAAAGGCTGCCGCTGGGTGGCAGAAGCCAAGAGACC	NM_002397.2	MEF2C	ILMN_19661
6400392	-2.09721	-1.06847	2.09721	down	ILMN_2391861	GSTM1	2944	NM_000561.2	Homo sapiens glutathione S-transferase M1 (GSTM1), transcript variant 1, mRNA.	chr1	GCAGCATGGTCCCTGCCTTAGGCCTACCTGATGGAAGTAAAGCCTCAACC	NM_000561.2	GSTM1	ILMN_15891		MGC26563; GSTM1-1; H-B; GSTM1b-1b; GTH4; GTM1; GSTM1a-1a; MU; MU-1; GST1
4640209	-2.06908	-1.04899	2.06908	down	ILMN_1761425	OLFML2A	169611	NM_182487.2	Homo sapiens olfactomedin-like 2A (OLFML2A), mRNA.	chr9	CTTAAGCAACCTGCTCAGGGTCACGTCTCCAACAGGCAGTAGAGTCAAGG	NM_182487.2	OLFML2A	ILMN_12652		PRO34319; FLJ00237
7610561	-2.05817	-1.04136	2.05817	down	ILMN_2068747	OAT	4942	NM_000274.1	Homo sapiens ornithine aminotransferase (gyrate atrophy) (OAT), nuclear gene encoding mitochondrial protein, mRNA.	chr10	GGTCCCTGGGAGCCAGCTGGAGACAGGTGGTCCTGTAAAAGCTTTATTCC	NM_000274.1	OAT	ILMN_8426		HOGA; DKFZp781A11155
1690403	-2.05808	-1.0413	2.05808	down	ILMN_1740706	PMP2	5375	NM_002677.3	Homo sapiens peripheral myelin protein 2 (PMP2), mRNA.	chr8	AACCCCGCACTTGGCAACTTCTTCTCTTTTTCAGCCTAGAAATGTCTGTG	NM_002677.3	PMP2	ILMN_13428		P2; M-FABP; MP2; FABP8
380703	-2.04944	-1.03523	2.04944	down	ILMN_1714756	YIPF5	81555	NM_030799.6	Homo sapiens Yip1 domain family, member 5 (YIPF5), transcript variant 2, mRNA.	chr5	CTTAACTGTTGCTCTGTCAAAACAGCTATGCAGTGGAGTTGCATTTGATG	NM_030799.6	YIPF5	ILMN_17726		YIP1A; DKFZp313L2216; SB140; FinGER5; SMAP-5; SMAP5
2100341	-2.04346	-1.03101	2.04346	down	ILMN_1652722	C14orf2	9556	NM_004894.1	Homo sapiens chromosome 14 open reading frame 2 (C14orf2), mRNA.	chr14	GTACTGCTTTCAGTGTGTTCCCCCTCAGCCCCTCCGGCGTGTCAGGCATA	NM_004894.1	C14ORF2	ILMN_29919		PLPM; MP68
70167	-2.04108	-1.02933	2.04108	down	ILMN_1724533	LY96	23643	NM_015364.2	Homo sapiens lymphocyte antigen 96 (LY96), mRNA.	chr8	TGGGAGCCCAGAAGAAATGCTCTTTTGCTTGGAGTTTGTCATCCTACACC	NM_015364.2	LY96	ILMN_25195		MD-2
7610131	-2.03935	-1.02811	2.03935	down	ILMN_1704753	EPAS1	2034	NM_001430.3	Homo sapiens endothelial PAS domain protein 1 (EPAS1), mRNA.	chr2	CCCAGAGCACTTTGCAACTCCCTGGGTAAGAGGGACGACACCTCTGGTTT	NM_001430.3	EPAS1	ILMN_26360		HLF; ECYT4; HIF2A; MOP2; PASD2
2360669	-2.01903	-1.01366	2.01903	down	ILMN_3192791	HNRNPM	4670	NM_031203.2	Homo sapiens heterogeneous nuclear ribonucleoprotein M (HNRNPM), transcript variant 2, mRNA.	chr19	CGTGCCATCGAGATGGAGCGTGGCAACTTCGGAGGAAGCTTCGCAGGTTC	NM_031203.2	HNRNPM	ILMN_17229		HNRPM4; HTGR1; HNRNPM4; HNRNPM; DKFZp547H118; NAGR1
1710630	-1.99855	-0.998957	1.99855	down	ILMN_1756501	ST6GAL1	6480	NM_003032.2	Homo sapiens ST6 beta-galactosamide alpha-2,6-sialyltranferase 1 (ST6GAL1), transcript variant 2, mRNA.	chr3	CGACAGCAGGACATACATGTTGGTGTGAAGACTGGGACGACACTGGGTAG	NM_003032.2	ST6GAL1	ILMN_16178		ST6Gal I; SIAT1; ST6GalI; MGC48859; CD75
6510437	-1.96616	-0.975377	1.96616	down	ILMN_3269405	HNRNPM	4670	NM_005968.3	Homo sapiens heterogeneous nuclear ribonucleoprotein M (HNRNPM), transcript variant 1, mRNA.	chr19	CGTGCTGTACGCCGACATCAAGATGGAGAATGGGAAGTCCAAGGGGTGTG	NM_005968.3	HNRNPM	ILMN_169352		HNRPM4; HNRNPM; DKFZp547H118; HTGR1; HNRNPM4; NAGR1
6940446	-1.95	-0.963472	1.95	down	ILMN_1658989	MEX3B	84206	NM_032246.3	Homo sapiens mex-3 homolog B (C. elegans) (MEX3B), mRNA.	chr15	GAATGTTCGTGGAAGGGCCAGGAGTTCCTGTGAAACCAGGATACTGCAGC	NM_032246.3	MEX3B	ILMN_29516		RNF195; DKFZp434J0617; RKHD3; MGC117199; MEX-3B
7150634	-1.93971	-0.955842	1.93971	down	ILMN_1780170	APOD	347	NM_001647.2	Homo sapiens apolipoprotein D (APOD), mRNA.	chr3	CCTGGCCACCGACTATGAGAACTATGCCCTCGTGTATTCCTGTACCTGCA	NM_001647.2	APOD	ILMN_28969
3940458	-1.93418	-0.951722	1.93418	down	ILMN_1714397	CRYL1	51084	NM_015974.2	Homo sapiens crystallin, lambda 1 (CRYL1), mRNA.	chr13	CCTGAGTGGGGTGGTGCAGGCCGGTAGTCTGCCCGTCACTTTGGATCATA	NM_015974.2	CRYL1	ILMN_17181		MGC149526; MGC149525; GDH; lambda-CRY
5670445	-1.92535	-0.945123	1.92535	down	ILMN_1701696	LOC644863	644863	XM_927955.1	PREDICTED: Homo sapiens similar to signal recognition particle 14kDa (homologous Alu RNA binding protein) (LOC644863), mRNA.	chr17	ATGGTGTTGTTGGAGAGTGAGCAGTTCCTGACGGAGCTGACCAGACTTTT	XM_927955.1	LOC644863	ILMN_33000
3370767	-1.92418	-0.944247	1.92418	down	ILMN_1759598	DLX5	1749	NM_005221.5	Homo sapiens distal-less homeobox 5 (DLX5), mRNA.	chr7	GCGCTGGCCTCCGGGACACTCTATTAGATGGGCTGCTCTCTCTTACTCTC	NM_005221.5	DLX5	ILMN_8194
6420538	-1.91191	-0.935014	1.91191	down	ILMN_2415170	VPS8	23355	NM_015303.3	Homo sapiens vacuolar protein sorting 8 homolog (S. cerevisiae) (VPS8), transcript variant 2, mRNA.	chr3	GTATAACTGAAGCATGCCTTGGAGAGAGCAGACACTGTGGGGGCCAGGGC	NM_015303.3	VPS8	ILMN_27874		KIAA0804; FLJ32099
1400209	-1.9092	-0.93297	1.9092	down	ILMN_1657283	ALKBH5	54890	NM_017758.3	Homo sapiens alkB, alkylation repair homolog 5 (E. coli) (ALKBH5), mRNA.	chr17	CTCTCAGGGGCCAGAACTCCTTTGCCAGCGTGGATTTCTCAAGTCGGGAC	NM_017758.3	ALKBH5	ILMN_19293		OFOXD1; OFOXD; FLJ20308
7610152	-1.90841	-0.932371	1.90841	down	ILMN_1814789	UBAP2L	9898	NM_014847.2	Homo sapiens ubiquitin associated protein 2-like (UBAP2L), mRNA.	chr1	TGCTATGGGCCCTGCACTTCCTTTGCTTCCTCCTGTTCACCCTGGTGGTG	NM_014847.2	UBAP2L	ILMN_163836		NICE-4; KIAA0144; FLJ42300
2490259	-1.90594	-0.930503	1.90594	down	ILMN_1666924	PINK1	65018	NM_032409.2	Homo sapiens PTEN induced putative kinase 1 (PINK1), nuclear gene encoding mitochondrial protein, mRNA.	chr1	CACGAGGAACTCGTTTGAAGGGGGCAGCGTAGCATGTCTGATTTGCCACC	NM_032409.2	PINK1	ILMN_27027		FLJ27236; PARK6; BRPK
4590612	-1.89095	-0.919113	1.89095	down	ILMN_1764522	LMBR1	64327	NM_022458.3	Homo sapiens limb region 1 homolog (mouse) (LMBR1), mRNA.	chr7	GCCGAGTGGTAGAAACTCCTCTTTCTTCATAGTCCTCAGGCTTTGGTTAC	NM_022458.3	LMBR1	ILMN_1755		PPD2; DIF14; ACHP; FLJ11665; TPT; C7orf2
4780647	-1.88685	-0.915978	1.88685	down	ILMN_2299612	TMEM150A	129303	NM_001031738.1	Homo sapiens transmembrane protein 150A (TMEM150A), transcript variant 1, mRNA.	chr2	CACTCTGCCCCTCACTTCCTTTAGGGCAAATAACACAGCAGAACCACGTG	NM_001031738.1	TMEM150A	ILMN_20451		TM6P1; FLJ90024
870609	-1.86338	-0.897924	1.86338	down	ILMN_3201221	LOC341315	341315	XR_017616.1	PREDICTED: Homo sapiens misc_RNA (LOC341315), miscRNA.	chr12	TAATGAAACTGTAGCTGTACTACAAGCCCACCAAGCTGAAGTGGCTGCCC	XR_017616.1	LOC341315	ILMN_182244
4890328	-1.8624	-0.897164	1.8624	down	ILMN_1791912	SIDT2	51092	NM_001040455.1	Homo sapiens SID1 transmembrane family, member 2 (SIDT2), mRNA.	chr11	GGGCTGGGAGATGAGGTGGGTCTGGATCTTTTCTCAGAGCGTCTCCATGC	NM_001040455.1	SIDT2	ILMN_166785		DKFZp686L17253; CGI-40; FLJ90656
6280520	-1.85762	-0.893457	1.85762	down	ILMN_2148913	TMEM45A	55076	NM_018004.1	Homo sapiens transmembrane protein 45A (TMEM45A), mRNA.	chr3	TTGGAGAACAGCTGGCTAAGGATGACTCTAAGTGTACTGTTTGCATTTCC	NM_018004.1	TMEM45A	ILMN_30168		DERP7; FLJ10134
6520598	-1.83745	-0.877702	1.83745	down	ILMN_2120247	SLC2A10	81031	NM_030777.3	Homo sapiens solute carrier family 2 (facilitated glucose transporter), member 10 (SLC2A10), mRNA.	chr20	ACCAGCATTCATGCCGAACCTATACCCATTCTTCAGTGCCTAGCTGTACA	NM_030777.3	SLC2A10	ILMN_1430		MGC126706; ATS; GLUT10
3420739	-1.83472	-0.875561	1.83472	down	ILMN_1793410	SNTB1	6641	NM_021021.2	Homo sapiens syntrophin, beta 1 (dystrophin-associated protein A1, 59kDa, basic component 1) (SNTB1), mRNA.	chr8	CCCCATTTCATGGTTTTCAGTGGCAACTTACTGACCCTTGTTTTTGCCTG	NM_021021.2	SNTB1	ILMN_23979		A1B; DAPA1B; BSYN2; MGC111389; SNT2B1; SNT2; FLJ22442; 59-DAP; TIP-43
2630669	-1.82524	-0.868088	1.82524	down	ILMN_2383163	DEPDC7	91614	NM_001077242.1	Homo sapiens DEP domain containing 7 (DEPDC7), transcript variant 1, mRNA.	chr11	GCAAGAGGCTGTACCTAAAATTCCTCAACCTAAGAGGCAGTCCACCATGG	NM_001077242.1	DEPDC7	ILMN_170788		dJ85M6.4
2030523	-1.82266	-0.866042	1.82266	down	ILMN_1778236	PTPN11	5781	NM_002834.3	Homo sapiens protein tyrosine phosphatase, non-receptor type 11 (PTPN11), mRNA.	chr12	GTCTCCCCACCTATATTTATGGGTGTTAGCGCAACTGCTTTGCTAGTTGC	NM_002834.3	PTPN11	ILMN_17352		SH-PTP2; PTP2C; BPTP3; SHP2; SH-PTP3; MGC14433; PTP-1D; CFC; NS1
6480494	-1.82023	-0.864118	1.82023	down	ILMN_1795639	MGMT	4255	NM_002412.2	Homo sapiens O-6-methylguanine-DNA methyltransferase (MGMT), mRNA.	chr10	GCTGGCCGAAACTGAGTATGTGCAGTAGGATGGATGTTTGAGCGACACAC	NM_002412.2	MGMT	ILMN_18705
6860072	-1.81411	-0.859262	1.81411	down	ILMN_1775703	TRAPPC6A	79090	NM_024108.1	Homo sapiens trafficking protein particle complex 6A (TRAPPC6A), mRNA.	chr19	AAATTGAGGTGGGGGTGTCAGAGGAGGCAAAGGGGTCCCAGCTGCGGTCA	NM_024108.1	TRAPPC6A	ILMN_1174		MGC2650; TRS33; HSPC289
4830372	-1.8136	-0.858854	1.8136	down	ILMN_1720235	ADSSL1	122622	NM_152328.3	Homo sapiens adenylosuccinate synthase like 1 (ADSSL1), transcript variant 2, mRNA.	chr14	GTCTGGACTTGTGTAAACAGCAGCAGTCACGTTCCTCGGCCGCCACAACC	NM_152328.3	ADSSL1	ILMN_14610		FLJ38602
1430170	-1.81099	-0.856781	1.81099	down	ILMN_1693009	FGL2	10875	NM_006682.1	Homo sapiens fibrinogen-like 2 (FGL2), mRNA.	chr7	CCTTCTGGGAACTGTGGGCTGTACTACAGTTCAGGCTGGTGGTTTGATGC	NM_006682.1	FGL2	ILMN_19861		pT49; T49
2120021	-1.80859	-0.854868	1.80859	down	ILMN_1773079	COL3A1	1281	NM_000090.3	Homo sapiens collagen, type III, alpha 1 (COL3A1), mRNA.	chr2	TCAACTGCTTGTAAAGGTGCTCCTCTTTTTTCTTGTCATTGCTGGTCAAG	NM_000090.3	COL3A1	ILMN_182795		FLJ34534; EDS4A
1230220	-1.80572	-0.852574	1.80572	down	ILMN_1809347	LOC729466	729466	XR_015916.1	PREDICTED: Homo sapiens hypothetical protein LOC729466 (LOC729466), mRNA.	chr11	AGCTAGGTTTCTGGTTCCCCCACAGTAGGTGTTTTCACATAAGATTAGGG	XR_015916.1	LOC729466	ILMN_171778
7210497	-1.80203	-0.849625	1.80203	down	ILMN_2079786	NUAK1	9891	NM_014840.2	Homo sapiens NUAK family, SNF1-like kinase, 1 (NUAK1), mRNA.	chr12	GGTTTGAGCCCAGAACAGCCTACAGGGGAAAAACAAGCTGGATAACCACC	NM_014840.2	NUAK1	ILMN_12806		KIAA0537; ARK5
4890491	-1.79595	-0.844747	1.79595	down	ILMN_1790603	ATPAF1	64756	NM_022745.3	Homo sapiens ATP synthase mitochondrial F1 complex assembly factor 1 (ATPAF1), nuclear gene encoding mitochondrial protein, transcript variant 1, mRNA.	chr1	ATGCCCCCCAGAGATGCCTTTAGTGTAAGTAGCTGGCTTGGGGTATCAGC	NM_022745.3	ATPAF1	ILMN_175478		FLJ22351; ATP11p; MGC88060; ATP11
4010075	-1.79556	-0.844435	1.79556	down	ILMN_2104106	XPR1	9213	NM_004736.2	Homo sapiens xenotropic and polytropic retrovirus receptor (XPR1), mRNA.	chr1	CTTTGTGCTTCTATTGCTTTTTTGTGTTTTGTTAAGCATGTCCCTTGGCC	NM_004736.2	XPR1	ILMN_7342		FLJ90308; SYG1; X3
1940390	-1.79434	-0.843457	1.79434	down	ILMN_1756408	PARVA	55742	NM_018222.2	Homo sapiens parvin, alpha (PARVA), mRNA.	chr11	GGTATCTAGTGGAAAACCTAAGCCTCCCTCTCTCTCCGGCACCCATTACC	NM_018222.2	PARVA	ILMN_22060		MXRA2; FLJ12254; FLJ10793
5900379	-1.7894	-0.839479	1.7894	down	ILMN_2234758	SRP14	6727	NM_003134.2	Homo sapiens signal recognition particle 14kDa (homologous Alu RNA binding protein) (SRP14), mRNA.	chr15	AGCAGTTCCTGACGGAGCTGACCAGACTTTTCCAGAAGTGCCGGACGTCG	NM_003134.2	SRP14	ILMN_16287		ALURBP; MGC14326
2640326	-1.78912	-0.839252	1.78912	down	ILMN_3277307	LOC649553	649553	XR_038252.1	PREDICTED: Homo sapiens misc_RNA (LOC649553), miscRNA.	chr7	TCCCTGCTGTCGCTCCTGGTTGGTGCGTGGCTCAGGCTAGGTCATTGAAC	XR_038252.1	LOC649553	ILMN_336397
4280343	-1.78779	-0.838178	1.78779	down	ILMN_2352326	COASY	80347	NM_025233.5	Homo sapiens Coenzyme A synthase (COASY), nuclear gene encoding mitochondrial protein, transcript variant 1, mRNA.	chr17	CAGAAGCGCATTCCCAAGACTCATCAGGCCCTCGACTGAAAAGTTCTCAG	NM_025233.5	COASY	ILMN_13627		FLJ35179; pOV-2; NBP; UKR1; PPAT; DPCK
2810246	-1.78386	-0.835005	1.78386	down	ILMN_2315979	LBH	81606	NM_030915.1	Homo sapiens limb bud and heart development homolog (mouse) (LBH), mRNA.	chr2	GTCCCTAGACCACTTTGTATGACCGTTTGCAGTCTGAGCAGGCCAGGGGC	NM_030915.1	LBH	ILMN_21350		MGC163287; MGC104312; DKFZP566J091
5310411	-1.7812	-0.832847	1.7812	down	ILMN_1708728	H2AFJ	55766	NM_177925.2	Homo sapiens H2A histone family, member J (H2AFJ), transcript variant 1, mRNA.	chr12	GAGTTAAACAAGCTGCTGGGCAAAGTGACCATCGCTCAGGGCGGCGTCCT	NM_177925.2	H2AFJ	ILMN_20850		FLJ10903; MGC921
4480519	-1.76206	-0.81726	1.76206	down	ILMN_1711909	EDEM2	55741	NM_018217.1	Homo sapiens ER degradation enhancer, mannosidase alpha-like 2 (EDEM2), mRNA.	chr20	CCTCCAGCAAGGCCAGGAACACTCTTCTCACCAGAAAACCATGACCAGGC	NM_018217.1	EDEM2	ILMN_1647		FLJ10783; bA4204.1; C20orf49; C20orf31
240523	-1.75888	-0.814655	1.75888	down	ILMN_1702973	TMEM166	84141	NM_032181.1	Homo sapiens transmembrane protein 166 (TMEM166), mRNA.	chr2	CTTGTGTTGCAAGGGCAACCTCGTCCATTTTAACTGGCACCTCAGGGATT	NM_032181.1	TMEM166	ILMN_20864		FLJ13391
5270379	-1.75762	-0.81362	1.75762	down	ILMN_3251440	PIK3C2A	5286	NM_002645.2	Homo sapiens phosphoinositide-3-kinase, class 2, alpha polypeptide (PIK3C2A), mRNA.	chr11	GCTAATCTTCAGCCCGTACCAAAAAGTAGAGTGGAGCCTCTTTGCACTAC	NM_002645.2	PIK3C2A	ILMN_2470		PI3-K-C2A; DKFZp686L193; PI3-K-C2(ALPHA); MGC142218; CPK
1070435	-1.75727	-0.813337	1.75727	down	ILMN_1745994	GAS7	8522	NM_201433.1	Homo sapiens growth arrest-specific 7 (GAS7), transcript variant c, mRNA.	chr17	GACCGGAAGCAACCCCTTCACAGACACGAGCACATCGGCAAACCCTATGA	NM_201433.1	GAS7	ILMN_17718		MGC1348; MLL/GAS7; KIAA0394
150672	-1.75366	-0.810369	1.75366	down	ILMN_1674458	KLHL7	55975	NM_001031710.1	Homo sapiens kelch-like 7 (Drosophila) (KLHL7), transcript variant 1, mRNA.	chr7	ACTCATTTCCTTCCTAGTAATACTTTGCCTTTTTCACTGTGTATGGAATG	NM_001031710.1	KLHL7	ILMN_8698		KLHL6; SBBI26
3180719	-1.75296	-0.809797	1.75296	down	ILMN_2173294	FLJ10916	55258	NM_018271.2	Homo sapiens hypothetical protein FLJ10916 (FLJ10916), mRNA.	chr2	ACCAAATCCAAAGGTTCTGGCCCACCTTGTCAGAGGCTTCCACCCTGCTC	NM_018271.2	FLJ10916	ILMN_28363
3370736	-1.74857	-0.806173	1.74857	down	ILMN_1815745	SOX4	6659	NM_003107.2	Homo sapiens SRY (sex determining region Y)-box 4 (SOX4), mRNA.	chr6	ACATGACAGGCACTAGGACGTCTGCCTTTTTAAGGCAGTTCCGTTAAGGG	NM_003107.2	SOX4	ILMN_17456		EVI16
3140563	-1.74268	-0.801304	1.74268	down	ILMN_1655046	NUTF2	10204	NM_005796.1	Homo sapiens nuclear transport factor 2 (NUTF2), mRNA.	chr16	GATGCTCCAAATATCATGCACAAATGAGCAGGGCCGCGGTGGGAGTGGGC	NM_005796.1	NUTF2	ILMN_29994		PP15; NTF2
940435	-1.74243	-0.801103	1.74243	down	ILMN_1746704	TRIM8	81603	NM_030912.2	Homo sapiens tripartite motif-containing 8 (TRIM8), mRNA.	chr10	GAGGGGCTGCCCGGAGTTGGGTCCTTGCCTGGATTTTGACACAGCAACTT	NM_030912.2	TRIM8	ILMN_22610		RNF27; GERP
7510392	-1.74167	-0.80047	1.74167	down	ILMN_2180352	DIP2B	57609	NM_173602.2	Homo sapiens DIP2 disco-interacting protein 2 homolog B (Drosophila) (DIP2B), mRNA.	chr12	TCTGGTTTAGGTGTATGTAGTTGGGCCATGTTACTTGTCCAGAGGAAGAG	NM_173602.2	DIP2B	ILMN_179302		KIAA1463; MGC104005
770703	-1.74106	-0.799967	1.74106	down	ILMN_1803423	ARHGEF6	9459	NM_004840.2	Homo sapiens Rac/Cdc42 guanine nucleotide exchange factor (GEF) 6 (ARHGEF6), mRNA.	chrX	TGGGTTCCTGTTGCCCTGTAATTAAACTGCTGCCCGTAGAGGCCTTTCAG	NM_004840.2	ARHGEF6	ILMN_26689		COOL2; PIXA; MRX46; KIAA0006; alpha-PIX; Cool-2; alphaPIX
5810278	-1.73899	-0.798246	1.73899	down	ILMN_1682929	SYTL2	54843	NM_206928.1	Homo sapiens synaptotagmin-like 2 (SYTL2), transcript variant d, mRNA.	chr11	TGAGCCCAAATTCCACTGGCTCCTCCACTGAAAACTACTAAACCGGTGGA	NM_206928.1	SYTL2	ILMN_21494		MGC102768; CHR11SYT; SGA72M; KIAA1597; SLP2
10504	-1.73821	-0.797601	1.73821	down	ILMN_1761945	FGFBP2	83888	NM_031950.2	Homo sapiens fibroblast growth factor binding protein 2 (FGFBP2), mRNA.	chr4	GCGCCTTTCTCATCAGCTTCTTCCGAGGGTGACAGGTGAAAGACCCCTAC	NM_031950.2	FGFBP2	ILMN_16684		KSP37
360747	-1.73377	-0.79391	1.73377	down	ILMN_1753498	COASY	80347	NM_001042532.1	Homo sapiens Coenzyme A synthase (COASY), transcript variant 4, mRNA.	chr17	GGGTGACTCTTACCCACAGCTGACTAGGGCCAGCGCAAATACTGGAACCT	NM_001042532.1	COASY	ILMN_171680		FLJ35179; pOV-2; NBP; UKR1; PPAT; DPCK
4010689	-1.72859	-0.789598	1.72859	down	ILMN_1781039	VPS26	9559	NM_004896.2	Homo sapiens vacuolar protein sorting 26 (yeast) (VPS26), mRNA.	chr10	TGGCACTTTGATAAAATGGTCAGGAACCAACTTTACTGGCAAAAGGGTCC	NM_004896.2	VPS26	ILMN_137556		HB58; Hbeta58; FLJ12930
1500768	-1.72633	-0.787711	1.72633	down	ILMN_1664956	SSU72	29101	NM_014188.2	Homo sapiens SSU72 RNA polymerase II CTD phosphatase homolog (S. cerevisiae) (SSU72), mRNA.	chr1	GTTTGTGTGCACTTCCCGACATACCTGTGTCTTCGTGTGCCTGCCTTCCC	NM_014188.2	SSU72	ILMN_29116		PNAS-120; HSPC182; FLJ13048
610014	-1.72478	-0.78641	1.72478	down	ILMN_1662359	HIST1H4K	8362	NM_003541.2	Homo sapiens histone cluster 1, H4k (HIST1H4K), mRNA.	chr6	AAAGTACTGCGCGACAATATCCAGGGCATCACCAAGCCGGCCATCCGGCG	NM_003541.2	HIST1H4K	ILMN_29808		dJ160A22.1; H4/d; H4FD; H4F2iii
2060241	-1.72447	-0.786155	1.72447	down	ILMN_1708164	EIF3A	8661	NM_003750.2	Homo sapiens eukaryotic translation initiation factor 3, subunit A (EIF3A), mRNA.	chr10	GGTCTCATTGAAGCCAACACAGAACTTGCTGCTGTGTTTTTTCTTCAGTG	NM_003750.2	EIF3A	ILMN_25761		EIF3A; eIF3-theta; p180; KIAA0139; TIF32; P167; EIF3S10; p185; eIF3-p170; EIF3
3870202	-1.7225	-0.784502	1.7225	down	ILMN_1704665	GPM6B	2824	NM_001001995.1	Homo sapiens glycoprotein M6B (GPM6B), transcript variant 1, mRNA.	chrX	CCAGCAGTGGAGGTGCTGTCAGAGTCCAGTGTTCTAGAAGAGGCAGTGTC	NM_001001995.1	GPM6B	ILMN_23991		MGC17150; MGC54284; M6B
7050598	-1.72228	-0.78432	1.72228	down	ILMN_1666731	C3orf32	51066	NM_015931.1	Homo sapiens chromosome 3 open reading frame 32 (C3orf32), mRNA.	chr3	ACCAGGTGTATGCGGTGGACTATCCTGAGCGGTATTGCTGTGGCTGTACC	NM_015931.1	C3ORF32	ILMN_10644		fls485
4010152	-1.71539	-0.778538	1.71539	down	ILMN_1813581	CNR1	1268	NM_016083.3	Homo sapiens cannabinoid receptor 1 (brain) (CNR1), transcript variant 1, mRNA.	chr6	CTGTACTAGGCCTACTGGGGATCAGAGTTCCCAAGAAAGGAAACCTTTTC	NM_016083.3	CNR1	ILMN_22819		CNR; CANN6; CB1A; CB1; CB1K5; CB-R
2630768	-1.71183	-0.775542	1.71183	down	ILMN_1737394	LMNA	4000	NM_005572.3	Homo sapiens lamin A/C (LMNA), transcript variant 2, mRNA.	chr1	ACAGAACACCTGGGGCTGCGGGAACAGCCTGCGTACGGCTCTCATCAACT	NM_005572.3	LMNA	ILMN_12442		HGPS; EMD2; FPLD; LDP1; LMNC; FPL; LFP; CDCD1; LGMD1B; IDC; CMT2B1; PRO1; LMN1; CMD1A; CDDC
4280674	-1.70319	-0.768239	1.70319	down	ILMN_1701032	TFPI	7035	NM_001032281.2	Homo sapiens tissue factor pathway inhibitor (lipoprotein-associated coagulation inhibitor) (TFPI), transcript variant 2, mRNA.	chr2	GGTTGGAAGAATGCGGCTCATATTTACCAAGTCTTTCTGAACGCCTTCTG	NM_001032281.2	TFPI	ILMN_1429		TFI; LACI; EPI
6840022	-1.70039	-0.765869	1.70039	down	ILMN_2395926	MANBAL	63905	NM_001003897.1	Homo sapiens mannosidase, beta A, lysosomal-like (MANBAL), transcript variant 2, mRNA.	chr20	AGGGTTCCTGGGGGAAGTATGGTGAATAAACTGACATGCATGCTTCAGAA	NM_001003897.1	MANBAL	ILMN_11747
2120326	-1.69978	-0.765346	1.69978	down	ILMN_2413816	GRB14	2888	NM_004490.2	Homo sapiens growth factor receptor-bound protein 14 (GRB14), mRNA.	chr2	CCAGTAGAAGATGACGGTGAAATGTTCCACACACTGGATGATGGCCACAC	NM_004490.2	GRB14	ILMN_164455
4880288	-1.69974	-0.765315	1.69974	down	ILMN_1712707	ABHD8	79575	NM_024527.4	Homo sapiens abhydrolase domain containing 8 (ABHD8), mRNA.	chr19	GGGGGGCTGGCGCCACCGAACCTGCACATCTCAACTTGTAACTCAATAAA	NM_024527.4	ABHD8	ILMN_23791		FLJ11743; MGC14280; MGC2512
2640768	-1.69438	-0.760756	1.69438	down	ILMN_1792885	CTSC	1075	NM_001814.2	Homo sapiens cathepsin C (CTSC), transcript variant 1, mRNA.	chr11	ACACACCTGCCAACTGCACCTATCTTGACCTGCTGGGCACCTGGGTCTTC	NM_001814.2	CTSC	ILMN_14007		JPD; DPP1; JP; HMS; CPPI; PALS; PLS; DPPI
7380202	-1.6934	-0.759925	1.6934	down	ILMN_2094360	NR2F2	7026	NM_021005.2	Homo sapiens nuclear receptor subfamily 2, group F, member 2 (NR2F2), mRNA.	chr15	CTGTGGAATTTATTGGCAGCCAAGGAATGTGTCCAAGACACATGCTGAGG	NM_021005.2	NR2F2	ILMN_22727		COUP-TFII; TFCOUP2; MGC117452; COUPTFB; SVP40; ARP1
1580035	-1.68706	-0.754507	1.68706	down	ILMN_2344850	VPS26A	9559	NM_001035260.1	Homo sapiens vacuolar protein sorting 26 homolog A (S. pombe) (VPS26A), transcript variant 2, mRNA.	chr10	GGAACCAACTTTACTGGCAAAAGGGTCCATGTACCACCATGTGCTGGAGC	NM_001035260.1	VPS26A	ILMN_23384		PEP8A; Hbeta58; VPS26; HB58; FLJ12930
3120370	-1.68608	-0.753672	1.68608	down	ILMN_1714861	CD68	968	NM_001251.1	Homo sapiens CD68 antigen (CD68), mRNA.	chr17	GACGGGGTTTTCCTTGCTCCTGCCAGGATTAAAAGTCCATGAGTTTCTTG	NM_001251.1	CD68	ILMN_5188		SCARD1
6330438	-1.68396	-0.751861	1.68396	down	ILMN_1742330	PLXNB1	5364	NM_002673.3	Homo sapiens plexin B1 (PLXNB1), mRNA.	chr3	AGAGTTGAACGCCTCTCCTAGGCCACTACAAACTGACCCCTCAGCAGGGC	NM_002673.3	PLXNB1	ILMN_22628		PLXN5; PLEXIN-B1; KIAA0407; SEP
6580121	-1.68202	-0.750197	1.68202	down	ILMN_2165473	MID1IP1	58526	NM_021242.3	Homo sapiens MID1 interacting protein 1 (gastrulation specific G12 homolog (zebrafish)) (MID1IP1), mRNA.	chrX	CCCCAGTGTGTATAAGCTGGCATTTCGCCAGCTTGTACGTAGCTTGCCAC	NM_021242.3	MID1IP1	ILMN_161908		THRSPL; MIG12; STRAIT11499; FLJ10386; G12-like
3930703	-1.68165	-0.749882	1.68165	down	ILMN_1656628	WDR4	10785	NM_033661.3	Homo sapiens WD repeat domain 4 (WDR4), transcript variant 2, mRNA.	chr21	TGGACCACTTATGTGCGATCCGTGGACCACTTGCGTGCGATCTGTCGGCC	NM_033661.3	WDR4	ILMN_3481		TRM82
6130332	-1.67925	-0.747818	1.67925	down	ILMN_1781986	UCRC	29796	NM_001003684.1	Homo sapiens ubiquinol-cytochrome c reductase complex (7.2 kD) (UCRC), transcript variant 2, mRNA.	chr22	CTGTGCCATCCCTGACCTTGGACCCGCCTGAGGGGTGACAGTGGAGTAGA	NM_001003684.1	UCRC	ILMN_3323		HSPC151; HSPC051; HSPC119
2750309	-1.67794	-0.74669	1.67794	down	ILMN_1813682	MRPL53	116540	NM_053050.2	Homo sapiens mitochondrial ribosomal protein L53 (MRPL53), nuclear gene encoding mitochondrial protein, mRNA.	chr2	GGCGCTCATCTCACCGCTCTGGAAATGCTCACCGCCTTCGCCTCCCACAT	NM_053050.2	MRPL53	ILMN_25576		MGC20402; FLJ90728
520184	-1.67777	-0.746548	1.67777	down	ILMN_1764850	HPCAL1	3241	NM_134421.1	Homo sapiens hippocalcin-like 1 (HPCAL1), transcript variant 2, mRNA.	chr2	TGCATGTGTGCCCTGAGCCGTGATGATCCTCCCATCCGTGTTGTGAGCAC	NM_134421.1	HPCAL1	ILMN_12582		HLP2; VILIP-3; BDR1
6380681	-1.67241	-0.741927	1.67241	down	ILMN_1664920	C19orf12	83636	NM_001031726.2	Homo sapiens chromosome 19 open reading frame 12 (C19orf12), transcript variant 1, mRNA.	chr19	GCAGTCCTGGAACCCATCCCCCATGGATACTGAGGCATAGCTGTACTGTG	NM_001031726.2	C19ORF12	ILMN_10211		DKFZP762D096; MGC10922
3370730	-1.6716	-0.741226	1.6716	down	ILMN_1774982	CDC42EP5	148170	NM_145057.2	Homo sapiens CDC42 effector protein (Rho GTPase binding) 5 (CDC42EP5), mRNA.	chr19	CTTCCCGCCCGGCACCCCACTTCTGTATACATAAACGGCCAAGGTGTGTG	NM_145057.2	CDC42EP5	ILMN_21209		MGC21945; CEP5; Borg3; MGC71153
620692	-1.66899	-0.738976	1.66899	down	ILMN_2222880	SLC25A42	284439	NM_178526.1	Homo sapiens solute carrier family 25, member 42 (SLC25A42), mRNA.	chr19	TCTGCGGTCACTCGCCTCCCTGCTGGTCACTGGTCTTGGTCTGGAGTTAT	NM_178526.1	SLC25A42	ILMN_5992		MGC26694
2970356	-1.66876	-0.738778	1.66876	down	ILMN_1728662	ALDH3B1	221	NM_000694.2	Homo sapiens aldehyde dehydrogenase 3 family, member B1 (ALDH3B1), transcript variant 1, mRNA.	chr11	GCTTGAGAAACCTACATTTGGACAATGAGAGGCTGCTCCTGCGGCCTGCG	NM_000694.2	ALDH3B1	ILMN_27131		FLJ26433; ALDH7; ALDH4
6100075	-1.66629	-0.736636	1.66629	down	ILMN_1769191	GNAS	2778	NM_016592.2	Homo sapiens GNAS complex locus (GNAS), transcript variant 4, mRNA.	chr20	GCGCATGCACCTTCGTCAGTACGAGCTGCTCTAAGAAGGGAACCCCCAAA	NM_016592.2	GNAS	ILMN_6801		MGC33735; GSP; PHP1A; C20orf45; AHO; GPSA; GNAS1; dJ309F20.1.1; GSA; PHP1B; POH; dJ806M20.3.3
7610072	-1.66626	-0.736611	1.66626	down	ILMN_3238274	BTBD2	55643	NM_017797.3	Homo sapiens BTB (POZ) domain containing 2 (BTBD2), mRNA.	chr19	CCAAAGCCATGGGAGGGGTGTCCTCCTCAGACCATGCCCCCAGATGATTT	NM_017797.3	BTBD2	ILMN_18181
6280707	-1.66463	-0.735198	1.66463	down	ILMN_3294033	LOC339970	339970	XR_038632.1	PREDICTED: Homo sapiens misc_RNA (LOC339970), miscRNA.		CCCCTCTTGACACTCACTGTTTCCCCGAGAGCTAACTATCCTGACGTACG	XR_038632.1	LOC339970	ILMN_350849
2650114	-1.66386	-0.734531	1.66386	down	ILMN_1668374	ITGB5	3693	NM_002213.3	Homo sapiens integrin, beta 5 (ITGB5), mRNA. XM_944688 XM_944693	chr3	GGCTATGCCTTGCACACAGGTGTTGGTGATGGGGCTGTTGAGATGCCTGT	NM_002213.3	ITGB5	ILMN_24189		FLJ26658
6040008	-1.65995	-0.731137	1.65995	down	ILMN_2125010	SKAP2	8935	NM_003930.3	Homo sapiens src kinase associated phosphoprotein 2 (SKAP2), mRNA.	chr7	GATCTCCACCGGCCTTTGTTCTTTTAAAACTTGAATATAGGTGGGAGACA	NM_003930.3	SKAP2	ILMN_177162		RA70; SCAP2; SAPS; MGC33304; MGC10411; SKAP55R; PRAP; SKAP-HOM
4640161	-1.6598	-0.731013	1.6598	down	ILMN_1707137	C17orf97	400566	NM_001013672.3	Homo sapiens chromosome 17 open reading frame 97 (C17orf97), mRNA.	chr17	ACCTGCTTCTGTTGGCCGGAGGACGATGCCCTGAACCTCTTGGAGCCTTT	NM_001013672.3	C17ORF97	ILMN_7731
70634	-1.65644	-0.728089	1.65644	down	ILMN_2207363	RABAC1	10567	NM_006423.1	Homo sapiens Rab acceptor 1 (prenylated) (RABAC1), mRNA.	chr19	TGGTGGTCATCGGCTCCCACGCTGCCTTCCACCAGATTGAGGCTGTGGAC	NM_006423.1	RABAC1	ILMN_7197		PRAF1; PRA1; YIP3
2760563	-1.65431	-0.726228	1.65431	down	ILMN_2232520	ANKRD28	23243	NM_015199.2	Homo sapiens ankyrin repeat domain 28 (ANKRD28), mRNA.	chr3	AGGCCCTGTTCTGTAGTGTTTCTTATCCTCACACAGAGTAGAAAAGCCTG	NM_015199.2	ANKRD28	ILMN_161875		PITK; KIAA0379
7050768	-1.6541	-0.726047	1.6541	down	ILMN_1804929	OXTR	5021	NM_000916.3	Homo sapiens oxytocin receptor (OXTR), mRNA.	chr3	AGGGCCTGGAGGCTGTGAGAGATGAGGCATGACTACTAAGGGTTTGGGGT	NM_000916.3	OXTR	ILMN_7313		OT-R
4480546	-1.6485	-0.721153	1.6485	down	ILMN_1690352	ADO	84890	NM_032804.5	Homo sapiens 2-aminoethanethiol (cysteamine) dioxygenase (ADO), mRNA.	chr10	CTTGCACCTGTGTGCATAAACTGTTAGTCGTGACTGACTTGGTGTGTTGC	NM_032804.5	ADO	ILMN_165903		FLJ14547; DKFZp564C046
3120743	-1.64786	-0.720593	1.64786	down	ILMN_1752351	LAMP2	3920	NM_013995.1	Homo sapiens lysosomal-associated membrane protein 2 (LAMP2), transcript variant LAMP2B, mRNA.	chrX	GATTCCTGACTAACCCCTCTCTTAGAGCTACAGCGAGCTGCATTACCAGC	NM_013995.1	LAMP2	ILMN_26730		LAMPB; CD107b; LAMP-2C
4760593	-1.64555	-0.718571	1.64555	down	ILMN_1724789	CD59	966	NM_000611.4	Homo sapiens CD59 molecule, complement regulatory protein (CD59), transcript variant 2, mRNA.	chr11	CCTCATAGGGACTTTGCCTCCTGACAGCAGTTTATGGGTGTTCATTGTGG	NM_000611.4	CD59	ILMN_27805		MIN2; PROTECTIN; MIN3; 16.3A5; MSK21; EJ16; EL32; G344; MIC11; MIN1; MGC2354; EJ30; p18-20
5090445	-1.64379	-0.717025	1.64379	down	ILMN_1775742	RNF128	79589	NM_024539.3	Homo sapiens ring finger protein 128 (RNF128), transcript variant 2, mRNA.	chrX	GGGGGGAGAATTCCAGGTGCCTTAATATAAAGTTTGAAGCTTCATCCACC	NM_024539.3	RNF128	ILMN_5729		GRAIL; FLJ23516
3780608	-1.64202	-0.715474	1.64202	down	ILMN_1691736	ST6GALNAC6	30815	NM_013443.3	Homo sapiens ST6 (alpha-N-acetyl-neuraminyl-2,3-beta-galactosyl-1, 3)-N-acetylgalactosaminide alpha-2,6-sialyltransferase 6 (ST6GALNAC6), mRNA.	chr9	GATGGCTGTCGGGAGCTGTATCACCTGGGTTCTGTCCCCTGGCTCTGTAT	NM_013443.3	ST6GALNAC6	ILMN_21925		RP11-203J24.3; ST6GALNACVI; SIAT7F
5910632	-1.64028	-0.713946	1.64028	down	ILMN_2309180	SMARCD3	6604	NM_003078.3	Homo sapiens SWI/SNF related, matrix associated, actin dependent regulator of chromatin, subfamily d, member 3 (SMARCD3), transcript variant 2, mRNA.	chr7	GCGCAACACCTAGGAGCCCAAAAATAAGCAGCACGACGGAACTTTCAGCC	NM_003078.3	SMARCD3	ILMN_8015		Rsc6p; BAF60C; CRACD3; MGC111010
5090739	-1.63594	-0.710117	1.63594	down	ILMN_1684210	NPAL3	57185	NM_020448.3	Homo sapiens NIPA-like domain containing 3 (NPAL3), mRNA.	chr1	GGATACAGGACTCCATCAGGCTAGTGTTGGGGAACCAGCCCGGCAGCCTT	NM_020448.3	NPAL3	ILMN_13794		RP3-462O23.3; DKFZp686E22155; DJ462O23.2
2340681	-1.63296	-0.707492	1.63296	down	ILMN_1800091	RARRES1	5918	NM_206963.1	Homo sapiens retinoic acid receptor responder (tazarotene induced) 1 (RARRES1), transcript variant 1, mRNA.	chr3	CTCTGCTCAGTGCTAAACAGTCACCAGCAGGTTCCTCAGGGTTTCAGCCC	NM_206963.1	RARRES1	ILMN_12238		TIG1
2070279	-1.63277	-0.707321	1.63277	down	ILMN_1762993	PIGV	55650	NM_017837.2	Homo sapiens phosphatidylinositol glycan anchor biosynthesis, class V (PIGV), mRNA.	chr1	GGCATTAGCTGACAGGCTGGTAACAGTCCACACAAGATGGTATAGGCCTG	NM_017837.2	PIGV	ILMN_3048		FLJ20477; RP1-50O24.2
4780735	-1.63046	-0.705279	1.63046	down	ILMN_1755215	SAMD5	389432	NM_001030060.1	Homo sapiens sterile alpha motif domain containing 5 (SAMD5), mRNA.	chr6	TTTCTGCCCCTACAGAAGTGTGTGCATGGGCCTTGGAAAATCTACATGTG	NM_001030060.1	SAMD5	ILMN_18130		dJ875H10.1
830022	-1.63014	-0.704992	1.63014	down	ILMN_2059452	SLC12A2	6558	NM_001046.2	Homo sapiens solute carrier family 12 (sodium/potassium/chloride transporters), member 2 (SLC12A2), mRNA.	chr5	TGCAGTTGCTGCTTTGTACAGAGGTTACTGCAATAAAGGAAGTGGATTCA	NM_001046.2	SLC12A2	ILMN_173484		NKCC1; BSC2; MGC104233; BSC
4250328	-1.6295	-0.704429	1.6295	down	ILMN_1740407	CHSY3	337876	NM_175856.4	Homo sapiens chondroitin sulfate synthase 3 (CHSY3), mRNA.	chr5	TGAGGAGTTTTGTTCCACAAGCAACCGGTACTGGCTACCCTGGTCTTATG	NM_175856.4	CHSY3	ILMN_27324		CSS3; CHSY2
3360373	-1.62834	-0.703403	1.62834	down	ILMN_1775486	SSPN	8082	NM_005086.3	Homo sapiens sarcospan (Kras oncogene-associated gene) (SSPN), mRNA.	chr12	GGCCTTCCTACACATTAGCTCCAGCTAAAAAGACACATTGGAGAGCTTAG	NM_005086.3	SSPN	ILMN_20454		SPN1; SPN2; KRAG
2650064	-1.62822	-0.703299	1.62822	down	ILMN_1747857	SMARCE1	6605	NM_003079.4	Homo sapiens SWI/SNF related, matrix associated, actin dependent regulator of chromatin, subfamily e, member 1 (SMARCE1), mRNA.	chr17	TCAGAACATCCAAACCTCAAGGCTCAGGATCCCATAGACCAGAGCCCACC	NM_003079.4	SMARCE1	ILMN_17729		BAF57
2640528	-1.62631	-0.701598	1.62631	down	ILMN_2369580	C16orf35	8131	NM_001039476.1	Homo sapiens chromosome 16 open reading frame 35 (C16orf35), transcript variant 2, mRNA.	chr16	GCTAGCTCCAGACATGGGTTGATCACCTAGAGGAGCTCTGGCTAAGGCAC	NM_001039476.1	C16ORF35	ILMN_42546		CGTHBA
4290050	-1.62522	-0.700636	1.62522	down	ILMN_1740265	ACOT7	11332	NM_181864.2	Homo sapiens acyl-CoA thioesterase 7 (ACOT7), transcript variant hBACHb, mRNA.	chr1	CCGAGCACGCTGTAGGGTATGGGAAGAACCCAGCACCACTAATAAAGCTG	NM_181864.2	ACOT7	ILMN_3678		hBACH; LACH; LACH1; RP1-120G22.10; BACH; ACH1; MGC1126; ACT; CTE-II
6100450	-1.62521	-0.700625	1.62521	down	ILMN_2107613	RHOJ	57381	NM_020663.2	Homo sapiens ras homolog gene family, member J (RHOJ), mRNA.	chr14	GCATGTTTCTACCAAAGCTATTAGAACCAACACGTACCTCTGAATGCCCG	NM_020663.2	RHOJ	ILMN_25515		ARHJ; TCL; RASL7B; FLJ14445; TC10B; MGC34777
5670400	-1.62508	-0.700513	1.62508	down	ILMN_1717674	PEPD	5184	NM_000285.2	Homo sapiens peptidase D (PEPD), mRNA.	chr19	TGGTCAGCACTCCAGTAGCGAGAGACGGCACCCAGAATCAGATCCCAGCT	NM_000285.2	PEPD	ILMN_22829		PROLIDASE; MGC10905
3390129	-1.6246	-0.700084	1.6246	down	ILMN_1791306	C9orf103	414328	NM_001001551.1	Homo sapiens chromosome 9 open reading frame 103 (C9orf103), mRNA.	chr9	CATTGTGCCATCACAAACCTCGTTCCAGCCGCCTTGCCCATACTAGATTC	NM_001001551.1	C9ORF103	ILMN_17768		bA522I20.2
6560484	-1.62418	-0.699711	1.62418	down	ILMN_1703379	VPS41	27072	NM_014396.2	Homo sapiens vacuolar protein sorting 41 (yeast) (VPS41), transcript variant 1, mRNA.	chr7	GTTCTGTGTGCTGTGACGACTGTCAAAGAGTATCTGGCCATGGCGGACAC	NM_014396.2	VPS41	ILMN_2386		HVSP41
1030626	-1.62315	-0.698793	1.62315	down	ILMN_1851540				AV707343 ADB Homo sapiens cDNA clone ADBBSH02 5, mRNA sequence	chr3	GCACGTGTTCCTTCAGTACTTTGGTGATTTTTATCCCCCTTGTGATGCAC	AV707343	HS.390250	ILMN_89362	Hs.390250
3310463	-1.62278	-0.698469	1.62278	down	ILMN_2208413	ARHGAP15	55843	NM_018460.2	Homo sapiens Rho GTPase activating protein 15 (ARHGAP15), mRNA.	chr2	GTCCACGCAAAGCTTGGGGATTGTATTTGGACCTACCCTTCTGCGAGCTG	NM_018460.2	ARHGAP15	ILMN_3543		BM046
6350075	-1.61877	-0.694896	1.61877	down	ILMN_1692072	LOC728006	728006	XM_001128698.1	PREDICTED: Homo sapiens hypothetical protein LOC728006 (LOC728006), mRNA.	chr16	GGCCTCCCTGCTCTGTGGTGTTGGACATCCCTGGAAACCTTGCTGTTGGT	XM_001128698.1	LOC728006	ILMN_165884
3390551	-1.61865	-0.694788	1.61865	down	ILMN_1657111	C14orf78	113146	XM_001132404.1	PREDICTED: Homo sapiens chromosome 14 open reading frame 78 (C14orf78), mRNA.		CACACTGTGGCCCCTGAGTCCCCTAATGTACACGCTGCAGCCAGAATGCA	XM_001132404.1	C14ORF78	ILMN_173893
5810746	-1.61686	-0.693192	1.61686	down	ILMN_1694840	MATN2	4147	NM_002380.3	Homo sapiens matrilin 2 (MATN2), transcript variant 1, mRNA.	chr8	CTGTGGACACAACTTGCTTCTGCCTCATCCTGCCTTAGTGTGCAATCTCA	NM_002380.3	MATN2	ILMN_23856
510484	-1.61619	-0.692594	1.61619	down	ILMN_2230566	RAB40B	10966	NM_006822.1	Homo sapiens RAB40B, member RAS oncogene family (RAB40B), mRNA.	chr17	GTTGAACACAGCCAGCACAGTTTCGACAGGTCAAGGAAGAGCTGTTTCAG	NM_006822.1	RAB40B	ILMN_4889		FLJ42385; SEC4L; RAR
5490025	-1.61253	-0.689325	1.61253	down	ILMN_1693985	JPH1	56704	NM_020647.2	Homo sapiens junctophilin 1 (JPH1), mRNA.	chr8	CTCACTGCCCCTCCCAAACCCTATAGCTCCTTACGCTGGGAAAGCTGGTT	NM_020647.2	JPH1	ILMN_15354		JP1; JP-1; DKFZp762L0313
4290037	-1.60924	-0.686381	1.60924	down	ILMN_1787186	NOV	4856	NM_002514.2	Homo sapiens nephroblastoma overexpressed gene (NOV), mRNA.	chr8	TGAGGCCCAAAGCACTTGCTTACATCCTCTGATAGCTGTTTCAAATGTGC	NM_002514.2	NOV	ILMN_21404		IGFBP9; NOVH; CCN3
3850221	-1.60741	-0.684739	1.60741	down	ILMN_2167915	DSEL	92126	NM_032160.2	Homo sapiens dermatan sulfate epimerase-like (DSEL), mRNA.	chr18	CGTCGTTTTTCCTTCATACGTTATCTAGTTATGCAGCACTGGAAACAGAC	NM_032160.2	DSEL	ILMN_18486		C18orf4
6840148	-1.60686	-0.684245	1.60686	down	ILMN_1809583	CREBBP	1387	NM_001079846.1	Homo sapiens CREB binding protein (CREBBP), transcript variant 2, mRNA.	chr16	GGGCGTCTCCCAGTATTACCCTGGATGATAGGAATTGACTCCGGCGTGCA	NM_001079846.1	CREBBP	ILMN_162321		CBP; KAT3A; RTS; RSTS
2450082	-1.60635	-0.68379	1.60635	down	ILMN_2124187	TSC22D2	9819	NM_014779.2	Homo sapiens TSC22 domain family, member 2 (TSC22D2), mRNA.	chr3	CTGTCTAGCATGATCTGCATGACCTATAATCTTTGAACCACTTTCGTACC	NM_014779.2	TSC22D2	ILMN_5940		KIAA0669; TILZ4a; TILZ4c; TILZ4b
650743	-1.60494	-0.682522	1.60494	down	ILMN_1783247	C10orf11	83938	NM_032024.3	Homo sapiens chromosome 10 open reading frame 11 (C10orf11), mRNA.	chr10	CTGGATGCCCAGAAAGTAACCAGACAAGAACGAGAGGAGGCGTTGGTCAG	NM_032024.3	C10ORF11	ILMN_17394		CDA017
7210082	-1.60479	-0.682382	1.60479	down	ILMN_1694398	EIF3F	8665	NM_003754.2	Homo sapiens eukaryotic translation initiation factor 3, subunit F (EIF3F), mRNA.	chr11	CTGGGAGGACCATGGGAGTGATGTTCACGCCTCTGACAGTGAAATACGCG	NM_003754.2	EIF3F	ILMN_24320		EIF3S5; eIF3-p47; eIF3f
3060040	-1.60356	-0.681277	1.60356	down	ILMN_2136133	PABPC1	26986	NM_002568.3	Homo sapiens poly(A) binding protein, cytoplasmic 1 (PABPC1), mRNA.	chr8	GAACCTTATGTACCGAGCAAATGCCAGGTCTAGCAAACATAATGCTAGTC	NM_002568.3	PABPC1	ILMN_173094		PABP1; PABPL1; PABPC2; PAB1; PABP
6380427	-1.60233	-0.680175	1.60233	down	ILMN_1796177	GIPC1	10755	NM_202468.1	Homo sapiens GIPC PDZ domain containing family, member 1 (GIPC1), transcript variant 3, mRNA.	chr19	CCCTCCCTGTGGAGCCTGTTACCTCCGCATTTGACACGAGTCTGCTGTGA	NM_202468.1	GIPC1	ILMN_21354		IIP-1; TIP-2; GLUT1CBP; C19orf3; RGS19IP1; Hs.6454; SYNECTIIN; MGC15889; NIP; MGC3774; SEMCAP; GIPC
1740154	-1.60171	-0.679614	1.60171	down	ILMN_2067607	TMEM106B	54664	NM_018374.2	Homo sapiens transmembrane protein 106B (TMEM106B), mRNA.	chr7	GTAGCCTCCATCATGACACACTTACTACATTTATGAATTGAGCAGTTCTG	NM_018374.2	TMEM106B	ILMN_166250		FLJ11273; MGC33727
4810114	-1.60077	-0.678768	1.60077	down	ILMN_3309468	MGC12982	84793	NR_026878.1	Homo sapiens hypothetical protein MGC12982 (MGC12982), non-coding RNA.	chr1	ACAGCCAACCTGCTTCCTGCCTGCTCTTCTCCAAAAAGACTGTGAATCCA	NR_026878.1	MGC12982	ILMN_387398
5260059	-1.59999	-0.678067	1.59999	down	ILMN_2198185	CXorf12	8269	NM_003492.1	Homo sapiens chromosome X open reading frame 12 (CXorf12), mRNA.	chrX	TGCGGGCTTCGGTGTGGAGGGGTGGAGTGCTGTGATCTCGACAACTTACT	NM_003492.1	CXORF12	ILMN_24628		ITBA1; DXS9878E
6650241	-1.59864	-0.676848	1.59864	down	ILMN_1651699	EPS8	2059	NM_004447.4	Homo sapiens epidermal growth factor receptor pathway substrate 8 (EPS8), mRNA.	chr12	GGTCATGTCTTCTCAAAATCTAGCAAAGGAAGTAGTCTGCATTGGTGTGC	NM_004447.4	EPS8	ILMN_17717
1570646	-1.59849	-0.676708	1.59849	down	ILMN_1765574	TFAP2A	7020	NM_001042425.1	Homo sapiens transcription factor AP-2 alpha (activating enhancer binding protein 2 alpha) (TFAP2A), transcript variant 3, mRNA.	chr6	GAACAGGCCGTGAAGCCAGCAGAGAAAAGTTCTGCCAAGTTTGTGAACCC	NM_001042425.1	TFAP2A	ILMN_176394		TFAP2; AP-2; AP2TF; AP-2alpha
5290246	-1.59806	-0.676322	1.59806	down	ILMN_1798030	XPR1	9213	NM_004736.2	Homo sapiens xenotropic and polytropic retrovirus receptor (XPR1), mRNA.	chr1	CACTTCCACCATGTATTACAAGTCTTGACCCATCCCTGTCGTAACTCCAG	NM_004736.2	XPR1	ILMN_7342		FLJ90308; SYG1; X3
780270	-1.59633	-0.674756	1.59633	down	ILMN_1721876	TIMP2	7077	NM_003255.4	Homo sapiens TIMP metallopeptidase inhibitor 2 (TIMP2), mRNA.	chr17	GAAGAGCCGGGTGGCAGCTGACAGAGGAAGCCGCTCAAATACCTTCACAA	NM_003255.4	TIMP2	ILMN_1046		CSC-21K
110669	-1.59622	-0.674661	1.59622	down	ILMN_1692121	USO1	8615	NM_003715.2	Homo sapiens USO1 homolog, vesicle docking protein (yeast) (USO1), mRNA.	chr4	GCTGCATTCCATACCTCAGTGAAGAAGCCGAAGGATGCTGACACACAGTG	NM_003715.2	USO1	ILMN_23419		P115; VDP; TAP
7040709	-1.59278	-0.671545	1.59278	down	ILMN_1702447	IGF2BP2	10644	NM_006548.4	Homo sapiens insulin-like growth factor 2 mRNA binding protein 2 (IGF2BP2), transcript variant 1, mRNA.	chr3	ATATCAACTGCCAGCCTGGAGAAGGTGACAGTCCAAGTGTGCAACAGCTG	NM_006548.4	IGF2BP2	ILMN_165229		IMP-2; VICKZ2; p62; IMP2
2370092	-1.58831	-0.667497	1.58831	down	ILMN_1750912	STXBP6	29091	NM_014178.6	Homo sapiens syntaxin binding protein 6 (amisyn) (STXBP6), mRNA.	chr14	GGTAGCCAGCACAGCGTCAGAAAAATGCACCTTCTTCCAGATCCTCCACC	NM_014178.6	STXBP6	ILMN_18387		amisyn; FLJ39638; HSPC156
3800241	-1.5876	-0.666851	1.5876	down	ILMN_1766675	CDH6	1004	NM_004932.2	Homo sapiens cadherin 6, type 2, K-cadherin (fetal kidney) (CDH6), mRNA.	chr5	GTGGAGAGGTTAGAGCCAGCCACACTTGAACCTAATACCCTGCCCTTGAC	NM_004932.2	CDH6	ILMN_164123		KCAD
3460270	-1.58735	-0.666616	1.58735	down	ILMN_1774387	ZHX3	23051	NM_015035.3	Homo sapiens zinc fingers and homeoboxes 3 (ZHX3), mRNA.	chr20	TTGGGGCTGAATCTCCAGGCCTCACGAGGTCCCCTGTGGGGATGCTGCTA	NM_015035.3	ZHX3	ILMN_6636		KIAA0395; TIX1
2030044	-1.58368	-0.663281	1.58368	down	ILMN_1707503	C1orf144	26099	NM_015609.2	Homo sapiens chromosome 1 open reading frame 144 (C1orf144), mRNA.	chr1	TGGCTTGAACTCTTAGGGGTCTGCAGTGCTCCATCTCCATTGGTGGCCCC	NM_015609.2	C1ORF144	ILMN_5836		MGC70432; DKFZp566C0424
1570114	-1.58193	-0.661685	1.58193	down	ILMN_1898518				Homo sapiens mRNA; cDNA DKFZp686J0156 (from clone DKFZp686J0156)	chr10	GGCTTCGGGCGGGTCTCCATGTTATATTGTGTGTTTACTGAGCTTCCCAC	BX648964	HS.388347	ILMN_89277	Hs.388347
780402	-1.58066	-0.660529	1.58066	down	ILMN_2352036	RTN4	57142	NM_020532.4	Homo sapiens reticulon 4 (RTN4), transcript variant 1, mRNA.	chr2	CCGGTAAAGCAGGAATGACAAAGCTTGCTTTTCTGGTATGTTCTAGGTGT	NM_020532.4	RTN4	ILMN_164893		RTN4-B1; Nbla10545; RTN-X; Nogo-C; NSP; ASY; RTN4-A; NSP-CL; NOGOC; Nbla00271; NI220/250; RTN4-C; RTN4-B2; NOGO-A; Nogo-B; NOGO
6940243	-1.58025	-0.66015	1.58025	down	ILMN_1730084	COMT	1312	NM_007310.1	Homo sapiens catechol-O-methyltransferase (COMT), transcript variant S-COMT, mRNA.	chr22	ACGTGCTCCTGCTGACCTTCTGCGGCTCCGGGCTGTGTCCTAAATGCAAA	NM_007310.1	COMT	ILMN_26337
50088	-1.58004	-0.659958	1.58004	down	ILMN_2318568	HCFC1R1	54985	NM_001002018.1	Homo sapiens host cell factor C1 regulator 1 (XPO1 dependent) (HCFC1R1), transcript variant 3, mRNA.	chr16	GGAAGGGAGGCATCCCACCCCCAAGAAGAACTGAATAAAGATTGCTGAGC	NM_001002018.1	HCFC1R1	ILMN_19015		MGC99622; HPIP; FLJ20568; MGC70711
580132	-1.57626	-0.656504	1.57626	down	ILMN_2101832	LAPTM4B	55353	NM_018407.4	Homo sapiens lysosomal protein transmembrane 4 beta (LAPTM4B), mRNA.	chr8	GAGGGTGGAATGGATGTGTTTGGCGCTGCATGGGATCTGGTGCCCCTCTT	NM_018407.4	LAPTM4B	ILMN_24436		LAPTM4beta; LC27
1510543	-1.57612	-0.656376	1.57612	down	ILMN_2380967	DNASE1L1	1774	NM_001009934.1	Homo sapiens deoxyribonuclease I-like 1 (DNASE1L1), transcript variant 4, mRNA.	chrX	ACCCAGATTGGTGAGATAGGACACTTGTGCAGCAGATATGCCAATGGGCC	NM_001009934.1	DNASE1L1	ILMN_9613		XIB; DNAS1L1; DNL1L; DNASEX
4610341	-1.57549	-0.655805	1.57549	down	ILMN_1770922	TMEM45A	55076	NM_018004.1	Homo sapiens transmembrane protein 45A (TMEM45A), mRNA.	chr3	GGGGAGCTGGTTCTTTCAGATTGGATTTGTCCTGTATCCCCCCAGTGGAG	NM_018004.1	TMEM45A	ILMN_30168		DERP7; FLJ10134
4480731	-1.57364	-0.654108	1.57364	down	ILMN_1806403	RASL12	51285	NM_016563.2	Homo sapiens RAS-like, family 12 (RASL12), mRNA.	chr15	CTTGCAGTCCTACAGGCTTCCCGACCCACAGGCCAGCTACGGATTTTGCA	NM_016563.2	RASL12	ILMN_7345		RIS
1740458	-1.57251	-0.653069	1.57251	down	ILMN_1672605	C7orf41	222166	NM_152793.2	Homo sapiens chromosome 7 open reading frame 41 (C7orf41), mRNA.	chr7	CCTCCCCTGAGAGTGAGGACCTCATCCGACCATGTAATTACCATTCGCTT	NM_152793.2	C7ORF41	ILMN_5639		FLJ25903; Ells1
6330554	-1.56883	-0.649687	1.56883	down	ILMN_1713125	SPANXE	171489	NM_145665.1	Homo sapiens SPANX family, member E (SPANXE), mRNA.	chrX	AACGAGATGATGCCGGAGACCTCGAGTGGGTACTCAGACCCGCAACCTGC	NM_145665.1	SPANXE	ILMN_3888		SPANX-C; SPANXD; SPANXA2; MGC71908; SPANX-D; SPANX-A2
730195	-1.56719	-0.648184	1.56719	down	ILMN_2198893	LOC407835	407835	NR_002144.1	Homo sapiens mitogen-activated protein kinase kinase 2 pseudogene (LOC407835), non-coding RNA.	chr7	TGTGAAAGAGCCGCCTCCTAAGCTGCCCAACGGTGTGTTCACCCCCGACT	NR_002144.1	LOC407835	ILMN_13028
1570110	-1.56712	-0.648117	1.56712	down	ILMN_1673944	MANBAL	63905	NM_001003897.1	Homo sapiens mannosidase, beta A, lysosomal-like (MANBAL), transcript variant 2, mRNA.	chr20	GCTCCATCAGGTGCAGGGGATTTGGCTGAAGGCGTGCATATTTCCTGGGC	NM_001003897.1	MANBAL	ILMN_11747
1170093	-1.56679	-0.647814	1.56679	down	ILMN_1729455	EML1	2009	NM_004434.2	Homo sapiens echinoderm microtubule associated protein like 1 (EML1), transcript variant 2, mRNA.	chr14	CCAAGGGCAGCTGCTTTTCCTGTCTTTTGTGCATGGGCGACCCATTACAG	NM_004434.2	EML1	ILMN_8689		ELP79; EMAPL; EMAP; HuEMAP; FLJ45033
2750685	-1.56486	-0.64603	1.56486	down	ILMN_3288717	LOC392437	392437	XR_017149.2	PREDICTED: Homo sapiens misc_RNA (LOC392437), miscRNA.	chrX	GAAAATTATCCTGAATTGCTGCTCGGCGGTCCCACGGGTCTGTCTCTTGC	XR_017149.2	LOC392437	ILMN_169587
3780689	-1.56464	-0.645828	1.56464	down	ILMN_1779014	TSPYL1	7259	NM_003309.2	Homo sapiens TSPY-like 1 (TSPYL1), mRNA.	chr6	GAGGCATGGGCCAGGTAAAAATTGGGCCTAGAGTGAAGACTGTGCTGTCG	NM_003309.2	TSPYL1	ILMN_29963		TSPYL
1500192	-1.5634	-0.644691	1.5634	down	ILMN_1779648	HIST3H2A	92815	NM_033445.2	Homo sapiens histone cluster 3, H2a (HIST3H2A), mRNA.	chr1	TCTATCTGGCCGCGGTGCTCGAGTACTTGACTGCCGAGATCCTGGAGCTT	NM_033445.2	HIST3H2A	ILMN_16029		MGC3165
1850259	-1.56213	-0.643513	1.56213	down	ILMN_1675130	NFIC	4782	NM_205843.1	Homo sapiens nuclear factor I/C (CCAAT-binding transcription factor) (NFIC), transcript variant 2, mRNA.	chr19	GCCGACTCCCAGCCCGGCCAAAAAGACAAAACACATAGACGCACACACTC	NM_205843.1	NFIC	ILMN_22629		CTF5; CTF; NF-I; NFI; MGC20153
3850273	-1.56189	-0.64329	1.56189	down	ILMN_1688089	PEBP1	5037	NM_002567.2	Homo sapiens phosphatidylethanolamine binding protein 1 (PEBP1), mRNA.	chr12	GTATGTCACTCTGGTCCCTTTAAAGAGCAATCCTGGAAGAAGCAGGAGGG	NM_002567.2	PEBP1	ILMN_16687		PEBP; RKIP; PBP; HCNP
2340706	-1.56001	-0.641552	1.56001	down	ILMN_3243924	P2RX6	9127	NM_005446.3	Homo sapiens purinergic receptor P2X, ligand-gated ion channel, 6 (P2RX6), transcript variant 1, mRNA.	chr22	GGCCCAGAGGAAGCTGATGTCATGGCTGGACAAAGTCACGGAGTAAAGCC	NM_005446.3	P2RX6	ILMN_182773		P2RX6; P2XM; MGC129625; P2X6
3460053	-1.55915	-0.640756	1.55915	down	ILMN_1732923	SIPA1L2	57568	NM_020808.3	Homo sapiens signal-induced proliferation-associated 1 like 2 (SIPA1L2), mRNA.	chr1	TCAGACCGAGAAGCAGGGTGAGAGATTCTAACGACTGGATGCTGCTAGTA	NM_020808.3	SIPA1L2	ILMN_167573		SPAL2; FLJ23126; KIAA1389; FLJ23632
3890670	-1.5586	-0.640248	1.5586	down	ILMN_1811648	DCAKD	79877	NM_024819.3	Homo sapiens dephospho-CoA kinase domain containing (DCAKD), mRNA.	chr17	GTGTCTTATTCATCTCTGTGTTCTTAGTGCAGAGCCTGGCCCGCTGTTGG	NM_024819.3	DCAKD	ILMN_9107		FLJ22955
4010343	-1.55787	-0.639578	1.55787	down	ILMN_1726842	TYW3	127253	NM_138467.1	Homo sapiens tRNA-yW synthesizing protein 3 homolog (S. cerevisiae) (TYW3), mRNA.	chr1	AGGAAATTTGGGCAGGAAAGGGAACTCACAGTGTCGGAATGCCTGGAGCA	NM_138467.1	TYW3	ILMN_26975		C1orf171; FLJ40918
4760110	-1.55692	-0.638695	1.55692	down	ILMN_3211746	LOC100131166	100131166	XR_039303.1	PREDICTED: Homo sapiens misc_RNA (LOC100131166), miscRNA.		CCTGCGATGGGGGTGCAAAGAGCCAGGGGAGGAAAGGGGGAGGTTCGCAG	XR_039303.1	LOC100131166	ILMN_345909
2480605	-1.55637	-0.638183	1.55637	down	ILMN_1781173	HDAC9	9734	NM_014707.1	Homo sapiens histone deacetylase 9 (HDAC9), transcript variant 3, mRNA.	chr7	TTCTGTGAGGGTGAACAGGAAATGCCTTGTGGAAACAGGAAGTCCAAGTG	NM_014707.1	HDAC9	ILMN_26338		DKFZp779K1053; HDAC; HDAC9FL; MITR; HD7; HDRP; HDAC9B; KIAA0744; HDAC7B; HDAC7
5050519	-1.55559	-0.637459	1.55559	down	ILMN_1810559	RHOQ	23433	NM_012249.3	Homo sapiens ras homolog gene family, member Q (RHOQ), mRNA.	chr2	ATACCGGCTTCCAGAGACCCCTTTTCTCCAGCCATATTACATCAGGCTAG	NM_012249.3	RHOQ	ILMN_2265		ARHQ; RASL7A; TC10; TC10A
3420672	-1.55557	-0.637441	1.55557	down	ILMN_1672094	DLX1	1745	NM_178120.4	Homo sapiens distal-less homeobox 1 (DLX1), transcript variant 1, mRNA.	chr2	CCCTAGAGGCTCGACCACAGAATAATGCCAGTCACCACCCTGAACGCACA	NM_178120.4	DLX1	ILMN_164629
2470128	-1.55497	-0.63689	1.55497	down	ILMN_3301740	LOC729887	729887	XR_040891.1	PREDICTED: Homo sapiens misc_RNA (LOC729887), miscRNA.	chr16	GACACCGGTGCGTGCGAAACGGAGGACCTTTGTAACGCCACGTGTTTGCT	XR_040891.1	LOC729887	ILMN_343147
1820300	-1.55482	-0.636747	1.55482	down	ILMN_1769633	CTSO	1519	NM_001334.2	Homo sapiens cathepsin O (CTSO), mRNA.	chr4	CGCCAGTCAGAACCAATCCGAAAAGAATGTGTGTTGACTCAGGTTTGGAG	NM_001334.2	CTSO	ILMN_164879		CTSO1
2070575	-1.5516	-0.633755	1.5516	down	ILMN_1670870	ALCAM	214	NM_001627.2	Homo sapiens activated leukocyte cell adhesion molecule (ALCAM), mRNA.	chr3	GCTGTCAGAACCTCGAGAGCAGAACATGAGAAACTCAGAGCTCTGGACCG	NM_001627.2	ALCAM	ILMN_164638		CD166; FLJ38514; MEMD; MGC71733
6350209	-1.55114	-0.633333	1.55114	down	ILMN_2150856	SERPINB2	5055	NM_002575.1	Homo sapiens serpin peptidase inhibitor, clade B (ovalbumin), member 2 (SERPINB2), mRNA.	chr18	GAGATGTTTTCTACATATTTCTGCTCTTCTGAACAACTTCTGCTACCCAC	NM_002575.1	SERPINB2	ILMN_14466		PAI; HsT1201; PLANH2; PAI-2; PAI2
840040	-1.54995	-0.632224	1.54995	down	ILMN_1763891	FLJ35258	284297	NM_182571.2	Homo sapiens hypothetical protein 284297 (FLJ35258), mRNA.	chr19	TGCCTGCACCAACCACCACTACCCCAGAGGAAGAAGAAAGACCCCTGAGG	NM_182571.2	FLJ35258	ILMN_28182
6040037	-1.54912	-0.631452	1.54912	down	ILMN_2379560	CDC14B	8555	NM_033331.2	Homo sapiens CDC14 cell division cycle 14 homolog B (S. cerevisiae) (CDC14B), transcript variant 2, mRNA.	chr9	CCGCTGAAACTGCCCTGGAGAGGCTATCTGCTGCTCTTCCATTTACCCAC	NM_033331.2	CDC14B	ILMN_6941		CDC14B3; hCDC14B; Cdc14B1; Cdc14B2
4540196	-1.54819	-0.630585	1.54819	down	ILMN_1683995	HCG18	414777	XM_944855.1	PREDICTED: Homo sapiens HLA complex group 18 (HCG18), mRNA.		GAGCACTGACAGAATGTGCTTAGCACTTTTGGCTATTCACACAGCTTTTG	XM_944855.1	HCG18	ILMN_32775
1850709	-1.54766	-0.63009	1.54766	down	ILMN_2390609	ANK3	288	NM_001149.2	Homo sapiens ankyrin 3, node of Ranvier (ankyrin G) (ANK3), transcript variant 2, mRNA.	chr10	GATGTAGACACCTTTCAGTAAGCCAATCATTTGTAACCATTCTAGCAGTG	NM_001149.2	ANK3	ILMN_2714		ANKYRIN-G; FLJ45464
7210551	-1.54656	-0.62906	1.54656	down	ILMN_1699585	BHLHE22	27319	NM_152414.3	Homo sapiens basic helix-loop-helix family, member e22 (BHLHE22), mRNA.	chr8	GTGAGCTTTCAGTTTTAGTTTTGCATGGCTGTTTGACTGCCTTTCCGCCC	NM_152414.3	BHLHE22	ILMN_21318		CAGL85; Beta3; TNRC20
5810273	-1.54562	-0.62819	1.54562	down	ILMN_1685854	C5orf53	492311	NM_001007189.1	Homo sapiens chromosome 5 open reading frame 53 (C5orf53), mRNA.	chr5	GCTGGGAAATCACCATGTGGAAACCAAGCAAACGTGTTGTGCATCAGCCG	NM_001007189.1	C5ORF53	ILMN_175908
3360053	-1.54537	-0.627953	1.54537	down	ILMN_1722820	KDELR3	11015	NM_006855.2	Homo sapiens KDEL (Lys-Asp-Glu-Leu) endoplasmic reticulum protein retention receptor 3 (KDELR3), transcript variant 1, mRNA.	chr22	CTGCCTTCAGGCCAGAAGCAAACCAAATTTACCAGGTTTGGCTGGAGGAG	NM_006855.2	KDELR3	ILMN_1919		ERD2L3
4540356	-1.54532	-0.627902	1.54532	down	ILMN_2113074	UFM1	51569	NM_016617.1	Homo sapiens ubiquitin-fold modifier 1 (UFM1), mRNA.	chr13	GTTCAGAGGCCCCGTTTCTTACAATAAATGTTGAGTCTTAGTTAAGCAGG	NM_016617.1	UFM1	ILMN_12438		bA131P10.1; C13orf20; BM-002
5890168	-1.54515	-0.627747	1.54515	down	ILMN_1677228	TMLHE	55217	XM_938703.1	PREDICTED: Homo sapiens trimethyllysine hydroxylase, epsilon (TMLHE), mRNA.		TGGTGGAATGGGATCTGTAGGGTCAGGAACACAGCACCTAACACAGTGCC	XM_938703.1	TMLHE	ILMN_139371
3370682	-1.54468	-0.62731	1.54468	down	ILMN_1728768	LOC643420	643420	XM_926753.1	PREDICTED: Homo sapiens similar to hect domain and RLD 2 (LOC643420), mRNA.	chr15	CAGCTGGCCTGTTCATGGGGCCATGGTGGCTCTGTGCTGTCCACACAGGT	XM_926753.1	LOC643420	ILMN_34920
3420128	-1.54306	-0.625794	1.54306	down	ILMN_1676946	AP3M2	10947	NM_006803.2	Homo sapiens adaptor-related protein complex 3, mu 2 subunit (AP3M2), mRNA.	chr8	CTGCCGCCATTCCTGCAGCATCACCATAAGCAGTGCAGGGTGTCTCCATC	NM_006803.2	AP3M2	ILMN_568		AP47B; CLA20; P47B
6200097	-1.54113	-0.623984	1.54113	down	ILMN_1806801	TMEM182	130827	NM_144632.2	Homo sapiens transmembrane protein 182 (TMEM182), mRNA.	chr2	CCAGCAACCCTCTGAAGGAATGAAGGAGAGTTGTGATTGCTATGTCAATG	NM_144632.2	TMEM182	ILMN_29176		FLJ30294; DKFZp779G1758; DKFZp779M1870; DKFZp779K1556
10600	-1.54076	-0.623641	1.54076	down	ILMN_1851376				BX114061 Soares_testis_NHT Homo sapiens cDNA clone IMAGp998F051794, mRNA sequence	chr15	GATACAGGGGTCCTGGGCAGGGAGGGAATAGTTGTCCTTCAGGGTAGTGG	BX114061	HS.104792	ILMN_74855	Hs.104792
1410075	-1.54034	-0.623246	1.54034	down	ILMN_2321292	WIPI2	26100	NM_016003.3	Homo sapiens WD repeat domain, phosphoinositide interacting 2 (WIPI2), transcript variant 2, mRNA.	chr7	GGAACCTGGAGTCAAAAAGAACTGCTTCAGTCCCCGCTGTACCGCCTGCC	NM_016003.3	WIPI2	ILMN_28022		FLJ12979; FLJ14217; DKFZP434J154; DKFZp686P02188; Atg21; WIPI-2; CGI-50; FLJ42984
6220113	-1.53973	-0.622673	1.53973	down	ILMN_1718152	DEPDC7	91614	NM_139160.2	Homo sapiens DEP domain containing 7 (DEPDC7), transcript variant 2, mRNA.	chr11	GGTGGTGGAAATAAGCAGAAGCTTTCCTGAGCAACCAGACCGAACAGACT	NM_139160.2	DEPDC7	ILMN_17145		dJ85M6.4
5270367	-1.53943	-0.622392	1.53943	down	ILMN_1696347	CTSC	1075	NM_001814.2	Homo sapiens cathepsin C (CTSC), transcript variant 1, mRNA.	chr11	CAGCCTCTGGGATGGATTACTGGATTGTTAAAAACAGCTGGGGCACCGGC	NM_001814.2	CTSC	ILMN_14007		JPD; DPP1; JP; HMS; CPPI; PALS; PLS; DPPI
6760037	-1.53861	-0.621632	1.53861	down	ILMN_2336609	SYTL2	54843	NM_206929.1	Homo sapiens synaptotagmin-like 2 (SYTL2), transcript variant e, mRNA.	chr11	GGGTCTGGTACCCTTGCAGGACCTTTGTAGGTTGTGGGAAAAAGTCGCAG	NM_206929.1	SYTL2	ILMN_20792		MGC102768; CHR11SYT; SGA72M; KIAA1597; SLP2
630446	-1.5378	-0.620869	1.5378	down	ILMN_1789405	C22orf25	128989	NM_152906.3	Homo sapiens chromosome 22 open reading frame 25 (C22orf25), mRNA.	chr22	GAGGTCCTCTGTGTTTGAGACAATCCTGTGTGTGCCAGGAGGCTCCGTGT	NM_152906.3	C22ORF25	ILMN_13683		DKFZp761P1121
2100576	-1.53704	-0.620155	1.53704	down	ILMN_1658883	ARAF	369	NM_001654.1	Homo sapiens v-raf murine sarcoma 3611 viral oncogene homolog (ARAF), mRNA.	chrX	CCATGTGGATTTTGGGGGTCCCTTTTGTGTCTCCCCCGCCATTCAAGGAC	NM_001654.1	ARAF	ILMN_18073		ARAF1; PKS2; A-RAF; RAFA1
7040243	-1.53582	-0.619006	1.53582	down	ILMN_2373982	PICK1	9463	NM_012407.3	Homo sapiens protein interacting with PRKCA 1 (PICK1), transcript variant 1, mRNA.	chr22	AGCTCGGCCACTTCTCTGAAGGAGGGCTGGGTTCTGGGCCTGTATCGAAT	NM_012407.3	PICK1	ILMN_34359		MGC15204; PRKCABP
5340437	-1.53507	-0.618307	1.53507	down	ILMN_3242729	SPANXD	64648	NM_032417.2	Homo sapiens SPANX family, member D (SPANXD), mRNA.	chrX	TCCAACGAGGCCAACGAGATGATGCCGGAGACCTCGAGTGGGTACTCAGA	NM_032417.2	SPANXD	ILMN_2627		MGC119769; SPANX-D; dJ171K16.1
940474	-1.53334	-0.616679	1.53334	down	ILMN_1676213	SRPX2	27286	NM_014467.2	Homo sapiens sushi-repeat-containing protein, X-linked 2 (SRPX2), mRNA.	chrX	CCAGCGTCGGGAGCAAAGGGACATATGCGAGTGAACTTGAGCCAGGGCAT	NM_014467.2	SRPX2	ILMN_23854		SRPUL; RESDX
1110767	-1.53284	-0.616206	1.53284	down	ILMN_2128639	C10orf47	254427	NM_153256.2	Homo sapiens chromosome 10 open reading frame 47 (C10orf47), mRNA.	chr10	GAGGACTGCGTCTTTTTCACTGACCCTATGATTTCACTGTGAGTAGGGTG	NM_153256.2	C10ORF47	ILMN_6550		MGC35403
1980180	-1.5328	-0.616167	1.5328	down	ILMN_1674650	C9orf95	54981	NM_017881.1	Homo sapiens chromosome 9 open reading frame 95 (C9orf95), mRNA.	chr9	CTCCCTCTCCAGGGAGCGCATAGATACAGCAGAGCTCACAGTGAGTCAGA	NM_017881.1	C9ORF95	ILMN_28428		NRK1; bA235O14.2; RP11-235O14.2; FLJ20559
2570288	-1.53158	-0.615021	1.53158	down	ILMN_1712231	SH3YL1	26751	NM_015677.1	Homo sapiens SH3 domain containing, Ysc84-like 1 (S. cerevisiae) (SH3YL1), mRNA.	chr2	GGGGCTACATTTGTTCATTTCCAGCAGTAGCATAAACTTACGGTGACATG	NM_015677.1	SH3YL1	ILMN_7327		FLJ39121; Ray; DKFZP586F1318
6580291	-1.53076	-0.614252	1.53076	down	ILMN_2404407	ABAT	18	NM_000663.3	Homo sapiens 4-aminobutyrate aminotransferase (ABAT), nuclear gene encoding mitochondrial protein, transcript variant 2, mRNA.	chr16	GCTCATGGTAGAAAACCATAGCTAAGTAGCATCGCAGACTTAAGCGTACA	NM_000663.3	ABAT	ILMN_12348		NPD009; GABAT; GABA-AT
2120224	-1.52959	-0.613146	1.52959	down	ILMN_1689908	ANKRD13A	88455	NM_033121.1	Homo sapiens ankyrin repeat domain 13A (ANKRD13A), mRNA.	chr12	CCGTGAGCAAAGATACTTCTTGGAATGGCTGCAGTGAGGCCGTGTCATTG	NM_033121.1	ANKRD13A	ILMN_179553		ANKRD13; NY-REN-25
6580754	-1.52826	-0.611892	1.52826	down	ILMN_2405156	PPAP2C	8612	NM_177526.1	Homo sapiens phosphatidic acid phosphatase type 2C (PPAP2C), transcript variant 2, mRNA.	chr19	CCCCAAATATCCCCTTCTTTTTATGGGGTTAAGGAAGGGACCGAGAGATC	NM_177526.1	PPAP2C	ILMN_6145		PAP2-g; LPP2; PAP-2c
1110048	-1.52821	-0.611844	1.52821	down	ILMN_1726204	SCRG1	11341	NM_007281.1	Homo sapiens scrapie responsive protein 1 (SCRG1), mRNA.	chr4	GGGCTAACTTTGCTGCTAGGAGTTCAAGCCATGCCTGCAAATCGCCTCTC	NM_007281.1	SCRG1	ILMN_15389		SCRG-1; MGC26468
3870273	-1.52708	-0.610773	1.52708	down	ILMN_2374352	DBNDD1	79007	NM_001042610.1	Homo sapiens dysbindin (dystrobrevin binding protein 1) domain containing 1 (DBNDD1), transcript variant 1, mRNA.	chr16	CCACAGAGCTCGTTTGCAAACAGGGGGATTAAAGCATCACTGCGCATTCG	NM_001042610.1	DBNDD1	ILMN_176098		MGC3101; FLJ12582
290343	-1.52616	-0.609905	1.52616	down	ILMN_1728605	TTC3	7267	NM_003316.3	Homo sapiens tetratricopeptide repeat domain 3 (TTC3), transcript variant 1, mRNA.	chr21	TCTTAGAAGCTCACGCCTTAGTTTGAAACAGATTCTCCACGGTGGTCCCC	NM_003316.3	TTC3	ILMN_5286		TPRDIII; RNF105; DCRR1; DKFZp686M0150
2640463	-1.52542	-0.60921	1.52542	down	ILMN_1740685	LOC652541	652541	XM_942032.1	PREDICTED: Homo sapiens hypothetical protein LOC652541 (LOC652541), mRNA.		GTCCTGGACCTGGATTCTGACTGTGGGTCTGTTCCTGGTTTCCCAGATGC	XM_942032.1	LOC652541	ILMN_44040
6270274	-1.52528	-0.609073	1.52528	down	ILMN_2153916	HSPA2	3306	NM_021979.2	Homo sapiens heat shock 70kDa protein 2 (HSPA2), mRNA.	chr14	TGTCCTTGTGCCAAGTACGAGATCTATTGTTGGAAGTCTTTGGTATATGC	NM_021979.2	HSPA2	ILMN_940
2060121	-1.52462	-0.608447	1.52462	down	ILMN_1752728	FUCA1	2517	NM_000147.3	Homo sapiens fucosidase, alpha-L- 1, tissue (FUCA1), mRNA.	chr1	GTCACCCTGTTGCCTATGGGAGGAGGTGGAAGGATTTGGCAAGCTCAACC	NM_000147.3	FUCA1	ILMN_14069
5260070	-1.52301	-0.606927	1.52301	down	ILMN_1653466	HES4	57801	NM_021170.2	Homo sapiens hairy and enhancer of split 4 (Drosophila) (HES4), mRNA.	chr1	CCCCGTTCTAGGGCCGTGGCCTTTGCCGAGACTGTAGCAGAGAAAACGTA	NM_021170.2	HES4	ILMN_18566
2760280	-1.52296	-0.606877	1.52296	down	ILMN_2100258	PCDHB16	57717	NM_020957.1	Homo sapiens protocadherin beta 16 (PCDHB16), mRNA.	chr5	CATCATAGTATACATTGGCGGTATCTAGCCCTTTCTCTGTAAAATATCCC	NM_020957.1	PCDHB16	ILMN_22776		PCDHB8a; ME1; PCDH3X; PCDH-BETA16; KIAA1621
7550221	-1.52241	-0.606354	1.52241	down	ILMN_1903524				RST27329 Athersys RAGE Library Homo sapiens cDNA, mRNA sequence	chr4	GAGAGGCTGAAGATGGAAGAGGGCAGAGGATGGAGAAACAATTAAGGAGT	BG207842	HS.581828	ILMN_134009	Hs.581828
4210524	-1.52206	-0.606022	1.52206	down	ILMN_1759513	RND3	390	NM_005168.3	Homo sapiens Rho family GTPase 3 (RND3), mRNA.	chr2	GAAGTGTTGAAGCTGTGCTCCCCTTAAATCGTGGCAGGAGAGATTAAGGT	NM_005168.3	RND3	ILMN_9096		RhoE; Rho8; memB; ARHE
5050382	-1.52199	-0.60596	1.52199	down	ILMN_1796734	SPARC	6678	NM_003118.2	Homo sapiens secreted protein, acidic, cysteine-rich (osteonectin) (SPARC), mRNA.	chr5	CGCAGCTCCCCAATCACACTAGCAACATTTCAAGTGCTTGAGAGCCATGC	NM_003118.2	SPARC	ILMN_1780		ON
6650121	-1.52192	-0.605895	1.52192	down	ILMN_1670263	C1orf71	163882	NM_152609.1	Homo sapiens chromosome 1 open reading frame 71 (C1orf71), mRNA.	chr1	AAATCTGTCCGTTAGGTGGCCTTTCCTTATCTGAGGTGTAGTGGTCTAAC	NM_152609.1	C1ORF71	ILMN_21085		MGC18089; FLJ32001; RP11-452J6.1
3180039	-1.52177	-0.605752	1.52177	down	ILMN_1654398	RGL1	23179	NM_015149.3	Homo sapiens ral guanine nucleotide dissociation stimulator-like 1 (RGL1), mRNA.	chr1	GTTTCCTGGTGGACAGCCGGGTAATGCTTTTAGCTGCTCGCATGCTTGTC	NM_015149.3	RGL1	ILMN_27201		RGL; KIAA0959
2000671	-1.5211	-0.605111	1.5211	down	ILMN_1907861				K-EST0131410 S21SNU520 Homo sapiens cDNA clone S21SNU520-49-E06 5, mRNA sequence	chr12	GCTGGAAAAGCAAAGAGGCCCAAGGAACAGCACAGACCCTGACTGGTGGG	BM850770	HS.450769	ILMN_93750	Hs.450769
130050	-1.52081	-0.604838	1.52081	down	ILMN_1699443	LOC653652	653652	XM_933026.1	PREDICTED: Homo sapiens similar to small optic lobes homolog (Drosophila) (LOC653652), mRNA.	chr16	ACGCTACGAAGGCAGCGTAAGGCGGGCGCCGGACGCGGGCAGGGGCCGGG	XM_933026.1	LOC653652	ILMN_46207
1430240	-1.52007	-0.60414	1.52007	down	ILMN_2333687	CD59	966	NM_203331.1	Homo sapiens CD59 molecule, complement regulatory protein (CD59), transcript variant 4, mRNA.	chr11	TGGAGCCCAGGGAGGGAAAGGTTCTGCTGAAGTTGAATTCAAGACTGTTC	NM_203331.1	CD59	ILMN_16238		MIN2; PROTECTIN; MIN3; 16.3A5; MSK21; EJ16; EL32; G344; MIC11; MIN1; MGC2354; EJ30; p18-20
6620382	-1.51969	-0.603782	1.51969	down	ILMN_3277872	LOC644684	644684	XM_001715037.1	PREDICTED: Homo sapiens hypothetical LOC644684 (LOC644684), mRNA.	chr9	ACTCCACAGGGAACTGGTTTCTTGGCAATACAGTCTGTCAGTGGCATAAT	XM_001715037.1	LOC644684	ILMN_336852
3120292	-1.51739	-0.601591	1.51739	down	ILMN_1739942	FAM117B	150864	NM_173511.2	Homo sapiens family with sequence similarity 117, member B (FAM117B), mRNA.	chr2	GTTACGCTGTACTTATGTATTCCCTGTACCTGAACACTTGTTGCTGCCTC	NM_173511.2	FAM117B	ILMN_29052		FLJ38771; DKFZp686H01244; FAM117B
2230543	-1.51728	-0.601483	1.51728	down	ILMN_2255001	OVOS2	144203	NM_001080502.1	Homo sapiens ovostatin 2 (OVOS2), mRNA.	chr12	GGATCCAGTGAGATCCAGTTTAACGGTCATAACCGCCTACTGGTCCAACG	NM_001080502.1	OVOS2	ILMN_182205		DKFZp686C0338
4290377	-1.51711	-0.601327	1.51711	down	ILMN_1690442	C18orf45	85019	NM_032933.4	Homo sapiens chromosome 18 open reading frame 45 (C18orf45), mRNA.	chr18	CCCCAGAGGAAACAGGGTTTATGAGCACTGACAGATGTCTTCCCTGGGCA	NM_032933.4	C18ORF45	ILMN_7824		MGC138577; MGC11386; FLJ44259
5220132	-1.51542	-0.599715	1.51542	down	ILMN_1680239	NUDT9	53343	NM_198038.1	Homo sapiens nudix (nucleoside diphosphate linked moiety X)-type motif 9 (NUDT9), transcript variant 3, mRNA.	chr4	GCCATGCGTTGTAGCTGATGGTCTCCGTGTAAGCCAAAGGCCCACAGAGG	NM_198038.1	NUDT9	ILMN_12448		NUDT10; MGC3037
7150240	-1.51363	-0.598014	1.51363	down	ILMN_1745079	TRIM2	23321	NM_015271.2	Homo sapiens tripartite motif-containing 2 (TRIM2), mRNA.	chr4	GAACGCTGTGCATCAAAGTGTTTGTATGTTCGTAGCTACATACGTACCAC	NM_015271.2	TRIM2	ILMN_24873		KIAA0517; RNF86
5220240	-1.51298	-0.597396	1.51298	down	ILMN_1683146	FTH1	2495	NM_002032.2	Homo sapiens ferritin, heavy polypeptide 1 (FTH1), mRNA.	chr11	GTCTTTGAGGTCTTGGGATGAATCAGAAATCTATCCAGGCTATCTTCCAG	NM_002032.2	FTH1	ILMN_11546		MGC104426; FTHL6; PIG15; PLIF; FTH
1690630	-1.51289	-0.59731	1.51289	down	ILMN_1706015	FAM43A	131583	NM_153690.4	Homo sapiens family with sequence similarity 43, member A (FAM43A), mRNA.	chr3	GTAGCACTGTTCTGGTTCTGTTTGCACGCCAGTGGGGAGAGAATAAAGAG	NM_153690.4	FAM43A	ILMN_21212		FLJ90022
6250435	-1.51168	-0.596152	1.51168	down	ILMN_1781010	ARHGEF3	50650	NM_019555.1	Homo sapiens Rho guanine nucleotide exchange factor (GEF) 3 (ARHGEF3), mRNA.	chr3	CTTTGTAGGCGCCATCAGCCACTTTTAGAAGCCATCAGCCAGTGTGTTGG	NM_019555.1	ARHGEF3	ILMN_18508		DKFZP434F2429; XPLN; GEF3; MGC118905; STA3
3360349	-1.51129	-0.595779	1.51129	down	ILMN_1699206	FHDC1	85462	NM_033393.2	Homo sapiens FH2 domain containing 1 (FHDC1), mRNA.	chr4	CCTGGGTCAGCTCCTCAGAACCAACCCCCAGCATCTCTAAAGCAAAAGCC	NM_033393.2	FHDC1	ILMN_162490		KIAA1727
1110092	-1.5104	-0.59493	1.5104	down	ILMN_1674038	CTSD	1509	NM_001909.3	Homo sapiens cathepsin D (CTSD), mRNA.	chr11	CCTGTCTGTCTCTCCATCTGTTTGGTGGGGGTAGAGCTGATCCAGAGCAC	NM_001909.3	CTSD	ILMN_15639		CLN10; MGC2311; CPSD
6770392	-1.51016	-0.594706	1.51016	down	ILMN_2400219	SRI	6717	NM_003130.2	Homo sapiens sorcin (SRI), transcript variant 1, mRNA.	chr7	TGCTGGCTTGTGCCTCTTACTATGTGGTTTGGTCATTATAGATAATGCCC	NM_003130.2	SRI	ILMN_170642		FLJ26259; SCN
5290626	-1.50964	-0.594203	1.50964	down	ILMN_1804396	C14orf4	64207	NM_024496.2	Homo sapiens chromosome 14 open reading frame 4 (C14orf4), mRNA.	chr14	GCCTAGGTACAGAATTAATAGCCCTTAGCAACGACTGCTGCTGGTGTGTA	NM_024496.2	C14ORF4	ILMN_23475		IRF2BPL; KIAA1865; EAP1
5270021	-1.5082	-0.592831	1.5082	down	ILMN_1707475	UBE2E2	7325	NM_152653.2	Homo sapiens ubiquitin-conjugating enzyme E2E 2 (UBC4/5 homolog, yeast) (UBE2E2), mRNA.	chr3	GAGACTCTGTTTATCACTAGCCTTCTGTCCCTCCCGCAGAAGACTGTTGG	NM_152653.2	UBE2E2	ILMN_29196		UBCH8; FLJ25157
1410408	-1.50575	-0.590482	1.50575	down	ILMN_1721626	ARID5B	84159	NM_032199.1	Homo sapiens AT rich interactive domain 5B (MRF1-like) (ARID5B), mRNA.	chr10	GTCCAGTGTTGGCTGTTAGTGTATTTGATATTCTGCCTGTCTCCTCATGG	NM_032199.1	ARID5B	ILMN_165822		MRF2; FLJ21150; RP11-341A19.1
3800692	-1.50562	-0.590363	1.50562	down	ILMN_1696731	LOC652683	652683	XM_942283.2	PREDICTED: Homo sapiens similar to sperm protein associated with the nucleus, X chromosome, family member B1 (LOC652683), mRNA.		AATGAAAACATCTGAGTCCTCGACCATACTAGTGGTTCGCTACAGGAGGA	XM_942283.2	LOC652683	ILMN_36509
2510091	-1.50517	-0.589923	1.50517	down	ILMN_1685433	COL8A1	1295	NM_020351.2	Homo sapiens collagen, type VIII, alpha 1 (COL8A1), transcript variant 2, mRNA.	chr3	GAGACCGGGTGTTCCTCCAGATGCCCTCAGAACAGGCTGCAGGACTGTAT	NM_020351.2	COL8A1	ILMN_10408		C3orf7; MGC9568
4070333	-1.50466	-0.589441	1.50466	down	ILMN_3271098	FAM176A	84141	NM_001135032.1	Homo sapiens family with sequence similarity 176, member A (FAM176A), transcript variant 1, mRNA.	chr2	CCCTTTCCAGGTCTCGGAATGGTGCTGAAAAATCCTCTCCAACACTGTGG	NM_001135032.1	FAM176A	ILMN_366462
3460014	-1.50431	-0.589103	1.50431	down	ILMN_1761941	C4orf18	51313	NM_016613.5	Homo sapiens chromosome 4 open reading frame 18 (C4orf18), transcript variant 2, mRNA.	chr4	AGATGTGTTTTCAGAGCTAGGTACAGAGGAATGTTTGCTACCTTTAGCGG	NM_016613.5	C4ORF18	ILMN_657		AD021; DKFZp434L142; AD036; FLJ38155
4200674	-1.50343	-0.588255	1.50343	down	ILMN_1725193	IGFBP2	3485	NM_000597.2	Homo sapiens insulin-like growth factor binding protein 2, 36kDa (IGFBP2), mRNA.	chr2	CAAACACCGGCAGAAAACGGAGAGTGCTTGGGTGGTGGGTGCTGGAGGAT	NM_000597.2	IGFBP2	ILMN_2732		IGF-BP53; IBP2
2630053	-1.50309	-0.58793	1.50309	down	ILMN_2292123	COL4A3BP	10087	NM_005713.1	Homo sapiens collagen, type IV, alpha 3 (Goodpasture antigen) binding protein (COL4A3BP), transcript variant 1, mRNA.	chr5	TCGCTCTTCCTCCATGTCTTCCATTGATCTAGTCAGTGCCTCTGATGATG	NM_005713.1	COL4A3BP	ILMN_10635		GPBP; STARD11; FLJ20597; CERTL; CERT
4760377	-1.50179	-0.586685	1.50179	down	ILMN_3241953	A2LD1	87769	NM_033110.1	Homo sapiens AIG2-like domain 1 (A2LD1), mRNA.	chr13	TACTGATTCTGGCCTGTAACCCCTGAGAAAGCCGATTTTACACGGCTGGG	NM_033110.1	A2LD1	ILMN_365133
4560762	-1.50128	-0.586196	1.50128	down	ILMN_1765204	ST13	6767	NM_003932.3	Homo sapiens suppression of tumorigenicity 13 (colon carcinoma) (Hsp70 interacting protein) (ST13), mRNA.	chr22	GTGTAGAGTTCTCCTTTCTCGAAATTGCCAGTGTGTACTTGGCTTAACTC	NM_003932.3	ST13	ILMN_18263		HOP; FLJ27260; AAG2; SNC6; HSPABP; PRO0786; MGC129952; FAM10A4; P48; HSPABP1; HIP; FAM10A1
7560296	-1.50095	-0.585878	1.50095	down	ILMN_3251415	RBM43	375287	NM_198557.2	Homo sapiens RNA binding motif protein 43 (RBM43), mRNA.	chr2	TCAGAGCACCCACGAAATGAGCTCTCAAAGTTCAAAGGCATGCCAGAATA	NM_198557.2	RBM43	ILMN_370805
3170669	-1.50084	-0.58577	1.50084	down	ILMN_2395474	REV1	51455	NM_001037872.1	Homo sapiens REV1 homolog (S. cerevisiae) (REV1), transcript variant 2, mRNA.	chr2	GCCTGATGCTCTCTGATAGCTGTGCCATAAGTGCTTGTGAGGTATTTGCA	NM_001037872.1	REV1	ILMN_12034		MGC163283; MGC26225; FLJ21523; REV1L
3450463	-1.50076	-0.585692	1.50076	down	ILMN_2184064	ARRDC4	91947	NM_183376.1	Homo sapiens arrestin domain containing 4 (ARRDC4), mRNA.	chr15	GGTGTGACTTGCCTTATTGAACTGATACTGGCATATCTGACTGTAAGCAG	NM_183376.1	ARRDC4	ILMN_162925		FLJ36045
3180343	1.50084	0.585774	1.50084	up	ILMN_2221076	C17orf85	55421	NM_018553.1	Homo sapiens chromosome 17 open reading frame 85 (C17orf85), mRNA.	chr17	GTGCAGCCTGGATCCTGTCGATCTTTACTTGTGGCGGAGCTAATGGTCAC	NM_018553.1	C17ORF85	ILMN_20942		ELG; HSA277841
7210435	1.50088	0.585813	1.50088	up	ILMN_2370365	RFC4	5984	NM_002916.3	Homo sapiens replication factor C (activator 1) 4, 37kDa (RFC4), transcript variant 1, mRNA.	chr3	TGAACCCCTGACCTCTAGATGTTCAAAATTCCGCTTCAAGCCTCTGTCAG	NM_002916.3	RFC4	ILMN_181426		A1; RFC37; MGC27291
5550575	1.50113	0.586052	1.50113	up	ILMN_1696846	LOC541471	541471	XR_001013.1	PREDICTED: Homo sapiens hypothetical LOC541471 (LOC541471), misc RNA.	chr2	CATGAGTCATCTCGTTCCAATGAGAATGAAGGCTGAGGTGTGCGCCTTTT	XR_001013.1	LOC541471	ILMN_44235
360280	1.50154	0.586438	1.50154	up	ILMN_2147306	PNRC2	55629	NM_017761.2	Homo sapiens proline-rich nuclear receptor coactivator 2 (PNRC2), mRNA.	chr1	GTTTGGTCAAGGGGTAGGTGCAACCCAATGGACCACTTATGCAAAAGATG	NM_017761.2	PNRC2	ILMN_7879		MGC99541; FLJ20312
7210093	1.50198	0.586869	1.50198	up	ILMN_1716265	PGM2L1	283209	NM_173582.3	Homo sapiens phosphoglucomutase 2-like 1 (PGM2L1), mRNA.	chr11	GAGCCACTCAAGCAAGACTCTGCTTCTATGTATGGTGAGGCCTTGTTGTT	NM_173582.3	PGM2L1	ILMN_15828		BM32A; FLJ32029
1050017	1.5022	0.587077	1.5022	up	ILMN_1718069	MIS12	79003	NM_024039.1	Homo sapiens MIS12, MIND kinetochore complex component, homolog (S. pombe) (MIS12), mRNA.	chr17	GGAAAGGGGAGAAATAGCAATGGTTGTTCCTAAGGTATTGCTTGCCCTCC	NM_024039.1	MIS12	ILMN_12951		MTW1; hMis12; MGC2488; 2510025F08Rik; KNTC2AP
840725	1.50225	0.587125	1.50225	up	ILMN_3305466	ZNF788	388507	XR_041527.1	PREDICTED: Homo sapiens misc_RNA (ZNF788), miscRNA.		GATGGGAGCTTGTTTCTCTCTGCATTGTGTAGTGAGTGGTGTCACCCAGG	XR_041527.1	ZNF788	ILMN_350346
2360376	1.50253	0.587396	1.50253	up	ILMN_1701655	SLC24A6	80024	NM_024959.2	Homo sapiens solute carrier family 24 (sodium/potassium/calcium exchanger), member 6 (SLC24A6), mRNA.	chr12	GGCCTGCGAGCTGGGAAAGGACAGATGAGGGGACCTCGTGCCTTCTTGCT	NM_024959.2	SLC24A6	ILMN_164449		FLJ22233; NCLX; NCKX6
10343	1.50337	0.5882	1.50337	up	ILMN_1760441	MRPS5	64969	NM_031902.3	Homo sapiens mitochondrial ribosomal protein S5 (MRPS5), nuclear gene encoding mitochondrial protein, mRNA.	chr2	TTGTGGAAATCCGGGAGGAATGTGGCCCTCTGCCCATTGTGGTTGCGTCC	NM_031902.3	MRPS5	ILMN_14369		MRP-S5
6270630	1.50441	0.589201	1.50441	up	ILMN_1687266	TMEM191B	728229	XM_001128423.1	PREDICTED: Homo sapiens transmembrane protein 191B, transcript variant 2 (TMEM191B), mRNA.	chr22	AACTGGAGCTGGCGGAGACCAAATGCGCCTTGCAGGAGGAGAAGCTGCAG	XM_001128423.1	TMEM191B	ILMN_162759
380750	1.50495	0.589712	1.50495	up	ILMN_1712347	LOC644422	644422	XR_019449.1	PREDICTED: Homo sapiens misc_RNA (LOC644422), miscRNA.		GTCGCTCCCGTTCCAGGTCGCGGAGCAAAGGTCGATCACGTTCTCGATCA	XR_019449.1	LOC644422	ILMN_166674
5080524	1.50604	0.590762	1.50604	up	ILMN_1768969	LBR	3930	NM_002296.2	Homo sapiens lamin B receptor (LBR), transcript variant 1, mRNA.	chr1	GGGTGATCTCATCATGGCCTTGGCGTGGTCCCTCCCATGTGGTTTTAACC	NM_002296.2	LBR	ILMN_7414		PRO0650; PHA; MGC9041; LMN2R; DHCR14B
5550537	1.50813	0.592765	1.50813	up	ILMN_2215631	OTUD6B	51633	NM_016023.2	Homo sapiens OTU domain containing 6B (OTUD6B), mRNA.	chr8	GGCCAATGTGGTTATGAACAAGATTTGTATGGTCAGCTTCTGTTCTTTCC	NM_016023.2	OTUD6B	ILMN_22397		CGI-77
540440	1.50844	0.593053	1.50844	up	ILMN_1815734	FCHSD2	9873	NM_014824.1	Homo sapiens FCH and double SH3 domains 2 (FCHSD2), mRNA.	chr11	AGTGCACAGGTCAGGGCTCGGAGGGAGCCTCTGTGCAGATGTGCTTTCTT	NM_014824.1	FCHSD2	ILMN_10232		NWK; KIAA0769; SH3MD3
2900390	1.50854	0.593152	1.50854	up	ILMN_2307903	VCAM1	7412	NM_001078.2	Homo sapiens vascular cell adhesion molecule 1 (VCAM1), transcript variant 1, mRNA.	chr1	TTCACGAAGTTTGTTCATCAGACTCCTGTGCAACTTTCCCAATGTGGCCT	NM_001078.2	VCAM1	ILMN_3875		INCAM-100; MGC99561; DKFZp779G2333; CD106
3170187	1.51352	0.597911	1.51352	up	ILMN_3243945	C13orf37	440145	NM_001071775.2	Homo sapiens chromosome 13 open reading frame 37 (C13orf37), mRNA.	chr13	GTGCACATCTGCTGTGCCAGGTTGAAGTATAGTGGAACCCATCAGTAGTA	NM_001071775.2	C13ORF37	ILMN_163591		MGC150539; FLJ21869
7100300	1.51398	0.598342	1.51398	up	ILMN_1809951	ZNF200	7752	NM_198088.1	Homo sapiens zinc finger protein 200 (ZNF200), transcript variant 3, mRNA.	chr16	GGCCAGCGGTGCCTTTACGGACTGATCGTGTGGTGCGATTTAGGGATTCT	NM_198088.1	ZNF200	ILMN_18094		MGC45293
870546	1.51404	0.598405	1.51404	up	ILMN_1777564	MAD2L1	4085	NM_002358.2	Homo sapiens MAD2 mitotic arrest deficient-like 1 (yeast) (MAD2L1), mRNA.	chr4	GGGAAGAGTCGGGACCACAGTTTATTACCAATTCTGAGGAAGTCCGCCTT	NM_002358.2	MAD2L1	ILMN_23985		MAD2; HSMAD2
1580204	1.51455	0.598889	1.51455	up	ILMN_3224934	SFRS18	25957	NM_032870.2	Homo sapiens splicing factor, arginine/serine-rich 18 (SFRS18), transcript variant 1, mRNA.	chr6	CAGATCAACAACCCCTCCCCGTCGTAAACGCTGAGGAATGATGTGGCAAG	NM_032870.2	SFRS18	ILMN_16946		DKFZp564B0769; FLJ90147; SRrp130; MGC104269; C6orf111; bA98I9.2; RP11-98I9.2; HSPC306; FLJ14752; FLJ14992; FLJ14853
4850307	1.51473	0.599061	1.51473	up	ILMN_3289262	LOC100131261	100131261	XM_001723141.1	PREDICTED: Homo sapiens similar to hCG1728885 (LOC100131261), mRNA.		CCTCTTTTGATGCCTAAGCAGGTAAGCAGATGCCTAAGCTGTATTTCTCC	XM_001723141.1	LOC100131261	ILMN_346766
3940615	1.51577	0.60005	1.51577	up	ILMN_1779353	PUS7	54517	NM_019042.3	Homo sapiens pseudouridylate synthase 7 homolog (S. cerevisiae) (PUS7), mRNA.	chr7	TGGACAAGGCTTTCTTCTATCAGTAGCGTTTACCCTTTGTCACCAGTGGC	NM_019042.3	PUS7	ILMN_28734		FLJ20485; MGC17720; KIAA1897
7550575	1.51625	0.600511	1.51625	up	ILMN_2245676	BTF3	689	NM_001037637.1	Homo sapiens basic transcription factor 3 (BTF3), transcript variant 1, mRNA.	chr5	GACGCTGTCTCAACCTCCACCTCGCGGCGGAACCCGAGGACAGGAGCCTC	NM_001037637.1	BTF3	ILMN_13958		BETA-NAC; BTF3a; BTF3b; NACB
7330301	1.5164	0.600648	1.5164	up	ILMN_1778543	LOC653874	653874	XM_936215.1	PREDICTED: Homo sapiens similar to Dihydrofolate reductase, transcript variant 1 (LOC653874), mRNA.		GGTAAACAGAATCTGGTGATTATGGGTAAGAAGACCTGGTTCTCCATTCC	XM_936215.1	LOC653874	ILMN_35327
2760424	1.51656	0.600802	1.51656	up	ILMN_1795856	LOC644935	644935	XM_928022.1	PREDICTED: Homo sapiens similar to E74-like factor 2 (ets domain transcription factor) isoform 1 (LOC644935), mRNA.	chr2	AGTTGGCTCTGGCCTTTTGCTATAACATGCCTGTGTCACTCAGCCGTGGC	XM_928022.1	LOC644935	ILMN_40929
4890731	1.51835	0.6025	1.51835	up	ILMN_1659364	RFC5	5985	NM_007370.3	Homo sapiens replication factor C (activator 1) 5, 36.5kDa (RFC5), transcript variant 1, mRNA.	chr12	AAACGCACTTGTTTTCATGCAGGAGCGGGGCAAGTAAGGTTGAGCCTGAC	NM_007370.3	RFC5	ILMN_16612		MGC1155; RFC36
6100576	1.52123	0.605237	1.52123	up	ILMN_1667839	UBR7	55148	NM_001100417.1	Homo sapiens ubiquitin protein ligase E3 component n-recognin 7 (putative) (UBR7), transcript variant 3, mRNA.	chr14	CGTGCAGCACAATAGTACCGATCAGTTAACTCAGCGCTGAAGGGCTTGTT	NM_001100417.1	UBR7	ILMN_307543		FLJ10483; MGC9518
3870373	1.52161	0.605601	1.52161	up	ILMN_3294365	LOC646993	646993	XM_001717725.1	PREDICTED: Homo sapiens similar to high-mobility group box 3 (LOC646993), mRNA.		CATAGCATTCTGCTGCCTTCTTAGTTGTGGACAAAGCGGGGTCAGCTGGC	XM_001717725.1	LOC646993	ILMN_351110
3290452	1.52465	0.608475	1.52465	up	ILMN_1686972	LOC644580	644580	XM_932253.1	PREDICTED: Homo sapiens hypothetical protein LOC644580 (LOC644580), mRNA.	chrX	TGCTGCACCCAGAGGGGTTGGGTGGGGCTGCTGCCTGCTCCTAGCTCCTG	XM_932253.1	LOC644580	ILMN_41345
7550753	1.52467	0.608499	1.52467	up	ILMN_1752953	BCL2L12	83596	NM_001040668.1	Homo sapiens BCL2-like 12 (proline rich) (BCL2L12), transcript variant 3, mRNA.	chr19	GGCTGGGAGGGCATCCTGGCTGTTTCACCCGTGGACTTGAACTTGCCATT	NM_001040668.1	BCL2L12	ILMN_177176		MGC120315; MGC120314; MGC120313
3440224	1.52949	0.613055	1.52949	up	ILMN_2061732	YRDC	79693	NM_024640.3	Homo sapiens yrdC domain containing (E. coli) (YRDC), nuclear gene encoding mitochondrial protein, mRNA.	chr1	GGTGTAATAGTGGGATGTCTGCTTAGTTGGCAGGGGTTCAGTCCAAATGG	NM_024640.3	YRDC	ILMN_2794		FLJ23476; IRIP; FLJ26165; RP11-109P14.4; SUA5; DRIP3
6270288	1.52966	0.61321	1.52966	up	ILMN_1771620	SNRPB2	6629	NM_003092.3	Homo sapiens small nuclear ribonucleoprotein polypeptide B'' (SNRPB2), transcript variant 1, mRNA.	chr20	GCTGTTTCGGTTTTCCTGGCTCCTCGGCCCTTTTCTCCCCTGTTGCAGCT	NM_003092.3	SNRPB2	ILMN_472		MGC45309; MGC24807
4180524	1.53261	0.615986	1.53261	up	ILMN_2364529	EZH2	2146	NM_152998.1	Homo sapiens enhancer of zeste homolog 2 (Drosophila) (EZH2), transcript variant 2, mRNA.	chr7	AGTGTGACCCTGACCTCTGTCTTACTTGTGGAGCCGCTGACCATTGGGAC	NM_152998.1	EZH2	ILMN_20896		EZH1; ENX-1; MGC9169; KMT6
4640575	1.53273	0.616104	1.53273	up	ILMN_1771878	SUSD5	26032	NM_015551.1	Homo sapiens sushi domain containing 5 (SUSD5), mRNA.	chr3	ATGCTCATGAAAATTGGGGGAGGGGGTTCTATTAACACAAAGCTTCTGAG	NM_015551.1	SUSD5	ILMN_309074		KIAA0527
4120053	1.533	0.616355	1.533	up	ILMN_2186061	PFKFB3	5209	NM_004566.2	Homo sapiens 6-phosphofructo-2-kinase/fructose-2,6-biphosphatase 3 (PFKFB3), mRNA.	chr10	TGGGTGAGTTTCCCCCCTCCTTATTCTGTCCTGAGACCACGGGCAAAGCT	NM_004566.2	PFKFB3	ILMN_163833		PFK2; IPFK2
6370273	1.53302	0.616375	1.53302	up	ILMN_1783285	CTPS	1503	NM_001905.1	Homo sapiens CTP synthase (CTPS), mRNA.	chr1	TCCCCATGCCTGTGCGTGCGCTTCCTATTTCTAGGGCTGGGAAACACTCC	NM_001905.1	CTPS	ILMN_18906
6400224	1.53335	0.616686	1.53335	up	ILMN_3244457	EHBP1L1	254102	NM_001099409.1	Homo sapiens EH domain binding protein 1-like 1 (EHBP1L1), mRNA.	chr11	GCCGCCGTATTTATTTGTCACCGAGGGTGTGTGCGCGCTCGCGGCGGGTG	NM_001099409.1	EHBP1L1	ILMN_309170		FLJ35431; TANGERIN; DKFZp762C186
2690639	1.53392	0.617222	1.53392	up	ILMN_1717154	AQR	9716	NM_014691.2	Homo sapiens aquarius homolog (mouse) (AQR), mRNA.	chr15	GCCACTTCCACTCCAGAAGCCATCCCTGCTTTATCTGAGACCACCCCTAC	NM_014691.2	AQR	ILMN_24923		DKFZp686B23123; KIAA0560
3940762	1.53393	0.617236	1.53393	up	ILMN_1862217				Homo sapiens cDNA FLJ33115 fis, clone TRACH2001314	chr15	CTGGGCTCCACCATTCCTAACTCCAGGTAGACAAGATAGATGTCACACAC	AK057677	HS.532698	ILMN_101903	Hs.532698
3800435	1.53407	0.617364	1.53407	up	ILMN_1706075	SF3B1	23451	NM_012433.2	Homo sapiens splicing factor 3b, subunit 1, 155kDa (SF3B1), transcript variant 1, mRNA.	chr2	CAGGCAGTTATGGGAGCCCTAGAGGGCCTGAGAGTTGCTATTGGACCATG	NM_012433.2	SF3B1	ILMN_2494		PRP10; SF3b155; SAP155; PRPF10
7380465	1.53441	0.617687	1.53441	up	ILMN_2261973	DPH3	285381	NM_001047434.1	Homo sapiens DPH3, KTI11 homolog (S. cerevisiae) (DPH3), transcript variant 2, mRNA.	chr3	TTCCGGCGAAGTTAAACCCTCGGAGCTGGCCTCGGACTGCTGGGGCGTTA	NM_001047434.1	DPH3	ILMN_168431		MGC20197; DPH3A; DELGIP1; ZCSL2; DELGIP; KTI11; DESR1
7100717	1.53537	0.618587	1.53537	up	ILMN_2255310	RPS15A	6210	NM_001019.4	Homo sapiens ribosomal protein S15a (RPS15A), transcript variant 2, mRNA.	chr16	CTGAGAGCTCCAATTTCATCCGTCTGCCATCGGCGCCATCCTGCAATCTA	NM_001019.4	RPS15A	ILMN_27642		S15a; FLJ27457; MGC111208
2190441	1.53604	0.619215	1.53604	up	ILMN_3224868	LOC729200	729200	XR_015946.2	PREDICTED: Homo sapiens misc_RNA (LOC729200), miscRNA.		GGAAGGCTGGAGCTGCCAGGGATGCTTTACAGGGATTTAAGATCACAACA	XR_015946.2	LOC729200	ILMN_174296
1030026	1.53604	0.619216	1.53604	up	ILMN_1729142	CENPV	201161	NM_181716.2	Homo sapiens centromere protein V (CENPV), mRNA.	chr17	CAACTTTGCTCTCCCTGCCGTGCCTCGGTGGTGCTCCTGAATGTGGCTGA	NM_181716.2	CENPV	ILMN_24427		3110013H01Rik; p30
4890341	1.5431	0.625831	1.5431	up	ILMN_1684211	SEC14L2	23541	NM_012429.1	Homo sapiens SEC14-like 2 (S. cerevisiae) (SEC14L2), mRNA.	chr22	CAAGGTCTTACTAAGCAGTCCCATCTCTGTGGGAGGCATGCAACGCGTGC	NM_012429.1	SEC14L2	ILMN_9607		KIAA1658; MGC65053; TAP1; KIAA1186; TAP; C22orf6; SPF
4760338	1.54596	0.6285	1.54596	up	ILMN_2338323	CDC25B	994	NM_004358.3	Homo sapiens cell division cycle 25 homolog B (S. pombe) (CDC25B), transcript variant 2, mRNA.	chr20	GCGCAGTGCCTTGCATACCCAAACCAGGTGGGAGCGTTTTGTTGAGCATG	NM_004358.3	CDC25B	ILMN_5916
6560301	1.54709	0.62956	1.54709	up	ILMN_1752046	SH2B3	10019	NM_005475.1	Homo sapiens SH2B adaptor protein 3 (SH2B3), mRNA.	chr12	AAGGCCTTGGACTCTTCCCTGAGGGTTGCCTGAAATTCCTTCATGCTTTC	NM_005475.1	SH2B3	ILMN_5130		LNK
6280440	1.55026	0.632512	1.55026	up	ILMN_1770505	BIK	638	NM_001197.3	Homo sapiens BCL2-interacting killer (apoptosis-inducing) (BIK), mRNA.	chr22	CCATGACCACTGCCCTGGAGGTGGCGGCCTGCTGCTGTTATCTTTTTAAC	NM_001197.3	BIK	ILMN_3777		NBK; BIP1; BP4
3940079	1.55033	0.632578	1.55033	up	ILMN_2184612	C3orf52	79669	NM_024616.1	Homo sapiens chromosome 3 open reading frame 52 (C3orf52), mRNA.	chr3	TTGCCTAGTGCTACAAACCTTCCTGTGGGACTCAGTGTCTTCAGGCAATG	NM_024616.1	C3ORF52	ILMN_22952		FLJ23186; TTMP
7320520	1.55079	0.633005	1.55079	up	ILMN_1663648	MTUS1	57509	NM_020749.3	Homo sapiens mitochondrial tumor suppressor 1 (MTUS1), nuclear gene encoding mitochondrial protein, transcript variant 5, mRNA.	chr8	TACGACTGACGGCCAAAGGATTGCTTCGAAACCTTCGACTTCCTTCAGGG	NM_020749.3	MTUS1	ILMN_4658		MTSG1; MP44; DKFZp586D1519; ATIP; FLJ14295; KIAA1288; DKFZp686F20243
5080367	1.55087	0.633076	1.55087	up	ILMN_1712389	CKLF	51192	NM_001040138.1	Homo sapiens chemokine-like factor (CKLF), transcript variant 5, mRNA.	chr16	ACATCGCCCCTTCTGCTTCAGTGTGAAAGGCCACGTGAAGATGCTGCGGC	NM_001040138.1	CKLF	ILMN_162781		UCK-1; CKLF1; CKLF4; CKLF2; CKLF3; C32; HSPC224
4830373	1.5511	0.633292	1.5511	up	ILMN_1720114	GMNN	51053	NM_015895.3	Homo sapiens geminin, DNA replication inhibitor (GMNN), mRNA.	chr6	GAGGATTCTCTAGTGGAAGACTCAGAAATTGGCACGTGTGCTGAAGGAAC	NM_015895.3	GMNN	ILMN_20255		Gem; RP3-369A17.3
7330142	1.55219	0.63431	1.55219	up	ILMN_2389876	TGFB1I1	7041	NM_015927.3	Homo sapiens transforming growth factor beta 1 induced transcript 1 (TGFB1I1), transcript variant 2, mRNA.	chr16	AGCCCCCTTACTGGGGGAGGGTCCTTGCAATTCCAGCGAATCGGAGGCCA	NM_015927.3	TGFB1I1	ILMN_27048		TSC-5; ARA55; HIC5; HIC-5
2810327	1.55276	0.634833	1.55276	up	ILMN_1760922	GIT2	9815	NM_014776.2	Homo sapiens G protein-coupled receptor kinase interactor 2 (GIT2), transcript variant 3, mRNA.	chr12	GGAGACAGCAGGGCAGTTCTCTCTCGGGTTCAAAAGACAATGTGGAGCTC	NM_014776.2	GIT2	ILMN_14065		CAT-2; MGC760; KIAA0148; DKFZp686G01261
2320653	1.55367	0.635681	1.55367	up	ILMN_1671568	ECHDC2	55268	NM_018281.2	Homo sapiens enoyl Coenzyme A hydratase domain containing 2 (ECHDC2), mRNA.	chr1	GGTGCTGATCCTACCACCTACTGCTACCTTCCTTAGCTTCACCCTGGCTA	NM_018281.2	ECHDC2	ILMN_6064		FLJ10948
6280725	1.55367	0.635683	1.55367	up	ILMN_3248773	C7orf40	285958	NR_003697.1	Homo sapiens chromosome 7 open reading frame 40 (C7orf40), non-coding RNA.	chr7	CCTGTGCAGGGATGAGGCCTGCCTGTGTTAATACACCTAGTGAGGAGTGG	NR_003697.1	C7ORF40	ILMN_338067		FLJ38860
10546	1.55813	0.639817	1.55813	up	ILMN_2399893	RPS24	6229	NM_001026.3	Homo sapiens ribosomal protein S24 (RPS24), transcript variant 2, mRNA.	chr10	GCCGGCGAATCGTGGTTCTCTTTTCCTCCTTGGCTGTCTGAAGATAGATC	NM_001026.3	RPS24	ILMN_2227		DKFZp686N1586; DBA3
20553	1.55852	0.640179	1.55852	up	ILMN_1655485	C1orf124	83932	NM_001010984.1	Homo sapiens chromosome 1 open reading frame 124 (C1orf124), transcript variant 2, mRNA.	chr1	GGGTGCTACATTCACTCTTGCCTTAGGTATACTGTAACCCAGGTTCTGCC	NM_001010984.1	C1ORF124	ILMN_14527		DKFZP547N043; PRO4323; DDDL1880; dJ876B10.3; RP5-876B10.3
7100114	1.5588	0.640431	1.5588	up	ILMN_1759350	MED27	9442	NM_004269.2	Homo sapiens mediator complex subunit 27 (MED27), mRNA.	chr9	GACGGCCTTCCCCCGACATGGAGGGATTTCCGAACCCTCGAAGCCTTCCA	NM_004269.2	MED27	ILMN_16553		TRAP37; MGC11274; CRSP34; CRAP34; CRSP8; MED27
430523	1.56116	0.64262	1.56116	up	ILMN_2339705	MED8	112950	NM_001001651.1	Homo sapiens mediator of RNA polymerase II transcription, subunit 8 homolog (S. cerevisiae) (MED8), transcript variant 3, mRNA.	chr1	TGCAGGAACCTCAGGATTACAGCAGGTGCAGATGGCAGGAGCTCCAAGCC	NM_001001651.1	MED8	ILMN_20718		MGC19641; MGC17544; ARC32
5860519	1.56201	0.643401	1.56201	up	ILMN_1666894	CSPG4	1464	NM_001897.4	Homo sapiens chondroitin sulfate proteoglycan 4 (CSPG4), mRNA.	chr15	ACTAGGGCAGGCAGCTGGGGGCACTTGGTTCCATGGAGCCTGGATAAACA	NM_001897.4	CSPG4	ILMN_1596		MSK16; MCSP; NG2; MCSPG; MEL-CSPG; HMW-MAA
1770243	1.5635	0.644779	1.5635	up	ILMN_1807423	IGF2BP3	10643	NM_006547.2	Homo sapiens insulin-like growth factor 2 mRNA binding protein 3 (IGF2BP3), mRNA.	chr7	GGACTGGCTTTCTGGTTGGATTTCAGGTAAGATGTGTTTAAGGCCAGAGC	NM_006547.2	IGF2BP3	ILMN_26370		IMP-3; VICKZ3; KOC1; DKFZp686F1078; IMP3
2060477	1.56471	0.645899	1.56471	up	ILMN_1794875	AGPAT9	84803	NM_032717.3	Homo sapiens 1-acylglycerol-3-phosphate O-acyltransferase 9 (AGPAT9), mRNA.	chr4	TCCTTGTTTGAATGCTGTAGATCTGTACCTAGTACCCCTCCCATCTACTG	NM_032717.3	AGPAT9	ILMN_14413		MAG1; AGPAT8; LPAAT-theta; GPAT3; MGC11324
1450280	1.56571	0.646817	1.56571	up	ILMN_1751444	NCAPG	64151	NM_022346.3	Homo sapiens non-SMC condensin I complex, subunit G (NCAPG), mRNA.	chr4	AGTGACAGTTTCAGCTAGGACGAACAGGAGGTGTCAGACTGCTGAAGCCG	NM_022346.3	NCAPG	ILMN_23620		NY-MEL-3; FLJ12450; HCAP-G; MGC126525; CHCG; CAPG
2450053	1.56745	0.648418	1.56745	up	ILMN_1763641	ZNF614	80110	NM_025040.2	Homo sapiens zinc finger protein 614 (ZNF614), mRNA.	chr19	GCTTACACTCCATCCAAACCTAACTCTGCCAACCACTTTTCTCCTATCAG	NM_025040.2	ZNF614	ILMN_715		FLJ21941; MGC120638
7510707	1.57094	0.651629	1.57094	up	ILMN_1656196	E2F6	1876	NM_198256.2	Homo sapiens E2F transcription factor 6 (E2F6), mRNA.	chr2	TGTACCTTGCCCTCTCTCCAGCTCTGCTCCCACATTTTCACATACCTAGC	NM_198256.2	E2F6	ILMN_21495		E2F-6; MGC111545
670376	1.57118	0.651852	1.57118	up	ILMN_1743747	RUSC1	23623	NM_014328.2	Homo sapiens RUN and SH3 domain containing 1 (RUSC1), mRNA.	chr1	GGTGGGCCTGTGGTGATGGTTTGCATCCTTCCTCCCTTGTCCCAATAAAG	NM_014328.2	RUSC1	ILMN_13485		NESCA; DKFZp761A1822
3060255	1.57663	0.656843	1.57663	up	ILMN_2405684	BIRC3	330	NM_182962.1	Homo sapiens baculoviral IAP repeat-containing 3 (BIRC3), transcript variant 2, mRNA.	chr11	GTGGTGGTATGTGCCTGTAGTCCCAGGCTGAGGCAAGAGAATTACTTGAG	NM_182962.1	BIRC3	ILMN_4117		RNF49; MALT2; API2; HIAP1; AIP1; MIHC; HAIP1; CIAP2
6290021	1.57719	0.657352	1.57719	up	ILMN_1776173	PSMD7	5713	NM_002811.3	Homo sapiens proteasome (prosome, macropain) 26S subunit, non-ATPase, 7 (PSMD7), mRNA.	chr16	GCTCTCTGCCTCCGGTCACTCTTGCTGTGGTGCTACGTGGAAGTGAATGG	NM_002811.3	PSMD7	ILMN_23738		P40; S12; MOV34
5050181	1.57804	0.658132	1.57804	up	ILMN_2334204	ERCC6L	54821	NM_017669.2	Homo sapiens excision repair cross-complementing rodent repair deficiency, complementation group 6-like (ERCC6L), mRNA.	chrX	CCAGCTGGTTAATGACGTCTAAGCCTAGTGCTCTAGCTCAAGAGACCTCT	NM_017669.2	ERCC6L	ILMN_16938		FLJ20105; MGC131695; PICH
4180209	1.5786	0.658646	1.5786	up	ILMN_1786601	PLAGL2	5326	NM_002657.2	Homo sapiens pleiomorphic adenoma gene-like 2 (PLAGL2), mRNA.	chr20	CCACTTGCACCTCTCCACCTTTGGCACTAGAACTCCTGAGACACCACTTC	NM_002657.2	PLAGL2	ILMN_23071		FLJ23283
520528	1.5818	0.661563	1.5818	up	ILMN_1695357	CCDC99	54908	NM_017785.3	Homo sapiens coiled-coil domain containing 99 (CCDC99), mRNA.		GCTTGACTCTAACCTGGAGAGCTTCTTAAGTGATGCCCCTTCATGGAGCT	NM_017785.3	CCDC99	ILMN_29954		FLJ20364
2360452	1.58623	0.665605	1.58623	up	ILMN_1805737	PFKP	5214	NM_002627.3	Homo sapiens phosphofructokinase, platelet (PFKP), mRNA.	chr10	TATGACGTGTCGGACTCAGGCCAGCTGGAACATGTGCAGCCCTGGAGTGT	NM_002627.3	PFKP	ILMN_16104		PFKF; PFK-C; FLJ40226
5720278	1.58769	0.666933	1.58769	up	ILMN_3236713	SNHG1	23642	NR_003098.1	Homo sapiens small nucleolar RNA host gene 1 (non-protein coding) (SNHG1), non-coding RNA.	chr11	GGCACCCAGACTTTGCTGCCTTTCTTACATGATCCAGGCCCAGAACCCAA	NR_003098.1	SNHG1	ILMN_169881		U22HG; UHG
3990131	1.59035	0.669349	1.59035	up	ILMN_1815924	NUP107	57122	NM_020401.2	Homo sapiens nucleoporin 107kDa (NUP107), mRNA.	chr12	GCTCAGAGAGTCCTCTCTAATGCTCCTAGACCAGGGACTTGACCCATTAG	NM_020401.2	NUP107	ILMN_24111		NUP84
1690348	1.59081	0.669762	1.59081	up	ILMN_1799814	WDR57	9410	NM_004814.1	Homo sapiens WD repeat domain 57 (U5 snRNP specific) (WDR57), mRNA.	chr1	TGCCCGGCCATGCTGGCTCCATCAATGAAGTGGCTTTCCACCCTGATGAG	NM_004814.1	WDR57	ILMN_25113		SPF38; HPRP8BP; PRPF8BP; PRP8BP; SFP38; RP11-490K7.3
10451	1.59573	0.674214	1.59573	up	ILMN_3230880	BEND7	222389	NM_001100912.1	Homo sapiens BEN domain containing 7 (BEND7), transcript variant 2, mRNA.	chr10	CCACAGCTTGGGGTGTTCAGCACTTGAGGACGGGTGGAGCTTGTTCAACC	NM_001100912.1	BEND7	ILMN_340054		MGC35247; FLJ40283
1850092	1.5996	0.677709	1.5996	up	ILMN_2413158	PODXL	5420	NM_001018111.1	Homo sapiens podocalyxin-like (PODXL), transcript variant 1, mRNA.	chr7	GTCACGGTCACTAGCTGATCCCTCAGGTCTGCTGCAAACACAGCATGGAG	NM_001018111.1	PODXL	ILMN_24120		MGC138240; PCLP; Gp200
4850500	1.60419	0.681843	1.60419	up	ILMN_1727633	PVRL3	25945	NM_015480.1	Homo sapiens poliovirus receptor-related 3 (PVRL3), mRNA.	chr3	CACCCTTCAGCCTACAATTCAGTGGCATCCCTCAACTGCTGACATCGAGG	NM_015480.1	PVRL3	ILMN_2284		PRR3; PPR3; DKFZP566B0846; CDw113; CD113; PVRR3; FLJ90624; nectin-3
1410242	1.60982	0.686902	1.60982	up	ILMN_2048700	ATAD2	29028	NM_014109.2	Homo sapiens ATPase family, AAA domain containing 2 (ATAD2), mRNA.	chr8	GGCTTTGGCAATTCTTTCTCAGCCTACACCCTCACTTGTTGTGGATCATG	NM_014109.2	ATAD2	ILMN_172027		MGC5254; MGC142216; DKFZp667N1320; MGC29843; PRO2000; MGC131938
1030333	1.61228	0.689105	1.61228	up	ILMN_1720048	CCL2	6347	NM_002982.3	Homo sapiens chemokine (C-C motif) ligand 2 (CCL2), mRNA.	chr17	CAGGATTCCATGGACCACCTGGACAAGCAAACCCAAACTCCGAAGACTTG	NM_002982.3	CCL2	ILMN_25185		SMC-CF; MCP1; MCAF; HSMCR30; GDCF-2; SCYA2; HC11; MGC9434; MCP-1; GDCF-2 HC11
3610735	1.61356	0.690243	1.61356	up	ILMN_1671766	F12	2161	NM_000505.3	Homo sapiens coagulation factor XII (Hageman factor) (F12), mRNA.	chr5	CTCCTTGGTGATTCCGCAGTGAGAGAGTGGCTGGGGCATGGAAGGCAAGA	NM_000505.3	F12	ILMN_181878		HAE3; HAF; HAEX
4610433	1.61483	0.691385	1.61483	up	ILMN_1707727	ANGPTL4	51129	NM_139314.1	Homo sapiens angiopoietin-like 4 (ANGPTL4), transcript variant 1, mRNA.	chr19	GGGACACAAGCAGGCGCCAATGGTATCTGGGCGGAGCTCACAGAGTTCTT	NM_139314.1	ANGPTL4	ILMN_20440		HFARP; ANGPTL2; PGAR; NL2; pp1158; PPARG; ARP4; FIAF
3290209	1.6163	0.692698	1.6163	up	ILMN_1758293	UBR7	55148	NM_001100417.1	Homo sapiens ubiquitin protein ligase E3 component n-recognin 7 (putative) (UBR7), transcript variant 3, mRNA.	chr14	AGGGAAGATTGCCCAGGCCACTGACAGGAGCGATCCCCTAATGGATACCC	NM_001100417.1	UBR7	ILMN_307543		FLJ10483; MGC9518
4150669	1.61751	0.693773	1.61751	up	ILMN_1732799	CD34	947	NM_001773.1	Homo sapiens CD34 antigen (CD34), transcript variant 2, mRNA.	chr1	AGCCCAGATCAGCTCCTAACCCTTATCACCAGCTGCCTCTTCTGTGGGTG	NM_001773.1	CD34	ILMN_137184
1580435	1.61964	0.695669	1.61964	up	ILMN_1705750	TGM2	7052	NM_004613.2	Homo sapiens transglutaminase 2 (C polypeptide, protein-glutamine-gamma-glutamyltransferase) (TGM2), transcript variant 1, mRNA.	chr20	CTCCTGCTCTTTCTACATGACTGGGCCTCCCTTGGGCTGGAAGAATTGGG	NM_004613.2	TGM2	ILMN_170198		TGC; TG2
5910148	1.61979	0.695804	1.61979	up	ILMN_1694233	ACYP1	97	NM_001107.3	Homo sapiens acylphosphatase 1, erythrocyte (common) type (ACYP1), transcript variant 1, mRNA.	chr14	GGTCCCATCTCCAAGGTGCGTCATATGCAGGAATGGCTTGAAACAAGAGG	NM_001107.3	ACYP1	ILMN_22509		ACYPE
6060440	1.62112	0.696992	1.62112	up	ILMN_3178302	FNDC3B	64778	NM_001135095.1	Homo sapiens fibronectin type III domain containing 3B (FNDC3B), transcript variant 2, mRNA.	chr3	CCCTGGCACAAGAAATTCCAGTCATGTGAAGCAAACTGCCCTTTGTCCTC	NM_001135095.1	FNDC3B	ILMN_364046
5130154	1.62113	0.696998	1.62113	up	ILMN_1725485	RGS17	26575	NM_012419.4	Homo sapiens regulator of G-protein signaling 17 (RGS17), mRNA.	chr6	GGAAAATCCTAATGGGGATTCCTCTGGTTGTTCACTGCCAAAACTGTGGC	NM_012419.4	RGS17	ILMN_25210		RGS-17; hRGS17; RGSZ2
3190470	1.62155	0.697377	1.62155	up	ILMN_1789123	PLK4	10733	NM_014264.3	Homo sapiens polo-like kinase 4 (Drosophila) (PLK4), mRNA.	chr4	GGGTCCCAGTTGGTTGTGCAGGCAGGAGTGTCTTCTATCAGTTATACCTC	NM_014264.3	PLK4	ILMN_167207		SAK; STK18
7380102	1.63122	0.705947	1.63122	up	ILMN_2251804	SMC4	10051	NM_001002800.1	Homo sapiens structural maintenance of chromosomes 4 (SMC4), transcript variant 2, mRNA.	chr3	ATTTTCGAGTGAAGGACCCGGAGCCGAAACACCGGTAGGAGCGGGGAGGT	NM_001002800.1	SMC4	ILMN_16070		SMC4L1; CAPC; hCAP-C
7550202	1.63441	0.708767	1.63441	up	ILMN_1700413	MAFF	23764	NM_012323.2	Homo sapiens v-maf musculoaponeurotic fibrosarcoma oncogene homolog F (avian) (MAFF), transcript variant 1, mRNA.	chr22	ACCTGCGGCTCAGAGCGGAGGGGAGACTGACCGGAGCGCGGATCGGGACA	NM_012323.2	MAFF	ILMN_13774		U-MAF
2140630	1.63492	0.709224	1.63492	up	ILMN_1754912	GLE1	2733	NM_001003722.1	Homo sapiens GLE1 RNA export mediator homolog (yeast) (GLE1), transcript variant 1, mRNA.	chr9	GTGGCAGGGTGTGTTTGTGGGGGAGTGTTCACTGGTACTCTTGAGTGGCC	NM_001003722.1	GLE1	ILMN_19199		hGLE1
5270112	1.63638	0.71051	1.63638	up	ILMN_1797728	HMGCS1	3157	NM_002130.6	Homo sapiens 3-hydroxy-3-methylglutaryl-Coenzyme A synthase 1 (soluble) (HMGCS1), transcript variant 2, mRNA.	chr5	GCCGGCAATGGGCAGGCCTGCAAATACTGGCACAGAGCATTAATCATACA	NM_002130.6	HMGCS1	ILMN_18980		MGC90332; HMGCS
6960349	1.63698	0.71104	1.63698	up	ILMN_1669905	DCP2	167227	NM_152624.4	Homo sapiens DCP2 decapping enzyme homolog (S. cerevisiae) (DCP2), mRNA.	chr5	CTTCCAAAGACCCACTAGAATGTCAGCTGTACTCTGTACTCTCCACTGAG	NM_152624.4	DCP2	ILMN_179808		NUDT20; FLJ33245
5290161	1.64441	0.717567	1.64441	up	ILMN_2390310	C17orf91	84981	NM_001001870.1	Homo sapiens chromosome 17 open reading frame 91 (C17orf91), transcript variant 2, mRNA.	chr17	CTCCATCCAGATGGTGGAGTACCGCGCAGACATTAAAAGTCATGTAAAAG	NM_001001870.1	C17ORF91	ILMN_17772		DKFZp686O06159; MGC14376; MGC149751
2970730	1.6466	0.719491	1.6466	up	ILMN_2308849	MYADM	91663	NM_001020820.1	Homo sapiens myeloid-associated differentiation marker (MYADM), transcript variant 4, mRNA.	chr19	GTGTAGTGCACACGCACGGGTGTTTCTGTGTGCTAGTTGCTTCTTGCTGC	NM_001020820.1	MYADM	ILMN_8340		SB135
4860685	1.65907	0.730375	1.65907	up	ILMN_1751227	LOC401321	401321	XM_379483.3	PREDICTED: Homo sapiens hypothetical LOC401321 (LOC401321), mRNA.	chr7	GAGCTCCGCTCTTAAGACACGAGTCTGCCGACGCTCCCGGCCGAATAAAA	XM_379483.3	LOC401321	ILMN_32237
4640184	1.66484	0.735385	1.66484	up	ILMN_1798458	KIAA1026	23254	NM_001018000.2	Homo sapiens kazrin (KIAA1026), transcript variant B, mRNA.	chr1	CACGAGTGTGAACCTCTCTCCCCTGCGTCGCCACCTCTGTAATTGATGTA	NM_001018000.2	KIAA1026	ILMN_3555		RP1-21O18.1
3420296	1.67489	0.744069	1.67489	up	ILMN_1805175	TGFA	7039	NM_001099691.1	Homo sapiens transforming growth factor, alpha (TGFA), transcript variant 2, mRNA.	chr2	ACCCCTGCCCTCTAGTTGGTTCTGGGCTTTGATCTCTTCCAACCTGCCCA	NM_001099691.1	TGFA	ILMN_307525		TFGA
290053	1.67674	0.745659	1.67674	up	ILMN_1694223	DGCR8	54487	NM_022720.5	Homo sapiens DiGeorge syndrome critical region gene 8 (DGCR8), mRNA.	chr22	CCCCTAAAGGTTGGGGAGCCTCGCTGTGTCTTGCTGTTCCCAGGCACCAC	NM_022720.5	DGCR8	ILMN_1552		Gy1; DGCRK6; C22orf12
7100021	1.68071	0.749075	1.68071	up	ILMN_1713952	C1orf106	55765	NM_018265.1	Homo sapiens chromosome 1 open reading frame 106 (C1orf106), mRNA.	chr1	CCCTGCTTGGATGCTGTGCTTTTCCGGTTTGTCTCTAAGCCCCTTTCTCC	NM_018265.1	C1ORF106	ILMN_21408		MGC125608; FLJ10901
1430152	1.68135	0.749622	1.68135	up	ILMN_1776653	SCML1	6322	NM_001037540.1	Homo sapiens sex comb on midleg-like 1 (Drosophila) (SCML1), transcript variant 1, mRNA.	chrX	CTGTAGATTGGTTTCCATACAGGGAAGTTCTCCGTCCTATGCAATGTTTC	NM_001037540.1	SCML1	ILMN_163338
290315	1.69382	0.760278	1.69382	up	ILMN_1675501	SENP5	205564	NM_152699.3	Homo sapiens SUMO1/sentrin specific peptidase 5 (SENP5), mRNA.	chr3	ACATGCCCCGAGTGCGGAAGAGGATTTACAAGGAGCTATGTGAGTGCCGG	NM_152699.3	SENP5	ILMN_24031		MGC27076; FLJ42398
2190010	1.71087	0.774727	1.71087	up	ILMN_2077550	RACGAP1	29127	NM_013277.2	Homo sapiens Rac GTPase activating protein 1 (RACGAP1), mRNA.	chr12	CTTGGCCCCCATACCCCCAACCTTGTCCAGTGGAGCCCAACTTCTAAAGG	NM_013277.2	RACGAP1	ILMN_172963		HsCYK-4; MgcRacGAP; ID-GAP
2340082	1.71217	0.775828	1.71217	up	ILMN_1667561	IFRD1	3475	NM_001550.2	Homo sapiens interferon-related developmental regulator 1 (IFRD1), transcript variant 1, mRNA.	chr7	GACAAGAGTTCTGGGTACAATTTTGGGATCTAGTTCCCCTGGAAAAGCTG	NM_001550.2	IFRD1	ILMN_23042		PC4; TIS7
730576	1.71321	0.776704	1.71321	up	ILMN_2086105	SPRY4	81848	NM_030964.2	Homo sapiens sprouty homolog 4 (Drosophila) (SPRY4), mRNA.	chr5	GGGCATCCTGCGAGCCTCACTAGCCTTCTGGTTCATGCCTTTGACAAGCA	NM_030964.2	SPRY4	ILMN_27154
4040706	1.73572	0.795534	1.73572	up	ILMN_2341229	CD34	947	NM_001773.2	Homo sapiens CD34 molecule (CD34), transcript variant 2, mRNA.	chr1	GTTGATTTCTTTCCAGAGGGGTTGAGCAGGGATCCTGGTTTCAATGACGG	NM_001773.2	CD34	ILMN_21405
4150204	1.73852	0.797858	1.73852	up	ILMN_1790338	PRRX2	51450	NM_016307.3	Homo sapiens paired related homeobox 2 (PRRX2), mRNA.	chr9	TTGGAGGGGTTGGGCCGGAAGGTGGAAGAGCCTGCCAAGGACCTCATTTA	NM_016307.3	PRRX2	ILMN_9456		PMX2; MGC19843; PRX2
6040070	1.75761	0.813619	1.75761	up	ILMN_3240520	ELTD1	64123	NM_022159.3	Homo sapiens EGF, latrophilin and seven transmembrane domain containing 1 (ELTD1), mRNA.	chr1	CTTTGGCTATCTAAGCCCAGCCGTGGTAGTTGGATTTTCGGCAGCACTAG	NM_022159.3	ELTD1	ILMN_309431		ETL; KPG_003
6980010	1.75798	0.813921	1.75798	up	ILMN_1749821	MED28	80306	NM_025205.3	Homo sapiens mediator complex subunit 28 (MED28), mRNA.	chr4	GGGAGTTTTAGTCGTAGGCCTTATGATAATTACCCCGCGGTGGTGTGTAG	NM_025205.3	MED28	ILMN_14574		DKFZP434N185; magicin; 1500003D12Rik; EG1
10131	1.75804	0.81397	1.75804	up	ILMN_1670547	GRM1	2911	NM_000838.2	Homo sapiens glutamate receptor, metabotropic 1 (GRM1), mRNA.	chr6	CCCTATACCAAGAGGGCCGAAACTCTTCACCTTGATGTATGTTCTGATAC	NM_000838.2	GRM1	ILMN_180585		MGLUR1A; mGlu1; GPRC1A; GRM1A; MGLUR1
5090491	1.76538	0.819979	1.76538	up	ILMN_1697864	CXorf38	159013	NM_144970.1	Homo sapiens chromosome X open reading frame 38 (CXorf38), mRNA.	chrX	ACAGGAACCTGGGAGACAAACACCTGACAGGAAGGCCTGAGGTTGCCCGT	NM_144970.1	CXORF38	ILMN_24514		MGC39350
870338	1.76987	0.823647	1.76987	up	ILMN_1762899	EGR1	1958	NM_001964.2	Homo sapiens early growth response 1 (EGR1), mRNA.	chr5	CGTCTTGGTGCCTTTTGTGTGATGCGCCTTGCTGATGGCTTGACATGTGC	NM_001964.2	EGR1	ILMN_20932		G0S30; AT225; TIS8; ZNF225; NGFI-A; KROX-24; ZIF-268
6840075	1.79331	0.842626	1.79331	up	ILMN_2172174	NP	4860	NM_000270.1	Homo sapiens nucleoside phosphorylase (NP), mRNA.	chr14	CTGTGGAGATGCCCAGGATTTGACTCGGGCCTTAGAACTTTGCATAGCAG	NM_000270.1	NP	ILMN_18063		PNP; PUNP; MGC125916; MGC125915; MGC117396; PRO1837
6200201	1.79538	0.844286	1.79538	up	ILMN_1802819	DEPDC1	55635	NM_017779.3	Homo sapiens DEP domain containing 1 (DEPDC1), mRNA.	chr1	CACATTAGACTCACCCGAGGAATTTTAAAACAGCCTATATGCCCAGGGCC	NM_017779.3	DEPDC1	ILMN_25582		SDP35; FLJ20354; DEP.8
6180253	1.85279	0.889702	1.85279	up	ILMN_1652777	CDC42EP2	10435	NM_006779.2	Homo sapiens CDC42 effector protein (Rho GTPase binding) 2 (CDC42EP2), mRNA.	chr11	ACGTCGTACCTGACGCTGAGCCTGTCATGAGAATGCAACAGGAGCAAACC	NM_006779.2	CDC42EP2	ILMN_3335		CEP2; BORG1
670286	1.87119	0.903954	1.87119	up	ILMN_1802615	CDK6	1021	NM_001259.5	Homo sapiens cyclin-dependent kinase 6 (CDK6), mRNA.	chr7	GCCATTCTTACCTGCCCCTTACTCTGACTTATTGGGAAAGGGAGAACTGC	NM_001259.5	CDK6	ILMN_178275		PLSTIRE; MGC59692
5050162	1.89343	0.921003	1.89343	up	ILMN_1780582	CD83	9308	NM_001040280.1	Homo sapiens CD83 molecule (CD83), transcript variant 2, mRNA.	chr6	GCCTTCTGTAGGAATTCTTTTGGGGAAGTGAGGAAGCCAGGTCCACGGTC	NM_001040280.1	CD83	ILMN_166338		HB15; BL11
2750367	1.90214	0.927622	1.90214	up	ILMN_2098446	PMAIP1	5366	NM_021127.1	Homo sapiens phorbol-12-myristate-13-acetate-induced protein 1 (PMAIP1), mRNA.	chr18	CAGCCTAGAGGCAGCTATTTTACCATCTGGTATTTATGGTCTAATTTGTA	NM_021127.1	PMAIP1	ILMN_25637		APR; NOXA
6620026	2.00063	1.00045	2.00063	up	ILMN_2328666	CD83	9308	NM_004233.3	Homo sapiens CD83 molecule (CD83), transcript variant 1, mRNA.	chr6	TGGGTGCTCGCCCACTTGTCCCACTATCTGGGTGCATGATCTTGAGCAAG	NM_004233.3	CD83	ILMN_181889		HB15; BL11
7320703	2.23831	1.16241	2.23831	up	ILMN_2100085	WDR47	22911	NM_014969.3	Homo sapiens WD repeat domain 47 (WDR47), mRNA.	chr1	GCAGCAGCAGTTATGTGACGCAACACTTGATGGTACAGTAAATTTACTGG	NM_014969.3	WDR47	ILMN_163009		KIAA0893; FLJ90135
5080021	2.30833	1.20685	2.30833	up	ILMN_1776181	BIRC3	330	NM_001165.3	Homo sapiens baculoviral IAP repeat-containing 3 (BIRC3), transcript variant 1, mRNA.	chr11	CCAGGAGTTTGAATCCATCCTGGGCAGCATACTGAGACCCTGCCTTTAAA	NM_001165.3	BIRC3	ILMN_3897		RNF49; MALT2; MIHC; HAIP1; API2; HIAP1; AIP1; CIAP2
7040148	2.41513	1.2721	2.41513	up	ILMN_1741869	WDR47	22911	NM_014969.4	Homo sapiens WD repeat domain 47 (WDR47), mRNA.	chr1	TTCCGCAGTGCTTTCAGTCTTCCATGTGAGCTCGTGCTGCTGTGACCTGC	NM_014969.4	WDR47	ILMN_163009		KIAA0893; FLJ90135
7650523	2.92655	1.5492	2.92655	up	ILMN_1760412	SHISA2	387914	NM_001007538.1	Homo sapiens shisa homolog 2 (Xenopus laevis) (SHISA2), mRNA.	chr13	CCCACACTGTTCTTGATTTCCTCTCTCTTTCAGGCCTCAACAGGCACTGT	NM_001007538.1	SHISA2	ILMN_28602		bA398O19.2; WGAR9166; C13orf13; PRO28631
