# Supplementary material for: MITF and BRN2 contribute to metastatic growth after dissemination of melanoma
Source: Sci Rep. 2017 Sep 7;7:10909. doi: 10.1038/s41598-017-11366-y (PMC5589904; doi:10.1038/s41598-017-11366-y)
Supplement: Supplementary file 4 — Supplementary Table S3 [file 41598_2017_11366_MOESM4_ESM.xls]

## Sheet: A02 shMITF Upstream Regs
Analysis	ID	Upstream Regulator	Exp Fold Change	Molecule Type	Predicted Activation State	Activation z-score	p-value of overlap	Target molecules in dataset	Mechanistic Network
A02 shMITF UP AND DOWN		MITF	-2.754	transcription regulator	Inhibited	-6.507	1.06e-32	ACP5,ALCAM,AMDHD2,APOE,APOLD1,ASAH1,ATP6V1B2,ATP6V1C1,AURKB,BEST1,BIRC7,CA14,CAPN3,CD151,CDK2,CENPM,CHKA,CLCN7,CXCL8,DCT,FBXO32,GAPDHS,GMPR,GNPTAB,GPM6B,GPNMB,GPR137B,GYG2,HPS4,IRF4,ITGA3,ITPKB,KAZN,LIG1,LYST,MBP,MICAL1,MITF,MLANA,OSTM1,PHACTR1,PIR,PMEL,POU3F2,PSEN2,QDPR,RAB27A,RRAGD,SCARB1,SEMA3C,SEMA6A,SLC45A2,SORT1,ST3GAL6,TBC1D16,TDRD7,TMEM251,TNFRSF14,TXNIP,TYRP1,UBL3,VAT1,ZFYVE16,
A02 shMITF UP AND DOWN		TGFB1		growth factor	Activated	7.404	4.28e-27	ABCC2,ABCD1,ACTG2,ADAM19,ADM,AHNAK,AHR,AIF1L,AIM2,ANGPTL4,ANXA2,APOE,APP,ASNS,ATF4,ATXN1,AXL,BCL6,BDNF,BTG1,CADM1,CARS,CAV1,CAV2,CD14,CD83,CDC25A,CDH11,CDH2,CDK2,CDKN1A,CEACAM1,CITED2,CLEC2D,CNN2,COL11A1,COL5A1,CPQ,CRIP2,CSRP1,CSRP2,CST3,CTGF,CTSD,CTSH,CXCL1,CXCL8,CYR61,DCN,DDIT4,DKK3,ENPP1,FLNB,FLRT1,FSCN1,FTH1,FXYD5,GADD45B,GAS7,GDF15,GMPR,GNG2,GPRC5A,HEY1,HMOX1,HNRNPC,HTR2B,ID1,ID3,IER3,IGFBP5…	CEBPB,CTNNB1,ELK1,FGF2,FOS,IFNG,IL1B,JUN,MYC,NFKBIA,NFkB (complex),RELA,SMAD2,SMAD3,SMAD4,SP1,STAT3,TGFB1,TNF,TP53,Tgf beta
A02 shMITF UP AND DOWN		SMARCA4		transcription regulator	Activated	4.107	1.1e-23	ADGRG1,AHNAK,AHR,AIM2,ALDH1A3,ANGPTL2,ANXA2P3,ARRDC4,ASNS,ATP2B4,AZGP1,BIRC7,C15orf52,CA14,CDC25A,CDH11,CDK2,CDKN1A,CLDND1,CTGF,CTSH,CYP4B1,DCT,DYNLT3,ELOVL6,FAM167A,FHL2,FLNB,GSTO1,GULP1,HEY1,HLA-B,ID3,IER3,IFITM3,IGFBP5,IGFBP7,IL11,IL6,IL7R,ITGA3,ITGAV,ITGB1,JUN,KHDRBS3,LOX,MAFF,MAP1B,MXD4,MYLK,NIM1K,NR2F2,NTNG1,OCIAD2,PAEP,PERP,PHLDA2,PLAT,PLAUR,PMEL,PPAP2B,RAB38,RAC2,RGS1,RGS2,S100A6,SCG5,SCH…	CD44,CTNNB1,ELK1,FOXO1,JUN,MYC,RELA,SMAD3,SMARCA4,SNAI1,STAT3
A02 shMITF UP AND DOWN		ERBB2		kinase	Activated	2.891	6.5e-23	ACSL4,ADAM19,AHNAK,ALDOC,ANG,ANGPTL2,ANGPTL4,ANXA2,APLP2,ATF4,BNIP3,CADM1,CDC25A,CDH11,CDH2,CDK6,CDKN1A,CES1,CHCHD10,COL5A1,COL5A2,CRADD,CTGF,CXCL8,CYP4B1,DAP,EBP,ELL2,EMP1,ERBB3,FEZ2,FSCN1,G3BP1,GBE1,ID1,IDH1,IGFBP5,IL6,ITGA6,ITGB1,JUN,KCNN4,LAMB1,LAMP2,LTBP3,MACF1,MAP1B,MITF,MME,MMP16,NDRG1,NFIB,NUCB2,P4HA2,PHLDA2,PLAT,PLAUR,PMEPA1,PRKCDBP,PTGS2,PTRF,S100A6,SCARB1,SCG5,SIRPA,SKP2,SLC2A1,SMTN,SN…	Akt,CTNNB1,EGFR,EGR1,ERBB2,ERBB4,FOS,FOXM1,FOXO1,JUN,MYC,NFE2L2,NFkB (complex),RELA,SMAD3,SMAD4,SP1,STAT3
A02 shMITF UP AND DOWN		TNF		cytokine	Activated	2.251	6.84e-23	ABCC2,ACADVL,ACP5,ADGRG6,ADM,ADRB2,ALCAM,ALDH1A3,ANGPTL4,ANXA1,APAF1,APOE,APP,ARRDC3,ATF4,BCL6,BDNF,BIRC2,BIRC7,BTG1,CAV1,CCL28,CD14,CD83,CDH11,CDH2,CDK2,CDKN1A,CITED2,CLASP1,CRADD,CTGF,CXCL1,CXCL5,CXCL8,CYP1B1,CYP27A1,CYR61,DCN,DDIAS,DHRS3,DKK1,DUSP5,EMP1,FBXO32,FSCN1,FTH1,GADD45B,GDF15,HERC5,HLA-B,HMOX1,HRK,ID1,ID3,IER3,IFNGR1,IFNGR2,IGFBP1,IGFBP5,IL11,IL6,IL7R,IRF4,IRS1,IRS2,ITGA6,ITGAV,ITGB1,…	CEBPB,CREBBP,ESR1,ESR2,HIF1A,IFNG,IL1B,IL6,JUN,NFKBIA,NFkB (complex),RELA,SP1,STAT3,TNF,TP53,beta-estradiol
A02 shMITF UP AND DOWN		dexamethasone		chemical drug		0.447	7.68e-21	ABCB4,ABCC2,ACTG2,ADM,ADRB2,ALCAM,ANGPTL4,ANGPTL7,ANXA1,APOE,APP,ARHGEF2,ARRB1,ASNS,ATF4,ATP1B1,ATP6V1B2,BCL6,BDNF,BIRC2,BTG1,BTN3A2,CA8,CARS,CAV1,CD83,CDK2,CDKN1A,CEACAM1,CEP70,CES1,COL11A1,CST3,CTGF,CTNNAL1,CTSD,CTSL,CXCL1,CXCL8,CYP1B1,CYP27A1,CYR61,DCN,DCT,DDIT4,DHCR24,DNM1L,DUSP5,ELOVL6,ENC1,ENO2,ENPP1,ERRFI1,EZR,FANCE,FBXO32,FGGY,FLNB,FOXN3,FTH1,GADD45B,GDF15,GSTM1,HMOX1,ID1,IER3,IFITM3,IFNG…	FOXO1,HIF1A,IGF1,IL6,JUN,NFkB (complex),NR3C1,Nr1h,RELA,SMAD3,SMAD4,SP1,STAT3,TGFB1,TNF,TP53,dexamethasone
A02 shMITF UP AND DOWN		beta-estradiol		chemical - endogenous mammalian		-0.492	1.61e-20	ACADVL,ACP5,ADM,ADRB2,AHR,ALCAM,ANKS1B,ANXA1,APAF1,APOE,APP,ART3,ATP1B1,BCL6,BDNF,BICD1,BTG1,CAV1,CAV2,CD14,CDC25A,CDCA7,CDH11,CDH2,CDK2,CDKN1A,CENPM,CITED2,CKB,CNN2,COL13A1,CRADD,CRIM1,CTGF,CTSD,CTSH,CTSL,CUBN,CXCL1,CXCL8,CYP1B1,CYP4B1,CYR61,DCN,DDIT4,DHCR7,DKK1,E2F3,EMP1,ENC1,ERBB3,FEZ2,FHL2,FOXN3,FXYD5,GADD45B,GMFB,GPR137B,GPRC5A,HES6,HMGCS1,HMOX1,HRK,HSPA2,ID1,IER3,IFNGR2,IGFBP1,IGFBP5,IL6,IL…	CEBPB,ESR1,ESR2,HIF1A,JUN,MYC,NFkB (complex),NR3C1,PGR,RELA,SMAD3,SMAD4,SP1,STAT3,TGFB1,TNF,TP53,beta-estradiol,estrogen receptor,progesterone
A02 shMITF UP AND DOWN		PD98059		chemical - kinase inhibitor	Inhibited	-3.382	4.27e-19	ABCC2,ACOT7,ANXA1,ARRB1,ATF4,BCL6,BDNF,BNIP3,CAV1,CD14,CD83,CDC25A,CDH2,CDK2,CDKN1A,CTGF,CTSH,CTSL,CXCL1,CXCL5,CXCL8,CYP1B1,DCBLD2,DHRS3,DUSP5,E2F3,EI24,EMP1,ENO2,ERRFI1,FTH1,GAS7,HMOX1,HYOU1,ID3,IER3,IGF2BP2,IGFBP1,IL6,ITGAV,ITGB1,JUN,LAMP2,MITF,NGF,NQO1,PAWR,PHLDA2,PLAT,PLAUR,PTGS2,RETSAT,RGS1,RNASE4,RUNX1,S100A10,SCARB1,SIRPA,SLC2A1,SLC38A2,SLC3A2,SNAI2,SOCS2,SPRY2,STOM,THBS1,TSC22D1,TWIST1,TX…	CEBPB,CTNNB1,EGF,ELK1,FGF2,FOS,IL1B,JUN,MYC,NFkB (complex),PD98059,RAF1,RELA,SMAD3,SP1,STAT3,TP53
A02 shMITF UP AND DOWN		TP53		transcription regulator		1.819	7.63e-18	ABCB4,ABCC2,ACADVL,ADRB2,ANXA1,ANXA2,APAF1,APOE,APP,ARHGEF2,ASNS,ATF4,ATXN1,AURKB,BIRC2,BNIP3,BTG1,CA9,CARS,CAV1,CAV2,CDC25A,CDK2,CDKN1A,CITED2,CKB,CNN2,COL5A2,CSRP1,CTGF,CTSD,CTSH,CXCL1,CXCL8,CYR61,DDIAS,DDIT4,DHCR24,DHCR7,DKK1,DKK3,DNM1L,DNTTIP1,DUSP5,EI24,EZR,FAT1,FHL2,FOXM1,FRMD4A,GDF15,GLIPR1,GLRX,GSTM1,HERC5,HLA-B,HMGCS1,HMOX1,HRASLS,ID1,ID3,IDH1,IER3,IGFBP5,IGFBP7,IL6,IRS1,JUN,KCNG1,KCNN4,…	ARNT,CDKN1A,CEBPA,CREBBP,EP300,HIF1A,JUN,MAX,MYC,NFkB (complex),PPARG,RB1,RELA,SP1,SREBF1,STAT3,TNF,TP53,VHL
A02 shMITF UP AND DOWN		HIF1A		transcription regulator	Activated	5.01	1.59e-17	ADM,ALDOC,ANGPTL4,ANKRD37,APOE,ASNS,AXL,BIRC2,BNIP3,CA9,CARS,CAV1,CDH2,CDKN1A,CHKA,CITED2,CTGF,CTSD,CXCL8,CYR61,ENO2,ERO1A,FHL2,FSCN1,GADD45B,GBE1,HES6,HILPDA,HMOX1,HRK,IGFBP5,IL6,IRS2,ITGAV,JUN,KDM3A,LOX,MAFF,MITF,NDRG1,NT5E,P4HA1,P4HA2,PLAUR,PLOD2,PMAIP1,PRKCA,PTGS2,SCG2,SDC4,SLC2A1,SLC2A3,SPAG4,STC2,TGFA,TMEM45A,VEGFA,	AHR,ARNT,Akt,CEBPA,EGR1,EPAS1,FOXM1,FOXO1,HIF1A,JUN,MYC,NFE2L2,NFkB (complex),PPARA,PPARG,RELA,RUNX2,SP1,STAT3,TP53,VHL
A02 shMITF UP AND DOWN		progesterone		chemical - endogenous mammalian		1.304	8.46e-17	ABCB4,ACOT7,ACP5,ADM,ADRB2,APOE,ART3,ATP1B1,ATP6V1B2,BCL6,BDNF,CADM1,CAV1,CDC25A,CDH11,CDH2,CDK2,CDKN1A,CES1,CITED2,CST3,CTDSPL,CXCL8,CYP1B1,DKK1,E2F3,ELL2,ENC1,ENPP1,ERRFI1,EZR,FTH1,GGCT,HEY1,HSPA2,ID1,ID3,IGFBP1,IGFBP5,IL6,IRS1,IRS2,ITGB1,JUN,KCNG1,KLF9,LIG1,MBP,MCOLN2,MINOS1-NBL1/NBL1,MME,NDRG1,NME2,NOP16,PDK3,PLK2,PNKD,PPAP2B,PRNP,PRSS23,PTGS2,RNASE4,RTN4,S100A6,SKP2,SLC2A3,TGFBI,TIMP3,TNFRSF…	AHR,AR,CEBPB,CTNNB1,Ca2+,Creb,EP300,ERK1/2,FOS,IL6,JUN,NFkB (complex),NOTCH1,NR3C1,PGR,RELA,SMAD3,SP1,STAT3,TP53,estrogen receptor,progesterone,testosterone
A02 shMITF UP AND DOWN		IFNG		cytokine	Activated	3.588	9.43e-17	ADGRG1,ADM,AHR,AIF1L,AIM2,ALDH1A3,ANGPTL4,APP,ASNS,ATF4,ATP1B1,AZGP1,BDNF,BIRC2,BTG1,BTN3A2,CAPN3,CAV1,CCL28,CD14,CD83,CDK2,CDKN1A,CEACAM1,CLEC2D,COL5A2,CTGF,CTSD,CTSH,CXCL1,CXCL8,CYP27A1,DCT,DDIAS,DKK1,DUSP5,FHL2,FTH1,GDF15,GLA,GMPR,GNG2,HLA-B,HMGCS1,HMOX1,HRK,ID1,IER3,IFITM3,IFNGR1,IFNGR2,IL11,IL6,IL7R,IRF4,IRS2,ITGA6,ITGAV,ITGB1,ITPKB,JUN,KITLG,KYNU,LAMC1,LOX,LY96,LZTS1,MAFF,MERTK,MITF,MLANA,M…	CEBPB,IFNG,IL1,IL1B,JUN,NFE2L2,NFKBIA,NFkB (complex),PPARG,RELA,SP1,STAT3,TNF,TP53,nitric oxide
A02 shMITF UP AND DOWN		EGFR		kinase		1.243	1.29e-16	ACOT7,ANXA1,BCL6,BTG1,C12orf49,CAV1,CDK2,CDK6,CDKN1A,CHKA,COL5A2,CST3,CTGF,CXCL5,CXCL8,E2F3,ERBB3,ID1,IER3,IGF2BP3,IGFBP5,IL6,ITGA6,JUN,LAMA4,MACF1,MATN2,MME,NFIB,PLAT,PTGS2,RRAS,RUNX1,SDF2L1,SERPINE2,SLC2A1,SLC2A3,SNAI2,SPRY2,TGFA,THBS1,TNC,TNFAIP6,TUBB4A,TWIST1,TXNIP,VCAN,VEGFA,YPEL5,	CTNNB1,EGF,EGFR,ERBB2,ERBB3,ERK,ESR2,FOS,HIF1A,IL6,JUN,MYC,NFkB (complex),PGR,PPARG,RELA,SMAD3,SP1,STAT3,TP53
A02 shMITF UP AND DOWN		forskolin		chemical toxicant		1.2	1.72e-16	ACP5,ACTG2,ADGRG1,ALDOC,APP,ATP1B1,ATP6V0D1,ATP6V1B2,ATP6V1C1,ATP9A,BDNF,CARD10,CD14,CDH2,CDKN1A,CERK,CHRNA1,CTGF,CYP1B1,DCT,DDIT4,DHCR7,DHRS3,DNM1L,ELL2,EZR,GADD45B,HMOX1,ID1,ID3,IER3,IGFBP1,IGFBP5,IL11,IL6,IRS2,ITGA3,JUN,KITLG,MAP3K5,MITF,NGF,NR4A2,NT5E,OCA2,OCIAD2,P4HA2,PAWR,PEG10,PLAT,PMAIP1,PPAP2A,PPARGC1A,PPP1R3C,PTGS2,PTPRF,RAB27A,RGS2,RUNX1,S100A10,SCARB1,SCG2,SLC24A5,SLC2A1,SLC45A2,SLC6A…	CEBPB,CREB1,Creb,FOS,FSH,JUN,Lh,NFkB (complex),PPARG,Pka,RELA,SMAD2,SMAD3,STAT1,STAT3,cyclic AMP,forskolin,norepinephrine
A02 shMITF UP AND DOWN		KRAS		enzyme		-1.374	1.36e-15	AHR,APLP2,ATP1B1,BNIP3,CAV1,CDH2,CDKN1A,CXCL8,DDAH1,DUSP5,EFEMP1,EI24,ERO1A,FTH1,GBA,HYOU1,ID1,IER3,IFITM3,IGF2BP2,ITM2B,JUN,LAMP2,LOX,MINOS1-NBL1/NBL1,MYLK,NME2,NQO1,NT5E,PAWR,PLAT,PMAIP1,PPFIBP1,PRKCD,PTGS2,RBM7,RNASE4,SDC4,SERPINE2,SIRPA,SLC3A2,SNAI2,SNX16,SORT1,SPRY2,STOM,TGFBR2,THBS1,TNC,VCAN,VEGFA,	Akt,CTNNB1,EGFR,EGR1,EP300,ERK,FOXO1,JUN,KRAS,MAX,MYC,NFE2L2,NFKBIA,NFkB (complex),PPARG,RELA,SMAD3,SP1,STAT3,TP53
A02 shMITF UP AND DOWN		EPAS1		transcription regulator	Activated	4.138	1.64e-15	ACP5,ADM,ALDOC,ANGPTL4,AXL,BNIP3,CA9,CAV1,CHKA,CITED2,CKB,CKMT2,CTGF,ENO2,GADD45B,GBE1,HILPDA,HMGCS1,IGFBP5,IL6,IRS2,ITGAV,KDM3A,LOX,MAFF,NDRG1,PLOD2,PRKCA,PTPRZ1,SLC2A1,SLC2A3,SLC7A5,SPAG4,STC2,TGFA,TMEM45A,VEGFA,WISP2,	CTNNB1,EGFR,EPAS1,JUN,MYC,NFE2L2,NFkB (complex),RELA,SMAD3,SMAD4,SMAD7,SP1,SRF,Smad,TP53,nitric oxide
A02 shMITF UP AND DOWN		tretinoin		chemical - endogenous mammalian	Activated	2.83	4.29e-15	ADM,AHNAK,AHR,ALDH1A3,ANGPTL4,ANXA1,ANXA2,APOE,APP,ASNS,ATF4,ATP6V1B2,BCL6,BIRC2,BNIP3,BTG1,CA8,CD14,CDCA7,CDK2,CDK6,CDKN1A,CEACAM1,CES1,CITED2,CSRNP1,CTGF,CTSD,CTSL,CUBN,CXCL8,CYP4B1,CYR61,DCN,DHRS3,ECI2,EIF4EBP2,ERRFI1,FAM101B,FLRT1,GAS7,GDF15,GPRC5A,HEY1,HEY2,HLA-B,HMOX1,HNRNPC,HSPA2,ID1,ID3,IER3,IFNGR1,IGFBP5,IGFBP7,IL6,IRF4,IRS1,ITGA6,ITGB1,ITM2B,JUN,KITLG,KLF9,LAMA4,LAMB1,LAMP2,LYPD1,M6PR,M…	Creb,EP300,HIF1A,IL6,JUN,MAX,MYC,NFkB (complex),RELA,SMAD3,SMAD4,SP1,STAT3,TGFB1,TNF,TP53,prostaglandin E2,tretinoin
A02 shMITF UP AND DOWN		WNT3A		cytokine		1.67	1.25e-14	AHR,ALDH1A3,ARRDC4,ATP1B1,BDNF,CDH2,CTGF,CYR61,DCN,DDIT4,DKK1,ERBB3,FAM101B,FHL2,FHOD3,GPNMB,HEY2,ID1,IGFBP5,IL6,IRS1,IRS2,JUN,KITLG,MITF,PMEPA1,PTGS2,SDC4,SLC7A2,THBS1,TIMP3,TMEM158,TNC,TNFRSF19,TWIST1,TXNIP,TYRP1,VEGFA,WISP2,	APC,CTNNB1,FOS,FOXM1,FOXO1,Ins1,JUN,MYC,NFE2L2,NFkB (complex),PI3K (complex),PPARA,PPARG,RELA,SMAD3,SMAD4,SNAI1,SREBF1,STAT3,WNT3A
A02 shMITF UP AND DOWN		PGR		ligand-dependent nuclear receptor	Activated	3.229	5.59e-14	ACP5,AK4,ALDH1A3,ATP1B1,ATXN1,BCL6,BIRC2,BTG1,CDKN1A,CSRP1,CTDSPL,ELL2,ENC1,EZR,GPRC5A,HSPA2,ID1,IER3,IGFBP1,IGFBP5,IRS1,IRS2,ITGA6,ITGB1,KCNG1,KLF9,LIG1,MVP,NDRG1,NOP16,P4HA2,PAPSS2,PLK2,PTGS2,RUNX1,S100A6,SERPINB8,SPRY2,STC1,TGFBI,TNC,TNFRSF21,VCAN,	CEBPB,CTNNB1,Creb,ERK1/2,ESR2,FOXM1,JUN,NFkB (complex),NR3C1,Nr1h,PGR,PPARG,RELA,SMAD3,SMAD4,SP1,STAT3,TP53,dexamethasone,progesterone
A02 shMITF UP AND DOWN		IL1B		cytokine	Activated	2.915	6.57e-14	ABCC2,ADM,ADRB2,ANGPTL4,ANXA1,APOE,APP,ATF4,BIRC2,CCL28,CD14,CD83,CDKN1A,CSRNP1,CTGF,CXCL1,CXCL5,CXCL8,DCN,DDIAS,DDIT4,DUSP5,ENPP1,ERRFI1,GADD45B,GDF15,GLA,HERC5,HMOX1,ID3,IER3,IFNGR1,IGFBP1,IGFBP5,IL11,IL1RAP,IL6,IRF4,IRS1,IRS2,ITGAV,ITGB1,ITGB8,ITPKB,JUN,LOX,LY96,MIA,MYLK,NGF,NQO1,NR4A2,PLAT,PLSCR1,PPARGC1A,PRKCD,PSMB10,PTGS2,RAC2,RCAN1,S100A10,S100A6,S100B,SCARB1,SDC4,SERPINH1,SLC1A3,SLC20A1,S…	CEBPB,Creb,IFNG,IL1B,IL6,JUN,NFKBIA,NFkB (complex),PPARG,RELA,SP1,STAT3,TNF,TP53,prostaglandin E2
A02 shMITF UP AND DOWN		U0126		chemical - kinase inhibitor	Inhibited	-3.111	8.9e-14	ANGPTL4,ARHGEF2,ATF4,BDNF,CA9,CAV1,CDK2,CDKN1A,CTGF,CXCL1,CXCL5,CXCL8,CYP1B1,DBNDD1,DDAH1,DUSP5,EMP1,ERRFI1,GADD45B,GDF15,HMOX1,IER3,IL1RAP,IL6,ITGA3,ITGA6,JUN,KCNN4,LAMP2,MACF1,NAV3,NR4A2,NREP,PAWR,PLAUR,PLK2,PTGS2,RAC2,RND3,RUNX1,SCG5,SIRPA,SLC2A3,SNAI2,STC1,STC2,SVIL,TGFA,TGFBR2,THBS1,TIMP3,TMEM158,TOM1,TPM1,TSC22D1,TWIST1,VEGFA,WISP2,WWTR1,	AR,CTNNB1,Creb,EGF,EGFR,EGR1,JUN,MYC,NFKBIA,NFkB (complex),P38 MAPK,RELA,SMAD3,SP1,STAT3,TNF,TP53,U0126
A02 shMITF UP AND DOWN		HGF		growth factor	Activated	3.02	1.02e-13	ABCB4,ADGRG1,AHR,AIFM1,ANGPTL2,ANGPTL4,APAF1,ARPC5,ASNS,AURKB,BIRC2,CA9,CAV1,CDC25A,CDK2,CDKN1A,CTGF,CXCL8,CYR61,EBP,EMP1,ERRFI1,FOXM1,GBA,HMOX1,ID1,IL11,IL6,ITGA6,ITGB1,ITGB8,KITLG,MERTK,MPC1,NOP2,NR4A2,PHB,PHLDA2,PLAUR,PLOD1,PPAP2A,PPAP2B,PTGS2,PTPRF,RGS2,SKP2,SLC20A1,SOCS2,SPRY2,STC1,TAGLN2,TGFA,TGFBR2,THBS1,TIMP3,TMEM158,TMEM97,TNFAIP6,TNFRSF1A,VEGFA,	ATF2,CREB1,Creb,EGR1,HGF,IKBKB,JUN,NFE2L2,NFKBIA,NFkB (complex),Pkc(s),RELA,SP1,STAT3,TNF,TP53,VEGFA,prostaglandin E2
A02 shMITF UP AND DOWN		MYC		transcription regulator	Inhibited	-2.407	1.18e-13	ACSL4,ADM,ALCAM,APP,ASNS,ATF4,AURKB,BCL6,BDNF,BIRC2,C12orf49,CAV1,CD151,CDC25A,CDCA7,CDH2,CDK2,CDK6,CDKN1A,CHKA,COL5A1,COL5A2,CSRP2,CTSD,CXCL8,DDIT4,DKK1,DUSP5,E2F3,EFEMP1,EMP1,FBXO32,FOXM1,FTH1,GADD45B,GLG1,GOT2,HERC5,HLA-B,HMOX1,HSPE1,ID1,ID3,IDH1,IER3,IL1RAP,IRS1,ITGA3,ITGA6,ITGB1,ITM2B,JUN,LAMP2,LIMA1,LOX,MBP,MITF,NDRG1,NGF,NME2,PDLIM7,PEG10,PERP,PHB,PLAUR,PLSCR1,PMAIP1,PYCR1,RARRES1,RPS7,S10…	Akt,CEBPA,CEBPB,CREBBP,EGR1,ELK1,EP300,FOXM1,FOXO1,HIF1A,MAX,MYC,NFE2L2,NOTCH1,PPARG,RB1,RELA,SMAD3,SP1,STAT3,TP53
A02 shMITF UP AND DOWN		lipopolysaccharide		chemical drug	Activated	4.677	2.79e-13	ABCB4,ABCC2,ACP5,ADM,ADRB2,AHR,AK4,ALCAM,ANGPTL2,ANGPTL4,ANXA1,APOE,APP,ATP5G1,ATP6V0D1,AURKB,AZGP1,BCL6,BDNF,BIRC2,BTG1,CAV1,CD14,CD83,CDH11,CDH2,CDKN1A,CEACAM1,COL5A1,COL5A2,CST3,CTGF,CTSL,CUBN,CXCL1,CXCL5,CXCL8,CYP27A1,CYR61,DCN,DDIT4,DHCR24,DKK3,DUSP5,ERO1A,FBXO32,FSCN1,FTH1,GADD45B,GGCT,HERC5,HEY1,HMOX1,HYOU1,ID3,IDH1,IER3,IFNGR2,IGFBP1,IGFBP5,IL11,IL1RAP,IL6,IL7R,IRF4,ITGA3,ITGAV,ITGB1,ITGB…	CEBPB,Creb,IL1,IL1B,IL6,JUN,NFkB (complex),RELA,SP1,STAT3,TNF,TP53,lipopolysaccharide,prostaglandin E2
A02 shMITF UP AND DOWN		ESR1		ligand-dependent nuclear receptor		1.099	3.8e-13	ABCB9,ADGRG6,AHNAK,ALCAM,ANGPTL2,APOE,ARHGEF2,ARRB1,ATP1B1,ATP6V0D1,BCL6,CAV1,CAV2,CD83,CDK2,CDK6,CDKN1A,CENPM,CEP70,CKB,COL13A1,COL5A2,CRADD,CRIM1,CTNS,CTSD,CXCL1,CXCL8,CYP1B1,DCBLD2,DDIT4,DHCR7,DUSP5,EFEMP1,ERBB3,FOXM1,GADD45B,GAS7,GLRX,GULP1,HLA-B,HSPA13,HSPA2,ID1,IER3,IFITM3,IGFBP5,IL6,IRF4,IRS1,IRS2,ITGA6,ITGB1BP1,JUN,LAMB1,LIMA1,LYPD1,M6PR,MAP1B,MAP4K5,MINOS1-NBL1/NBL1,MPC1,NFE2L3,NLGN1,NQO…	4-hydroxytamoxifen,CEBPB,CTNNB1,Creb,ESR1,ESR2,JUN,MYC,NFkB (complex),PPARG,RELA,SP1,STAT3,TP53,beta-estradiol,estrogen receptor,fulvestrant,tamoxifen
A02 shMITF UP AND DOWN		TAZ		enzyme		1.941	6.95e-13	ADRB2,ANXA1,AXL,BDNF,CAV1,CAV2,CDH2,CTGF,CYP1B1,CYR61,IRS1,LOX,MYOF,NAV3,PMAIP1,PRSS23,SCG5,SEMA3C,SORBS2,TAGLN,
A02 shMITF UP AND DOWN		FGF2		growth factor	Activated	2.587	8.8e-13	AGAP3,ANG,ANGPTL4,ATF4,BCL6,BDNF,CAV1,CDC25A,CDH11,CDKN1A,CTSL,CYR61,DCN,ENPP1,ERRFI1,FTH1,GPNMB,ID3,IGFBP5,IL6,IRS1,ITGA3,ITGB1,JUN,LOX,MBP,MITF,NR4A2,PLAT,PLAUR,PRKCD,PTGS2,RUNX1,S100A10,SCG2,SLC20A1,SLC2A1,SNAI2,SPRY2,TAGLN,TFPI,THBS1,TIMP3,TNFRSF12A,TWIST1,VEGFA,	CTNNB1,Creb,FGF2,FOS,FOXO1,IGF1,JUN,MYC,NFKBIA,NFkB (complex),P38 MAPK,RELA,SMAD2,SMAD3,SMAD4,SNAI1,SP1,STAT3,TNF,TP53,Tgf beta
A02 shMITF UP AND DOWN		paclitaxel		chemical drug		1.925	9.49e-13	ARHGEF2,ATF4,CAV1,CDK2,CDKN1A,CTGF,CXCL1,CXCL8,CYP1B1,DDAH1,DUSP5,EMP1,GADD45B,GDF15,IER3,IL1RAP,IL6,ITGA3,ITGA6,JUN,KCNN4,MACF1,NAV3,NREP,PLAUR,PNKD,PTGS2,RAC2,SCG5,SLC2A3,SNAI2,STC1,SVIL,TFPI,TGFA,TGFBR2,THBS1,TMEM158,TOM1,TSC22D1,TWIST1,WWTR1,	CEBPB,CTNNB1,EGFR,ERK,ERK1/2,HIF1A,JUN,MYC,NFkB (complex),PPARG,RELA,Ras,SMAD3,SP1,STAT3,TNF,TP53,paclitaxel
A02 shMITF UP AND DOWN		salirasib		chemical drug	Inhibited	-3.489	9.62e-13	ADM,AK4,ALDOC,ATF4,BNIP3,CA9,CITED2,COL5A1,COL5A2,ENO2,P4HA1,PLAT,PLOD1,PLOD2,SLC2A1,STC1,TGFA,VEGFA,	CTNNB1,FOXO1,HIF1A,HRAS,JUN,MTOR,NFKBIA,NR3C1,SMAD3,STAT3,TP53,salirasib
A02 shMITF UP AND DOWN		HRAS		enzyme		1.398	1.21e-12	ADM,ALDH1A3,ANXA2,APP,ASNS,ATXN1,AURKB,BNIP3,CAPG,CAV1,CDC25A,CDK2,CDKN1A,CNN2,COL5A2,CSRP1,CSRP2,CTGF,CXCL8,EFEMP1,ENPP1,FAM167A,FAT1,FRMD6,HEY1,HEY2,HLA-B,HMOX1,HRASLS,IGFBP5,IL6,ITGA6,ITGAV,ITGB1,JUN,LPP,NQO1,PAWR,PLAUR,PLOD1,PLOD2,PMEPA1,PRKCA,PRKCD,PRNP,PRSS23,PTGS2,RGS12,RTN4,SERPINE2,SH3RF1,SIRPA,SPRY2,TAGLN,THBS1,TIMP3,TOM1,TSC22D1,TWIST1,TYRO3,VCAN,VEGFA,	CDKN2A,CEBPA,CTNNB1,EGR1,FOS,FOXM1,HIF1A,HRAS,JUN,MYC,NFKBIA,NFkB (complex),RB1,RELA,RNA polymerase II,SP1,SRC,TERT,TP53
A02 shMITF UP AND DOWN		F2		peptidase	Activated	5.223	1.42e-12	ADAMTS9,ANGPTL4,BIRC2,CDKN1A,CTGF,CXCL1,CXCL8,CYR61,DKK3,E2F7,ELL2,HMOX1,IER3,IGFBP5,IL6,ITGB1,JUN,LAMP2,MAP3K5,MYH9,PLAT,PLAUR,PMAIP1,PPAP2A,PTGS2,RAC2,RCAN1,RHOJ,S100B,SDC4,SKP2,SLC2A3,SMTN,SRGN,TAGLN2,TFPI,THBS1,TNFRSF12A,VEGFA,	ATF2,Akt,CREB1,EGR1,F2,F2R,FOXO1,IGF1,JUN,NFE2L2,NFKBIA,NFkB (complex),PPARG,RELA,SP1,STAT3,TP53,VEGFA
A02 shMITF UP AND DOWN		doxorubicin		chemical drug	Activated	3.16	1.81e-12	ABCB4,ABCB9,ADM,ANXA1,ANXA2,APAF1,APP,ASNS,AURKB,BIRC2,BTG1,CD14,CDKN1A,CHCHD6,CTGF,CTSD,CYR61,DDIAS,DUSP5,E2F3,FOXM1,FTH1,GDF15,GLIPR1,GPNMB,HMOX1,ID1,IER3,IGFBP1,IGFBP7,JUN,LIMA1,MBNL2,MVP,NDRG1,NQO1,PMAIP1,PMEPA1,PSMB10,PTGS2,RUNX1,S100A10,SLC2A1,SVIL,TGFA,TNFRSF12A,TNFRSF1A,VEGFA,	Akt,CEBPA,Creb,EGR1,FOS,FOXM1,FOXO1,HIF1A,JUN,MYC,NFE2L2,NFKBIA,NFkB (complex),PPARG,RELA,SP1,STAT3,TP53,doxorubicin,prostaglandin E2
A02 shMITF UP AND DOWN		AGT		growth factor	Activated	2.746	2.47e-12	ADM,ATP1B1,CAV1,CDC25A,CDKN1A,CREB5,CTGF,CXCL8,EBP,EFEMP1,ERRFI1,HEY1,HMGCS1,HMOX1,ID3,IDH1,IGFBP5,IL6,ITGAV,ITGB1,ITPKB,JUN,KITLG,LAMB1,LPP,LSS,MATN2,MXD4,NDRG1,NGF,NR4A2,NREP,PIR,PNKD,PPFIBP1,PPP1R3C,PTGS2,RCAN1,RGS2,RRAS,SCARB1,SEMA6A,SGCD,SLC2A1,SPTSSA,STC1,TFPI,TGFA,TGFBR2,TNFRSF12A,TXNIP,VEGFA,	AGT,CEBPB,CREB1,Creb,ERK,HIF1A,IL1B,JUN,LDL,NFE2L2,NFKBIA,NFkB (complex),P38 MAPK,PPARG,Pkc(s),RELA,SMAD3,STAT1,STAT3
A02 shMITF UP AND DOWN		NKX2-3		transcription regulator		-0.659	2.91e-12	ADAP1,ADM,AGAP3,AIF1L,ANGPTL4,ANKRD37,ASNS,BTG1,CERK,CSRNP1,CXCL8,DANCR,GDF15,GMPR,HEY1,HEY2,HLA-B,IL7R,LYPD1,MTURN,NR2F1,PAPSS2,PAWR,PLCB1,PLSCR1,PMAIP1,PRSS12,PTGS2,RPS29,SERPINE2,SRPX2,SYT11,TFF3,TMEM158,TTC3,ZNF704,
A02 shMITF UP AND DOWN		JUN	2.96	transcription regulator		1.499	5.43e-12	ACP5,ANGPTL2,ANXA1,ANXA2,APOE,APP,ASNS,AXL,BDNF,BIRC2,BTG1,CAV1,CD14,CDKN1A,CTGF,CTSL,CXCL1,CXCL5,CXCL8,CYP1B1,DKK1,EZR,FTH1,HLA-B,HMOX1,IGFBP1,IGFBP7,IL6,IL7R,IRS2,ITGAV,ITGB1,ITGB8,JUN,LAMP2,MBP,NBPF10 (includes others),NGF,NQO1,PLAUR,PTGS2,S100A10,SLC38A2,SNAI2,SVIL,THBS1,TNC,TWIST1,VEGFA,XPO5,	CREBBP,FOS,HIF1A,IL6,JUN,MYC,NFE2L2,NFKBIA,NFkB (complex),PPARG,RELA,SP1,STAT3,TNF,TP53
A02 shMITF UP AND DOWN		FN1		enzyme		1.475	7.04e-12	ACP5,APLP2,APOE,APP,CD83,CDH2,CDK6,CDKN1A,CTSD,CXCL1,CXCL5,CXCL8,DHCR24,G3BP1,HLA-B,IGF2BP3,IL6,IRS1,ITGAV,ITGB1,MAP3K7,PLAUR,RDX,RRAGD,SDC4,SDCBP,SKP2,SLC2A1,SNAI2,TAGLN,TGFBR2,THBS1,TOMM22,ZYX,	CEBPB,EGR1,ELK1,FN1,IFNG,IL1B,JUN,NFKBIA,NFkB (complex),RARB,RELA,SMAD3,SP1,STAT3,TNF,TP53,epigallocatechin-gallate
A02 shMITF UP AND DOWN		MAP2K1		kinase		0.257	8.79e-12	ADGRG1,AHR,APOE,BIRC2,CAPN3,CDK2,CDKN1A,CTGF,CXCL8,DKK1,DUSP5,ENO2,IL6,IRS1,ITGB1,JUN,MBP,MITF,PLAUR,PTGS2,RAB38,RRAGD,SCARB1,SERPINE2,SIRPA,SNAI2,THBS1,TNC,TWIST1,VEGFA,	Akt,CTNNB1,Creb,EGR1,FOS,FOXO1,JUN,MAP2K1,MYC,Mapk,NFE2L2,NFkB (complex),PD98059,PPARG,RELA,SNAI1,SP1,STAT3
A02 shMITF UP AND DOWN		VHL		transcription regulator		-1.607	9.51e-12	ADGRG1,ATF4,BNIP3,CA9,CAV1,CDH2,CDKN1A,CTGF,ENO2,FTH1,GBE1,HMOX1,IER3,IFITM3,MAF,NREP,PMAIP1,QPRT,RUNX1,SKP2,SLC16A3,SLC1A3,SLC2A1,TAGLN,TGFA,VEGFA,	AR,ARNT,CEBPB,EGR1,ELK1,EPAS1,HIF1A,JUN,NFKBIA,NFkB (complex),NOTCH1,PPARG,RELA,RUNX2,SMAD3,SP1,SRF,TP53,VHL
A02 shMITF UP AND DOWN		EGF		growth factor	Activated	3.554	1.18e-11	ACSL4,ALCAM,ARHGEF2,AURKB,BIRC2,CAV1,CDH11,CDKN1A,CTGF,CTSD,CXCL5,CXCL8,CYR61,DCN,DUSP5,E2F3,ERRFI1,EZR,GLG1,HMGCS1,HMOX1,ID1,IDH1,IER3,IGFBP1,IGFBP5,IL6,IL7R,IRS1,ITGB1,JUN,NGF,NR4A2,PHLDA2,PLAT,PLAUR,PLSCR1,PPAP2B,PTGS2,RUNX1,S100A10,SCG2,SNAI2,SPRY2,TGFA,TGFBR2,THBS1,TIMP3,TNC,TNFRSF12A,TWIST1,VAMP2,VCAN,VEGFA,	ATF2,CREB1,CTNNB1,Creb,EGF,EGFR,EGR1,FOS,HGF,JUN,MYC,NFkB (complex),NOTCH1,RELA,SMAD2,SMAD3,SP1,STAT3,VEGFA,prostaglandin E2
A02 shMITF UP AND DOWN		FSH		complex		0.334	1.26e-11	ACP5,ACTG2,ADGRG1,ADM,AHR,AKAP7,ATP9A,AXL,BDNF,CARD10,CDH2,CDK6,CLIP1,CTGF,DHCR7,DHRS3,ELL2,ENC1,EZR,GPRC5A,ID1,IL6,ITGA3,JUN,KITLG,LOX,MAP3K5,MAP3K7,MINOS1-NBL1/NBL1,NPPC,P4HA2,PAWR,PLAT,PLK2,PMAIP1,PPAP2A,PRNP,PTGS2,PTPRF,RAB27A,RGS12,SCARB1,SLC2A1,TGFBR2,THBS1,TNFAIP6,TPM1,TYRO3,VEGFA,	CEBPB,CREB1,CTNNB1,Creb,EP300,ESR1,ESR2,FSH,IL17A,JUN,Lh,NFE2L2,NFkB (complex),Pkc(s),RELA,SMAD3,SMAD4,SMAD7,SRF,STAT1,Smad,TP53,beta-estradiol
A02 shMITF UP AND DOWN		CD38		enzyme	Activated	2.773	1.41e-11	ALDOC,ANXA2,ASNS,ATP1B1,BCL6,BNIP3,CITED2,CRELD2,ELL2,ERO1A,EVI5,GBE1,IL6,MYADM,NDRG1,NT5E,P4HA1,PPARGC1A,PYCR1,RRAS2,S100A6,SDF2L1,SLC16A3,SLC2A1,SLC7A5,SOCS2,ST7,TMEM97,TUBB2B,	CD38,FOXO1,FOXO3,NFKBIA,NFkB (complex),PPARGC1A,RB1,SIRT1,STAT3,p85 (pik3r)
A02 shMITF UP AND DOWN		Cg		complex	Activated	3.872	1.96e-11	ADM,BDNF,BTG1,CDH2,CDKN1A,COL11A1,CXCL8,DHCR7,EFEMP1,EMP1,FJX1,GGCT,IER3,IL11,IL6,IRS2,ITGAV,ITGB1,JUN,MAF,MARCH3,MEGF10,MRPS6,NR2F1,NUCB2,PLAT,PLAUR,PMAIP1,PPAP2B,PTGS2,RGS2,RUNX1,S100A10,S100A6,SCARB1,SDC4,SLC20A1,SMARCA1,SPRY2,STC1,TMEM158,TNFAIP6,TNFRSF12A,VCAN,VEGFA,	Akt,CEBPB,CREB1,CREBBP,CTNNB1,Cg,Creb,EGR1,EP300,ESR1,ESR2,FOXO1,JUN,NFE2L2,NFKBIA,NFkB (complex),P38 MAPK,PPARG,Pkc(s),RELA,STAT3,TP53,beta-estradiol
A02 shMITF UP AND DOWN		EDN1		cytokine	Activated	2.989	2.28e-11	ADAM19,ANXA1,CDC25A,CDH2,COL5A1,CST3,CTGF,CXCL8,DCT,ERRFI1,EZR,HEY1,IL6,ITGAV,ITGB1,JUN,MBP,MITF,MYL6,PLAUR,PLOD1,PRKCA,PRKCD,PTGS2,SLC2A1,THBS1,TIMP3,TNC,TPM4,TYRP1,VCAN,VEGFA,	CTNNB1,EDN1,HIF1A,HRAS,JUN,MAP2K1,MYC,NFKBIA,NFkB (complex),RAC1,RELA,SMAD3,SMAD4,SNAI1,SP1,STAT3,TGFB1,TP53
A02 shMITF UP AND DOWN		LY294002		chemical - kinase inhibitor	Inhibited	-3.098	2.56e-11	ADRB2,APOE,ART3,ATF4,BCL6,BDNF,BICD1,CA9,CD14,CD83,CDK2,CDK6,CDKN1A,CST3,CTGF,CUBN,CXCL1,CXCL5,CXCL8,CYR61,DHCR24,ERBB3,FEZ2,G3BP1,GDF15,GPR137B,HMGCS1,HMOX1,IER3,IGFBP5,IL6,IRS1,IRS2,ITGAV,JUN,MAF,MITF,NDRG1,NQO1,NR4A2,PLK2,PMAIP1,PTGS2,RGS1,RGS2,RND3,SCARB1,SCG2,SEMA3C,SLC2A1,SOCS2,SPRY2,THBS1,VCAN,VEGFA,	Akt,CEBPB,Creb,EGR1,FOXO1,IL1B,JUN,LY294002,NFE2L2,NFkB (complex),PI3K (complex),RELA,SMAD3,SP1,STAT3,TNF,TP53,prostaglandin E2
A02 shMITF UP AND DOWN		tamoxifen		chemical drug		0.507	3.49e-11	ADM,AHNAK,ANG,ASAH1,BDNF,CAV1,CAV2,CDH11,CDH2,CDK2,CDK6,CDKN1A,COL11A1,CTSD,CXCL8,CYR61,ERBB3,FHL2,GDF15,HMGCS1,IER3,IL6,IRS1,JUN,LSS,MAFF,PRSS23,PTGS2,SEMA3B,SLC2A3,SLC7A2,SLC7A5,TAGLN,TGFA,TGFBR2,VEGFA,	Creb,ERK,FOS,FOXO1,HIF1A,IGF1,JUN,Mapk,NFE2L2,NFkB (complex),PPARG,RELA,SMAD3,SMAD4,SP1,STAT3,TGFB1,TP53,estrogen receptor,tamoxifen
A02 shMITF UP AND DOWN		APP	1.86	other	Activated	2.467	3.88e-11	ADAP1,AIFM1,ALDOC,APLP2,APOE,APP,ARRDC3,ATP1B1,AXL,BDNF,CD151,CDH2,CDK2,CDK6,CITED2,CKB,COL13A1,CTGF,CTSD,CXCL1,CXCL5,CXCL8,DCN,DDAH1,DKK1,DNM1L,ENO2,GDF15,GNG2,GOT2,GPM6B,HEY1,HEY2,HIST1H2BD,HMOX1,HSPE1,IGF2BP2,IGFBP5,IL6,IRF4,IRS2,ITGA3,ITGA6,JUN,KYNU,MAF,MAFF,MAP1B,MAP3K7,MBP,MERTK,MME,NARS2,NR4A2,PLAT,PMAIP1,PRKCA,PRNP,PTGS2,QDPR,RCAN1,S100B,SCARB1,SCG5,SDC4,SIRPA,SSRP1,ST3GAL5,TAGLN,TGFBR2,T…	APP,CTNNB1,Creb,HIF1A,IL6,JUN,LDL,MAPT,MYC,NFKBIA,NFkB (complex),PSEN1,RELA,SP1,STAT1,STAT3,TNF,TP53
A02 shMITF UP AND DOWN		deferoxamine		chemical drug	Activated	2.43	3.94e-11	ADM,ANGPTL4,APP,BDNF,BNIP3,CA9,CDK2,CDKN1A,CITED2,CXCL8,DUSP5,GADD45B,GDF15,HMOX1,HSPA13,HTR2B,IGFBP5,IL6,NDRG1,NR4A2,PLAT,PLAUR,PMAIP1,PRKCA,SERPINE2,SLC2A1,SLC2A3,TSC22D1,VEGFA,	ARNT,CEBPA,EP300,EPAS1,FOXM1,HIF1A,JUN,MAX,MYC,NFE2L2,PPARG,RELA,SMAD3,SP1,TP53,VHL,deferoxamine,iron
A02 shMITF UP AND DOWN		arsenite		chemical toxicant	Activated	2.166	4.58e-11	AHR,ATF4,CAV1,CDKN1A,CXCL8,CYP1B1,HMOX1,IER3,IL1RAP,JUN,MAFF,NBEA,NQO1,PDSS1,PLCB1,PPP1R3C,PTGS2,SGCD,SLC38A2,SNAI2,ST8SIA5,THBS1,VEGFA,	Akt,CAT,Creb,EGR1,ERK,FOS,FOXO1,JUN,MYC,Mapk,NFE2L2,NFKBIA,NFkB (complex),PPARG,RELA,SMAD3,SP1,STAT1,STAT3,TP53,arsenite
A02 shMITF UP AND DOWN		bexarotene		chemical drug		-0.466	4.58e-11	ADRB2,APOE,APP,ASNS,AXL,CTSH,CYR61,DDIT4,DHRS3,DKK1,DUSP5,GPM6B,ID1,MAF,MAFF,MERTK,PLAT,PLAUR,PLOD2,PTGS2,SLC7A5,TGFA,UAP1,	IL6,JUN,NFkB (complex),RELA,SP1,STAT3,TNF,TP53,bexarotene
A02 shMITF UP AND DOWN		IL5		cytokine	Activated	3.319	4.99e-11	ACP5,ALDOC,ANXA2,ASNS,ATF4,ATP1B1,ATXN1,BCL6,BIRC2,BNIP3,CDKN1A,CEACAM1,CITED2,CRELD2,CXCL8,DUSP5,EBP,ELL2,ERO1A,IER3,ITGAV,MYADM,NDRG1,P4HA1,PYCR1,QSOX1,RRAS2,S100A6,SDF2L1,SLC16A3,SLC2A1,SLC7A5,SNTB1,SOCS2,ST7,TMEM97,TPM4,TUBB2B,ZYX,	ALOX5,Akt,CEBPB,CSF2,EGR1,ESR1,FOXO1,IFNG,IL5,JUN,MYC,NFE2L2,NFKBIA,NFkB (complex),PPARG,RELA,RNA polymerase II,STAT1,STAT3,STAT5A,STAT5B
A02 shMITF UP AND DOWN		actinomycin D		chemical drug		-1.616	5.84e-11	ABCC2,ADM,APP,BDNF,BIRC2,CAV1,CDH2,CDKN1A,CTGF,CXCL1,CXCL8,CYR61,ERRFI1,FTH1,HMOX1,IFNGR1,IGFBP5,IL6,IL7R,IRS1,IRS2,JUN,NGF,PERP,PLAUR,PMAIP1,PTGS2,RGS2,SLC20A1,SLC2A1,TGFA,TRAF3IP2,VEGFA,	ARNT,CEBPB,Creb,HIF1A,IL1B,JUN,NFKBIA,NFkB (complex),PPARG,RELA,SP1,STAT3,TNF,TP53,VHL,actinomycin D,prostaglandin E2
A02 shMITF UP AND DOWN		metribolone		chemical reagent		1.215	6.43e-11	APP,ATP1B1,AZGP1,CAV2,CDKN1A,DHCR24,ERRFI1,FHL2,GDF15,HES6,IGFBP5,IL6,ITGA6,MAF,MBTPS2,MERTK,NDRG1,NEDD4L,PGM3,PMEPA1,PPAP2A,PRKCD,RAB27A,RLN2,SVIL,THBS1,TSC22D1,TWIST1,TXNIP,UAP1,VCAN,VEGFA,	AKT1,AR,CEBPB,CREBBP,EP300,ESR1,ESR2,FOXO1,MYC,NCOR1,NOTCH1,PPARG,PPARGC1A,RELA,SMAD3,SP1,STAT3,TP53,beta-estradiol,dihydrotestosterone,metribolone
A02 shMITF UP AND DOWN		cisplatin		chemical drug	Activated	2.005	6.99e-11	ABCC2,ACADVL,AIFM1,ALDH1A3,ANXA1,ANXA2,ASNS,ATF4,ATXN1,BIRC2,BIRC7,CAV1,CD14,CDC25A,CDKN1A,CHKA,CTGF,CXCL5,CXCL8,DDIT4,DHRS3,DKK1,EI24,ERBB3,ESYT2,FOXN3,FXYD5,GDF15,GOT2,GPNMB,GSTM1,HMGCS1,HMOX1,IER3,IGFBP1,IL6,ITGB1,JUN,LAMB1,MBNL2,MEGF10,MXD4,NAV3,NQO1,NREP,PAWR,PLAT,PLK2,PMAIP1,PPARGC1A,PRKCA,PSMB10,RUNX1,S100A10,SLC2A1,SLC2A3,SLC31A1,TFPI,THBS1,TIMP3,TNFRSF12A,TNFRSF1A,TSC22D1,	Akt,CEBPA,EGR1,ERK,FOS,FOXM1,FOXO1,HIF1A,JUN,MYC,NFE2L2,NFkB (complex),PPARG,RELA,SMAD3,SP1,STAT3,TNF,TP53,cisplatin
A02 shMITF UP AND DOWN		AR		ligand-dependent nuclear receptor		0.499	1.19e-10	ADM,AZGP1,CAV1,CAV2,CDH11,CDH2,CDKN1A,CHRNA1,DHCR24,DHCR7,DNM1L,EBP,ENO2,ERBB3,ERO1A,FAM174B,GDF15,GSTM1,IGFBP5,IL6,ITGA6,KITLG,MME,NDRG1,OVOS2,P4HA1,PDE9A,PLAT,PLOD2,PMAIP1,PMEPA1,PRKCA,PRKCD,RARRES1,SKP2,SLC2A3,SMTN,SNAI2,TFF3,TGFBR2,THBS1,TMEM158,TNFRSF12A,TNFSF12,TWIST1,VCAN,VEGFA,ZYX,	AR,Akt,CEBPA,CREBBP,EGR1,EP300,FOXM1,FOXO1,HIF1A,JUN,MYC,NCOR1,NFE2L2,NFkB (complex),PGR,PPARA,PPARG,RB1,RELA,SMAD3,STAT3,STAT4,TP53,dihydrotestosterone,metribolone
A02 shMITF UP AND DOWN		tetrachlorodibenzodioxin		chemical toxicant		1.914	1.98e-10	ADM,AHR,APAF1,ASNS,ATF4,BDNF,BTG1,CDK2,CDKN1A,CES1,COL13A1,CTSD,CXCL8,CYP1B1,CYP4B1,CYR61,EIF4EBP2,ERBB3,HMOX1,HSPA2,IDH1,IGFBP1,IL6,INSIG2,IRS1,JUN,LYST,MEGF10,MINOS1-NBL1/NBL1,NQO1,PERP,PTGS2,SERPINH1,SLC16A10,SLC2A1,SLC2A3,SOCS2,STC2,TGFA,TGFBR2,TNC,TNFRSF19,VEGFA,	AHR,CEBPB,CREB1,Creb,ESR1,FOXO1,IL6,JUN,Mapk,NFE2L2,NFkB (complex),PPARA,PPARG,Pkc(s),RELA,SMAD4,SP1,STAT3,TP53,tetrachlorodibenzodioxin
A02 shMITF UP AND DOWN		FGF1		growth factor		-1.371	2.03e-10	AHR,APOE,CDH11,CDKN1A,CTGF,CYR61,FAM101B,FHOD3,GSTM1,HMOX1,IRS1,JUN,NQO1,NR4A2,PMEPA1,PTGS2,SLC7A2,SNAI2,THBS1,TIMP3,TNFRSF12A,VEGFA,WISP2,	CTNNB1,Creb,ELK1,ERK,FGF1,FGF2,FOS,FOXM1,JUN,MAPK7,MYC,Mapk,NFE2L2,NFkB (complex),PPARG,RELA,SMAD3,SMAD4,STAT3
A02 shMITF UP AND DOWN		SYVN1		transporter		1.868	2.35e-10	AHR,APLP2,APP,AXL,CD151,CYP1B1,GPRC5A,HERC5,IL7R,ITGA3,ITGA6,ITGAV,ITGB1,KCNN4,MYOF,PPAP2B,PTRF,SLC20A1,SLC27A3,SLC2A1,SLC2A3,SLC3A2,SLC43A3,SLC7A2,SLC7A5,STOM,
A02 shMITF UP AND DOWN		dihydrotestosterone		chemical - endogenous mammalian		0.05	2.71e-10	ACADVL,ADM,ALDH1A3,APOE,APP,AZGP1,CDCA7,CDH2,CDK2,CDKN1A,COL5A2,CTGF,CYP4B1,DDIAS,DHCR24,FBXO32,FTH1,IGFBP5,IGFBP7,IL6,IRS2,ITGB1,JUN,LOX,MAF,MAFF,MME,MYLK,NDRG1,NEDD4L,PDE9A,PHB,PMAIP1,PMEPA1,PRNP,PTGS2,RAB27A,RPS29,SERPINB6,SERPINE2,SLC1A3,SLC2A1,SLC2A3,SLC3A2,SLC5A4,SNAI2,SORT1,SSRP1,TFPI,TGFBR2,THBS1,TWIST1,UAP1,VCAN,VEGFA,	AR,Akt,CEBPA,CREBBP,CTNNB1,EGFR,EGR1,EP300,FOXM1,FOXO1,HIF1A,JUN,MYC,NCOR1,NFE2L2,RB1,RELA,SMAD3,SP1,STAT3,STAT4,TP53,dihydrotestosterone,metribolone
A02 shMITF UP AND DOWN		MGEA5		enzyme		-1.667	3.2e-10	ADAM19,ADAP1,AIFM1,ALDOC,AZGP1,CAV1,CDCA7,CDK2,CEACAM1,CXCL8,DHCR7,ERBB3,FLNB,FSCN1,GPT2,HMGCS1,ICK,IDH3A,IFNGR2,IGF2BP3,IGFBP5,ITPKB,JUN,LAMB1,LSS,PPAP2B,RAB27A,S100A6,SERPINE2,SLAMF9,TGFA,TGFBR2,THBS1,TIMP3,TNC,WWTR1,	CREBBP,CTNNB1,FOXM1,HIF1A,MGEA5,NFKBIA,NFkB (complex),RELA,SMAD3,SMAD4,STAT3,TP53
A02 shMITF UP AND DOWN		STAT3		transcription regulator	Activated	2.03	3.24e-10	ADM,AHR,ANGPTL4,BCL6,CD83,CDC25A,CDH2,CDKN1A,CEACAM1,COL5A1,CTGF,CTSL,CXCL8,DKK1,FLRT3,FOXM1,FSCN1,GLIPR1,HERC5,HMOX1,IFITM3,IGFBP1,IGFBP5,IL11,IL6,IRF4,ITGAV,ITGB1,MAF,MITF,NDRG1,NR4A2,PEG10,PHB,PLAUR,PLSCR1,PMAIP1,PPARGC1A,PTGS2,RAB27A,RNLS,SERPINE2,SLC1A3,SLC2A1,SNAI2,STC2,TFF3,THBS1,TWIST1,VCAN,VEGFA,	Akt,CEBPB,CTNNB1,Creb,EGR1,FOXO1,HIF1A,IL1B,IL6,JUN,NFE2L2,NFkB (complex),NR3C1,PPARG,RAC1,RELA,SP1,STAT3,TNF,TP53
A02 shMITF UP AND DOWN		PDGF BB		complex	Activated	2.614	4.48e-10	ADM,ADRB2,CAV2,CDK2,CDKN1A,CSRP2,CTGF,CXCL8,CYR61,DBNDD1,DCBLD2,DCN,DUSP5,ENPP1,FHL2,FXYD5,GDF15,HMGCS1,HMOX1,ID3,IER3,IL6,ITGB1,JUN,MINOS1-NBL1/NBL1,NR4A2,PAWR,PLAT,PLK2,PTGS2,RGS1,RGS2,RND3,SLC2A3,TAGLN,THBS1,TNC,TNFRSF12A,VCAN,VEGFA,	ATF2,CREB1,CTNNB1,EGR1,FOS,FOXO1,HIF1A,JUN,NFE2L2,NFKBIA,NFkB (complex),PDGF BB,PI3K (complex),SMAD2,SMAD3,SMAD4,SMAD7,SRF,STAT3,Smad,TGFB1,TP53,Tgf beta,VEGFA
A02 shMITF UP AND DOWN		TREM1		transmembrane receptor	Activated	2.31	5.73e-10	ADRB2,ARRDC4,ASNS,ATP1B1,CD14,CD83,CXCL1,CXCL5,CXCL8,E2F7,GADD45B,GLA,GPRC5A,IL6,MAFF,MCOLN2,NEDD4L,NR4A2,NT5E,PHLDA2,PPAP2B,PTGS2,PTTG1IP,RCAN1,RGS1,SCG5,SLC1A3,SPRY2,TBC1D7,THBS1,TMEM158,	ATF2,CEBPB,Creb,ELK1,HIF1A,IL1B,IL6,JUN,MAPK1,MAPK3,NFkB (complex),RELA,SP1,STAT3,TNF,TP53,TREM1
A02 shMITF UP AND DOWN		STAT4		transcription regulator	Activated	4.04	6.43e-10	AHNAK,ALDOC,ATF4,BANP,CDK2,DAP,ENO2,ERO1A,ERRFI1,FSCN1,GBE1,GLG1,HES6,HILPDA,IER3,IL6,IRF4,KLF9,LTBP3,NDRG1,P4HA2,PLOD2,RCN3,RNF128,RRAGD,SCG5,SERTAD1,SLC2A3,STC2,TUBB2B,TWIST1,VEGFA,	CREBBP,CTNNB1,IL12 (complex),IL4,JUN,MYC,NFkB (complex),RELA,SNAI1,STAT1,STAT3,STAT4,STAT6
A02 shMITF UP AND DOWN		TP63		transcription regulator		1.713	6.72e-10	ADM,AHR,ALDH1A3,APAF1,CDH2,CDK6,CDKN1A,CEACAM1,CITED2,COL5A1,CTSD,CXCL8,CYR61,DDIT4,DKK1,EI24,EMP1,HAGH,ID1,IER3,IGFBP7,IL1RAP,IL6,ITGA3,ITGB1,ITGB8,KCNG1,MAFF,MLPH,PERP,PMAIP1,PRNP,RAC2,RUNX1,TAGLN,THBS1,TIMP3,TNC,TNFRSF1A,TPM1,TWIST1,VEGFA,	Akt,CEBPA,CTNNB1,EGR1,ETS1,FOS,FOSL1,FOXM1,FOXO1,HDAC2,HIF1A,JUN,MYC,NFE2L2,RELA,SNAI1,SP1,STAT3,TP53,TP63,TP73
A02 shMITF UP AND DOWN		TGFB3		growth factor	Activated	3.54	6.86e-10	ACTG2,ADAM19,CDH2,CDKN1A,COL11A1,COL5A1,CYR61,ITGAV,JUN,PLAUR,PLOD2,PPARGC1A,SERPINE2,SH3PXD2A,SNAI2,TAGLN,THBS1,TIMP3,TNC,TPM1,VEGFA,	AR,CTNNB1,ELK1,FGF2,HRAS,JUN,MYC,NFKBIA,SMAD1,SMAD2,SMAD3,SMAD4,SMAD7,SP1,SRF,STAT3,Smad,TGFB3,TP53
A02 shMITF UP AND DOWN		fluticasone		chemical drug		0.861	8.34e-10	ADM,ANGPTL4,CD83,CES1,CXCL1,CXCL5,CXCL8,DCN,DDIT4,EMP1,FSCN1,GADD45B,GSTM1,IL6,IRS2,KLF9,MERTK,PAPSS2,PPARGC1A,RARRES1,RCAN1,SDC4,SLC1A3,TBC1D16,TFPI,THBS1,TIMP3,TM4SF19,TSC22D1,	CEBPA,CEBPB,CREBBP,FOXO1,HIF1A,IL4,JUN,MYC,NFKBIA,NFkB (complex),NR3C1,Nr1h,PPARA,PPARG,RELA,RNA polymerase II,SP1,STAT3,STAT6,TP53,fluticasone
A02 shMITF UP AND DOWN		cyclosporin A		biologic drug		-0.681	9.82e-10	ABCC2,AIFM1,ANG,ANXA1,ANXA2,APOE,APP,ASNS,BDNF,CAV1,CD14,CD83,CDH11,CDKN1A,CTGF,CXCL1,CXCL8,CYP27A1,DDIT4,ELL2,FXYD5,GNPDA1,GPNMB,HMOX1,ID3,IER3,IFNGR1,IGFBP1,IL6,IRF4,ITGAV,JUN,MAF,PERP,PRKCA,PSMB10,PTGS2,RCAN1,RUNX1,S100A10,SDCBP,SERPINH1,SMTN,TAGLN,TANK,TNFRSF12A,VEGFA,	CEBPB,CREBBP,Creb,HIF1A,IFNG,IL6,JUN,MYC,NFKBIA,NFkB (complex),P38 MAPK,RELA,SP1,STAT3,TP53,cyclosporin A,doxorubicin
A02 shMITF UP AND DOWN		NFKBIA		transcription regulator		-0.052	1.16e-09	AURKB,AXL,AZGP1,BIRC2,BNIP3,CARD10,CDC25A,CDK2,CDKN1A,COL5A2,CXCL1,CXCL8,CYP1B1,DCN,ERO1A,FHL2,FOXM1,FSCN1,GADD45B,HEY1,HMOX1,IER3,IL11,IL6,IL7R,ITGA3,ITGAV,ITGB1,JUN,KCNN4,LIMA1,MSC,MXD4,NGF,PLAT,PMEPA1,PTGS2,PTPRZ1,RCAN1,SDC4,SEMA3C,SERPINE2,SPOCK1,TIMP3,TNC,TWIST1,VEGFA,	CHUK,CREBBP,CTNNB1,HIF1A,IKBKB,IL6,JUN,NFKBIA,NFkB (complex),NOTCH1,RELA,SMAD3,SP1,STAT3,TNF,TP53
A02 shMITF UP AND DOWN		raloxifene		chemical drug		-0.2	1.22e-09	CDKN1A,CTSH,CTSL,CYP1B1,DDIT4,ERBB3,FLNB,GPRC5A,HMOX1,IER3,IL6,ITGB1,JUN,KYNU,LAMB1,MAP3K11,MATN2,MXD4,NDRG1,PLK2,PPP1R3C,PRSS23,PTGS2,STC1,TGFA,TGFBR2,TIMP3,WISP2,	AHR,Akt,CEBPB,EGR1,EP300,ESR1,ESR2,FOXO1,MYC,NADPH oxidase,NFE2L2,NFKBIA,NFkB (complex),PPARA,PPARG,PTGS2,RELA,SMAD4,SP1,STAT3,TP53,estrogen receptor,raloxifene
A02 shMITF UP AND DOWN		hydrogen peroxide		chemical - endogenous mammalian		1.836	1.26e-09	ANXA2,APAF1,APP,BANP,CAV1,CDK2,CDKN1A,CKMT2,CST3,CTGF,CTSD,CXCL8,DDIAS,DDIT4,DHCR7,DKK1,ENC1,EZR,FBXO32,FOXM1,FTH1,GADD45B,GDF15,GLRX,HMOX1,ID3,IL6,IRS1,ITGA6,JUN,KITLG,MITF,NGF,PLAUR,PPAP2A,PPARGC1A,PTGS2,RAB27A,RIOK3,SERPINH1,SLC20A1,SLC2A1,SNAI2,SRGN,TAGLN,TXNIP,VEGFA,	CEBPA,Creb,E2F1,EGR1,EP300,FOXM1,FOXO1,HIF1A,JUN,MAX,MYC,Mapk,NFE2L2,NFkB (complex),NR1I2,PPARG,RELA,SIRT1,SP1,TNF,TP53,hydrogen peroxide
A02 shMITF UP AND DOWN		OSM		cytokine	Activated	3.22	1.5e-09	ADGRG6,AHR,ANXA1,ANXA2,ARHGEF2,ASAH1,ASNS,ATP2B4,ATP9A,CADM4,CDH2,CDKN1A,CLIP1,CTSH,CTSL,CXCL1,CXCL5,CXCL8,CYP1B1,DHCR24,DHRS3,DNM1L,ERBB3,FOXN3,GAS7,GMPR,GPNMB,HLA-B,HMOX1,HSPA2,ID1,IFNGR1,IL6,IRS1,ITPKB,JUN,KCNG1,MSC,NEDD4L,PEPD,PTPRZ1,QSOX1,RNASE4,RUNX1,SERPINB8,SLC16A3,TCN1,TIMP3,TNC,TOM1,TPM1,TYRO3,UAP1,VEGFA,ZNF330,	AHR,CEBPB,Ca2+,Creb,EP300,ERK1/2,IL6,IL6R,JUN,Mapk,NFE2L2,NFkB (complex),NOTCH1,OSM,PPARG,RB1,RELA,SMAD3,SP1,STAT1,STAT3,TP53
A02 shMITF UP AND DOWN		PPARG		ligand-dependent nuclear receptor		0.706	1.72e-09	ACSL4,ADRB2,ANGPTL4,APOE,APP,BCL6,CAV1,CAV2,CDK2,CDKN1A,CES1,CTGF,CTSL,CXCL1,CXCL5,CXCL8,CYP4B1,ELOVL6,ENO2,ERO1A,GDF15,HMOX1,HYOU1,IGFBP1,IGFBP5,IGFBP7,IL6,INSIG2,IRS1,IRS2,JUN,MRTO4,NDRG1,NR2F2,PEPD,PPARGC1A,PTGS2,PTPRF,SCARB1,SLC27A3,SLC2A1,TGFBR2,VAMP2,VEGFA,	AR,CEBPB,EGR1,ELK1,FOXO1,FOXO3,HIF1A,Insulin,JUN,NFE2L2,NFkB (complex),Nr1h,PPARA,PPARG,RELA,SMAD3,SP1,STAT3,TP53,pioglitazone,rosiglitazone,troglitazone
A02 shMITF UP AND DOWN		Mek		group	Activated	2.769	1.91e-09	APOE,AXL,CDCA7,CDKN1A,CTGF,CXCL8,DCT,DUSP5,ERBB3,IL6,ITGA6,ITGB1,JUN,LYAR,MLANA,NGF,PMEL,POU3F2,PTGS2,RETSAT,RND3,RUNX1,SPRY2,THBS1,TWIST1,TYRP1,	ATF2,CTNNB1,Creb,EGFR,ELK1,JUN,MAP2K1,MAPK3,MYC,Mek,NFKBIA,NFkB (complex),P38 MAPK,PPARG,RELA,SMAD3,SP1,STAT3
A02 shMITF UP AND DOWN		SPDEF		transcription regulator	Inhibited	-2.605	2.01e-09	CDH11,CDH2,CDKN1A,COL13A1,COL5A1,COL5A2,CTGF,CXCL8,DKK3,ITGA3,ITGA6,LAMC1,PLAUR,PRKCA,PTPRF,SNAI2,TNC,	CTNNB1,FOXM1,NFkB (complex),SMAD3,SMAD4,SPDEF,STAT3
A02 shMITF UP AND DOWN		Tgf beta		group	Activated	2.785	2.33e-09	ANGPTL4,CDH11,CDH2,CDK2,CDK6,CDKN1A,CTGF,CXCL8,CYR61,DCN,FSCN1,GADD45B,HEY1,HMOX1,IGFBP5,IL6,ITGB1,JUN,LOX,MAF,NR4A2,PLAT,PMEPA1,PPAP2B,PTGS2,RUNX1,TAGLN,TGFA,TGFBI,TIMP3,VEGFA,	ATF2,CDKN2A,CREB1,CTNNB1,EGR1,HIF1A,JUN,MYC,NFKBIA,NFkB (complex),RELA,SMAD3,SMAD4,SMAD7,SP1,SRF,STAT3,Smad,TGFB1,TNF,TP53,Tgf beta,VEGFA
A02 shMITF UP AND DOWN		nitric oxide		chemical - endogenous mammalian		0.6	2.73e-09	AHR,APAF1,APP,BIRC2,BNIP3,CDKN1A,CTGF,CTSH,CXCL8,FTH1,GSTM1,HEY1,HMOX1,IER3,IL6,IL7R,JUN,NDRG1,NQO1,PMAIP1,PPARGC1A,PTGS2,THBS1,TIMP3,VEGFA,	ATF1,Akt,CREBBP,Creb,EGR1,FOXO1,HIF1A,JUN,NFE2L2,NFKBIA,NFkB (complex),P38 MAPK,RELA,STAT3,TP53,nitric oxide,prostaglandin E2
A02 shMITF UP AND DOWN		F2RL1		g-protein coupled receptor	Activated	2.731	2.87e-09	BDNF,CAV1,CTGF,CTSD,CXCL1,CXCL8,CYR61,IL6,KITLG,MSC,PTGS2,TGFA,TXNIP,VEGFA,	CEBPB,Creb,ERK1/2,F2RL1,FOXO1,JUN,Mapk,NFE2L2,NFKBIA,NFkB (complex),P38 MAPK,PI3K (complex),PPARG,RELA,SMAD3,STAT3,TAC1,TP53
A02 shMITF UP AND DOWN		Vegf		group	Activated	3.131	3.21e-09	ADGRG1,AHR,ANGPTL2,ANGPTL4,ANGPTL7,APAF1,ASNS,AURKB,BIRC7,CDC25A,CDK2,CXCL1,CXCL8,CYR61,DUSP5,EBP,EMP1,ERBB3,FOXM1,HMOX1,ID1,IL11,IL6,ITGA6,ITGB1,ITGB8,KITLG,MPC1,NOP2,NR2F2,NR4A2,PHLDA2,PLAUR,PPAP2A,PPAP2B,PTGS2,RCAN1,RGS2,SKP2,SLC20A1,SOCS2,STC1,TGFBR2,TMEM158,TNC,VEGFA,	ATF2,CREB1,CTNNB1,Creb,EGR1,HIF1A,HMGB1,HMOX1,JUN,MAML1,MAP2K1,MYC,NFE2L2,NFkB (complex),NOTCH1,RAC1,RELA,SMAD3,SP1,STAT3,VEGFA,Vegf
A02 shMITF UP AND DOWN		CREB1		transcription regulator		0.946	3.8e-09	ADM,AK4,ANGPTL2,APOE,APOLD1,ATP2B4,ATP6V0D1,BDNF,BNIP3,CARS,CDH11,CDH2,CDK19,CDKN1A,CHRNA1,CRIM1,CSRNP1,CSRP2,CXCL8,CYR61,EBP,ERRFI1,FRMD6,GADD45B,GLA,GPNMB,HMGCS1,HMOX1,ID1,IER3,IL6,IRS2,JUN,KDELR3,LSS,NR4A2,NREP,OCIAD2,PEG10,PLAT,PPARGC1A,PTGS2,RGS2,RRAS2,SCG2,SERTAD1,SLC2A3,SOCS2,SPAG4,SRPK2,STC1,TAGLN2,TOM1,VEGFA,	CEBPA,CEBPB,CREB1,CREBBP,CREM,CTNNB1,Creb,EP300,JUN,MYC,NFKBIA,NFkB (complex),PPARG,RELA,RNA polymerase II,SP1,STAT3,TP53
A02 shMITF UP AND DOWN		IL6	1.698	cytokine	Activated	3.202	4.19e-09	ABCC2,AHNAK,AHR,ANG,ANXA1,APOE,APP,BCL6,BDNF,CD14,CD83,CDK2,CDKN1A,CEACAM1,CES1,CST3,CTGF,CXCL1,CXCL5,CXCL8,CYP1B1,DCN,ENO2,FOXM1,FSCN1,GADD45B,GLRX,HMOX1,HRK,ID1,IFITM3,IGFBP1,IGFBP5,IL11,IL6,IL7R,IRF4,IRS1,ITGAV,ITGB1,JUN,LIG1,MAF,MERTK,NGF,NUCB2,PHB,PLAT,PRNP,PSMB10,PTGS2,RAB27A,RASA1,SOCS2,STOM,TGFA,THBS1,TNC,TNFRSF1A,TWIST1,VEGFA,	CEBPB,CREBBP,CTNNB1,FOS,HIF1A,IL1B,IL6,JUN,MYC,NFKBIA,NFkB (complex),RELA,SNAI1,SP1,STAT3,TNF,TP53
A02 shMITF UP AND DOWN		cobalt chloride		chemical reagent	Activated	2.166	4.32e-09	ADM,APAF1,BDNF,BNIP3,CA9,CDKN1A,CXCL8,DDIT4,HMOX1,MITF,NDRG1,PLAUR,PTGS2,RGS1,SLC1A3,SLC2A1,VEGFA,	ARNT,ATF4,CEBPA,CTNNB1,Creb,D-glucose,FOXO1,HIF1A,HMGB1,HMOX1,JUN,MYC,NFE2L2,NFKBIA,NFkB (complex),P38 MAPK,PPARG,RELA,SNAI1,STAT3,TP53,VHL,cobalt chloride
A02 shMITF UP AND DOWN		EP300		transcription regulator		1.042	4.61e-09	ARHGAP24,BCL6,CAPG,CDC25A,CDK2,CDKN1A,CHKA,CKB,CRIM1,CXCL8,DHRS3,FRMD4A,FTH1,GNG2,HES6,HLA-B,HMOX1,ID1,ID3,IL6,IL7R,ITGA6,JUN,KCNIP3,KDM3A,MAF,MIA,MME,NDRG1,PERP,PPARGC1A,PRKCD,PTGS2,PTPRF,SDC4,SKP2,STOM,TANC2,TGFBR2,TNC,TSPAN31,TULP4,TXNIP,VEGFA,WFS1,	CREB1,CREBBP,Creb,EP300,FOXO1,HIF1A,JUN,MAML1,MAX,MYC,NFKBIA,NFkB (complex),NOTCH1,PPARA,PPARG,RELA,SMAD3,SP1,STAT3,TP53
A02 shMITF UP AND DOWN		FOS		transcription regulator	Activated	2.246	4.75e-09	ALDH1A3,APLP2,ARPC5,BDNF,CADM1,CD14,CLIP1,CTGF,CTSH,CXCL8,DAP,ELOVL6,EZR,FEZ2,FTH1,GBA,HLA-B,HMOX1,IGFBP1,IGFBP5,IL11,IL6,IRS2,ITGA6,ITGB1,JUN,KCNN4,KITLG,LAMP2,LOX,LTBP3,MYH9,NBPF10 (includes others),NGF,NQO1,OCIAD2,PLAT,PLAUR,PLK2,PMEPA1,PTGS2,PTPRZ1,RIPK4,RPS7,RUNX1,S100A10,SEMA3B,SERPINE2,SIRPA,SNAI2,ST8SIA5,TGFBI,VEGFA,	ATF1,CEBPB,CREBBP,Creb,EGR1,ELK1,FOS,HIF1A,JUN,MYC,NFE2L2,NFKBIA,NFkB (complex),PPARG,RELA,SMAD3,SP1,TP53
A02 shMITF UP AND DOWN		PTEN		phosphatase		0.573	5.62e-09	ADM,ANXA1,ATP5G1,AURKB,BPGM,BTG1,CA8,CDC25A,CDK6,CDKN1A,CITED2,CSRP1,CTDSPL,CXCL8,CYP27A1,EBP,ECI2,ERBB3,FOXM1,G3BP1,IDH3A,IFNGR2,IGFBP5,IL6,IRS2,MBP,MME,MXD4,NDRG1,NDUFS3,NEU1,NOP2,NR4A2,PLOD1,PPARGC1A,PTGS2,RUNX1,SDC4,SKP2,SLC20A1,SPRY2,TGFA,THBS1,TNFRSF14,TOM1,VEGFA,	AKT1,AR,Akt,CTNNB1,Creb,EGR1,FOXO1,IGF1,IGF1R,JUN,NFE2L2,NFkB (complex),NOTCH1,NR3C1,PPARG,PPARGC1A,PTEN,RB1,RELA,SP1,STAT3,TP53,Vegf
A02 shMITF UP AND DOWN		ARNT		transcription regulator	Activated	2.541	5.93e-09	ADM,AHR,ALDOC,ANGPTL4,ATP5G1,BNIP3,CA9,CAV1,CITED2,CTSD,CYP1B1,ERO1A,HES6,IRS2,ITGAV,MYL6,NDUFS3,NQO1,SLC2A1,SLC2A3,VEGFA,	AHR,ARNT,CEBPB,EGR1,ELK1,ESR1,HIF1A,JUN,NFkB (complex),PPARG,SMAD3,SMAD4,SP1,TP53,VHL
A02 shMITF UP AND DOWN		AKT1		kinase		0.244	6.02e-09	AURKB,CDK2,CDKN1A,CST3,DHCR7,EBP,FBXO32,FXYD5,GDF15,HMGCS1,HMOX1,IGFBP1,IGFBP5,IL6,IRS1,IRS2,ITGB1,LAMB1,LSS,MBP,NQO1,PPARGC1A,PTGS2,SLC2A1,SLC3A2,SNAI2,SORT1,THBS1,TRIM63,VCAN,VEGFA,	AKT1,AMPK,EGR1,EP300,ERK,FOS,FOXO1,HIF1A,Ins1,Insulin,JUN,NFKBIA,PPARA,PPARG,PPARGC1A,RELA,SIRT1,SMAD3,SP1,SREBF1,STAT3
A02 shMITF UP AND DOWN		ATF4	1.628	transcription regulator		1.945	6.28e-09	ASNS,ATF4,CA9,CDKN1A,DDIT4,ERO1A,GDF15,IGFBP5,IL6,JUN,KLF9,MRPS7,NDRG1,PTGS2,PYCR1,SLC38A2,SLC3A2,SLC7A5,SNAI2,STC2,TNFRSF12A,VEGFA,	ARNT,ATF4,CTNNB1,ELK1,EPO,FOS,FOXO1,HIF1A,Ins1,JUN,MYC,NFkB (complex),PPARA,PPARG,RELA,RNA polymerase II,SMAD3,SNAI1,SREBF1,STAT1,STAT3,TP53,VHL
A02 shMITF UP AND DOWN		bucladesine		chemical toxicant		1.378	7.09e-09	ANXA1,APOE,BDNF,CD14,CDH2,CDKN1A,CXCL8,ENO2,ENPP1,ERRFI1,GADD45B,GDF15,HMOX1,ID1,IGFBP1,IGFBP5,IL6,IRS2,JUN,KITLG,MAP3K5,NGF,NR4A2,PTGS2,QSOX1,RGS2,S100B,SCARB1,SCG2,SLC2A1,SLC6A17,SMARCA1,SRGN,ST8SIA5,STC1,TYRO3,	AGT,CEBPB,CREB1,CREBBP,CREM,Creb,EGR1,FOS,JUN,NFkB (complex),NR3C1,NR3C2,PPARG,Pka,RELA,SMAD3,STAT1,STAT3,bucladesine,cyclic AMP,glucocorticoid
A02 shMITF UP AND DOWN		Jnk		group	Activated	2.462	7.14e-09	APP,ASAH1,BTG1,CD83,CDH2,CRIP2,CTGF,CXCL8,DKK1,FBXO32,GDF15,HMOX1,IL11,IL6,JUN,MAP3K11,NQO1,PLAT,PLAUR,PLSCR1,PON2,PTGS2,SNAI2,TGFBR2,TNFRSF12A,TWIST1,VCAN,	CEBPB,CTNNB1,ERK1/2,FOS,IL1B,JUN,Jnk,MYC,NFkB (complex),RELA,SMAD3,SNAI1,SP1,STAT3,TNF,TP53
A02 shMITF UP AND DOWN		Salmonella enterica serotype abortus equi lipopolysaccharide		chemical toxicant		1.673	7.14e-09	ADRB2,ARRDC4,ASNS,ATL1,ATP1B1,CXCL1,CXCL5,E2F7,FJX1,GADD45B,GLA,GPRC5A,HEY1,IL6,IL7R,MAFF,MCOLN2,NEDD4L,NR4A2,PDSS1,PHLDA2,PMAIP1,PTGS2,PTTG1IP,RGS1,SLC1A3,THBS1,	FOS,IL6,JUN,MYC,NFkB (complex),RELA,SP1,STAT3,Salmonella enterica serotype abortus equi lipopolysaccharide,TNF,TP53
A02 shMITF UP AND DOWN		RAF1		kinase	Activated	3.649	7.28e-09	ACOT7,ANXA1,BCL6,BTG1,CDC25A,CDKN1A,CTSH,CTSL,DCBLD2,DHRS3,DUSP5,EMP1,ID3,IER3,IL6,ITGB1,JUN,NGF,PHLDA2,PLAT,PLAUR,PTGS2,RGS1,RND3,SPRY2,TSC22D1,TXNIP,VEGFA,WISP2,YPEL5,	BCL2,CTNNB1,Creb,ELK1,FOS,HIF1A,ITGB1,JUN,MYC,Mek,NFKBIA,NFkB (complex),P38 MAPK,RAF1,RELA,SMAD2,SP1,SRF,STAT1,STAT3,TP53
A02 shMITF UP AND DOWN		cycloheximide		chemical reagent		-0.023	8.48e-09	ADM,AHR,APP,ATP2B4,BDNF,CAV1,CDKN1A,CITED2,COL5A1,CTGF,CXCL1,CXCL8,CYR61,DDIT4,GADD45B,HMOX1,IGFBP1,IGFBP5,IL6,IL7R,IRS2,JUN,LARP6,MME,NQO1,PERP,PLAT,PLAUR,PMAIP1,PTGS2,RCAN1,RGS2,SCARB1,SLC2A1,TGFA,TGFBR2,THBS1,TNFAIP6,TRAF3IP2,VEGFA,	ARNT,CEBPB,Creb,HIF1A,IL1B,JUN,NFKBIA,NFkB (complex),P38 MAPK,PPARG,RELA,SP1,STAT3,TNF,TP53,VHL,cycloheximide,prostaglandin E2
A02 shMITF UP AND DOWN		IL4		cytokine		1.601	9.68e-09	ACP5,ADAM19,AHR,ALDOC,ANXA2,APOE,APOLD1,BCL6,BDNF,BNIP3,BPGM,CAPG,CD14,CD83,CDK6,CDKN1A,CITED2,CLIP1,CTGF,CTNS,CXCL1,CXCL8,DCT,DDAH1,EVI5,FNIP2,GBE1,GPM6B,IER3,IFNGR2,IL6,IL7R,IRF4,ITGAV,ITGB1,JUN,KITLG,LAMP2,MAF,MERTK,NDRG1,PAWR,PHB,PLOD2,PLSCR1,PPARGC1A,PRNP,PSMB10,PTGS2,S100A10,SDF2L1,SERPINB6,SIRPA,SLC25A25,SLC2A1,SLC7A2,SOCS2,ST7,SYT11,TFF3,TGFBI,TIMP3,TNC,TNIK,VEGFA,	CEBPB,CREBBP,FOS,FOXP3,HIF1A,IL4,IL6,JUN,MYC,NFE2L2,NFKBIA,NFkB (complex),RELA,SP1,STAT1,STAT3,STAT6,TP53,nitric oxide
A02 shMITF UP AND DOWN		ESR2		ligand-dependent nuclear receptor	Activated	2.051	1.19e-08	ANGPTL2,APOE,ARRDC4,CAV1,CDC25A,CDH2,CDKN1A,CES1,COL11A1,COL13A1,CRIM1,CTGF,CTSD,CXCL8,DDAH1,DHCR7,DKK1,GGCT,GLRX,HSPA2,ITGB1,MEGF10,MINOS1-NBL1/NBL1,MPC1,NDRG1,NFE2L3,PERP,PLAUR,PMAIP1,PPP1R3C,PTGS2,PYCR1,RDH10,SCARB1,SEMA3B,SKP2,SNAI2,SOCS2,SPAG4,TGFA,TPM1,TWIST1,UBL3,VEGFA,WISP2,	4-hydroxytamoxifen,Akt,CEBPB,CTNNB1,EGR1,ESR1,ESR2,FOS,FOXO1,JUN,MYC,NFE2L2,NFkB (complex),Nr1h,RELA,SP1,STAT3,TP53,beta-estradiol,estrogen,estrogen receptor
A02 shMITF UP AND DOWN		GLI1		transcription regulator	Activated	2.064	1.32e-08	ACADVL,ARPC5,C11orf96,CAV1,CDH11,CDK2,CDKN1A,DKK1,EZR,FOXM1,HEY2,IGFBP7,IL6,IRS1,LZTS1,MRPS6,NAV3,NR2F2,NREP,PAPSS2,PDZRN3,PHLDA2,PLOD1,TIMP3,TNC,TOM1,TSC22D1,VEGFA,	CEBPA,CTNNB1,FOXM1,GLI1,HIF1A,MYC,NFkB (complex),RELA,SMAD3,SMAD4,STAT3,TP53
A02 shMITF UP AND DOWN		fulvestrant		chemical drug		1.722	1.45e-08	ADRB2,ANKS1B,ASNS,ATF4,AXL,CAV1,CAV2,CDC25A,CDKN1A,CTSL,CYR61,DDIT4,ERBB3,FOXM1,ID1,IER3,IGFBP5,IRS1,ITGB1,JUN,MAP3K11,PLK2,PRSS23,PTGS2,RBM14,SKP2,SLC7A5,SNAI2,STC1,TFF3,TGFA,VEGFA,WISP2,	ATF2,Akt,CEBPA,CEBPB,CREB1,EGR1,ESR1,ESR2,FOXM1,FOXO1,HIF1A,MYC,NFE2L2,NFkB (complex),NR3C1,PGR,RELA,SP1,STAT3,TP53,VEGFA,estrogen receptor,fulvestrant,progesterone
A02 shMITF UP AND DOWN		IL1		group	Activated	2.266	1.48e-08	ADRB2,AHR,APOE,APP,BDNF,CDKN1A,CEACAM1,CTSL,CXCL1,CXCL5,CXCL8,CYP27A1,DCN,FTH1,HMOX1,IGFBP1,IL11,IL6,IRF4,JUN,KITLG,KYNU,LAMB1,LOX,NGF,PPARGC1A,PTGS2,SDC4,SLC2A1,SLC2A3,TNC,TNFAIP6,TRAF3IP2,VCAN,VEGFA,	CREBBP,FOS,HIF1A,IL1,IL6,JUN,MYC,NFKBIA,NFkB (complex),PPARG,RELA,SP1,STAT3,TNF,TP53
A02 shMITF UP AND DOWN		methylprednisolone		chemical drug		1.191	1.7e-08	ABCB4,ABCC2,AK4,ANGPTL2,ANXA1,ANXA2,ASAH1,ASNS,ATP1B1,B4GALT6,BDNF,BTG1,CDH2,CDKN1A,CITED2,CST3,CTGF,CTSH,DDIT4,EMP1,FBXO32,HAGH,HMOX1,ID1,ID3,IDH1,IFNGR1,IGFBP1,IL6,ITGB1,JUN,KLF9,LOX,NFIB,PHLDA2,PLAT,PLAUR,POR,QDPR,RAB13,RAB38,RGS2,RND3,SDC4,SIRPA,SLC2A3,SLC7A2,TIMP3,TYRO3,VARS,ZYX,	CEBPB,FOXO1,FOXO3,IFNG,IGF1,IL6,JUN,NFkB (complex),NR1I2,NR3C1,NR3C2,Nr1h,RELA,SP1,STAT3,TP53,corticosterone,methylprednisolone
A02 shMITF UP AND DOWN		indomethacin		chemical drug		-0.882	1.83e-08	ANXA1,ANXA2,APP,ASNS,BDNF,CD14,CDKN1A,CTSD,FXYD5,GBA,GDF15,GPNMB,HMOX1,IER3,IFITM3,IGFBP1,IL11,IL6,LIMA1,PLAUR,PRKCA,PSMB10,PTGS2,S100A10,SLC7A5,TNFRSF12A,TNFRSF21,UAP1,VCAN,VEGFA,	CEBPA,CEBPB,Creb,EGR1,ELK1,FOXO1,IGF1,IL1B,JUN,MYC,Mapk,NFE2L2,NFkB (complex),PPARG,RELA,RNA polymerase II,SMAD3,SP1,STAT3,TP53,indomethacin
A02 shMITF UP AND DOWN		AHR	1.55	ligand-dependent nuclear receptor		-1.146	1.84e-08	ADAM19,ADM,APAF1,APP,CADM4,CDH2,CDK2,CDKN1A,COL11A1,COL13A1,COL5A1,COL5A2,CTSD,CYP1B1,DCN,EFEMP1,HEY2,IL6,INSIG2,ITGA6,JUN,LTBP3,LYST,MATN2,NQO1,PLAT,PTGS2,SLC16A10,SNAI2,TFF3,TGFBI,TGFBR2,THBS1,TIMP3,TNFRSF19,VEGFA,	9,10-dimethyl-1,2-benzanthracene,AHR,Akt,EGR1,FOXO1,HIF1A,JUN,NFE2L2,NFKBIA,NFkB (complex),PI3K (complex),REL,RELA,SMAD3,SMAD4,SPP1,STAT1,STAT3,TGFB1,TP53
A02 shMITF UP AND DOWN		HMGA1		transcription regulator		0.465	1.88e-08	CAV1,CAV2,CTSH,CYR61,DHCR7,DPYSL4,ID3,IER3,IGFBP1,IGFBP7,IL6,KITLG,LAMB1,MIA,PHLDA2,PSEN2,PTGS2,SDC4,SERPINH1,TAGLN,TFAP2C,TWIST1,ZYX,	ERK,HMGA1,JUN,NFKBIA,NFkB (complex),PPARG,RELA,SMAD3,SP1,STAT3
A02 shMITF UP AND DOWN		NEDD9		other	Activated	2.714	2.02e-08	ADM,ANKRD37,APP,BNIP3,CA9,DDIT4,ERRFI1,GDF15,PLOD2,SLC2A1,STC1,TXNIP,	ARNT,HIF1A,JUN,NEDD9,PPARG,TP53,VHL
A02 shMITF UP AND DOWN		prostaglandin E2		chemical - endogenous mammalian	Activated	2.304	2.08e-08	AHR,ANGPTL4,ANXA2,APP,BTG1,CD14,CD83,CDKN1A,CTGF,CXCL1,CXCL8,DCN,HMOX1,IER3,IGFBP1,IGFBP5,IGFBP7,IL6,IL7R,IRF4,ITGB1,JUN,MITF,NR4A2,NT5E,PLK2,PTGS2,RGS2,SOCS2,TGFA,THBS1,TNFAIP6,TWIST1,VEGFA,	CREBBP,FOXO1,HIF1A,IL6,JUN,NFE2L2,NFKBIA,NFkB (complex),PI3K (complex),RELA,SMAD3,SMAD4,SP1,STAT3,TGFB1,TNF,TP53,prostaglandin E2
A02 shMITF UP AND DOWN		allopurinol		chemical drug		1.107	2.19e-08	ABCC2,ANXA1,ANXA2,ASNS,BDNF,CD14,FXYD5,GPNMB,HMOX1,IER3,IGFBP1,PSMB10,PTGS2,S100A10,SLC2A1,TNFRSF12A,TXNIP,	Creb,ERK,JUN,NFKBIA,NFkB (complex),P38 MAPK,PPARG,RELA,SMAD3,SP1,SPI1,STAT1,STAT3,STAT6,allopurinol
A02 shMITF UP AND DOWN		mifepristone		chemical drug		-0.93	2.4e-08	ABCC2,ADM,ANXA1,APOE,CAV1,CD14,CDKN1A,CEACAM1,COL5A2,CTGF,CTSD,DDIT4,DKK3,FTH1,GSTM1,IL6,IRS2,JUN,LOX,MME,NDRG1,NME2,PEPD,PLAT,PLK2,PTGS2,RGS2,S100A6,SLC2A1,TFPI,TIMP3,TNFAIP6,VCAN,	CEBPA,CEBPB,ESR2,FOXM1,FOXO3,HIF1A,JUN,MYC,NFkB (complex),NR1I2,NR3C1,NR3C2,PGR,PPARG,RELA,SP1,TNF,TP53,corticosterone,dexamethasone,mifepristone,progesterone
A02 shMITF UP AND DOWN		NR3C1		ligand-dependent nuclear receptor		-1.1	2.54e-08	ADM,ANGPTL4,ANGPTL7,ANXA1,APOE,APP,ARRB1,ATP1B1,ATXN1,BDNF,BIRC2,BTG1,CARD10,CAV1,CD83,CDKN1A,CHIC2,CSRNP1,CXCL8,CYP27A1,CYR61,DDIT4,EMP1,ENC1,ERRFI1,GADD45B,GLIPR1,GULP1,IDH1,IER3,IGFBP1,IL11,IL1RAP,IL6,IL7R,JUN,KLF9,LYST,MAP3K7,NAV3,PAWR,PHLDA2,PLK2,PRKCD,PTGS2,RGS2,RTN4,SCARB1,SCG2,SEMA3C,SNAI2,STOM,THBS1,TIMP3,TNFAIP6,TNFRSF12A,TNFRSF1A,TNFRSF21,TRAF3IP2,ZNF704,	CEBPB,ESR1,ESR2,FOXO1,FOXO3,JUN,NFKBIA,NFkB (complex),NR1I2,NR3C1,NR3C2,PPARG,RELA,SP1,TNF,TP53,beta-estradiol,corticosterone,dexamethasone
A02 shMITF UP AND DOWN		BMP6		growth factor	Activated	2.794	2.72e-08	ARMCX3,CDKN1A,CTGF,CYP1B1,E2F3,ERRFI1,HMOX1,ID1,ID3,IL6,MATN2,PMEPA1,PTGS2,SLC20A1,SMARCA1,TAGLN,TNFRSF12A,VEGFA,	BMP6,CTNNB1,Creb,EP300,JUN,NFKBIA,NFkB (complex),NOTCH1,P38 MAPK,RUNX2,SMAD1,SMAD2,SMAD3,SMAD4,SMAD5,SP1,STAT3,Smad
A02 shMITF UP AND DOWN		estrogen receptor		group	Inhibited	-3.414	2.82e-08	ANXA1,AXL,BDNF,CAPG,CAV1,CAV2,CDH11,COL13A1,COL5A1,CTGF,CXCL1,CXCL8,ERBB3,IGF2BP3,IL6,IRS1,ITGA3,ITGB1,JUN,MAP1B,NT5E,PLAUR,PMAIP1,POR,RGS2,TFF3,TGFA,TGFBR2,TIMP3,TNC,VEGFA,	CEBPB,CTNNB1,Creb,EGF,ESR1,ESR2,FOS,JUN,MYC,NFkB (complex),RELA,SMAD3,SP1,TP53,beta-estradiol,estrogen,estrogen receptor,tamoxifen
A02 shMITF UP AND DOWN		MYOC		other		1.354	3.3e-08	ANXA1,CARD10,CDH11,DDIT4,FBXO32,FSCN1,IGFBP5,ITGB1,LAMB1,LAMC1,MBP,PHLDA2,RHBDF1,S100B,SLC2A3,STC1,STC2,TRIM63,	AKT1,AR,CTNNB1,FOXM1,FOXO1,FOXO3,MYOC,NFkB (complex),NOS1,PPARG,PPARGC1A,SMAD3,SMAD4,STAT3,TP53
A02 shMITF UP AND DOWN		TP73		transcription regulator		0.287	3.48e-08	ADAM19,BIRC2,CADM1,CD83,CDKN1A,CLIP3,COL5A2,CTSD,CXCL1,CYR61,DDIT4,DHRS3,GPNMB,GPR137B,HAGH,IER3,IGFBP5,IGSF3,IL6,LIG1,LZTS1,MINOS1-NBL1/NBL1,PERP,PLK2,PMAIP1,RUNX1,SERPINB6,SERPINE2,SNAI2,SYNE2,THBS1,TNFRSF12A,TNFRSF1A,TWIST1,UBL3,VEGFA,WISP2,	BAX,CDKN1A,CEBPA,EP300,FOS,FOXM1,HIF1A,JUN,MAX,MYC,NFE2L2,NFkB (complex),RB1,RELA,SP1,STAT3,TP53,TP73
A02 shMITF UP AND DOWN		Lh		complex		1.654	4.12e-08	ACP5,ACTG2,ADGRG1,ATP9A,AXL,BDNF,CARD10,CXCL8,DHCR7,DHRS3,EZR,IL6,ITGA3,MAP3K5,MAP3K7,P4HA2,PAWR,PHB,PLAT,PMAIP1,PPAP2A,PTGS2,PTPRF,RAB27A,RGS12,RUNX1,THBS1,TNFAIP6,TNFRSF12A,TPM1,TYRO3,VEGFA,	APP,CREB1,CTNNB1,Cg,Creb,FOS,HIF1A,ITGB1,JUN,Lh,Mapk,NFE2L2,NFkB (complex),NOTCH1,PPARG,RELA,SPI1,STAT1,STAT3,STAT6
A02 shMITF UP AND DOWN		trans-hydroxytamoxifen		chemical drug		-1.091	4.48e-08	CTSH,CTSL,CYP1B1,DDIT4,ENC1,ERBB3,GPRC5A,IER3,INSIG2,KYNU,LAMB1,MATN2,MXD4,NDRG1,PLK2,PPP1R3C,PRSS23,RND3,STC1,TPM1,WISP2,	ESR1,ESR2,MYC,SP1,TP53,estrogen receptor,trans-hydroxytamoxifen
A02 shMITF UP AND DOWN		camptothecin		chemical drug	Activated	2.728	5.17e-08	ABCC2,AK4,ANXA2,APAF1,APOE,BIRC2,CD83,CDC25A,CDK2,CDK6,CDKN1A,CLASP1,CTSL,CXCL1,CXCL8,DKK1,DNM1L,EHBP1,EI24,ENC1,FOXN3,FSCN1,GADD45B,GLIPR1,GPNMB,HLA-B,HRK,ID1,ID3,IL1RAP,IL6,JUN,MAFF,MAP3K11,MBNL2,MERTK,NR4A2,PDLIM7,PERP,PHLDA2,PMAIP1,PTGS2,RAPGEF5,RASA1,RDX,RRAGD,SDC4,SH3RF1,SPRY2,STC2,TAGLN2,TGFBI,TMEM158,TNFAIP6,TPM1,TPM4,VEGFA,	ARNT,CEBPA,CTNNB1,Creb,FOXM1,HIF1A,JUN,MYC,NFKBIA,NFkB (complex),PPARG,PRKCD,RELA,SNAI1,SP1,STAT3,TP53,VHL,camptothecin
A02 shMITF UP AND DOWN		VEGFA	1.691	growth factor		0.801	6.04e-08	AK4,CAV1,CDKN1A,CEACAM1,CST3,CTGF,CXCL8,CYR61,DUSP5,E2F3,HMOX1,ID1,ID3,IGFBP5,IL6,ITGB1,NME2,PLAT,PPAP2B,PPARGC1A,PTGS2,RCAN1,RUNX1,SMTN,SNAI2,STC1,THBS1,TOMM22,VEGFA,	AHR,AKT1,AR,CREB1,CTNNB1,Ca2+,Creb,ELK1,EP300,FGF2,FOXO1,JUN,MYC,NFE2L2,NFKBIA,NFkB (complex),NOTCH1,P38 MAPK,PPARG,PPARGC1A,Pkc(s),RELA,SP1,STAT3,TP53,VEGFA
A02 shMITF UP AND DOWN		ERK		group	Activated	2.452	7.47e-08	ACP5,ADGRG6,CAV1,CDKN1A,CTGF,CXCL8,GDF15,HEY1,HEY2,HMOX1,IER3,IGFBP1,IL6,IRS1,JUN,KYNU,LAMB1,MAFF,MYLK,NDRG1,OSBPL10,PTGS2,SLC2A1,SNAI2,SORT1,TGFA,THBS1,VCAN,VEGFA,	Akt,CTNNB1,EGR1,ERK,FOXO1,JUN,NFE2L2,NFkB (complex),PPARA,PPARG,RELA,SMAD3,SMAD4,SMAD7,SP1,SRF,STAT3,Smad,TNF,TP53,nitric oxide
A02 shMITF UP AND DOWN		SB203580		chemical - kinase inhibitor	Inhibited	-2.881	8.84e-08	ADAMTS9,ADRB2,AIM2,ANXA1,CD83,CDH2,CDKN1A,CEACAM1,CTGF,CXCL1,CXCL8,CYP1B1,GLRX,GMPR,HMOX1,IER3,IL11,IL6,JUN,MITF,NQO1,P4HA1,PLAT,PLAUR,PPARGC1A,PTGS2,RCN3,RUNX1,S100A10,SLC20A1,STC2,TAGLN,THBS1,TIMP3,TNFAIP6,TWIST1,VEGFA,	CEBPB,Creb,IL1B,JUN,NFE2L2,NFKBIA,NFkB (complex),P38 MAPK,RELA,SB203580,SP1,STAT3,TNF,TP53,nitric oxide,prostaglandin E2
A02 shMITF UP AND DOWN		NFkB (complex)		complex	Activated	3.865	9.25e-08	ADAMTS9,ALDH1A3,APOE,APP,BDNF,BIRC2,CARD10,CD83,CDKN1A,CRADD,CTGF,CXCL1,CXCL5,CXCL8,CYR61,DUSP5,E2F7,ELL2,ENPP1,FTH1,GADD45B,GDF15,GLA,HERC5,HMOX1,IER3,IL6,IL7R,IRF4,ITGAV,ITGB1,ITGB8,ITPKB,JUN,LAMP2,MYLK,NGF,PLK2,PMAIP1,PRKCD,PTGS2,RRAS,RRAS2,RUNX1,SDC4,SH3RF1,SLC2A1,SLC7A5,TNFAIP6,TNFRSF1A,TWIST1,VEGFA,	CEBPB,CREBBP,FOS,HIF1A,IL1B,IL6,JUN,MYC,NFKBIA,NFkB (complex),NR3C1,PPARG,RELA,SMAD3,SP1,STAT3,TNF,TP53
A02 shMITF UP AND DOWN		caffeine		chemical drug		-1.967	9.63e-08	ACP5,BDNF,CAV1,CDC25A,CDKN1A,CTGF,CXCL8,FOXM1,MITF,PPARGC1A,PRKCA,PTGS2,SLC2A1,THBS1,	Akt,CEBPB,CREBBP,CTNNB1,Creb,EGR1,EP300,ERK,FOXO1,JUN,NFE2L2,NFKBIA,NFkB (complex),P38 MAPK,PPARG,RELA,SMAD3,STAT3,TP53,caffeine,cyclic AMP
A02 shMITF UP AND DOWN		IgG		complex		0.458	9.99e-08	ADGRG1,ADM,APOE,ASAH1,ATP1B1,ATP6V0D1,CDKN1A,CXCL8,CYP27A1,DHCR7,EMP1,EZR,GPRC5A,IFITM3,IL6,ITGB8,NGF,PHLDA2,PLAUR,PTGS2,RND3,SLC2A3,TNC,VEGFA,	CEBPB,CREB1,CREBBP,CREM,Creb,FOXO1,HIF1A,IGF1,IL2,IgG,JUN,MAPK1,NFKBIA,NFkB (complex),NR3C1,P38 MAPK,SP1,STAT3,STAT5A,TP53
A02 shMITF UP AND DOWN		NUPR1		transcription regulator	Activated	2.98	1.31e-07	ADGRG1,ADM,ADRB2,ALDOC,AP5M1,BNIP3,BTG1,C3orf58,CDK2,CERK,CITED2,CREB5,CXCL5,CXCL8,CYR61,DHCR24,DNTTIP1,DUSP5,ELL2,ENO2,FAM114A1,FHL2,GDF15,HILPDA,HSPA2,IGF2BP3,IRS2,KDM3A,MAN2B2,MSANTD3,NDRG1,NFIB,P4HA2,PHTF1,PRNP,RAB38,RBM14,SIPA1L2,SKP2,SLC16A10,SLC2A1,SPATS2L,SPTSSA,SYNE2,SYTL2,TMEM158,TSC22D2,UAP1,WDR91,ZSWIM6,	ESR1,FOXO1,FOXO3,NFkB (complex),NUPR1,RB1,SIRT1
A02 shMITF UP AND DOWN		CTBP1		enzyme	Inhibited	-2.562	1.34e-07	CDKN1A,DKK1,ENC1,FAT1,FSCN1,MIA,SPRY2,THBS1,TMED4,VCAN,
A02 shMITF UP AND DOWN		phorbol myristate acetate		chemical drug	Activated	2.444	1.37e-07	ACSL4,ADM,ALDH1A3,ANGPTL4,ANXA1,APP,AURKB,AXL,BDNF,CA8,CAPG,CAV1,CAV2,CD14,CDKN1A,CERK,CES1,CTGF,CTSD,CXCL8,CYR61,DDIT4,E2F3,EIF4EBP2,ERRFI1,FTH1,GDF15,GSTM1,HNRNPC,ID1,ID3,IFNGR1,IFNGR2,IGFBP1,IGFBP5,IL11,IL6,IL7R,IRF4,ITGB1,JUN,KCNN4,MAF,MITF,MME,MYH9,NEU1,NME2,NQO1,NR4A2,PLAT,PLAUR,PRKCA,PRKCD,PRNP,PTGS2,PTPRF,RAB27A,RCAN1,RGS1,RGS2,RUNX1,S100A10,SLC2A1,SNAI2,SRGN,STC1,TGFA,THBS1,TNFAIP6,TNFRS…	ATF2,CEBPB,CREB1,CTNNB1,EGF,EGR1,IFNG,IL1B,JUN,MYC,NFkB (complex),RELA,SMAD3,SP1,STAT3,TNF,TP53,VEGFA,phorbol myristate acetate
A02 shMITF UP AND DOWN		FOXO4		transcription regulator		1.661	1.49e-07	BCL6,BNIP3,CDKN1A,CTGF,DHCR24,ELOVL6,GADD45B,HMGCS1,IER3,IGFBP1,SLC2A1,VEGFA,	ARNT,Akt,CDKN1A,EGR1,FOXO1,FOXO4,HIF1A,JUN,MYC,NFE2L2,NFkB (complex),PPARG,RB1,RELA,STAT3,TP53,VHL
A02 shMITF UP AND DOWN		thioacetamide		chemical toxicant		1.281	1.62e-07	ABCC2,ACP5,ANXA1,ANXA2,ASNS,B4GALT6,CD14,CKB,CPQ,CSRP2,CTGF,DKK3,EMP1,FANCB,GPNMB,IER3,IGFBP1,IL6,JUN,LOX,NLGN1,POR,PPAP2B,PSMB10,PTGS2,S100A10,TAGLN,TMEM45A,TNFRSF12A,TYRO3,	HIF1A,JUN,NFkB (complex),RELA,SMAD3,SMAD4,SP1,STAT3,TGFB1,TNF,TP53,reactive oxygen species,thioacetamide
A02 shMITF UP AND DOWN		MAPK1		kinase		1.609	1.68e-07	APOE,ATP1B1,BDNF,CAV1,CDH2,CDK19,CDKN1A,CTGF,CXCL8,EMP1,EVI5,FHL2,GNG2,HERC5,HLA-B,HMOX1,IFITM3,IGF2BP3,IGFBP7,IL6,ITGAV,JUN,LAMA4,LIG1,MBP,MITF,MVP,NT5E,PLSCR1,PRSS12,PTGS2,SOCS2,SPOCK1,SPRY2,SUN2,TDRD7,TMEM158,	ARNT,CEBPB,Creb,EGR1,ELK1,FOS,HIF1A,JUN,MAPK1,MYC,NFKBIA,NFkB (complex),P38 MAPK,PD98059,PPARG,RELA,SMAD3,SP1,STAT3,TP53,VHL
A02 shMITF UP AND DOWN		wortmannin		chemical - kinase inhibitor		-1.531	1.73e-07	ARRB1,CD14,CDKN1A,CKB,CTGF,CXCL8,E2F3,ERBB3,EZR,G3BP1,HMOX1,IL6,IRS1,IRS2,JUN,M6PR,MAF,NT5E,P4HA1,PTGS2,SCARB1,SLC6A12,SOCS2,TPM1,VEGFA,	Akt,CEBPB,Creb,EGR1,ERK1/2,FOXO1,HIF1A,JUN,Mapk,NFE2L2,NFkB (complex),PPARG,RELA,SMAD3,SP1,STAT3,TP53,prostaglandin E2,reactive oxygen species,wortmannin
A02 shMITF UP AND DOWN		P38 MAPK		group	Activated	2.981	2.06e-07	BDNF,BNIP3,CAV1,CD83,CDKN1A,CTGF,CXCL8,FBXO32,HMOX1,ID3,IER3,IGFBP5,IL11,IL6,ITGAV,ITGB8,JUN,KDELR3,MITF,NGF,PLAUR,PMAIP1,PPARGC1A,PTGS2,RASA1,RCAN1,RND3,RUNX1,SATB2,SLC6A12,TGFA,THBS1,TIMP3,TNFRSF1A,TWIST1,VEGFA,	FOXO1,IGF1,IL6,JUN,NFE2L2,NFKBIA,NFkB (complex),P38 MAPK,PPARG,RELA,SP1,STAT3,TNF,TP53,nitric oxide
A02 shMITF UP AND DOWN		HTT		transcription regulator		1.626	2.33e-07	ALDOC,APP,ATP5G1,BCL6,BDNF,BIRC2,CBX5,CDH11,CDK2,CDKN1A,CHKA,CHRNA1,CITED2,CTSD,DBNL,DCN,DHCR7,DKK3,DUSP5,ENO2,GAS7,HMGCS1,HSPE1,IGFBP5,IL11RA,ITGB1,JUN,KLF9,LOX,NDUFS3,NFIB,NR2F1,NR4A2,NREP,PLAUR,PLCB1,PLOD3,POR,PPARGC1A,PRKCD,PRKCDBP,RPS29,RPS6KA5,SCHIP1,SERPINH1,SIRPA,SLC1A3,SLC25A22,SLC2A1,SOCS2,SORT1,ST8SIA5,TAGLN,TFAP2C,TGFBI,TIMP3,TYRO3,	AKT1,AR,CREB1,Creb,ESR1,FOS,FOXO1,HDAC2,HIF1A,HTT,Hdac,Ins1,Insulin,L-glutamic acid,NFKBIA,NFkB (complex),PPARA,PPARG,PPARGC1A,RELA,RUNX2,SP1,SREBF1,STAT3,TP53
A02 shMITF UP AND DOWN		rosiglitazone		chemical drug		0.49	2.39e-07	ACADVL,ANGPTL4,APOE,ASAH1,ATL1,BDNF,BIRC7,CAV1,CAV2,CDKN1A,CTGF,CXCL8,DHRS3,HMOX1,HTR2B,IDH3A,IGFBP1,IGFBP5,IL6,IL7R,IRS1,IRS2,LOX,NGF,PPAP2B,PPARGC1A,PTGS2,RGS2,SCARB1,SEMA3C,SKP2,SLC27A3,SLC2A1,THBS1,TNC,TRIM63,TSC22D1,VEGFA,WISP2,WWTR1,	CEBPB,CREB1,CTNNB1,Creb,FOXO1,FOXO3,FOXO4,INS,JUN,LEP,NFE2L2,NFkB (complex),PPARA,PPARG,RELA,SIRT1,SP1,TNF,TP53,palmitic acid,rosiglitazone
A02 shMITF UP AND DOWN		NOTCH1		transcription regulator		0.86	2.71e-07	ADAM19,BCL6,BIRC2,CD14,CDCA7,CDK2,CDKN1A,CTGF,CXCL8,CYR61,DKK1,ENO2,ERBB3,HEY1,HEY2,ID1,IL6,IL7R,ITGA6,ITGB1,LOX,MYLK,NR2F2,PTGS2,RND3,TAGLN,TGFBR2,	Akt,CEBPB,CTNNB1,EGR1,ERK1/2,FOXO1,FOXO3,JUN,MAML1,NFE2L2,NFkB (complex),NOTCH1,RB1,RELA,SMAD3,SMAD4,SMAD7,SRF,STAT3,Smad,TP53,Vegf
A02 shMITF UP AND DOWN		PRL		cytokine		-0.555	2.9e-07	ANXA2,APP,BCL6,CAV1,CDKN1A,COL5A1,CST3,CTSD,CTSH,DCN,ERBB3,GMPR,GPNMB,GSTM1,HERC5,ID1,ID3,IGFBP5,IL6,JUN,LAMC1,MINOS1-NBL1/NBL1,MME,PLAT,PLSCR1,RABAC1,RNASE4,SCARB1,SOCS2,TDRD7,TMEM140,	CEBPA,CEBPB,CTNNB1,ESR1,ESR2,FOXM1,HIF1A,JUN,MAPK1,MYC,NFkB (complex),NR3C1,PGR,PRKCA,PRL,RELA,SP1,STAT3,TP53,beta-estradiol,progesterone
A02 shMITF UP AND DOWN		decitabine		chemical drug	Activated	3.45	2.91e-07	ABCC2,ADRB2,AIM2,ANGPTL4,ANXA2,APAF1,APOE,BNIP3,BTG1,CA9,CAV1,CDH11,CDH2,CDKN1A,CTGF,CYP1B1,CYP4B1,GADD45B,GDF15,GLRX,HLA-B,HRASLS,IGFBP7,IL6,IL7R,ITGA3,ITGAV,LOX,LY96,MAF,NDRG1,NQO1,PAWR,PDE9A,PTGS2,RARRES1,RNASE4,S100A10,SCARB1,SERPINH1,SLC2A3,TGFBI,TGFBR2,THBS1,TIMP3,VCAN,	CEBPA,CEBPB,CTNNB1,EGR1,ELK1,FOXM1,FOXO1,HIF1A,JUN,MYC,PPARA,PPARG,RB1,RELA,RNA polymerase II,SMAD1,SMAD2,SMAD3,SMAD4,SP1,Smad,TERT,TGFBR2,TP53,decitabine
A02 shMITF UP AND DOWN		miR-124-3p (and other miRNAs w/seed AAGGCAC)		mature microrna	Inhibited	-2.434	3.04e-07	AHR,BDNF,CAV1,CDCA7,CDK2,CDK6,CLDND1,CTGF,CYP1B1,DCTD,DHCR24,ECI2,G3BP1,ITGB1,LAMC1,MYH9,PAPSS2,PDLIM7,PLOD3,PLP2,PTTG1IP,RDH10,SERPINB6,SNAI2,STOM,STX2,TNFRSF21,TUBB6,ZCCHC24,
A02 shMITF UP AND DOWN		nitrofurantoin		chemical drug		0.53	3.17e-07	ABCC2,ACADVL,ANXA2,APOE,ASNS,CES1,CST3,GPNMB,GSTM1,HMGCS1,HMOX1,ID1,IER3,IGFBP1,IL6,ITGB1,LOX,NQO1,PLAT,S100A10,TIMP3,TNFRSF12A,VEGFA,
A02 shMITF UP AND DOWN		PRKCA	1.744	kinase		-0.263	3.25e-07	APP,CAV1,CDKN1A,CTGF,GBA,GDF15,ID1,ID3,IGF2BP3,JUN,NQO1,PEG10,PHLDA2,PRKCD,PTGS2,RUNX1,SDCBP,VEGFA,	CEBPB,CREBBP,EGR1,ERK1/2,HIF1A,JUN,MYC,NFKBIA,NFkB (complex),PRKCA,PRKCE,RELA,SMAD3,SP1,SRC,STAT1,TP53,doxorubicin
A02 shMITF UP AND DOWN		3,3'-diindolylmethane		chemical drug		-0.669	3.48e-07	CDC25A,CDK6,CDKN1A,FOXM1,GDF15,HLA-B,HMOX1,IFNGR1,IL6,NQO1,PTGS2,SNAI2,TGFA,	3,3'-diindolylmethane,Akt,CEBPA,CREBBP,CTNNB1,EGR1,FOS,FOXM1,FOXO1,HIF1A,JUN,Jnk,MYC,NFE2L2,NFKBIA,NFkB (complex),RELA,SNAI1,STAT3,TP53
A02 shMITF UP AND DOWN		SMAD4		transcription regulator	Activated	2.331	3.68e-07	AIM2,ANGPTL4,CDH2,CDKN1A,CITED2,CTGF,CTSD,FSCN1,GADD45B,HMOX1,ID1,IER3,IL11,ITGA6,ITGB1,NPPC,POR,PTGS2,RUNX1,SERTAD1,SNAI2,THBS1,TIMP3,TNC,TNFAIP6,TPM1,VEGFA,	AR,CTNNB1,Creb,EP300,JUN,NFKBIA,NFkB (complex),NOTCH1,P38 MAPK,RELA,RUNX2,SMAD1,SMAD2,SMAD3,SMAD4,SMAD7,SP1,SRF,STAT3,Smad,TNF,TP53
A02 shMITF UP AND DOWN		SPP1		cytokine		1.438	4.03e-07	APAF1,CDC25A,CDH2,CDK2,CDKN1A,CXCL1,CXCL5,CXCL8,DHCR7,HMOX1,IL6,ITGA3,ITGAV,LOX,PLOD1,POR,PTGS2,S100A6,SAMM50,SNAI2,TGFBR2,VAT1,VEGFA,	AHR,CDKN2A,CEBPB,CTNNB1,Ca2+,Creb,EP300,ERK1/2,HIF1A,JUN,MYC,NFKBIA,NFkB (complex),NOTCH1,RAC1,RB1,RELA,SMAD3,SP1,SPP1,STAT3,TP53,Vegf
A02 shMITF UP AND DOWN		SMAD7		transcription regulator		-1.784	4.18e-07	BIRC2,CDH2,CDKN1A,CITED2,CTGF,DCN,EFEMP1,HMOX1,ITGA6,LTBP3,MATN2,PLAT,PMEPA1,TAGLN,TGFA,TGFBI,TGFBR2,TIMP3,VEGFA,	AR,CTNNB1,HIF1A,JUN,NFKBIA,RAC1,RELA,SMAD1,SMAD2,SMAD3,SMAD4,SMAD7,SP1,SRF,STAT3,Smad,TGFBR1
A02 shMITF UP AND DOWN		IL2		cytokine		1.406	4.42e-07	ABCB4,AHR,BCL6,CARD10,CD83,CDC25A,CDK2,CDK6,CDKN1A,CEACAM1,CSRNP1,CXCL8,CYP27A1,DAP,DENND2D,DUSP5,EMP1,GADD45B,GDF15,IER3,IFNGR1,IFNGR2,IL6,IL7R,IRF4,ITGB1,ITM2B,JUN,MAF,MME,NOP2,PHB,PHLDA2,PLCB1,PMAIP1,PTGS2,RGS2,RNF128,RRAS2,SLC2A3,SOCS2,TNFRSF12A,TNFRSF1A,TNFRSF21,VEGFA,	CREBBP,IL12 (complex),IL2,IL4,IL6,JUN,NFKBIA,NFkB (complex),NR3C1,Nr1h,PPARG,RELA,SP1,STAT1,STAT3,STAT6,TP53
A02 shMITF UP AND DOWN		TNFSF11		cytokine	Activated	2.033	4.44e-07	ACP5,CD14,CD83,CDKN1A,CKB,CSRP1,CXCL8,FHL2,FOXM1,GADD45B,GLRX,HMOX1,IER3,IL11,IL11RA,IL6,IRF4,ITGAV,ITPKB,JUN,PLAUR,POR,PTGS2,RCAN1,RRAS,SDC4,SH3PXD2A,SLC20A1,SLC2A1,	CDKN2A,CEBPB,Creb,IL1B,IL6,JUN,MYC,NFKBIA,NFkB (complex),P38 MAPK,PPARG,RELA,SP1,STAT3,TNFSF11,TP53
A02 shMITF UP AND DOWN		carbon tetrachloride		chemical toxicant		1.102	4.68e-07	ABCC2,AK4,APOE,CDKN1A,CTGF,GADD45B,GDF15,GSTM1,HMOX1,IGFBP1,IGFBP5,IL6,ITGB1,JUN,NQO1,PRNP,PTGS2,QDPR,RAB13,S100A6,TGFA,TGFBR2,TIMP3,TNFRSF12A,	CTNNB1,EGR1,FOS,IL6,JUN,Jnk,NFKBIA,NFkB (complex),RELA,SMAD2,SMAD3,SMAD4,SMAD7,SP1,SRF,STAT3,Smad,TNF,TP53,Tgf beta,carbon tetrachloride
A02 shMITF UP AND DOWN		CHI3L1		enzyme			5.1e-07	CDH11,CXCL8,EMP1,IGFBP5,PEG10,TGFBR2,TMEM158,TNC,VEGFA,
A02 shMITF UP AND DOWN		ERG		transcription regulator	Activated	3.31	5.15e-07	ADRB2,ARHGAP24,ARHGEF2,CLIP1,CXCL1,CXCL8,EVI5,FAM174B,FLNB,GMFB,ITGA6,MAP3K5,NDRG1,NLGN1,NR4A2,PLAT,PLAUR,PPAP2B,RAPGEF5,RAPH1,RHOJ,RRAS,SVIL,TGFBR2,THBS1,WDR91,	BRAF,ELK1,ERG,RELA
A02 shMITF UP AND DOWN		RASSF1		other		0.57	5.22e-07	APOE,CAV1,CAV2,CDH2,COL13A1,CRIP2,DKK1,EFEMP1,EMP1,GDF15,MAP1B,MAP3K5,PLK2,PTGS2,SAMD5,TMEM158,	EGR1,FOS,HIF1A,JUN,Jnk,MAPK1,NFkB (complex),RASSF1,RELA,SP1,STAT3
A02 shMITF UP AND DOWN		SUMO3		other		1.782	5.98e-07	APP,CAV1,CAV2,CEACAM1,IL6,IRS1,MOXD1,RNASE4,TNC,TNFRSF21,
A02 shMITF UP AND DOWN		SP600125		chemical - kinase inhibitor	Inhibited	-2.091	6.31e-07	ADAMTS9,ADM,APOE,CD83,CDKN1A,CTGF,CXCL1,CXCL8,CYR61,DDIT4,DKK1,HMOX1,IL6,IRS1,ITGA3,ITGA6,JUN,MAP3K11,P4HA2,PLSCR1,PTGS2,SH3RF1,THBS1,TPM1,TWIST1,VEGFA,	CEBPB,CREB1,Creb,HIF1A,IL1B,JUN,NFE2L2,NFKBIA,NFkB (complex),PPARG,Pkc(s),RELA,SMAD3,SMAD4,SP1,SP600125,STAT3,TGFB1,TP53,prostaglandin E2
A02 shMITF UP AND DOWN		KLF2		transcription regulator	Inhibited	-2.625	7.28e-07	ADM,CDH2,CDKN1A,CTGF,CXCL8,CYP1B1,ID1,ID3,IL6,KCNN4,KITLG,MAP3K5,MVP,NDRG1,NQO1,PLOD2,PPAP2B,PTGS2,SLC2A1,TFPI,THBS1,	AR,ARNT,CCL5,HIF1A,JUN,KLF2,NFKBIA,NFkB (complex),PPARG,RELA,SMAD2,SMAD3,SMAD4,SP1,STAT3,Smad,TP53,VHL
A02 shMITF UP AND DOWN		FOXM1	-1.659	transcription regulator		0.115	8.63e-07	ANXA1,AURKB,CAV1,CDC25A,CDH2,CDK2,CDKN1A,FOXM1,LAMA4,LOX,PLAUR,SKP2,SNAI2,TGFBR2,TWIST1,VCAN,VEGFA,	CCND1,CDKN1A,CDKN2A,CTNNB1,FOXM1,FOXO3,JUN,MYC,NFkB (complex),NOTCH1,RB1,RELA,SKP2,SMAD3,SMAD4,SNAI1,STAT3,TCF4,TP53,Vegf
A02 shMITF UP AND DOWN		tributyrin		chemical drug	Activated	2.722	8.88e-07	ADM,ADRB2,AZGP1,CDKN1A,CTGF,CXCL5,CXCL8,CYR61,ID3,IL6,MME,NDRG1,PTGS2,USP53,	AR,EP300,HDAC2,HDAC4,HIF1A,RELA,RUNX2,STAT1,STAT3,TP53,TP63,tributyrin
A02 shMITF UP AND DOWN		ellagic acid		chemical - endogenous non-mammalian		-0.816	9.41e-07	AIFM1,CDK2,CDK6,HMOX1,NQO1,PTGS2,SCARB1,	Akt,CTNNB1,EGR1,FOXO1,NFE2L2,NFkB (complex),NOTCH1,RB1,RELA,STAT3,Vegf,ellagic acid
A02 shMITF UP AND DOWN		NRG1		growth factor	Activated	3.305	1.03e-06	ARHGEF2,ATF4,BNIP3,CAV1,CDKN1A,CTGF,CXCL8,CYR61,ERBB3,ERRFI1,G3BP1,GLG1,HMOX1,ID1,IER3,ITGAV,MBP,PLAUR,PTGS2,PTRF,RUNX1,S100B,SLC2A1,SLC2A3,TCEB3,VEGFA,	ATF2,CREB1,CTNNB1,Creb,EGF,EGR1,HIF1A,JUN,MYC,NFKBIA,NFkB (complex),NRG1,P38 MAPK,RELA,Ras,SMAD3,SP1,SRC,STAT3,TP53,VEGFA
A02 shMITF UP AND DOWN		PTH		other	Activated	2.113	1.05e-06	AHNAK,CDKN1A,CTGF,IGFBP5,IL11,IL6,ITGAV,JUN,LIMA1,MME,NR4A2,PHLDB2,PTGS2,RBM14,RGS1,RGS2,RUNX1,SDC4,SORT1,STC1,WISP2,	CEBPB,CREB1,Creb,JUN,NFE2L2,NFKBIA,NFkB (complex),P38 MAPK,PPARG,PTH,Pka,Pkc(s),RELA,STAT1,STAT3,TNFSF11,cyclic AMP
A02 shMITF UP AND DOWN		TWIST1	1.804	transcription regulator		0.345	1.05e-06	ALCAM,CDH2,CDKN1A,CXCL8,DCN,DKK3,HEG1,IGFBP1,IGFBP5,IL6,KCNN4,MME,NT5E,PTPRZ1,SNAI2,TGFBI,TGFBR2,TIMP3,TNFRSF21,VCAN,ZYX,	BCL2,CEBPA,CEBPB,CREBBP,Creb,EP300,FOS,FOXM1,HIF1A,JUN,MAML1,MYC,NFKBIA,NFkB (complex),NOTCH1,PPARG,RELA,SMAD3,STAT3,TP53,TWIST1,cyclic AMP
A02 shMITF UP AND DOWN		indican		chemical - endogenous mammalian		-0.594	1.12e-06	BNIP3,CA9,CDKN1A,CITED2,HILPDA,HMOX1,PTGS2,SLC2A1,THBS1,	Akt,CEBPA,Creb,EGR1,ERK,FOXM1,FOXO1,HIF1A,JUN,MYC,NFE2L2,NFKBIA,NFkB (complex),P38 MAPK,PPARG,RELA,SMAD3,STAT3,TP53,indican,nitric oxide
A02 shMITF UP AND DOWN		benzo(a)pyrene		chemical toxicant		1.949	1.14e-06	AHR,ANXA1,CDKN1A,CRADD,CYP1B1,CYR61,GSTM1,HMOX1,IER3,IL1RAP,JUN,MAF,MAFF,NBEA,NQO1,PDSS1,PLCB1,PPP1R3C,PRKCA,PTGS2,SGCD,SNAI2,ST8SIA5,THBS1,TSPAN31,VEGFA,	AHR,Akt,CAT,CEBPB,CTNNB1,EGF,EGR1,ERK,ESR1,FOXO1,JUN,MYC,NFE2L2,NFKBIA,NFkB (complex),PPARG,RELA,SMAD3,SMAD4,SP1,STAT1,STAT3,TP53,benzo(a)pyrene
A02 shMITF UP AND DOWN		GDF9		growth factor		1.644	1.15e-06	CTGF,ID1,ID3,ITGA6,ITGAV,KITLG,LOX,PTGS2,TNFAIP6,VCAN,	CTNNB1,Creb,FOS,FSH,GDF9,JUN,NFkB (complex),RELA,SMAD2,SMAD3,SMAD4,SMAD7,SRF,STAT3,Smad,prostaglandin E2
A02 shMITF UP AND DOWN		CDKN2A		transcription regulator	Activated	2.335	1.17e-06	APAF1,AURKB,CAPG,CDC25A,CDK2,CDKN1A,CITED2,CTGF,E2F3,FAM86B1,FHL2,GAS7,GPRC5A,IGF2BP3,IGFBP5,IL11,IL6,ITGAV,JUN,P4HA2,PMEPA1,PPFIBP1,RAB27A,S100A6,SERTAD1,SKP2,TMEM97,TNFRSF1A,TPM1,VEGFA,	CDKN1A,CDKN2A,CEBPB,CTNNB1,E2F1,FOXO3,IL6,JUN,MYC,NFKBIA,NFkB (complex),PPARG,RB1,RELA,SP1,STAT3,TP53
A02 shMITF UP AND DOWN		tunicamycin		chemical - endogenous non-mammalian		1.299	1.19e-06	ASNS,ATF4,AXL,BIRC2,CDKN1A,DDIT4,ERO1A,GADD45B,GPT2,HMOX1,IL6,NDRG1,PMAIP1,PRNP,PTGS2,SDF2L1,SLC2A1,TGFA,TXNIP,VEGFA,WFS1,	Akt,CEBPB,EGR1,EIF2AK3,FOXO1,HIF1A,IL1B,JUN,NFE2L2,NFkB (complex),RELA,SP1,STAT3,TP53,VHL,iron,reactive oxygen species,tunicamycin
A02 shMITF UP AND DOWN		D-glucose		chemical - endogenous mammalian		1.984	1.31e-06	ALDOC,ANXA1,ART3,ASNS,ATF4,CARS,CAV1,CDKN1A,CTGF,CXCL8,DCN,DDIT4,ELOVL6,FBXO32,GDF15,HMOX1,ID1,IDH1,IL6,IRS2,ITGB1,JUN,LAMC1,LY96,NEU1,NQO1,NR4A2,PHB,PLAUR,PLCB1,PON2,PPARGC1A,PTGS2,PYCR1,SLC1A3,SLC2A1,SLC3A2,SRPR,TGFA,THBS1,TRIM63,TUBB4A,TXNIP,VAMP2,VEGFA,	AKT1,AR,CEBPB,D-glucose,FOXO1,FOXO3,JUN,NFE2L2,NFkB (complex),NR3C1,PI3K (complex),PPARG,PPARGC1A,RELA,SIRT1,SMAD3,SP1,STAT3,TNF,TP53,dexamethasone,palmitic acid
A02 shMITF UP AND DOWN		SRC		kinase	Activated	2.967	1.44e-06	CAV1,CDKN1A,CXCL8,HMOX1,ID1,IL6,JUN,LAMP2,NQO1,PLAUR,PRKCA,PRKCD,PTGS2,PTRF,RETSAT,SIRPA,TWIST1,VEGFA,	AR,CTNNB1,Creb,EGR1,FOS,HIF1A,HRAS,JUN,MYC,Mapk,NFE2L2,NFKBIA,NFkB (complex),PPARG,RELA,Ras,SMAD3,SP1,SRC,STAT3,TP53
A02 shMITF UP AND DOWN		IL13		cytokine		-0.13	1.54e-06	ACADVL,BIRC2,CD14,CTGF,CTNNAL1,CTSH,CXCL1,CXCL5,CXCL8,DHCR24,DYNLT3,EZR,GAS7,GPNMB,HMOX1,IFNGR1,IFNGR2,IL11,IL11RA,IL6,KITLG,MAF,MAP3K7CL,PPARGC1A,PTGS2,QSOX1,RAB33A,SLC26A4,SLC43A3,SLC7A2,SNAI2,SORT1,ST3GAL6,TFF3,THBS1,TNFRSF1A,	Akt,CEBPB,CREBBP,EGR1,ERK1/2,FOS,FOXO1,HIF1A,IL10,IL13,JUN,MYC,NFE2L2,NFKBIA,NFkB (complex),RELA,RNA polymerase II,SMAD3,SP1,STAT3,TP53
A02 shMITF UP AND DOWN		Ca2+		chemical - endogenous mammalian	Activated	2.608	1.55e-06	AHR,APP,BDNF,CD83,CDK2,CDKN1A,CSRP1,CXCL8,CYP1B1,CYR61,E2F3,ENPP1,ID1,ID3,IL6,IRS2,ITGA3,ITGA6,JUN,KCNG1,NDRG1,PTGS2,SCARB1,SLC6A12,SNAI2,STC1,TAGLN,VEGFA,	CEBPB,CREB1,Ca2+,Creb,ERK1/2,ESR2,JUN,Mapk,NFE2L2,NFKBIA,NFkB (complex),NR3C1,PGR,PPARG,PRKCE,Pkc(s),RELA,SMAD3,STAT1,TP53,progesterone
A02 shMITF UP AND DOWN		carbon monoxide		chemical - endogenous mammalian		-1.02	1.58e-06	ATF4,BDNF,CAV1,CD14,CDKN1A,HMOX1,IL6,ITGB1,NQO1,PLAUR,PTGS2,VEGFA,	ATF2,CREB1,CYP2E1,Creb,EGR1,FOXO1,HMGB1,HMOX1,JUN,NFE2L2,NFKBIA,NFkB (complex),P38 MAPK,RELA,SP1,STAT3,TNF,TP53,VEGFA,carbon monoxide
A02 shMITF UP AND DOWN		IL1A		cytokine	Activated	2.655	1.61e-06	ABCC2,ALDH1A3,APP,BIRC2,CD83,CDKN1A,CXCL1,CXCL5,CXCL8,CYR61,FTH1,HMOX1,IFNGR1,IFNGR2,IGFBP5,IL11,IL6,ITGAV,ITGB1,JUN,KITLG,LOX,NGF,NR2F2,PTGS2,	CEBPB,FOS,IFNG,IL1A,IL6,JUN,MYC,NFKBIA,NFkB (complex),PPARG,RELA,SP1,STAT3,TNF,TP53
A02 shMITF UP AND DOWN		thalidomide		chemical drug		-1.279	1.62e-06	APP,CAV1,CXCL8,DKK1,GADD45B,GDF15,IL6,PLAUR,VEGFA,	ARNT,CEBPB,Creb,ERK1/2,HIF1A,JUN,NFKBIA,NFkB (complex),P38 MAPK,PPARG,RELA,SMAD3,SP1,STAT3,TNF,TP53,VHL,thalidomide
A02 shMITF UP AND DOWN		1,4-bis[2-(3,5-dichloropyridyloxy)]benzene		chemical toxicant		0.029	1.68e-06	ABCB4,ABCC2,CDK2,CDK6,CDKN1A,CYP27A1,ECI2,EI24,FAM107B,FOXM1,GADD45B,INSIG2,MAFF,PAPSS2,RARRES1,TNFRSF1A,	1,4-bis[2-(3,5-dichloropyridyloxy)]benzene,CTNNB1,EP300,FOXM1,JUN,MAX,MYC,NR1I3,SP1,STAT3,TP53
A02 shMITF UP AND DOWN		CAT		enzyme		-1.423	1.69e-06	ADM,CAV1,CDKN1A,CXCL8,CYP1B1,HMOX1,IL6,PMAIP1,PTGS2,THBS1,TNC,	AMPK,Akt,CAT,Creb,EGR1,EP300,FOXO1,HIF1A,JUN,NFE2L2,NFKBIA,NFkB (complex),P38 MAPK,PPARA,PPARGC1A,RELA,SIRT1,SMAD3,SP1,STAT3,TNF,TP53,TXN
A02 shMITF UP AND DOWN		IGF1		growth factor		1.283	1.74e-06	ADM,APP,BDNF,CDK2,CDKN1A,CTGF,CTSD,CXCL8,CYR61,DDIT4,FBXO32,HMOX1,IER3,IFITM3,IFNGR2,IGFBP1,IGFBP5,IL6,IRS1,IRS2,ITGAV,JUN,LARP6,MBP,PLAUR,PRNP,PTGS2,S100B,SLC20A1,SLC2A1,SNAI2,TGFBI,THBS1,TNFRSF12A,TTF2,TWIST1,VEGFA,	Akt,Creb,EGR1,FOXO1,IGF1,JUN,MYC,Mapk,NFE2L2,NFKBIA,NFkB (complex),P38 MAPK,PPARG,RELA,SP1,STAT3,TNF,TP53,hydrogen peroxide
A02 shMITF UP AND DOWN		sirolimus		chemical drug		-1.753	1.91e-06	ACADVL,ADM,APP,ASNS,ATF4,ATP2B4,ATP5G1,CD151,CDC25A,CDKN1A,DDIT4,ERBB3,FSCN1,FTH1,HLA-B,HMOX1,ID1,IDH1,IGFBP1,IGFBP5,IL6,IRS1,IRS2,MAF,MAP4K5,MBP,PLAUR,PPARGC1A,PRKCA,PRNP,PYGB,RPL29,RPS15,RPS29,RPS7,SLC2A1,SLC2A3,SLC3A2,VEGFA,ZNF689,	AKT1,AR,ATF4,CEBPA,D-glucose,EP300,FOXO1,HIF1A,Insulin,JUN,MAX,MYC,NR3C1,PPARA,PPARG,PPARGC1A,SP1,TP53,dexamethasone,sirolimus
A02 shMITF UP AND DOWN		Ins1		other		1.029	1.99e-06	ANGPTL4,APAF1,BDNF,BPGM,CA14,CDK2,CDKN1A,ECI2,ELOVL6,ERRFI1,HMGCS1,IGFBP1,IGFBP5,IL6,IRS1,IRS2,ITGA6,JUN,MBP,NGF,PLAT,PRKCA,PTGS2,RETSAT,SLC2A1,SOCS2,TIMP3,TTF2,VAMP2,VEGFA,ZNF106,	AKT1,AR,CREB1,Creb,FOXO1,IGF1,Ins1,JUN,LEP,NFkB (complex),NR3C1,PPARA,PPARG,PPARGC1A,RELA,SP1,SREBF1,STAT3,TP53
A02 shMITF UP AND DOWN		ERBB4		kinase		1.203	2e-06	ADAM19,BDNF,CADM1,CDKN1A,COL5A2,HMOX1,IGFBP5,JUN,PTGS2,SERPINE2,SLC2A1,THBS1,TIMP3,TNC,WISP2,	CTNNB1,Creb,EGFR,ERBB2,ERBB3,ERBB4,ERK,ESR2,FOS,HIF1A,JUN,MYC,Mapk,NFE2L2,NFkB (complex),PGR,PPARG,RELA,SMAD3,SP1,STAT3
A02 shMITF UP AND DOWN		MET		kinase		1.509	2e-06	AURKB,CDKN1A,CITED2,FBXO32,IL6,JUN,MERTK,NREP,PLK2,PTGS2,RUNX1,TGFA,TRIM63,TSC22D1,VEGFA,	AKT1,AR,Akt,Creb,EGR1,FOXO1,FOXO3,JUN,MET,NFE2L2,NFKBIA,NFkB (complex),P38 MAPK,PI3K (complex),PPARD,PPARG,PPARGC1A,RELA,SIRT1,SMAD3,STAT3,TP53
A02 shMITF UP AND DOWN		PTGS2	1.687	enzyme	Activated	3.146	2.04e-06	ANG,ANXA1,ANXA2,CDKN1A,CTSD,CXCL5,CXCL8,CYP1B1,ERBB3,EZR,IL11,IL6,ITGA6,ITGAV,NOP2,NR4A2,PTGS2,STC1,TNFAIP6,VEGFA,	AR,CEBPB,CREB1,Creb,FOS,FOXO3,HDAC4,HIF1A,IL6,JUN,NFE2L2,NFkB (complex),PPARA,PTEN,PTGS2,PTH,RB1,RELA,SMAD3,SP1,STAT3,indomethacin,prostaglandin E2
A02 shMITF UP AND DOWN		Pkc(s)		group	Activated	2.425	2.05e-06	ADM,AHR,APP,BDNF,CDKN1A,CTGF,CXCL8,CYR61,GADD45B,HMOX1,IL6,IRS1,ITGB1,JUN,MAP3K5,NQO1,NR4A2,PRKCA,PTGS2,RGS2,SCARB1,STC1,STC2,VEGFA,	AHR,Ca2+,Creb,EP300,FOXO1,JUN,Mapk,NFE2L2,NFkB (complex),NOTCH1,PI3K (complex),PPARG,Pkc(s),RELA,SMAD3,SP1,STAT3,TNF,TP53,curcumin
A02 shMITF UP AND DOWN		ATG7		enzyme		-0.91	2.1e-06	ATF4,CDH2,CTGF,CXCL8,IL6,NQO1,RCAN1,SNAI2,TGFBR2,TNFRSF1A,	ATF1,ATG7,CEBPB,CTNNB1,Creb,HIF1A,IL1B,JUN,MYC,NFE2L2,NFkB (complex),RELA,SNAI1,SP1,SQSTM1,STAT3,reactive oxygen species
A02 shMITF UP AND DOWN		SATB1		transcription regulator		-0.818	2.15e-06	CDK19,CDKN1A,CEACAM1,CTSD,FEZ2,GADD45B,GDF15,GLRX,GPT2,ID3,IL7R,ITGB1,KITLG,NR4A2,PTGS2,RGS1,RUNX1,SIPA1L2,SUN2,TGFA,TNFSF12,YPEL5,	CTNNB1,FOXM1,NFkB (complex),SATB1,SMAD3,SMAD4,STAT3
A02 shMITF UP AND DOWN		troglitazone		chemical drug		1.176	2.17e-06	ANGPTL4,ANXA2,CARS,CAV1,CAV2,CDC25A,CDK2,CDKN1A,CEP70,CHCHD10,CTNNAL1,CXCL1,CXCL5,CXCL8,DCN,DHRS3,ENO2,ERO1A,FGGY,GDF15,HMOX1,IL6,IRS1,ITGA6,JUN,LAMA4,MME,NDRG1,NR2F2,P4HA1,PPARGC1A,PTGS2,SCARB1,SKP2,SLC2A1,VEGFA,	AR,Akt,EGR1,ERK,FOXO1,HIF1A,Insulin,JUN,NFE2L2,PPARA,PPARG,RELA,SMAD3,SP1,STAT3,troglitazone
A02 shMITF UP AND DOWN		topotecan		chemical drug		0.074	2.26e-06	BTG1,CD83,CDC25A,CDKN1A,CITED2,DUSP5,E2F3,ERBB3,FAT1,GDF15,IRS1,MBNL2,NBEA,NLGN1,PLCB1,PLK2,PMAIP1,PRNP,PSEN2,PTGS2,SLC2A1,SLC7A5,TANK,VEGFA,	AMPK,Akt,CDKN2A,CEBPA,EGR1,EP300,FOXM1,FOXO1,HIF1A,MYC,NFE2L2,NFKBIA,NFkB (complex),PPARGC1A,RELA,SIRT1,SP1,STAT3,TP53,mitoxantrone,topotecan
A02 shMITF UP AND DOWN		CEBPB		transcription regulator		-0.162	2.27e-06	ASNS,BDNF,CD14,CDC25A,CDKN1A,COL5A2,CXCL5,CXCL8,DCN,DHCR7,E2F3,FHL2,HSPE1,ID1,IER3,IFITM3,IGFBP1,IL11RA,IL6,IRS1,IRS2,JUN,LAMC1,MBP,MIA,PLAUR,PPARGC1A,PRKCD,PTGS2,RAC2,SCARB1,SLC38A2,TNFAIP6,TNFRSF19,TNFRSF1A,VCAN,ZYX,	CEBPA,CEBPB,CREBBP,Creb,FOS,IL10,IL6,JUN,MYC,NFKBIA,NFkB (complex),PPARG,RELA,RNA polymerase II,SP1,SREBF1,STAT3,cyclic AMP
A02 shMITF UP AND DOWN		CREBBP		transcription regulator	Activated	2.423	2.27e-06	ARHGAP24,BCL6,CAPG,CDKN1A,CKB,CRIM1,CXCL8,CYR61,DHRS3,FRMD4A,GNG2,HLA-B,HMGCS1,IL6,IL7R,ITGA6,JUN,KCNIP3,MAF,MIA,NDRG1,NR4A2,PPARGC1A,PRKCD,PTGS2,PTPRF,RGS2,SDC4,SERPINE2,STOM,TAGLN,TANC2,TNC,TSPAN31,TULP4,VEGFA,WFS1,	CEBPB,CREB1,CREBBP,CREM,CTNNB1,Creb,EP300,HIF1A,JUN,MYC,NFKBIA,NFkB (complex),NOTCH1,PPARG,RB1,RELA,RNA polymerase II,SNAI1,STAT3,TP53
A02 shMITF UP AND DOWN		hexachlorobenzene		chemical toxicant		1.086	2.47e-06	AIFM1,ANXA1,ANXA2,ASNS,CD14,FXYD5,GPNMB,IER3,IGFBP1,PSMB10,S100A10,TNFRSF12A,
A02 shMITF UP AND DOWN		butyric acid		chemical - endogenous mammalian		-0.095	2.56e-06	ABCC2,ADGRG1,ANXA1,ANXA2,CD83,CDC25A,CDH11,CDK2,CDK6,CDKN1A,COL11A1,COL5A1,COL5A2,CXCL8,DHCR24,ESYT2,FOXM1,FRMD6,FTH1,GPRC5A,IFNGR2,IL11,IL6,IRS1,MVP,NDUFAF4,NEU1,PHB,PLAT,PLSCR1,PMAIP1,PTGS2,SKP2,SLC2A1,SPOCK1,TFF3,TGFBI,TGFBR2,TIMP3,	CDKN2A,EP300,HIF1A,IL6,JUN,MAX,MYC,NFKBIA,NFkB (complex),RELA,SMAD3,SMAD4,SP1,STAT3,TGFB1,TP53,butyric acid,reactive oxygen species
A02 shMITF UP AND DOWN		CTNNB1		transcription regulator	Activated	3.017	2.68e-06	AHR,ALCAM,ALDH1A3,ANXA1,CDH11,CDH2,CDKN1A,CEACAM1,CENPM,CNN2,CTDSPL,CTGF,CTHRC1,CXCL8,CYR61,DCT,DKK1,ENO2,ENPP1,ERBB3,GADD45B,GPR137B,GRAMD4,HILPDA,HSPE1,ID3,IGFBP5,IRF4,IRS1,ITGA6,ITGB1,JUN,LAMB1,MAP3K11,MAP3K5,MITF,MME,MMP16,MYLK,PHLDA2,PLAUR,POU3F2,PTGS2,SEMA3C,SERPINE2,SNAI2,TGFA,TIMP3,TNC,TNIK,TSC22D1,TWIST1,VCAN,VEGFA,	CTNNB1,Creb,ERK,JUN,MYC,NFkB (complex),PPARG,RELA,SMAD3,SMAD4,SMAD7,SNAI1,SP1,SRF,STAT3,Smad,TNF,TP53,prostaglandin E2
A02 shMITF UP AND DOWN		Ni2+		chemical reagent	Activated	2.019	2.94e-06	ANGPTL4,ASNS,CXCL1,CXCL5,CXCL8,HRK,IL6,NDRG1,	APP,CEBPA,CXCR4,FOXM1,HIF1A,JUN,MYC,NFkB (complex),NOTCH1,Ni2+,RELA,STAT3,TP53
A02 shMITF UP AND DOWN		CSF3		cytokine		-0.959	2.95e-06	ARHGEF10,CAPG,CD14,CDK2,CDK6,CST3,CTSD,CXCL5,CXCL8,GADD45B,HMOX1,IL6,JUN,KITLG,LY96,NME2,PLSCR1,PRKCA,RAB27A,RGS1,TNFRSF1A,VEGFA,	CEBPB,CREBBP,CSF3,IFNG,IL12 (complex),IL6,JUN,NFKBIA,NFkB (complex),PPARG,RELA,SP1,STAT1,STAT3,TNF,TNFRSF1A,TP53
A02 shMITF UP AND DOWN		arsenic trioxide		chemical drug		1.847	3.1e-06	BNIP3,CDK6,CDKN1A,CST3,CXCL8,DHCR24,DHCR7,EBP,FTH1,GLRX,HMGCS1,HMOX1,ITGB1,LSS,MAF,NQO1,PIR,PTGS2,VEGFA,	ATF1,CREB1,Creb,FOXO1,HIF1A,IL10,JUN,MYC,NFE2L2,NFKBIA,NFkB (complex),Pkc(s),RELA,RNA polymerase II,SP1,STAT3,TP53,arsenic trioxide,hydrogen peroxide,reactive oxygen species
A02 shMITF UP AND DOWN		Pdgf (complex)		complex		1.805	3.25e-06	CAV1,CDK6,CDKN1A,ERRFI1,HEY1,HEY2,HMOX1,IRS2,JUN,NR4A2,PLAUR,PTGS2,TIMP3,TWIST1,VEGFA,	CTNNB1,Creb,EGR1,ERK,HIF1A,HRAS,JUN,NFKBIA,NFkB (complex),P38 MAPK,PPARG,Pdgf (complex),RELA,Ras,SMAD3,SP1,SRC,STAT3,TP53
A02 shMITF UP AND DOWN		thapsigargin		chemical toxicant		1.758	3.28e-06	ASNS,ATF4,BCL6,BIRC2,CA9,CAV1,CD83,CDKN1A,CXCL8,DDIT4,ERRFI1,GADD45B,HMOX1,IL6,JUN,NGF,PAWR,PMAIP1,PRNP,RCAN1,RETSAT,WFS1,	ARNT,Akt,CEBPB,Creb,EGR1,FOXO1,HIF1A,IL1B,JUN,NFE2L2,NFKBIA,NFkB (complex),P38 MAPK,PPARG,RELA,SP1,SRC,STAT3,TP53,VHL,thapsigargin
A02 shMITF UP AND DOWN		MSTN		growth factor		1.161	3.54e-06	CDK2,CDKN1A,CXCL1,FBXO32,IL6,PPARGC1A,SERPINH1,SLC2A1,TNC,TRIM63,VEGFA,	AKT1,AMPK,AR,Akt,Creb,EGR1,EP300,FOXO1,FOXO3,IRS1,JUN,MSTN,NFE2L2,NFKBIA,NFkB (complex),P38 MAPK,PPARG,PPARGC1A,RELA,SIRT1,STAT3,TP53
A02 shMITF UP AND DOWN		PTK2		kinase	Activated	3.09	3.54e-06	BIRC2,CDKN1A,CYR61,IL6,IRS1,LPP,P4HA1,SKP2,THBS1,TIMP3,TNC,	Akt,CDKN1A,CTNNB1,Creb,EGR1,FOXO1,JUN,MAP2K1,MYC,Mapk,NFE2L2,NFkB (complex),PPARG,PTK2,RB1,RELA,SMAD3,SMAD4,SMAD7,SP1,SRF,STAT3,Smad,TP53
A02 shMITF UP AND DOWN		PI3K (family)		group		0.738	3.85e-06	ADM,CXCL8,FBXO32,HMOX1,IL6,ITGA6,ITGB1,NQO1,PTGS2,SCARB1,SLC2A1,SNAI2,TXNIP,VEGFA,	AKT1,AR,Akt,CTNNB1,EGR1,ERK,FOXO1,JUN,MYC,NFE2L2,NFkB (complex),PI3K (family),PPARG,PPARGC1A,RELA,SMAD3,SNAI1,SP1,STAT3,TNF,TP53
A02 shMITF UP AND DOWN		Insulin		group		1.074	3.95e-06	ANGPTL4,APOE,APP,ARRB1,CDK2,CDKN1A,CXCL1,DDIT4,ERO1A,ERRFI1,FBXO32,HMOX1,IGFBP1,IL6,IRS1,IRS2,JUN,NR4A2,NUCB2,PLCB1,PPARGC1A,PRKCA,PRKCD,SCARB1,SLC2A1,SLC2A3,SLC38A2,SORT1,TGFA,TGFBI,TRIM63,VEGFA,	AKT1,AR,CEBPB,FOXO1,FOXO3,IGF1,IL1B,Insulin,JUN,NFE2L2,NFkB (complex),PPARA,PPARG,PPARGC1A,RELA,SIRT1,SP1,STAT3,TP53,palmitic acid
A02 shMITF UP AND DOWN		4-methylcatechol		chemical - endogenous mammalian		1.199	4.05e-06	BDNF,HMOX1,JUN,NGF,	4-methylcatechol,BDNF,Creb,EGR1,ELK1,JUN,NFkB (complex),NGF,PPARG,RELA,SP1
A02 shMITF UP AND DOWN		4-hydroxytamoxifen		chemical drug		0.316	4.09e-06	ANGPTL2,CDCA7,CDKN1A,CTSD,DDIT4,EFEMP1,GLRX,IER3,IGFBP1,IL6,IL7R,MINOS1-NBL1/NBL1,MPC1,PMAIP1,SLC2A1,SNAI2,SPAG4,TGFA,TMEM97,TPM1,	4-hydroxytamoxifen,Akt,EGR1,EP300,ESR1,ESR2,FOXO1,IGF1,JUN,MAX,MYC,NFE2L2,RELA,SP1,STAT3,TP53,estrogen receptor
A02 shMITF UP AND DOWN		MAP3K8		kinase		0.826	4.44e-06	APOE,ARRDC3,CXCL8,ECI2,FAM107B,FLNB,FSCN1,IER3,IFNGR1,IL6,IRF2BPL,JUN,NGF,PLAT,PTGS2,SENP7,SPATS2L,TUBB2B,TXNIP,	ATF2,CDKN2A,CEBPB,CREBBP,ELK1,FOS,HIF1A,IL1A,IL1B,JUN,MAP3K8,MAPK10,MYC,NFKBIA,NFkB (complex),RELA,STAT3,TP53
A02 shMITF UP AND DOWN		BRAF		enzyme	Activated	2.169	4.46e-06	BIRC2,CDKN1A,CXCL1,CXCL8,IL6,ITGB1,POU3F2,RND3,SERPINE2,THBS1,TSC22D1,	ATF2,Akt,BRAF,CREBBP,Creb,EGR1,ELK1,FOXO1,HIF1A,JUN,MAP2K1,MAPK3,Mek,NFE2L2,NFKBIA,NFkB (complex),RELA,SMAD2,SMAD3,SP1,SRF,STAT1,STAT3,TP53
A02 shMITF UP AND DOWN		BDNF	1.742	growth factor		-0.709	4.5e-06	ACOT7,ADRB2,ANXA2,APP,BDNF,CAV2,CDKN1A,CYR61,ELOVL6,FLNB,FRMD6,FSCN1,HSPA2,IL6,JUN,LAMC1,LYPD1,MAP1B,MBP,P4HA1,PLXNB2,PRSS12,S100A10,SERPINH1,SPRY2,TAGLN,TMEM45A,TTC3,TXNIP,VAMP2,	AHR,BDNF,CREB1,Ca2+,Creb,EP300,FOS,FOXO1,HTT,Ins1,JUN,L-glutamic acid,LEP,Mapk,NFE2L2,NFkB (complex),NOTCH1,PPARA,PPARG,RELA,RUNX2,SP1,SREBF1
A02 shMITF UP AND DOWN		N-Ac-Leu-Leu-norleucinal		chemical - protease inhibitor		-0.109	4.56e-06	APP,ATF4,CAV1,CDC25A,CDKN1A,CXCL8,HLA-B,IER3,LAMP2,PAWR,PRKCA,PTGS2,SCARB1,TGFBR2,	26s Proteasome,CEBPA,CREBBP,CTNNB1,EP300,FOXM1,FOXO3,HDAC2,HIF1A,HRAS,JUN,MAX,MYC,N-Ac-Leu-Leu-norleucinal,NFKBIA,NFkB (complex),RARB,RELA,SMAD3,SP1,TP53
A02 shMITF UP AND DOWN		CEP-1347		chemical drug		0.184	4.73e-06	ATF4,BDNF,BIRC2,IL6,MAP3K11,PTGS2,SH3RF1,	CEP-1347,CREB1,Creb,EGR1,FOS,HIF1A,JUN,Jnk,MAPK8,MYC,NFE2L2,NFkB (complex),Pkc(s),RELA,SP1,STAT3,TP53,nitric oxide
A02 shMITF UP AND DOWN		SB 216763		chemical toxicant		1.769	4.79e-06	CTGF,CXCL8,CYR61,FSCN1,IL6,NR4A2,PTGS2,RGS1,RGS2,RND3,	CEBPA,CEBPB,CREBBP,CTNNB1,Creb,EP300,FOXO1,FOXO3,Gsk3,JUN,NFE2L2,NFkB (complex),PPARG,Pka,RELA,SB 216763,SIRT1,SP1,STAT1,TNF,TP53,palmitic acid
A02 shMITF UP AND DOWN		ERK1/2		group	Activated	2.468	4.98e-06	ARRB1,ASAH1,BIRC2,CAV1,CDC25A,CDKN1A,CTGF,CXCL1,CXCL5,CXCL8,DKK1,EZR,ID1,ID3,IL11,IL6,IRS2,ITGA3,JUN,MAP3K11,PLAUR,PSMB10,PTGS2,S100A6,SNAI2,TRIM63,VCAN,VEGFA,	Akt,CEBPB,CREBBP,EGR1,ERK1/2,FOS,FOXO1,HIF1A,IL1B,JUN,Jnk,MYC,NFE2L2,NFKBIA,NFkB (complex),RELA,SP1,STAT3,TP53
A02 shMITF UP AND DOWN		isoproterenol		chemical drug	Activated	2.228	5.32e-06	ACSL4,ADRB2,APP,CAV1,CYP1B1,DHRS3,HMOX1,IL6,JUN,MERTK,MITF,NGF,PLAT,PRNP,PTGS2,RAB27A,TYRO3,VEGFA,	CEBPB,CREB1,Creb,FOS,FOXO1,IL6,JUN,Mapk,NFE2L2,NFKBIA,NFkB (complex),PDX1,POMC,PPARG,REL,RELA,SP1,STAT3,cyclic AMP,forskolin,isoproterenol
A02 shMITF UP AND DOWN		genistein		chemical drug	Inhibited	-2.861	5.43e-06	ABCB9,ACP5,ADM,ANGPTL4,ASAH1,ATP6V0D1,ATP6V1C1,BDNF,BIRC7,CDKN1A,CITED2,CLCN7,CLN5,CTGF,CTNS,CTSD,CTSH,CTSL,CXCL8,DKK1,FXYD5,GBA,GDF15,GLMP,GNPTAB,HMOX1,ID1,IL6,JUN,M6PR,NAGPA,NEU1,PLAT,PTGS2,SORT1,VEGFA,	CREB1,CREBBP,CTNNB1,Creb,EP300,ERK,JUN,Mapk,NFE2L2,NFkB (complex),PPARG,Pkc(s),RELA,SMAD3,STAT3,TFEB,TP53,genistein
A02 shMITF UP AND DOWN		Ras		group	Activated	2.687	5.5e-06	ARHGEF2,BNIP3,CAV1,CDK6,CDKN1A,CTGF,CXCL8,HMOX1,IL11,JUN,MITF,PLAUR,POU3F2,PTGS2,SERPINE2,SNAI2,VEGFA,	CEBPB,CTNNB1,Creb,ERK1/2,FOXM1,JUN,MYC,Mapk,NFE2L2,NFKBIA,NFkB (complex),P38 MAPK,PPARG,RELA,Ras,SMAD3,SMAD4,SNAI1,STAT3,TP53
A02 shMITF UP AND DOWN		HNRNPA2B1		other			5.69e-06	ARSJ,CADM1,ERBB3,FSCN1,GDF15,IL6,MOCOS,MSRB3,NR2F1,P4HA1,PEG10,PITPNC1,PLOD2,PPARGC1A,SEMA3B,SNAI2,SPAG4,STOM,TWIST1,VCAN,	Akt,EGR1,FOXO1,HNRNPA2B1,NFE2L2,RELA,STAT3
A02 shMITF UP AND DOWN		SP1		transcription regulator		1.109	5.83e-06	APOE,ASNS,BDNF,CAV1,CDH2,CDK2,CDK6,CDKN1A,CEACAM1,CES1,CITED2,CKB,CTGF,CTSD,CXCL5,CXCL8,CYP1B1,DHCR24,EZR,FOXM1,GDF15,HMOX1,IFITM3,IFNGR1,IGFBP1,IRF4,ITGAV,JUN,LTBP3,NDRG1,PLAUR,PMAIP1,PRKCA,PRKCD,PTGS2,RNLS,RRAS,SCARB1,SLC2A1,SLC2A3,SLC31A1,TAGLN,TGFBR2,TNC,VEGFA,	APP,AR,CEBPA,CTNNB1,EGR1,ELK1,FOXM1,HDAC2,HIF1A,JUN,MYC,NFkB (complex),NOTCH1,RELA,Ras,SP1,SRF,STAT3,TP53
A02 shMITF UP AND DOWN		ACVRL1		kinase		0.028	5.92e-06	CDKN1A,CXCL8,GDF15,ID1,PLAT,PLAUR,TAGLN,VEGFA,ZYX,	ACVRL1,EP300,JUN,MMP14,NFKBIA,NFkB (complex),NOTCH1,PPARG,RELA,RUNX2,SMAD1,SMAD1/5,SMAD5,SP1,STAT3,Smad
A02 shMITF UP AND DOWN		9,10-dimethyl-1,2-benzanthracene		chemical toxicant	Activated	2.12	6.18e-06	AHR,CDKN1A,CYP1B1,IL6,JUN,NQO1,PTGS2,RUNX1,SNAI2,TGFA,	9,10-dimethyl-1,2-benzanthracene,AHR,CEBPB,Ca2+,Creb,EP300,ESR1,FOS,IL6,JUN,MYC,NFkB (complex),NOTCH1,REL,RELA,SMAD4,SP1,STAT3,TP53,TP63,TP73
A02 shMITF UP AND DOWN		TRIB3		kinase		-0.912	6.23e-06	ASNS,CDC25A,DDIT4,GDF15,ID1,MAP3K11,PMAIP1,STC2,	ATF4,CEBPA,CEBPB,HIF1A,JUN,MYC,NFE2L2,PPARG,RNA polymerase II,RUNX2,STAT3,TRIB3
A02 shMITF UP AND DOWN		FOXO3		transcription regulator		1.33	6.25e-06	APAF1,BNIP3,CDKN1A,CTGF,CXCL8,CYR61,DDIT4,FBXO32,FOXM1,GADD45B,IER3,IGFBP1,IL6,IRS2,MXD4,PPARGC1A,PRNP,SKP2,TNFRSF1A,TRIM63,TXNIP,	AKT1,AR,ATM,Akt,CREB1,Creb,E2F1,EGR1,FOXO1,FOXO3,JUN,NFE2L2,NFKBIA,NFkB (complex),NR1I2,PPARG,PPARGC1A,RB1,RELA,SIRT1,STAT3,TP53
A02 shMITF UP AND DOWN		Akt		group		1.793	6.36e-06	ADM,ATF4,BIRC2,CDKN1A,CTGF,CTSD,CXCL8,ERBB3,FBXO32,FOXM1,HMOX1,IER3,IL6,IL7R,JUN,NDRG1,PMAIP1,PPARGC1A,PTGS2,SCARB1,SKP2,SNAI2,THBS1,VCAN,VEGFA,	AMPK,Akt,CTNNB1,E2F1,EGR1,EP300,ERK,FOXO1,JUN,MYC,NFE2L2,NFKBIA,NFkB (complex),NR1I2,PPARG,PPARGC1A,RELA,SIRT1,SMAD3,SNAI1,STAT3,TP53,nitric oxide
A02 shMITF UP AND DOWN		gentamicin C		chemical drug		1.155	6.87e-06	ABCC2,ANXA1,ANXA2,ASNS,CD14,FXYD5,GPNMB,IER3,IGFBP1,PSMB10,S100A10,TNFRSF12A,
A02 shMITF UP AND DOWN		PDX1		transcription regulator		1.155	6.92e-06	ANXA2,ARRDC4,CKB,CRELD2,DUSP5,ID1,ID3,IDH1,IER3,IL6,IRS2,JUN,MITF,NQO1,PAPSS2,PMAIP1,PRSS23,PTPRF,SCG2,SLC2A1,TXNIP,	CREBBP,CTNNB1,EP300,FOS,FOXO1,FOXO3,FOXO4,HIF1A,INS,Ins1,Insulin,MYC,NOTCH1,PDX1,PPARA,PPARG,RELA,SP1,SREBF1
A02 shMITF UP AND DOWN		PRKCB		kinase		0.224	6.96e-06	APP,ATP6V1C1,CD83,CDKN1A,CLCN7,IL6,IRS2,JUN,PPARGC1A,PTGS2,TGFBR2,	ATF2,Creb,EGR1,ELK1,FOS,HIF1A,JUN,Jnk,MAPK3,MAPK8,Mapk,NFE2L2,NFkB (complex),PPARG,PRKCB,RELA,STAT3,TP53,nitric oxide
A02 shMITF UP AND DOWN		FAS		transmembrane receptor		0.918	7.27e-06	ANXA2,BIRC2,CD83,CDKN1A,CLASP1,COL5A1,CTGF,CTSL,CXCL1,CXCL8,FSCN1,GLIPR1,GPNMB,IER3,IL1RAP,IL6,ITGAV,ITGB8,JUN,MERTK,MME,NR4A2,PDLIM7,PHLDA2,RAPGEF5,RASA1,RDX,RRAGD,TAGLN2,TNC,TNFAIP6,TNFRSF1A,TPM1,TPM4,VEGFA,	CEBPB,CREBBP,Creb,FAS,FOS,HIF1A,IL1B,JUN,MYC,NFKBIA,NFkB (complex),P38 MAPK,PPARG,RELA,SP1,STAT3,TP53
A02 shMITF UP AND DOWN		FOXO1		transcription regulator		1.187	7.41e-06	ANGPTL4,APAF1,CDKN1A,CITED2,CKMT2,CTGF,CXCL8,DDIT4,ELOVL6,FBXO32,FOXM1,GADD45B,HMOX1,IER3,IGFBP1,IL6,IL7R,IRS1,IRS2,ITGA3,JUN,LAMP2,MRPL34,MRPS2,MRPS7,NDUFAF4,PLSCR1,PPARGC1A,SCARB1,THBS1,TRIM63,TXNIP,	AKT1,AR,Akt,CTNNB1,Creb,EGF,EGR1,FOS,FOXO1,FOXO3,FOXO4,Ins1,JUN,MYC,NFE2L2,PPARA,PPARG,PPARGC1A,RELA,SMAD3,SP1,SREBF1,STAT3,TP53
A02 shMITF UP AND DOWN		BAG1		other			7.44e-06	CDKN1A,HRK,JUN,NEDD4L,PTGS2,RAB27A,UAP1,	26s Proteasome,BAG1,CEBPB,CTNNB1,EGFR,ERK,FOS,FOXO3,HDAC2,JUN,MYC,NFkB (complex),PPARG,RAF1,RARB,RELA,SMAD3,SP1,STAT3,TP53
A02 shMITF UP AND DOWN		Pka		complex		0.018	7.63e-06	APOE,CAV1,CD14,CDH2,CDK2,CDKN1A,CTGF,DCT,HMOX1,IL6,JUN,NGF,NR4A2,PTGS2,RGS2,RUNX1,SLC1A3,TYRP1,	CEBPB,CREBBP,Creb,FOXO1,HIF1A,JUN,NFE2L2,NFKBIA,NFkB (complex),P38 MAPK,PI3K (complex),PPARG,Pka,RELA,SMAD3,SPI1,STAT1,STAT3,STAT6,TP53,cyclic AMP
A02 shMITF UP AND DOWN		IKBKB		kinase	Activated	3.55	8.01e-06	AURKB,BIRC2,CDKN1A,CXCL1,CXCL5,CXCL8,CYP1B1,DCN,FOXM1,HMOX1,IL11,IL6,MBP,NGF,PTGS2,RCAN1,SEMA3C,SERPINE2,SKP2,SOCS2,TGFBR2,TIMP3,TRIM63,TWIST1,VCAN,VEGFA,	CDKN2A,CEBPB,CHUK,CTNNB1,IKBKB,IL1B,IL6,JUN,MYC,NFKBIA,NFkB (complex),RELA,SMAD3,SP1,STAT3,TNF,TP53
A02 shMITF UP AND DOWN		CLDN7		other		-0.406	9.64e-06	APLP2,APOE,ATP5G1,CTGF,CXCL8,DKK1,HLA-B,IGFBP7,LIMA1,MRPS15,PRNP,PRSS23,RPL29,RPS7,RRAS2,SLC25A22,SYTL2,ZCCHC14,	CLDN7,CREBBP,HIF1A,NFKBIA,NFkB (complex),RELA,TP53
A02 shMITF UP AND DOWN		RORA		ligand-dependent nuclear receptor		-1.195	9.68e-06	ACSL4,APOE,ASNS,ATP1B1,CKMT2,CXCL8,CYP27A1,DHCR24,ELOVL6,GADD45B,IGFBP1,IL6,POR,PPARGC1A,PPP1R3C,PTGS2,SLC16A10,SLC25A24,SLC2A3,USP53,	CEBPB,CREBBP,FOS,HIF1A,IL13,IL1B,IL6,JUN,NFKBIA,NFkB (complex),PPARG,RELA,RORA,SMAD2,SP1,STAT3,TP53
A02 shMITF UP AND DOWN		TGFBR2	1.918	kinase	Activated	2.065	9.73e-06	ANGPTL4,ATF4,BDNF,CD14,CDH2,CDKN1A,CTGF,GADD45B,IL1RAP,IL6,JUN,MAN2B2,MAP3K11,MYOF,NFIB,SLC2A3,TAGLN,TGFBR2,THBS1,TNFRSF12A,TXNIP,VEGFA,	AR,CREB1,CTNNB1,Creb,FOS,HIF1A,NFE2L2,NFKBIA,NFkB (complex),Pkc(s),RELA,SMAD2,SMAD3,SMAD4,SMAD7,SP1,SRF,STAT3,Smad,TGFB1,TGFBR2,TP53,Tgf beta
A02 shMITF UP AND DOWN		HNF1B		transcription regulator		-0.489	1.03e-05	ACADVL,CITED2,COL5A1,COL5A2,CPN1,CXCL1,ID1,ID3,IGFBP1,ITGA3,LAMB1,PLAUR,RNASE4,S100A6,SEMA3C,SERPINH1,SNAI2,
A02 shMITF UP AND DOWN		ITGB1	1.514	transmembrane receptor		0.838	1.04e-05	APOE,CDKN1A,CXCL8,IL6,ITGAV,JUN,LAMB1,LAMC1,PLAUR,PTGS2,RAC2,THBS1,VEGFA,	ATF2,CD44,Creb,ELK1,FOXO1,HIF1A,ITGB1,JUN,MAPK3,MAPK8,NFE2L2,NFKBIA,NFkB (complex),P38 MAPK,PRKCD,RELA,SMAD3,STAT3
A02 shMITF UP AND DOWN		DACH1		transcription regulator		-0.631	1.04e-05	CDC25A,CDKN1A,CXCL8,EFEMP1,ID1,IL6,JUN,PTGS2,STC2,	DACH1,IL6,JUN,NFkB (complex),RELA,SP1,STAT3
A02 shMITF UP AND DOWN		SUMO2		enzyme		1.782	1.04e-05	CAV1,CAV2,CEACAM1,IL6,IRS1,MOXD1,RNASE4,TNC,TNFRSF21,
A02 shMITF UP AND DOWN		mycophenolic acid		chemical drug	Activated	2.138	1.17e-05	ADM,ADRB2,AZGP1,CDK6,CDKN1A,CTGF,CXCL5,CXCL8,CYR61,ID3,IL6,MME,PTGS2,USP53,	CREBBP,CTNNB1,Creb,EDN1,ELK1,FOS,HIF1A,JUN,MYC,NFKBIA,NFkB (complex),P38 MAPK,RAC1,RELA,SP1,STAT3,TP53,mycophenolic acid
A02 shMITF UP AND DOWN		FGF10		growth factor		1.764	1.3e-05	AHNAK,ANXA1,ANXA2,CTSH,CYP1B1,LSS,PERP,PTGS2,S100A6,SPRY2,TIMP3,
A02 shMITF UP AND DOWN		CSF1		cytokine		0.795	1.31e-05	ACP5,APOE,CDK2,CDKN1A,DUSP5,FHL2,GDF15,IFNGR1,IL11RA,IL6,IRF4,ITGAV,ITGB1,JUN,MERTK,MMP16,RUNX1,THBS1,TNFRSF1A,VEGFA,	CEBPB,CSF1,IFNG,IL2,IL6,JUN,NFKBIA,NFkB (complex),NR3C1,PPARG,RELA,SP1,STAT3,STAT5A,TNF,TP53
A02 shMITF UP AND DOWN		fenofibrate		chemical drug		0.182	1.35e-05	ABCB4,ACADVL,ACSL4,ANGPTL4,APP,ASNS,CDC25A,CDH2,COQ3,CXCL8,ECI2,FBXO32,GBE1,GOT2,HILPDA,HMOX1,IL6,JUN,MITF,POR,PTGS2,PTPRF,SCARB1,TRIM63,TXNIP,	Creb,E2F1,EGR1,FOS,FOXO1,HIF1A,Insulin,JUN,Jnk,Mapk,NFE2L2,NFkB (complex),NR1I2,NR3C1,PPARA,PPARG,RELA,SIRT1,SP1,SREBF1,STAT3,fenofibrate
A02 shMITF UP AND DOWN		mibolerone		chemical drug	Inhibited	-2.047	1.35e-05	AHNAK,AHR,ALCAM,CEACAM1,DHRS3,GOT2,GPNMB,HMGCS1,HYOU1,IFNGR1,JUN,LSS,MME,NME2,SPOCK1,TGFBI,TIMP3,UFM1,
A02 shMITF UP AND DOWN		TFEB		transcription regulator		-1.858	1.36e-05	ATP6V1C1,CLCN7,CTSD,GBA,GLA,IL6,NEU1,TYRP1,VEGFA,
A02 shMITF UP AND DOWN		CD24		other		1.623	1.38e-05	ADRB2,CAV1,CDKN1A,CXCL8,DUSP5,GDF15,JUN,LPP,LRPPRC,PLCB1,RARRES1,RASA1,SYNE2,TFPI,THBS1,TTC3,	ATF2,CD24,Creb,ELK1,ERK,FOS,JUN,MAPK3,MYC,Mapk,NFE2L2,NFKBIA,NFkB (complex),P38 MAPK,PPARG,RELA,SMAD3,SP1,STAT3
A02 shMITF UP AND DOWN		PDLIM2		other		-0.258	1.41e-05	CITED2,CXCL8,FHDC1,FOXRED2,GNG2,GSTM1,KYNU,MME,NR2F1,PRUNE2,RNF128,SLC43A3,STC2,TAGLN,TXNIP,
A02 shMITF UP AND DOWN		poly rI:rC-RNA		chemical reagent	Activated	2.289	1.43e-05	ANXA1,ATF4,AXL,BIRC2,BNIP3,CD14,CD83,CXCL1,CXCL8,DUSP5,EZR,GADD45B,GDF15,HLA-B,IFNGR1,IL11,IL6,JUN,KYNU,M6PR,NR4A2,PLAUR,PMAIP1,PRKCD,PSEN2,PTGS2,RGS1,RGS2,SCARB1,SDC4,SLC26A4,SRGN,TANK,THBS1,TNFAIP6,	CEBPB,CREBBP,HIF1A,IFNG,IL1B,JUN,NFKBIA,NFkB (complex),PPARG,RELA,SP1,STAT3,TNF,TP53,poly rI:rC-RNA
A02 shMITF UP AND DOWN		dinoprost		chemical - endogenous mammalian		0.767	1.44e-05	ADM,GSTM1,ID1,ID3,IL6,JUN,NR4A2,POR,PTGS2,TGFA,THBS1,TIMP3,VEGFA,	Akt,CREB1,CTNNB1,Creb,EGR1,ELK1,FGF2,FOXO1,JUN,MYC,NFE2L2,NFkB (complex),PI3K (complex),Pkc(s),RELA,SMAD3,SP1,STAT3,TNF,TP53,dinoprost
A02 shMITF UP AND DOWN		INSR		kinase		-0.801	1.48e-05	ACADVL,ACSL4,ARHGEF2,ATP5G1,CD83,CDKN1A,CKMT2,CTGF,CYP1B1,DHCR7,GOT2,HMGCS1,IDH1,IDH3A,IER3,IGFBP1,IL11,IL6,IRS1,KLF9,LSS,NDRG1,NGF,PHLDA2,PPARGC1A,SCARB1,SLC20A1,SLC2A1,SOCS2,TFAP2C,TNFRSF1A,TSC22D1,TWIST1,	AKT1,AR,CREB1,CTNNB1,Creb,FOXO1,FOXO3,FOXO4,IGF1,IGF2,INS,INSR,JUN,LEP,NFKBIA,NFkB (complex),PPARA,PPARG,PPARGC1A,RELA,SP1,STAT3,TP53
A02 shMITF UP AND DOWN		YBX1		transcription regulator		1.407	1.58e-05	APAF1,CDK6,CDKN1A,EFEMP1,ID1,MVP,PMAIP1,PTGS2,SLC2A3,STC2,	CTNNB1,NFYA,SMAD3,SMAD4,SMAD7,SRF,Smad,YBX1
A02 shMITF UP AND DOWN		STAT5A		transcription regulator		1.164	1.66e-05	BCL6,CDK6,CDKN1A,CEACAM1,CXCL5,CYP1B1,DUSP5,ID1,IL6,IL7R,MAF,NR4A2,PRSS23,QPRT,SCG5,SLC2A1,SLC2A3,SNTB1,SOCS2,SYTL2,TANK,TCEAL3,TFF3,TGFBI,TGFBR2,TNFRSF14,TNFRSF1A,TXNIP,	ESR1,ESR2,IL2,IL6,JUN,MYC,NFkB (complex),NR3C1,RELA,SP1,STAT1,STAT3,STAT5A,STAT5B,TNF,TP53,estrogen receptor
A02 shMITF UP AND DOWN		oleanolic acid		chemical - endogenous non-mammalian		-1.103	1.67e-05	ABCC2,AHR,BDNF,CDKN1A,HMOX1,ITGA6,ITGB1,ZP1,	CTNNB1,JUN,MYC,NFE2L2,NFkB (complex),RELA,SNAI1,STAT3,TP53,nitric oxide,oleanolic acid
A02 shMITF UP AND DOWN		Sos		group			1.67e-05	ALDH1A3,APLP2,CADM1,CLIP1,DAP,ELOVL6,GBA,HMOX1,IGFBP5,IRS2,ITGA6,ITGB1,KCNN4,LTBP3,MYH9,PLK2,PMEPA1,PTGS2,PTPRZ1,RIPK4,RUNX1,SEMA3B,SIRPA,	CTNNB1,ELK1,HIF1A,HRAS,JUN,Mek,NFKBIA,NFkB (complex),RAC1,RELA,SMAD2,SMAD3,SRF,STAT1,STAT3,Sos,TP53
A02 shMITF UP AND DOWN		OTX2		transcription regulator		-0.724	1.71e-05	DCT,DKK1,GPNMB,MITF,OCA2,PMEL,PTPRZ1,RDH10,SEMA3C,SLC24A5,TNC,TYRP1,
A02 shMITF UP AND DOWN		HMOX1	-1.567	enzyme		-1.518	1.84e-05	APAF1,BDNF,CD14,CXCL1,CXCL5,CXCL8,HMOX1,ID1,ID3,IL6,NQO1,NR4A2,PTGS2,THBS1,VEGFA,	ATF6,CREBBP,CTNNB1,Creb,FOXO1,HIF1A,HMGB1,HMOX1,JUN,MYC,NFKBIA,NFkB (complex),NOS2,NOTCH1,P38 MAPK,PPARG,RB1,RELA,STAT3,TP53,Vegf,carbon monoxide
A02 shMITF UP AND DOWN		CXCR4		g-protein coupled receptor	Activated	2.032	1.91e-05	ANKS1B,AXL,CDH11,CDH2,CDKN1A,CXCL1,CXCL8,ID1,IGFBP7,IL6,RRAS,	BMP7,CEBPB,CREB1,CXCL12,CXCR4,ERK1/2,FOS,HIF1A,JUN,MAPK1,MYC,NFKBIA,NFkB (complex),RB1,RELA,SMAD1,SMAD3,SP1,STAT3,Smad,TP53,VAV1
A02 shMITF UP AND DOWN		rosmarinic acid		chemical - endogenous non-mammalian		-1.067	1.96e-05	BDNF,CTGF,CXCL8,IL6,PTGS2,	HIF1A,HMGB1,JUN,MAPK1,NFkB (complex),NR3C1,RELA,SMAD3,SMAD4,SP1,STAT3,TGFB1,TP53,rosmarinic acid
A02 shMITF UP AND DOWN		tiron		chemical reagent		-0.447	1.96e-05	CDKN1A,HMOX1,IL6,PLAUR,TNC,	Akt,Creb,EGR1,FOXO1,FOXO3,HIF1A,JUN,MAP3K5,MAPK8,NFE2L2,NFKBIA,NFkB (complex),P38 MAPK,RELA,SP1,SRC,STAT3,TP53,tiron
A02 shMITF UP AND DOWN		RTN4	-2.01	other		-0.252	1.97e-05	APP,BDNF,GNG2,IL6,JUN,MBP,NQO1,RTN4,TUBB4A,VEGFA,	BCL2,CREB1,Creb,FOS,FOXO1,KLF4,NFE2L2,NFKBIA,NFkB (complex),PPARG,Pkc(s),RELA,RHOA,RTN4,SRF,TP53
A02 shMITF UP AND DOWN		TRAF2		enzyme		1.149	1.97e-05	ADM,AURKB,BIRC2,CHKA,CXCL8,IL6,IRF4,ITGB1,NDRG1,PPARGC1A,PRNP,RHBDF1,SNRNP25,	ATF2,Akt,Atf,EGR1,FOS,FOXO1,IKBKB,JUN,MAP3K7,NFE2L2,NFKBIA,NFkB (complex),NIK,RELA,STAT3,TP53,TRAF2
A02 shMITF UP AND DOWN		fenamic acid		chemical reagent		1.254	2.02e-05	ABCC2,ANXA1,ANXA2,ASNS,CD14,FXYD5,GPNMB,IER3,IGFBP1,PSMB10,S100A10,TNFRSF12A,
A02 shMITF UP AND DOWN		H89		chemical - kinase inhibitor		-1.575	2.09e-05	APP,CD14,CD83,CDKN1A,CXCL8,HMOX1,IGFBP1,IGFBP5,IL6,MITF,NR4A2,PPARGC1A,PTGS2,RUNX1,TGFA,TNFAIP6,VEGFA,	CEBPB,CTNNB1,Creb,H89,IL6,JUN,MYC,Mapk,NFE2L2,NFKBIA,NFkB (complex),P38 MAPK,PPARG,RELA,SNAI1,SP1,STAT3,cyclic AMP
A02 shMITF UP AND DOWN		MYCN		transcription regulator	Inhibited	-4.478	2.21e-05	CAV1,CDH11,CDKN1A,CITED2,COL5A2,CRIM1,CTGF,DKK3,FRMD6,IGFBP7,ITGA3,ITGB1,MSRB3,MYH9,NME2,PHB,RPL29,RPS15,RPS7,S100A10,SLC2A1,SLC38A2,TAGLN,TNFRSF1A,TPM1,ZYX,	HMGA1,MYCN,NFkB (complex)
A02 shMITF UP AND DOWN		curcumin		chemical drug	Inhibited	-3.677	2.26e-05	APOE,APP,AXL,BANP,BDNF,BIRC2,CAV1,CDK2,CDK6,CDKN1A,CTGF,CXCL1,CXCL8,DNTTIP1,FTH1,HMOX1,IGFBP5,IL6,IRS1,ITGA6,JUN,KLF9,NQO1,PPARGC1A,PTGS2,SCARB1,TGFBR2,TIMP3,TNFRSF1A,VEGFA,	Creb,FOS,FOXO1,JUN,MYC,Mapk,NFE2L2,NFkB (complex),PPARA,PPARG,RELA,SP1,TNF,TP53,curcumin,nitric oxide
A02 shMITF UP AND DOWN		ERBB3	1.892	kinase		0.085	2.3e-05	ADAM19,CDKN1A,ERBB3,HMOX1,IGFBP5,LAMA4,MATN2,PTGS2,RRAS,THBS1,TIMP3,TNC,VEGFA,	Akt,CTNNB1,EGF,EGFR,EGR1,ERBB2,ERBB3,ERBB4,ESR2,FOS,FOXO1,HIF1A,JUN,MYC,NFE2L2,NFkB (complex),RELA,SMAD3,SP1,STAT3,TP53
A02 shMITF UP AND DOWN		5-O-mycolyl-beta-araf-(1->2)-5-O-mycolyl-alpha-araf-(1->1')-glycerol		chemical - endogenous non-mammalian	Activated	2.673	2.4e-05	AGPAT9,CD83,CXCL1,CXCL8,IER3,ITGB8,KYNU,NT5E,PTGS2,RCAN1,RGS1,RND3,SDC4,SERPINE2,	5-O-mycolyl-beta-araf-(1->2)-5-O-mycolyl-alpha-araf-(1->1')-glycerol,CEBPB,IL1B,JUN,NFKBIA,NFkB (complex),PPARG,RELA,SP1,STAT3,TNF,TP53
A02 shMITF UP AND DOWN		NR1I3		ligand-dependent nuclear receptor		0.253	2.4e-05	ABCC2,AHR,CDKN1A,CYP27A1,EI24,FAM107B,GADD45B,GSTM1,INSIG2,MAFF,PAPSS2,POR,RARRES1,TNFRSF1A,
A02 shMITF UP AND DOWN		RAC1		enzyme	Activated	2.007	2.4e-05	ACP5,BCL6,CDC25A,CDH2,CTGF,HMOX1,IL6,ITGA6,ITGB1,JUN,PLAUR,PTGS2,SNAI2,VEGFA,	CEBPB,CTNNB1,EGR1,ERK1/2,FOS,FOXO1,JUN,Jnk,MYC,NFE2L2,NFkB (complex),PI3K (complex),RAC1,RELA,SMAD3,SNAI1,SP1,STAT3,TP53
A02 shMITF UP AND DOWN		XIAP		enzyme	Activated	2.191	2.42e-05	CDH2,CDK6,CDKN1A,CXCL1,CXCL8,IL6,PTGS2,	ATF2,CREBBP,Creb,ELK1,HIF1A,IKBKB,JUN,MAPK10,MAPK8,NFE2L2,NFKBIA,NFkB (complex),RELA,STAT3,TAB1,TP53,XIAP
A02 shMITF UP AND DOWN		PSEN1		peptidase		-0.509	2.56e-05	APOE,APP,ATP1B1,AXL,BDNF,CDH2,CKB,DNM1L,EMP1,ENO2,GADD45B,GNG2,GOT2,GPM6B,HIST1H2BD,HSPE1,IRF4,MBP,MERTK,MME,PMAIP1,PSEN2,PTGS2,PTPRF,QDPR,S100B,SCARB1,SLC38A2,TGFBR2,TUBB2B,TUBB6,TYRP1,VAMP2,	APP,CREB1,Creb,EP300,HIF1A,HTT,JUN,L-glutamic acid,LRP1,MAPT,MAX,MYC,NFkB (complex),NOTCH1,PSEN1,RELA,RUNX2,SP1,TP53
A02 shMITF UP AND DOWN		CD40LG		cytokine		1.686	2.73e-05	AHR,ALCAM,BCL6,BIRC2,BNIP3,BTG1,CD83,CDK6,CDKN1A,CLIP1,CTGF,CXCL1,CXCL5,CXCL8,CYP1B1,DUSP5,FSCN1,ID3,IL1RAP,IL6,IL7R,IRF4,JUN,PAWR,PLAUR,PMAIP1,PSMB10,PTGS2,RASA1,RGS1,RGS2,TANK,TNFAIP6,VEGFA,	CD40LG,CREBBP,HIF1A,IL15,IL4,IL6,JUN,NFKBIA,NFkB (complex),RELA,SP1,STAT1,STAT3,STAT5A,STAT5B,STAT6,TNF,TP53
A02 shMITF UP AND DOWN		Sn50 peptide		chemical toxicant		-1.619	2.76e-05	APOE,BIRC2,CTGF,CXCL8,HMOX1,IFNGR2,IL6,PTGS2,SLC1A3,STC1,TNFRSF21,	CEBPB,CREB1,CREBBP,CREM,Creb,FOXO1,FOXO3,HIF1A,JUN,NFE2L2,NFKBIA,NFkB (complex),PPARG,RELA,SIRT1,SP1,Sn50 peptide,TNF,TP53,palmitic acid
A02 shMITF UP AND DOWN		phenylbutazone		chemical drug		0.976	2.76e-05	ABCC2,ANXA1,ANXA2,ASNS,FXYD5,GPNMB,IER3,IGFBP1,PTGS2,S100A10,TNFRSF12A,	NFKBIA,NFkB (complex),PPARA,PPARG,PTGS2,TP53,phenylbutazone
A02 shMITF UP AND DOWN		vemurafenib		chemical drug		-1.633	2.86e-05	CXCL8,DCT,IL6,PMEL,TYRP1,VEGFA,	BRAF,CEBPB,ELK1,ERK,ERK1/2,IL1,JUN,Mek,NFkB (complex),PPARG,RELA,SMAD2,SMAD3,SRF,STAT1,STAT3,TP53,vemurafenib
A02 shMITF UP AND DOWN		TXNIP	2.278	other	Activated	2.402	2.87e-05	BCL6,CDKN1A,DDIT4,DHCR7,IL6,PPARGC1A,PTGS2,TXNIP,VEGFA,	CEBPB,Creb,FOXO1,HIF1A,IL1B,JUN,MAPK8,NFE2L2,NFKBIA,NFkB (complex),NR3C1,PPARA,PPARG,RELA,SMAD3,SP1,SREBF1,STAT3,TXN,TXNIP
A02 shMITF UP AND DOWN		WHSC1		enzyme			2.87e-05	CDC25A,IGF2BP2,ITGB1,JUN,PRKCA,RRAS,SETDB2,TUBB4A,TWIST1,
A02 shMITF UP AND DOWN		STAT6		transcription regulator	Activated	2.129	2.94e-05	ACP5,ADAM19,APOE,APOLD1,BCL6,CDKN1A,CTNS,DDAH1,FNIP2,GADD45B,GPM6B,IL6,IRF4,IRS2,MAF,PLSCR1,PPARGC1A,PRNP,PTGS2,S100A10,SERPINB6,SLC25A25,SOCS2,TFF3,TNIK,	Creb,FOS,HIF1A,IL2,IL4,IL6,JUN,MAPK8,NFE2L2,NFkB (complex),NR3C1,RELA,SP1,SPI1,STAT1,STAT3,STAT5A,STAT6
A02 shMITF UP AND DOWN		green tea polyphenol		chemical drug		-1.195	2.98e-05	ANXA1,CAV1,CDKN1A,HMOX1,IL6,JUN,PTGS2,VEGFA,	Creb,ERK,FOXO1,JUN,Mapk,NFE2L2,NFKBIA,NFkB (complex),P38 MAPK,PPARA,PPARG,PRKCD,RELA,SMAD3,SP1,STAT3,green tea polyphenol
A02 shMITF UP AND DOWN		2-bromoethylamine		chemical reagent		1.044	2.98e-05	ABCC2,ANXA1,ANXA2,CD14,FXYD5,GPNMB,IER3,IGFBP1,S100A10,TNFRSF12A,
A02 shMITF UP AND DOWN		ELK1		transcription regulator		1.124	2.98e-05	CDKN1A,ITGAV,ITGB1,JUN,MYLK,PRKCA,PTGS2,SLC2A1,TAGLN,THBS1,	ATF2,Creb,ELK1,EP300,ERK,FOS,HDAC2,JUN,MAPK3,MKL1,MKL2,NFkB (complex),PPARG,RELA,RUNX2,SMAD3,SP1,SRF,STAT3,TNF,TP53,TP63
A02 shMITF UP AND DOWN		SMAD3		transcription regulator	Activated	2.336	3e-05	CDH2,CDKN1A,CTGF,GADD45B,HEY1,HMOX1,ID1,ID3,IL6,ITGB1,JUN,PMEPA1,POR,PTGS2,SNAI2,TAGLN,TGFA,THBS1,TIMP3,TNC,TPM1,VEGFA,ZYX,	CTNNB1,ERK,FOS,FOXM1,HIF1A,JUN,MYC,NFKBIA,NFkB (complex),PPARG,RELA,SMAD1,SMAD2,SMAD3,SMAD4,SP1,STAT3,TCF4,TGFB1,TP53,Tgf beta
A02 shMITF UP AND DOWN		Notch		group		0.474	3.3e-05	ADM,CDCA7,CDKN1A,GADD45B,HEY1,HEY2,ID1,ID3,IL6,MYLK,TAGLN,VEGFA,	Akt,CTNNB1,EGR1,FOXO1,IL10,JUN,MAML1,MYC,NFE2L2,NFKBIA,NFkB (complex),NOTCH1,Notch,RELA,RNA polymerase II,SMAD3,SMAD4,SMAD7,SP1,SRF,STAT3,Smad,TNF,TP53
A02 shMITF UP AND DOWN		miR-21-5p (and other miRNAs w/seed AGCUUAU)		mature microrna	Inhibited	-2.061	3.3e-05	APAF1,CDC25A,CDK6,CDKN1A,NFIB,SLC16A10,SPRY2,TAGLN,TGFBR2,TIMP3,TPM1,	AR,CTNNB1,ETS1,FOXO3,HIF1A,PTEN,RB1,RELA,SMAD2,SMAD3,SMAD4,SMAD7,SP1,SRF,STAT1,STAT3,Smad,TP63,caspase,miR-21-5p (and other miRNAs w/seed AGCUUAU)
A02 shMITF UP AND DOWN		epicatechin gallate		chemical drug		-0.692	3.41e-05	CDKN1A,CXCL8,GDF15,IL6,PERP,PTGS2,VEGFA,	AMPK,CEBPB,Creb,EGR1,EP300,ERK,FOS,FOXO1,HIF1A,JUN,MYC,NCOA3,NFKBIA,NFkB (complex),NOS2,PPARG,PPARGC1A,PRKCD,RARB,RELA,SIRT1,SMAD3,STAT1,STAT3,TP53,epicatechin gallate
A02 shMITF UP AND DOWN		RB1		transcription regulator		1.878	3.42e-05	AURKB,BNIP3,CBX5,CDC25A,CDK2,CDKN1A,CITED2,CRADD,CTGF,E2F3,EI24,EZR,FAM86B1,GPRC5A,ID1,IL6,LIG1,MAF,PMEPA1,PPARGC1A,PPFIBP1,RAB27A,SKP2,SRPR,TMEM97,VEGFA,	AR,ATF2,CEBPA,CREB1,CTNNB1,E2F1,EGR1,ESR1,FOXM1,FOXO1,FOXO3,HIF1A,MYC,NFkB (complex),PPARG,PTEN,RB1,RELA,SIRT1,SP1,STAT3,TP53,VEGFA
A02 shMITF UP AND DOWN		A23187		chemical reagent		1.599	3.45e-05	CD14,CD83,CXCL8,DDIT4,ID3,IL6,IRF4,JUN,NGF,PON2,PTGS2,RCAN1,SDF2L1,SLC2A1,VEGFA,	A23187,ATF2,Creb,IL4,JUN,MAP3K7,NFKBIA,NFkB (complex),P38 MAPK,PPARG,RELA,SP1,STAT3,STAT6,prostaglandin E2
A02 shMITF UP AND DOWN		vancomycin		biologic drug		1.246	3.56e-05	ANXA1,ANXA2,ASNS,CD14,FXYD5,GPNMB,HMOX1,IER3,IGFBP1,PSMB10,RTN4,S100A10,TNFRSF12A,
A02 shMITF UP AND DOWN		CAV1	2.088	transmembrane receptor	Activated	2.342	3.6e-05	CAV1,CAV2,CD14,CDKN1A,HMOX1,ID1,IL6,NEDD4L,NQO1,PTRF,SCG5,SLC20A1,SLC2A3,SLC7A2,TFPI,THBS1,	AR,ATF2,CAV1,CREB1,Creb,EGR1,HMGB1,HMOX1,JUN,NFE2L2,NFkB (complex),RELA,SP1,SRC,STAT3,VEGFA,YES1
A02 shMITF UP AND DOWN		EIF4G2		translation regulator		1.342	3.78e-05	CDKN1A,CTSD,JUN,PLAT,SERPINE2,
A02 shMITF UP AND DOWN		S100A7		other	Activated	2.236	3.78e-05	CA9,CXCL1,CXCL8,IL11,VEGFA,	Akt,EGR1,FOXO1,JUN,NFE2L2,NFKBIA,NFkB (complex),PPARG,RELA,S100A7,SP1,STAT3
A02 shMITF UP AND DOWN		hemoglobin		complex		0.26	3.78e-05	ADM,CDKN1A,CXCL8,HMOX1,IL6,	ATF6,CEBPB,ESR1,ESR2,HMGB1,IL10,IL6,JUN,NFKBIA,NFkB (complex),NR3C1,PGR,PPARG,RELA,RNA polymerase II,SP1,STAT3,TP53,beta-estradiol,carbon monoxide,hemoglobin,progesterone
A02 shMITF UP AND DOWN		PRDM1		transcription regulator		-0.774	3.81e-05	ACOX2,ADGRG1,AGPAT9,AIM2,ANGPTL4,ATP9A,BCL6,CA9,DBNDD1,DDIT4,FAM167A,FTH1,GBE1,ID3,IL6,IRF4,KHDRBS3,MSC,PMAIP1,PSMB10,SLC6A12,TNFAIP6,TSPAN10,	JUN,NFkB (complex),PRDM1,RELA,SP1,SPI1,STAT1,STAT3,STAT6,TNF,TP53
A02 shMITF UP AND DOWN		RHOA		enzyme		0.808	3.86e-05	CDKN1A,CTGF,CTSD,CXCL8,GDF15,IL6,JUN,RND3,SCARB1,SKP2,SNAI2,TAGLN,	Akt,EGR1,ERK,FOS,FOXO1,JUN,Jnk,NFE2L2,PI3K (complex),PPARA,PPARG,RELA,RHOA,SMAD3,SP1,STAT3
A02 shMITF UP AND DOWN		SREBF2		transcription regulator		-1.938	3.86e-05	ALDOC,CDKN1A,DHCR7,EBP,ELOVL6,HES6,HMGCS1,IDH1,IRS2,LSS,TFF3,TMEM97,	CEBPA,ESR1,ESR2,FOS,FOXM1,FOXO1,FOXO3,HIF1A,Ins1,MYC,NFE2L2,Nr1h,PPARA,PPARG,PPARGC1A,RELA,SREBF1,SREBF2,STAT3,TP53,cholesterol
A02 shMITF UP AND DOWN		homocysteine		chemical - endogenous mammalian	Activated	2.602	3.86e-05	ANXA2,ATF4,CDKN1A,CXCL8,HMOX1,ID1,IL6,NDRG1,PMAIP1,PTGS2,SNAI2,VEGFA,	AMPK,Akt,CTNNB1,EGR1,EP300,ERK,FOXO1,JUN,MYC,NFE2L2,NFKBIA,PI3K (complex),PPARG,PPARGC1A,RELA,SIRT1,SMAD3,SNAI1,STAT3,homocysteine
A02 shMITF UP AND DOWN		etoposide		chemical drug		0.256	3.88e-05	BIRC2,CDC25A,CDKN1A,CHCHD6,CTSD,CXCL8,DDIT4,E2F3,FTH1,GDF15,IER3,JUN,MERTK,MME,SLC2A1,SLC2A3,SVIL,TNFRSF1A,	CTNNB1,Creb,EGFR,EP300,FOXO1,JUN,KLF4,MAX,MYC,NFKBIA,NFkB (complex),PPARG,PRKCD,RELA,RHOA,SMAD3,SP1,SRF,TP53,etoposide
A02 shMITF UP AND DOWN		phorbol 12,13-dibutyrate		chemical - endogenous non-mammalian		1.545	3.9e-05	APP,CDKN1A,CXCL8,PRKCA,PRKCD,PRNP,PTGS2,SPRY2,	CEBPB,CREB1,CTNNB1,Creb,ELK1,JUN,NFE2L2,NFKBIA,NFkB (complex),PPARG,PRKCA,PRKCE,Pkc(s),RELA,SPHK1,STAT1,STAT3,TP53,cyclic AMP,phorbol 12,13-dibutyrate
A02 shMITF UP AND DOWN		tosedostat		chemical drug	Activated	2.813	3.9e-05	ASNS,CARS,CDKN1A,CXCL8,DDIT4,SLC38A2,STC2,VEGFA,
A02 shMITF UP AND DOWN		LDL		complex	Activated	2.578	3.9e-05	APOE,AXL,CDKN1A,CTGF,CXCL8,HMOX1,HYOU1,IL6,ITGAV,JUN,MMP16,MSC,NR4A2,PLAT,PMAIP1,PTGS2,PTPRF,RCAN1,RND3,SCARB1,TANK,TGFBR2,TNFAIP6,VEGFA,	CEBPB,Creb,HIF1A,IL1B,JUN,LDL,NFKBIA,NFkB (complex),P38 MAPK,RELA,SP1,STAT3,TNF,TP53,lipopolysaccharide,reactive oxygen species
A02 shMITF UP AND DOWN		25-hydroxycholesterol		chemical reagent	Activated	3.248	3.93e-05	ASNS,ATF4,CXCL8,HMGCS1,HMOX1,IL6,JUN,MAFF,NR4A2,PTGS2,SCARB1,	25-hydroxycholesterol,APOE,ATF2,Akt,CREB1,EGR1,FOXO1,JUN,NFE2L2,NFKBIA,NFkB (complex),Nr1h,PPARA,PPARG,PRKCE,RELA,SP1,SREBF1,STAT1,STAT3,arachidonic acid,cholesterol
A02 shMITF UP AND DOWN		Collagen type I		complex	Activated	2.092	3.93e-05	APOE,APP,CD83,CDH2,ITGA3,ITGB1,PLOD2,PTGS2,S100A10,SKP2,TNC,	AHR,APP,Ca2+,Collagen type I,Creb,EP300,FN1,HIF1A,JUN,MAPK8,NFE2L2,NFKBIA,NFkB (complex),NOTCH1,PPARG,RELA,SMAD3,SP1,STAT3
A02 shMITF UP AND DOWN		NCOA3		transcription regulator		0.419	3.93e-05	AHR,CDC25A,CDK2,FOXM1,HMOX1,IGFBP1,IRS1,PTGS2,SLC16A3,SLC2A1,TAGLN,	Akt,CEBPB,CREBBP,Creb,EGR1,EP300,ESR1,ESR2,FOXO1,IGF1,JUN,MYC,NCOA3,NFE2L2,NOTCH1,PPARG,RELA,SP1,STAT3,TP53,beta-estradiol,estrogen receptor,tamoxifen
A02 shMITF UP AND DOWN		CTGF	3.461	growth factor	Activated	2.606	4.09e-05	BIRC2,CTGF,DCN,FLNB,IL6,JUN,KITLG,LOX,LTBP3,MBNL2,P4HA1,SDC4,TIMP3,VEGFA,	Akt,CEBPA,CEBPB,CTGF,EGR1,ERK1/2,FOXM1,FOXO1,HIF1A,JUN,MYC,NFE2L2,NFkB (complex),PTK2,RELA,SMAD3,SMAD4,STAT3,TGFB1,TP53
A02 shMITF UP AND DOWN		glutamine		chemical - endogenous mammalian	Inhibited	-2.159	4.1e-05	ASNS,ATF4,CARS,CXCL1,CXCL8,IDH1,IL6,PHB,PPARGC1A,PTGS2,PYCR1,TUBB4A,VEGFA,	ATF2,ATF4,CEBPA,CREB1,Creb,EGR1,FOXM1,FOXO1,HIF1A,IGF2,JUN,MYC,NFE2L2,NFKBIA,NFkB (complex),PI3K (complex),RELA,RNA polymerase II,RUNX2,SMAD3,STAT3,TP53,VEGFA,glutamine
A02 shMITF UP AND DOWN		pirinixic acid		chemical toxicant		0.706	4.38e-05	ABCB4,ACADVL,ACSL4,ALDOC,ANGPTL4,ANXA2,APOE,ASNS,BNIP3,BPGM,CDH2,CDK2,CDKN1A,CEACAM1,CXCL8,CYP27A1,ECI2,ELOVL6,GADD45B,GBE1,GOT2,HILPDA,HMGCS1,HMOX1,HSPE1,IFITM3,IL6,LIG1,PERP,POR,PPARGC1A,PTGS2,PTPRF,RTN4,ST3GAL5,VEGFA,	CEBPB,EGR1,ELK1,ESR1,ESR2,FOXO1,JUN,NR3C1,PPARA,PPARD,PPARG,PPARGC1A,RELA,SMAD3,SP1,SREBF1,SREBF2,STAT3,TP53,pirinixic acid
A02 shMITF UP AND DOWN		Laminin		complex		1.747	4.5e-05	APP,CDH11,ITGA6,ITGB1,PTGS2,PTPRF,SDC4,SKP2,SNAI2,	AHR,Akt,CTNNB1,Ca2+,Creb,EGR1,EP300,ERBB2,ESR2,FOS,FOXO1,HIF1A,JUN,Laminin,MYC,NFE2L2,NFkB (complex),NOTCH1,RAC1,RELA,SP1,STAT3
A02 shMITF UP AND DOWN		calcitriol		chemical drug		1.819	4.59e-05	ADAM19,ANXA2,APP,BIRC2,CD14,CDKN1A,CENPM,CES1,CXCL8,CYR61,ERBB3,ERRFI1,FOXM1,ID1,IDH1,IER3,IGFBP5,IL6,IRF4,JUN,LIG1,MAF,NGF,PDE9A,PMEPA1,PRKCA,PRKCD,PTGS2,PTRF,RAB38,RARRES1,SERPINB6,SKP2,SPRY2,TAGLN2,THBS1,TXNIP,VEGFA,	Akt,CREBBP,Creb,EGR1,FOXO1,HIF1A,IL6,JUN,NFE2L2,NFKBIA,NFkB (complex),RELA,SP1,SRC,STAT3,TP53,calcitriol,prostaglandin E2
A02 shMITF UP AND DOWN		miR-1-3p (and other miRNAs w/seed GGAAUGU)		mature microrna		-1.651	4.65e-05	ANXA2,ATP6V1B2,AXL,BDNF,C12orf49,CSRP1,FAM81A,HPS4,MXD4,PDLIM7,POM121/POM121C,PTPRF,SDC4,SH3BGRL3,SH3PXD2B,SLC25A22,SLC44A1,TAGLN2,THBS1,TIMP3,TPM1,TPM4,
A02 shMITF UP AND DOWN		DMD		other			4.87e-05	APLP2,CAPN3,CDKN1A,CENPM,CKMT2,FBXO32,GMPR,HTR2B,LAMP2,PPAP2B,PPARGC1A,PPP1R3C,SCHIP1,SCIN,SLC24A5,SORT1,ST3GAL6,TRIM44,TTLL7,WFDC1,
A02 shMITF UP AND DOWN		WT1		transcription regulator		0.728	4.88e-05	APLP2,ASNS,CDKN1A,CTGF,ENO2,EZR,HCFC1R1,IL11,IL1RAP,ITGB1BP1,ITM2B,LSS,MYL6,NDRG1,NR4A2,PIR,PLAUR,SLC20A1,SLC2A3,SNAI2,THBS1,TIMP3,TSC22D1,VEGFA,	CTNNB1,FOXO1,HIF1A,IGF1,JUN,MYC,RELA,Ras,SNAI1,SP1,STAT3,TP53,WT1
A02 shMITF UP AND DOWN		isobutylmethylxanthine		chemical toxicant		-0.078	4.93e-05	ACSL4,ANGPTL4,BDNF,CAV1,CD14,CDK2,CDKN1A,DHRS3,ENC1,JUN,MERTK,MITF,PLAT,PPARGC1A,SCARB1,TIMP3,TYRO3,	CEBPB,CREBBP,CTNNB1,Creb,EP300,FOS,FOXO1,Ins1,JUN,NFkB (complex),PPARA,PPARG,RELA,SP1,SREBF1,STAT3,TNF,TP53,cyclic AMP,isobutylmethylxanthine
A02 shMITF UP AND DOWN		corticosterone		chemical - endogenous mammalian		0.811	4.94e-05	ANXA1,APP,ATP1B1,BDNF,CAV1,CDKN1A,CTGF,DDIT4,IL6,ITGB1,JUN,KLF9,PPARGC1A,PTGS2,SCARB1,	CREB1,Creb,HTT,JUN,L-glutamic acid,LEP,NFE2L2,NFkB (complex),NR3C1,NR3C2,Nr1h,Pkc(s),RELA,RUNX2,TP53,corticosterone
A02 shMITF UP AND DOWN		Hsp27		group		1.946	5.05e-05	CD14,CDKN1A,CXCL8,FBXO32,GBA,IL6,PTGS2,TRIM63,	26s Proteasome,ATF2,Akt,CREBBP,EGR1,FOXO1,FOXO3,HDAC2,Hsp27,IL10,JUN,MAP2K6,MAP3K7,NFE2L2,NFKBIA,NFkB (complex),PPARGC1A,RARB,RELA,RNA polymerase II,STAT3,TP53
A02 shMITF UP AND DOWN		S-nitroso-N-acetylpenicillamine		chemical reagent		1.312	5.05e-05	ADM,BNIP3,CDKN1A,CXCL8,DDIAS,PTGS2,S100A10,VEGFA,	ARNT,BCL2,CEBPB,CREB1,CREBBP,EGR1,FOS,HIF1A,JUN,N-acetylsphingosine,NFE2L2,NFKBIA,NFkB (complex),PPARG,RELA,S-nitroso-N-acetylpenicillamine,SP1,SRC,TP53,VHL,nitric oxide
A02 shMITF UP AND DOWN		TEAD4		transcription regulator			5.05e-05	CTGF,GATAD2A,JUN,PLK2,RCAN1,SLC2A3,TFAP2C,VEGFA,
A02 shMITF UP AND DOWN		PPARA		ligand-dependent nuclear receptor		-0.214	5.07e-05	ABCB4,ACADVL,ANGPTL4,ANXA2,APOE,APP,ASNS,CA9,CDK2,CDKN1A,CHKA,CTSL,CYP27A1,DHCR7,ECI2,ELOVL6,GOT2,HILPDA,HMGCS1,HMOX1,IFITM3,IGFBP1,IGFBP5,IL6,INSIG2,LSS,POR,PPARGC1A,PTGS2,RETSAT,RTN4,SCARB1,SOCS2,VEGFA,	CEBPB,ESR1,ESR2,FOS,FOXO1,FOXO4,Ins1,JUN,PPARA,PPARD,PPARG,PPARGC1A,RELA,SMAD3,SMAD4,SP1,SREBF1,SREBF2,STAT3,fenofibrate,pirinixic acid
A02 shMITF UP AND DOWN		simvastatin		chemical drug		-0.321	5.22e-05	ABCB4,ACP5,ADRB2,ANXA1,APP,ARHGEF2,CD14,CDKN1A,CTGF,CXCL8,CYR61,DDAH1,ENC1,HMOX1,IL6,PLAT,PTGS2,S100A6,SCARB1,SDC4,VEGFA,	CEBPB,CREBBP,Creb,FOS,HIF1A,IL1B,JUN,LDL,MYC,Mapk,NFE2L2,NFKBIA,NFkB (complex),PPARG,RELA,SP1,STAT1,STAT3,TP53,simvastatin
A02 shMITF UP AND DOWN		lysophosphatidic acid		chemical - other		1.946	5.22e-05	BCL6,CTGF,CXCL8,CYR61,HYOU1,IL6,JUN,PLAUR,PTGS2,SCARB1,TAGLN,VEGFA,	AHR,CREB1,CTNNB1,Ca2+,Creb,EP300,FOS,FOXO1,HIF1A,JUN,NFE2L2,NFKBIA,NFkB (complex),NOTCH1,PPARA,PPARG,Pkc(s),RAC1,RELA,SMAD2,SMAD3,SMAD4,SP1,STAT3,Tgf beta,lysophosphatidic acid
A02 shMITF UP AND DOWN		SIRT6		enzyme		1.246	5.32e-05	ACSL4,CXCL8,ELOVL6,IL6,IRS2,LSS,PLCB1,PPAP2B,PPARGC1A,PTGS2,	AKT1,AR,ATF2,Creb,E2F1,EGR1,ELK1,ESR1,ESR2,FOXO1,FOXO3,JUN,MAPK3,NR1I2,PPARD,PPARG,PPARGC1A,SIRT1,SIRT6,SREBF1,SREBF2,STAT3,TP53
A02 shMITF UP AND DOWN		okadaic acid		chemical toxicant		1.449	5.39e-05	ANXA1,APP,BCL6,BDNF,BNIP3,CXCL8,CYP1B1,IL6,JUN,NDRG1,NR2F2,PRKCA,PTGS2,	ATF2,CEBPB,CREB1,Creb,EGR1,ELK1,FOS,JUN,MAPK8IP1,MYC,Mapk,NFE2L2,NFkB (complex),PPARG,Pkc(s),RELA,SMAD3,SP1,TP53,okadaic acid
A02 shMITF UP AND DOWN		PPARGC1A	-2.758	transcription regulator		0.132	5.46e-05	ACADVL,ADGRG1,BNIP3,CDKN1A,CKMT2,FBXO32,IDH3A,IL6,INSIG2,IRS2,ITGB1BP1,MBP,MITF,NCEH1,PMAIP1,PPARGC1A,PTGS2,ST8SIA5,TNFRSF12A,TRIM63,VAMP2,VEGFA,	ATF4,CEBPA,CEBPB,Creb,D-glucose,ESR1,FOXO1,FOXO3,JUN,NFE2L2,NFkB (complex),PPARA,PPARD,PPARG,PPARGC1A,RB1,SIRT1,STAT3,palmitic acid
A02 shMITF UP AND DOWN		epigallocatechin-gallate		chemical drug		-1.571	5.46e-05	ACP5,AHR,APP,AXL,BIRC2,CDKN1A,CTGF,CXCL1,CXCL5,CXCL8,CYR61,GADD45B,HMOX1,IL6,ITGAV,JUN,MAP3K5,PRKCA,PTGS2,SCG2,SNAI2,VEGFA,	CREB1,CREBBP,Creb,FOS,HIF1A,JUN,MYC,Mapk,NFE2L2,NFKBIA,NFkB (complex),PPARG,Pkc(s),RELA,SP1,TP53,epigallocatechin-gallate
A02 shMITF UP AND DOWN		TERT		enzyme		0.447	5.46e-05	ALDH1A3,ASNS,BNIP3,CAV1,CDKN1A,COL5A2,CTGF,CXCL8,EFEMP1,FAM167A,FRMD6,HLA-B,IL6,ITGAV,PLOD2,PRSS23,PTGS2,	ATM,CREB1,CREBBP,Creb,EGR1,HIF1A,JUN,NFKBIA,NFkB (complex),P38 MAPK,RELA,RNA polymerase II,SP1,SRC,STAT3,TERT,TP53
A02 shMITF UP AND DOWN		lomustine		chemical drug		1.508	5.49e-05	ABCC2,ANXA1,ANXA2,ASNS,CD14,FXYD5,GPNMB,IER3,IGFBP1,S100A10,TNFRSF12A,
A02 shMITF UP AND DOWN		NOTCH3		transcription regulator		0.751	5.58e-05	CDH11,CDKN1A,COL5A1,HEY1,HEY2,ID1,SMTN,SNAI2,TAGLN,	ERK,JUN,NOTCH3,PPARG,RELA,SMAD3,STAT3
A02 shMITF UP AND DOWN		adenosine		chemical - endogenous mammalian		1.409	5.58e-05	AIFM1,CXCL8,HMOX1,IL6,NR4A2,PMAIP1,PTGS2,TXNIP,VEGFA,	AGER,AMPK,Akt,Creb,EGR1,EP300,FOXO1,JUN,Mapk,NFE2L2,NFKBIA,NFkB (complex),PI3K (complex),PPARG,PPARGC1A,RELA,SIRT1,SMAD3,STAT3,adenosine
A02 shMITF UP AND DOWN		TCR		complex		1.73	5.61e-05	ABCD1,ADM,AIM2,CDK2,CXCL8,ELL2,GADD45B,GNPDA1,HERC5,ID3,IFNGR1,IL6,IL7R,IRF4,JUN,MAF,MAP3K7,NFE2L3,PMAIP1,RNF128,RUNX1,SDCBP,SLC2A1,SLC2A3,SOCS2,TNFRSF12A,TNFRSF1A,TSC22D1,	CD28,CEBPB,EP300,FOXP3,IFNG,IL2,JUN,NFKBIA,NFkB (complex),NR3C1,PPARG,RELA,SP1,STAT1,STAT3,STAT5A,TCR,TNF,TP53
A02 shMITF UP AND DOWN		(6)-gingerol		chemical - endogenous non-mammalian		0	5.65e-05	CDK2,CDK6,CDKN1A,PTGS2,	(6)-gingerol,Akt,CDKN2A,CEBPB,CREBBP,E2F1,EGR1,FOXO1,FOXO3,HIF1A,MYC,NFE2L2,NFKBIA,NFkB (complex),RB1,RELA,SP1,STAT3,TP53
A02 shMITF UP AND DOWN		CACNA1C		ion channel			5.65e-05	ANXA2,CAV1,PTGS2,S100A10,	ATF2,CACNA1C,CTNNB1,Creb,JUN,NFkB (complex),PLG,PRKCA,RELA,TP53
A02 shMITF UP AND DOWN		PROK1		growth factor			5.65e-05	CTGF,CXCL8,IL11,PTGS2,	Akt,CTNNB1,Creb,EGFR,EGR1,FOXO1,HIF1A,JUN,MAPK1,MYC,Mapk,NFE2L2,NFkB (complex),PPARG,PROK1,RELA,SMAD3,SNAI1,SP1,STAT3
A02 shMITF UP AND DOWN		histidinol		chemical - endogenous mammalian			5.65e-05	ASNS,ATF4,GPT2,SLC7A5,
A02 shMITF UP AND DOWN		KITLG	1.605	growth factor		1.164	6.04e-05	ATP6V1B2,AXL,BTG1,CD14,CDKN1A,CTGF,CXCL8,DHCR24,FTH1,HMOX1,IL11,IL6,ITGAV,MME,PLSCR1,PRKCA,PTGS2,RNF128,RPS7,SLC44A2,SNAI2,TNFRSF1A,TXNIP,	CTNNB1,Creb,EGR1,FOS,HIF1A,JUN,Jnk,KITLG,MYC,Mapk,NFE2L2,NFKBIA,NFkB (complex),P38 MAPK,PPARG,RELA,Ras,SNAI1,SP1,STAT3
A02 shMITF UP AND DOWN		FLT1		kinase		1.732	6.05e-05	APLP2,CDKN1A,DHCR24,G3BP1,HLA-B,HMOX1,IGF2BP3,MAP3K7,RDX,TGFBR2,THBS1,TOMM22,	ATF2,Akt,CREB1,EGR1,ERK,FLT1,FOXO1,JUN,NFE2L2,NFkB (complex),PI3K (complex),PPARG,RELA,SMAD3,STAT3,TP53,VEGFA,nitric oxide
A02 shMITF UP AND DOWN		lactacystin		chemical - protease inhibitor		0.56	6.15e-05	ADRB2,APP,ASNS,CDKN1A,CTSD,CXCL8,HLA-B,HMOX1,IGFBP5,IL6,IRS1,IRS2,MAP1B,MRTO4,P4HA2,PMAIP1,PRKCA,PTGS2,SLC3A2,SUB1,TUBB4A,	AKT1,AR,ARNT,CEBPA,FOXM1,FOXO1,HIF1A,JUN,MYC,NOS2,PPARA,PPARG,PPARGC1A,RELA,SP1,TP53,VHL,lactacystin
A02 shMITF UP AND DOWN		palmitic acid		chemical - endogenous mammalian		0.438	6.28e-05	ATF4,CDKN1A,CTGF,CXCL8,FBXO32,GDF15,HMOX1,IGFBP1,IL6,IRS1,IRS2,NR4A2,PPARGC1A,PTGS2,SCARB1,SORT1,TRIM63,TXNIP,	AKT1,AR,ATF4,CEBPA,D-glucose,E2F1,EGR1,FOXO1,HIF1A,Insulin,JUN,NFE2L2,NR1I2,PI3K (complex),PPARA,PPARG,PPARGC1A,SIRT1,SMAD3,SP1,STAT3,TP53,palmitic acid
A02 shMITF UP AND DOWN		8-bromo-cAMP		chemical reagent		1.107	6.37e-05	ACSL4,ADM,APP,CTGF,CTSD,CYP1B1,DCN,IGFBP1,IL6,JUN,KITLG,LOX,NQO1,PLAT,PPARGC1A,PTGS2,SCARB1,SLC2A1,VEGFA,	8-bromo-cAMP,AHR,Akt,CEBPB,EGR1,ESR1,FOS,FOXO1,FSH,JUN,NFE2L2,NFkB (complex),PPARA,PPARG,RELA,SMAD2,SMAD3,SMAD4,SP1,STAT3,TNF,TP53
A02 shMITF UP AND DOWN		grape seed extract		chemical drug		-0.507	6.39e-05	APP,CDK2,CDK6,CDKN1A,CKB,ENO2,PTGS2,	HIF1A,JUN,NFE2L2,NFkB (complex),RELA,SP1,STAT3,TP53,grape seed extract,nitric oxide,reactive oxygen species
A02 shMITF UP AND DOWN		bromobenzene		chemical toxicant		-1.408	6.45e-05	ABCC2,CDKN1A,GSTM1,HMGCS1,HMOX1,HSPA13,JUN,NQO1,POR,TSC22D1,TUBB2B,
A02 shMITF UP AND DOWN		sulindac		chemical drug		-0.152	6.45e-05	APP,CDC25A,CDK2,CDKN1A,CYP1B1,DCN,E2F3,ERBB3,NQO1,PTGS2,VEGFA,	AHR,CDKN2A,CEBPB,CHUK,CTNNB1,ESR1,IKBKB,MYC,NFKBIA,NFkB (complex),PPARA,PPARG,PTGS2,RELA,SMAD3,SMAD4,SP1,STAT3,TP53,sulindac
A02 shMITF UP AND DOWN		triamterene		chemical drug		1.509	6.45e-05	ANXA1,ANXA2,ASNS,CD14,FXYD5,GPNMB,IER3,IGFBP1,PSMB10,S100A10,TNFRSF12A,
A02 shMITF UP AND DOWN		tyrphostin AG 1478		chemical - kinase inhibitor	Inhibited	-2.15	6.45e-05	CAV1,CDKN1A,CXCL8,IL6,MME,PTGS2,RUNX1,S100A10,SLC2A1,TNFAIP6,TWIST1,	CTNNB1,Creb,EGF,EGFR,EGR1,JUN,MYC,NFKBIA,NFkB (complex),P38 MAPK,PPARG,RELA,SMAD3,SP1,SRC,STAT3,TP53,tyrphostin AG 1478
A02 shMITF UP AND DOWN		ethanol		chemical - endogenous mammalian		0.435	6.53e-05	ADM,ALDH1A3,ANKS1B,BDNF,CD14,CDKN1A,CTGF,CXCL8,DCT,DKK1,HEY1,HMOX1,ID1,IL6,JUN,LSS,MAP1B,MBP,MME,NQO1,PHB,PHLDA2,PLAT,PPARGC1A,PPP1R3C,PTGS2,TFF3,TNFAIP6,TTC3,VAMP2,	CEBPA,CREB1,CREBBP,CTNNB1,Creb,EP300,HIF1A,JUN,MYC,NFE2L2,NFkB (complex),PPARG,Pkc(s),RELA,SP1,SREBF1,STAT3,TNF,TP53,ethanol,reactive oxygen species
A02 shMITF UP AND DOWN		CHUK		kinase	Activated	2.814	6.67e-05	CDC25A,CDKN1A,CXCL8,DCN,GADD45B,HES6,HEY1,HEY2,HMOX1,IL11,IL6,ITM2B,NGF,PLSCR1,PTGS2,RCAN1,SEMA3C,SERPINE2,TGFA,TWIST1,VEGFA,	CDKN2A,CHUK,CREBBP,CTNNB1,HIF1A,IKBKB,JUN,MYC,NFKBIA,NFkB (complex),RELA,SMAD3,SMAD4,SMAD7,SP1,SRF,STAT3,Smad,TNF,TP53
A02 shMITF UP AND DOWN		MAML1		transcription regulator		0.391	6.68e-05	HEY1,HEY2,IL7R,MYLK,RND3,	MAML1,MYC,NFkB (complex),NOTCH1,RELA,SMAD3,TP53
A02 shMITF UP AND DOWN		MAPK10		kinase	Activated	2.211	6.68e-05	APP,CXCL8,IL6,JUN,PTGS2,	APP,ATF2,Atf,CEBPA,EGR1,FOS,FOXM1,HIF1A,JUN,Jnk,MAPK10,MYC,NFkB (complex),NOTCH1,RELA,SP1,STAT3,TP53
A02 shMITF UP AND DOWN		mir-373		microrna		-1.546	6.68e-05	ANGPTL4,CDK2,CXCL8,IL6,TGFBR2,	IL6,JUN,NFkB (complex),RELA,RNA polymerase II,SP1,STAT3,TP53,mir-373
A02 shMITF UP AND DOWN		estrogen		chemical drug		1.154	6.8e-05	APOE,ART3,AXL,BDNF,CDC25A,CDKN1A,CKB,COL5A1,CTGF,CTSD,CYR61,ERBB3,FTH1,IGFBP5,IL6,IRS1,ITGB1,JUN,LIG1,PLAT,PTGS2,SCARB1,SERPINE2,SKP2,TGFA,VEGFA,	Akt,CREB1,Creb,EGR1,FOS,FOXO1,HIF1A,IL6,JUN,NFE2L2,NFkB (complex),Pkc(s),RELA,SMAD3,SMAD4,SP1,STAT3,TGFB1,TP53,estrogen,estrogen receptor
A02 shMITF UP AND DOWN		chloropromazine		chemical drug		-1.331	6.87e-05	CD83,DHCR7,HMGCS1,LSS,NR4A2,PLCB1,SLC2A3,TAGLN,TMEM140,
A02 shMITF UP AND DOWN		PAX3		transcription regulator			6.89e-05	ANXA1,APP,ASNS,ATP2B4,CD151,CDKN1A,CST3,CYP1B1,DYRK4,ID3,IL6,IL7R,IRS1,M6PR,MITF,SRGN,TIMP3,TNC,TSC22D1,TYRO3,TYRP1,VCAN,	CEBPA,FOXM1,HIF1A,MYC,PAX3,RELA,TP53
A02 shMITF UP AND DOWN		HDAC4		transcription regulator		-0.921	6.95e-05	ANGPTL4,BDNF,CDKN1A,IGFBP1,IL6,NBEA,NR4A2,NTM,PRKCA,PTGS2,RGS2,SLC2A1,TAGLN,TNFRSF12A,VEGFA,	AR,ARNT,HDAC2,HDAC4,HIF1A,JUN,NCOR1,NFkB (complex),PPARG,RUNX2,SMAD3,SP1,SPI1,SRF,STAT1,STAT3,STAT6,TP53,VHL,tributyrin
A02 shMITF UP AND DOWN		SFTPA1		transporter	Inhibited	-2.331	6.98e-05	ADRB2,ANGPTL4,CTGF,CXCL5,CYP1B1,CYR61,FRMD6,IL6,LOX,MAP1B,PMEL,TWIST1,	ARRB2,CREBBP,HIF1A,JUN,NFKBIA,NFkB (complex),PPARG,RELA,SFTPA1,SP1,STAT3,TNF,TP53,lipopolysaccharide
A02 shMITF UP AND DOWN		EIF2AK3		kinase		0.562	7.58e-05	ANG,APAF1,ASNS,ATF4,BIRC2,CA9,CARS,ERO1A,JUN,NDRG1,PON2,TXNIP,VEGFA,WFS1,	Akt,CEBPA,EGR1,EIF2AK3,FOXM1,FOXO1,HIF1A,MYC,NFE2L2,RELA,STAT3,TP53,TSC2
A02 shMITF UP AND DOWN		plicamycin		chemical drug		-0.691	7.58e-05	AHR,AXL,CA9,CDC25A,CDKN1A,CTGF,CXCL1,FOXM1,HMOX1,ID1,PLAUR,PRKCD,SERPINE2,TGFBR2,	CDKN1A,CEBPA,CEBPB,EGR1,ELK1,FOXM1,HIF1A,MYC,NFkB (complex),RB1,RELA,RNA polymerase II,SMAD1,SMAD2,SMAD3,SMAD4,SP1,SP3,STAT3,Smad,TGFBR2,TP53,plicamycin
A02 shMITF UP AND DOWN		F2R		g-protein coupled receptor	Activated	2.944	7.62e-05	BIRC2,CTGF,CXCL8,CYR61,HMOX1,IL6,PTGS2,TAGLN,THBS1,VEGFA,	Akt,CREB1,Creb,EGR1,F2R,F2RL1,FOXO1,JUN,NFE2L2,NFkB (complex),PI3K (complex),Pkc(s),RELA,SMAD3,STAT3,TP53,nitric oxide
A02 shMITF UP AND DOWN		ZNF217		transcription regulator	Inhibited	-2.333	8.04e-05	ADM,ATL1,CREB5,ERBB3,GPRC5A,LYPD1,NLGN1,PLAT,RCAN1,SHC4,SOCS2,ST3GAL6,
A02 shMITF UP AND DOWN		cerivastatin		chemical drug		-0.192	8.04e-05	CDKN1A,CTGF,CXCL8,CYP1B1,HMGCS1,HMOX1,IL6,JUN,PLAT,PLAUR,PTGS2,VEGFA,	CD40LG,CTNNB1,Creb,F2,HIF1A,JUN,LDL,Mapk,NFE2L2,NFKBIA,NFkB (complex),PPARG,RELA,Ras,SP1,STAT1,STAT3,cerivastatin
A02 shMITF UP AND DOWN		AREG		growth factor		1.977	8.53e-05	CDH11,IL6,JUN,NPPC,PTGS2,RUNX1,TNFAIP6,	AREG,ATF2,CTNNB1,Creb,EGFR,ELK1,EP300,IL17A,JUN,MAPK3,MYC,Mapk,NFE2L2,NFKBIA,NFkB (complex),PPARG,PRKCD,RELA,SMAD3,SP1,STAT3
A02 shMITF UP AND DOWN		JAK		group		-1	8.53e-05	CD83,FBXO32,HES6,IL6,PTGS2,SOCS2,TRIM63,	AKT1,AR,CTNNB1,Creb,EGR1,FOS,FOXO1,HMGB1,JAK,JUN,Jnk,NFKBIA,NFkB (complex),NR3C1,P38 MAPK,PPARG,PPARGC1A,RELA,SP1,STAT3,TP53,dextran sulfate
A02 shMITF UP AND DOWN		miR-16-5p (and other miRNAs w/seed AGCAGCA)		mature microrna		-1.444	8.66e-05	BDNF,CADM1,CDC25A,CDK6,E2F3,HMOX1,JUN,KCNN4,KITLG,LAMC1,MRPL20,PHLDB2,PTGS2,RTN4,SEC24A,SERPINE2,SLC16A3,SLC25A22,SRPR,TMEM251,VEGFA,ZYX,
A02 shMITF UP AND DOWN		ascorbic acid		chemical - endogenous mammalian		0.323	8.82e-05	CDKN1A,CXCL8,IGFBP5,IL6,ITGAV,ITGB1,NDRG1,PRKCD,PTGS2,SLC20A1,SLC2A1,	BCL2,Creb,ERK,FOS,HIF1A,JUN,NFKBIA,NFkB (complex),P38 MAPK,PPARG,RELA,SMAD3,SP1,STAT3,TP53,ascorbic acid,glutathione
A02 shMITF UP AND DOWN		methylmercury		chemical toxicant		-0.302	8.82e-05	BNIP3,CDK6,CITED2,DHCR24,HMOX1,IL6,PTPRF,RTN4,STOM,TNFRSF1A,TXNIP,	CAT,Creb,IL6,JUN,NFKBIA,NFkB (complex),P38 MAPK,RELA,SP1,STAT1,STAT3,TP53,methylmercury
A02 shMITF UP AND DOWN		DESI2		other			9.05e-05	CDC25A,CDK2,CDKN1A,	CEBPB,DESI2,ERK1/2,JUN,RELA,SMAD3,TP53
A02 shMITF UP AND DOWN		PROS1		other			9.05e-05	CXCL8,IL6,TWIST1,	Akt,CEBPB,EGR1,ERK1/2,F10,FOXO1,JUN,NFE2L2,NFKBIA,NFkB (complex),PROS1,PTPN11,RELA,SMAD3,SPI1,STAT1,STAT3,TP53,VAV1
A02 shMITF UP AND DOWN		lansoprazole		chemical drug			9.05e-05	CD14,CXCL8,PTGS2,	Creb,JUN,NFKBIA,NFkB (complex),Nr1h,P38 MAPK,SREBF1,STAT1,STAT3,lansoprazole
A02 shMITF UP AND DOWN		nickel subsulfide		chemical toxicant			9.05e-05	CXCL8,NDRG1,VEGFA,	Akt,EGR1,FOXO1,JUN,NFE2L2,PI3K (complex),RELA,SMAD3,STAT3,nickel subsulfide
A02 shMITF UP AND DOWN		FANCC		other			9.06e-05	ATP1B1,DKK1,GDF15,MYOF,PHLDA2,PTGS2,RLN2,RND3,SCHIP1,WWTR1,	EGR1,FANCC,FOS,JUN,Jnk,RELA,STAT3
A02 shMITF UP AND DOWN		MAP3K1		kinase	Activated	2.454	9.06e-05	BIRC2,CXCL8,HMOX1,JUN,LOXL3,MAN2B2,PLAUR,PTGS2,THBS1,TNC,	ATF2,CTNNB1,Creb,ELK1,FOS,HIF1A,JUN,MAP2K1,MAP3K1,MAPK3,MAPK8,MYC,NFE2L2,NFkB (complex),RELA,Ras,SMAD3,SP1,STAT3
A02 shMITF UP AND DOWN		TGFB2		growth factor	Activated	2.133	9.07e-05	AHR,ANGPTL4,CTGF,HEY1,HMOX1,NGF,PLOD2,RUNX1,SNAI2,TAGLN,THBS1,VCAN,VEGFA,	CTNNB1,FOS,HIF1A,JUN,MYC,NFKBIA,RELA,SMAD1,SMAD2,SMAD3,SMAD4,SMAD7,SNAI1,SRF,STAT3,Smad,TGFB1,TGFB2,TP53,Tgf beta
A02 shMITF UP AND DOWN		BRCA1		transcription regulator		1.787	9.08e-05	CARD10,CDKN1A,CTSD,CYP1B1,DDIT4,E2F3,EZR,FHL2,GADD45B,GDF15,HMOX1,NQO1,PERP,PLSCR1,SERPINE2,STC1,TWIST1,VEGFA,	BRCA1,CEBPA,EGR1,EP300,FOS,FOXM1,HIF1A,JUN,Jnk,MAX,MYC,NFKBIA,NFkB (complex),PPARG,RELA,SP1,STAT3,TP53
A02 shMITF UP AND DOWN		IGF2		growth factor	Activated	2.386	9.08e-05	ARHGEF2,CDKN1A,CTGF,CYP1B1,DHCR7,IDH1,IER3,IGFBP5,IL11,IL6,KLF9,NDRG1,NGF,PTGS2,SLC20A1,SLC38A2,TGFBI,VEGFA,	Akt,CREB1,Creb,EGR1,FOXO1,IGF1,IGF2,IKBKB,INSR,JUN,NFE2L2,NFKBIA,NFkB (complex),P38 MAPK,RELA,SP1,STAT3,STAT5A,STAT5B,TP53
A02 shMITF UP AND DOWN		prostaglandin A1		chemical - endogenous non-mammalian		-0.202	9.44e-05	CD14,CDKN1A,CXCL8,HMOX1,IL6,PTGS2,	CDKN2A,Creb,ERK,FOXO1,IKBKB,JUN,MYC,NFKBIA,NFkB (complex),P38 MAPK,PPARA,PPARG,RELA,SMAD3,SP1,STAT3,TP53,prostaglandin A1
A02 shMITF UP AND DOWN		5-N-ethylcarboxamido adenosine		chemical reagent		0.887	9.58e-05	ADM,CES1,CTGF,CXCL8,HMOX1,IL6,NR4A2,NT5E,PLK2,RGS2,THBS1,TXNIP,VCAN,VEGFA,	5-N-ethylcarboxamido adenosine,5-hydroxytryptamine,Akt,CTNNB1,Creb,EGR1,FOXO1,FOXO3,IL6,JUN,NFE2L2,NFKBIA,NFkB (complex),NOTCH1,P38 MAPK,RB1,RELA,SP1,STAT1,STAT3,Vegf
A02 shMITF UP AND DOWN		CEBPA		transcription regulator		1.109	9.6e-05	ANXA1,ASNS,ATF4,BTG1,CD14,CDKN1A,CRADD,CXCL8,DHCR7,DYNLT3,EEF1A2,FOXM1,GLIPR1,GLRX,HLA-B,HMOX1,ID1,IER3,IL6,IRS1,IRS2,JUN,NR4A2,PLOD2,PPARGC1A,PPP1R3C,PTGS2,RGS2,TANK,THBS1,TNFAIP6,TNFRSF19,TNFRSF1A,VCAN,	CEBPA,CREB1,CREBBP,CTNNB1,Creb,EP300,ESR1,ESR2,FOS,JUN,MYC,NFKBIA,NFkB (complex),PPARG,PPARGC1A,PTPN11,RELA,SNAI1,SP1,SPI1,SREBF1,SREBF2,STAT1,STAT3,VAV1
A02 shMITF UP AND DOWN		MAPT		other		-0.577	9.95e-05	APP,ATP1B1,BDNF,CDKN1A,CKB,DNM1L,ENO2,GNG2,GOT2,GPM6B,HIST1H2BD,HSPE1,IL6,JUN,MAP1B,MBP,NDUFS3,PRNP,QDPR,S100B,SLC1A3,TUBB2B,TUBB6,VAMP2,	APP,ATF2,CAMK4,CEBPB,CREB1,CREBBP,CTNNB1,Creb,HIF1A,Hdac,JUN,MAPK8IP1,MAPT,MYC,Mapk,NFE2L2,NFkB (complex),NOTCH1,PPARG,PSEN1,RELA
A02 shMITF UP AND DOWN		ADRA1B		g-protein coupled receptor			0.000102	BDNF,CDKN1A,CSRP2,DDAH1,IL6,JUN,LOX,NR4A2,VEGFA,	ADRA1B,ADRA1D,CREB1,Creb,FOXO1,JUN,LEP,NFE2L2,NFKBIA,NFkB (complex),PI3K (complex),PRKCD,PRKCE,RELA,SMAD3,STAT1,STAT3,TP53
A02 shMITF UP AND DOWN		nitroprusside		chemical drug		-1.071	0.000102	ADM,BDNF,CAV1,HMOX1,IFNGR1,IFNGR2,PPARGC1A,PTGS2,VEGFA,	Akt,CAT,Creb,EGR1,FOXO1,JUN,Mapk,NFE2L2,NFKBIA,NFkB (complex),P38 MAPK,PPARG,RELA,SP1,STAT1,STAT3,TNF,TP53,nitroprusside
A02 shMITF UP AND DOWN		ADRB		group		1.786	0.000108	ANGPTL4,AXL,BDNF,BNIP3,CDK6,CDKN1A,DDIT4,E2F3,GDF15,HMGCS1,HMOX1,IDH1,JUN,LSS,NQO1,NR4A2,PPARGC1A,	ADRB,CEBPB,CRTC1,CTNNB1,Creb,EGR1,ELK1,HIF1A,JUN,MAPK8,NFE2L2,NFKBIA,NFkB (complex),P38 MAPK,RELA,Ras,SMAD3,SP1,STAT3,TP53
A02 shMITF UP AND DOWN		BTC		growth factor	Activated	2.236	0.00011	CXCL8,IL6,IRS2,PTGS2,TNFAIP6,	Akt,BTC,CEBPB,CTNNB1,Creb,EGFR,EGR1,ERK1/2,FOXO1,JUN,MYC,Mapk,NFE2L2,NFkB (complex),PI3K (complex),PPARG,RELA,SMAD3,SP1,STAT3,TP53
A02 shMITF UP AND DOWN		auranofin		chemical drug			0.00011	CXCL8,HMOX1,IL6,NQO1,PTGS2,	ATF1,CTNNB1,Creb,HIF1A,IKBKB,JUN,Mapk,NFE2L2,NFKBIA,NFkB (complex),PPARA,PPARG,RAC1,RELA,SMAD3,STAT3,TP53,TXN,auranofin
A02 shMITF UP AND DOWN		ANXA2	1.708	other		1.8	0.000112	ANG,CDK6,CDKN1A,IL6,JUN,PTGS2,S100A10,	ANXA2,Akt,CD44,CEBPB,Creb,EGR1,ELK1,ERK1/2,FOXO1,JUN,NFE2L2,NFKBIA,NFkB (complex),P38 MAPK,RELA,SMAD3,STAT3,TP53,prostaglandin E2
A02 shMITF UP AND DOWN		JAG1		growth factor		0.57	0.000112	CDKN1A,HEY1,HEY2,ITGAV,NR2F2,RNF128,TAGLN,	JAG1,MAML1,MYC,NFkB (complex),NOTCH1,NOTCH3,Notch,RELA,SMAD3
A02 shMITF UP AND DOWN		RARB		ligand-dependent nuclear receptor		-0.659	0.000119	BIRC2,CDKN1A,CXCL8,EZR,ID1,ID3,IL6,ITGAV,PTGS2,SLC2A1,VEGFA,	CEBPA,CEBPB,Creb,FOS,JUN,MYC,NFkB (complex),PPARG,RARB,RELA,RNA polymerase II,SP1,SPI1,STAT1,STAT3,STAT6,isotretinoin,tretinoin
A02 shMITF UP AND DOWN		YAP1		transcription regulator		0.933	0.000119	AURKB,CDK6,CTGF,CYR61,FBXO32,FOXM1,ID1,PMAIP1,SNAI2,TAGLN,TRIM63,	SMAD1,SMAD2,SMAD3,SMAD4,SMAD7,TEAD,TGFBR1,YAP1
A02 shMITF UP AND DOWN		NR1I2		ligand-dependent nuclear receptor		-0.75	0.000119	ABCB9,ABCC2,AHR,ANG,CDKN1A,CES1,ELOVL6,GSTM1,HMGCS1,IL6,INSIG2,JUN,PAPSS2,POR,SCARB1,	CEBPB,Creb,ESR1,ESR2,HIF1A,JUN,NFE2L2,NFkB (complex),NR1I2,NR3C1,Nr1h,PPARG,RELA,SP1,SREBF1,SREBF2,STAT3,STAT6,TP53,beta-estradiol,cholesterol,dexamethasone,lovastatin,mifepristone
A02 shMITF UP AND DOWN		phorbol esters		chemical - other		1.906	0.000121	ANXA1,APP,CDH2,CERK,CXCL8,IGFBP1,IL6,JUN,PLAT,PRKCA,PTGS2,SCG2,	CREB1,Creb,EGR1,FOS,HIF1A,JUN,Jnk,MAPK8,Mapk,NFE2L2,NFKBIA,NFkB (complex),PPARG,PRKCE,Pkc(s),RELA,STAT1,STAT3,phorbol esters
A02 shMITF UP AND DOWN		ADRA1D		g-protein coupled receptor			0.000123	BDNF,CDK2,CSRP2,DDAH1,IL6,JUN,LOX,NR4A2,VEGFA,	ADRA1D,CEBPB,CREB1,Creb,ERK1/2,FOXO1,HIF1A,JUN,MAPK8,NFE2L2,NFkB (complex),NR3C1,PI3K (complex),RELA,SMAD3,SP1,STAT3,TP53,epinephrine,norepinephrine
A02 shMITF UP AND DOWN		SOX9		transcription regulator		-0.251	0.000126	CDH2,CDKN1A,CTGF,DCT,GAS7,MIA,MITF,PRKCA,SNAI2,VEGFA,	AHR,AR,CEBPD,CREBBP,CTNNB1,Ca2+,Creb,EP300,FOXM1,NCOR1,NFkB (complex),NOTCH1,PPARG,SMAD3,SMAD4,SOX9,SP1,STAT3,TP53
A02 shMITF UP AND DOWN		leukotriene D4		chemical - endogenous mammalian		1.974	0.000126	APOLD1,CXCL8,CYR61,IL6,ITGB1,NDRG1,NR4A2,PTGS2,RCAN1,RGS2,	AHR,Ca2+,Creb,EP300,ERK,FOXO1,IL4,JUN,NFE2L2,NFKBIA,NFkB (complex),NOTCH1,PI3K (complex),PPARG,RELA,SMAD3,SP1,STAT3,STAT6,leukotriene D4,p85 (pik3r)
A02 shMITF UP AND DOWN		4-(2-aminoethyl)benzenesulfonylfluoride		chemical - protease inhibitor		0.627	0.000127	CDKN1A,CXCL8,HMOX1,TNFRSF14,	4-(2-aminoethyl)benzenesulfonylfluoride,ARNT,Creb,EGR1,FOS,HIF1A,JUN,Jnk,NFKBIA,NFkB (complex),P38 MAPK,PPARA,PPARG,PTGS2,RELA,STAT3,TP53,VHL
A02 shMITF UP AND DOWN		eugenol		chemical - endogenous non-mammalian			0.000127	CDKN1A,CXCL8,IL6,PTGS2,	FOXO1,JUN,MYC,NFKBIA,NFkB (complex),PPARG,RELA,SP1,TP53,eugenol,hydrogen peroxide
A02 shMITF UP AND DOWN		MAPK8		kinase		0.228	0.000129	ACSL4,APOE,CDH2,CDK2,CDKN1A,CXCL8,CYP27A1,FTH1,GSTM1,HMOX1,IL6,JUN,MAP3K11,MVP,PLAUR,PPARGC1A,PTGS2,	ATF1,Creb,EGR1,FOS,HIF1A,JUN,Jnk,MAPK8,MYC,NFE2L2,NFkB (complex),RELA,SP1,STAT3,TNF,TP53,reactive oxygen species
A02 shMITF UP AND DOWN		RELA		transcription regulator	Activated	3.743	0.00013	AHR,ALCAM,APOE,APP,BIRC2,CAV1,CD14,CDKN1A,CTGF,CXCL1,CXCL5,CXCL8,FSCN1,GDF15,HLA-B,HMOX1,IER3,IFNGR2,IL6,IL7R,IRF4,JUN,MIA,PSMB10,PTGS2,SDC4,SERPINE2,TANK,TWIST1,VEGFA,	CDKN2A,CEBPB,IFNG,IL6,JUN,MYC,NFKBIA,NFkB (complex),PPARG,RELA,SP1,STAT3,TNF,TP53
A02 shMITF UP AND DOWN		K-252		chemical - kinase inhibitor		-1.664	0.000133	BDNF,CD14,CXCL8,JUN,NDRG1,VEGFA,	Akt,BCL2,Creb,EGR1,ERK,FOS,FOXO1,JUN,K-252,Mapk,NFE2L2,NFKBIA,NFkB (complex),PPARG,RELA,SMAD3,STAT3,TP53,prostaglandin E2
A02 shMITF UP AND DOWN		N-[N-(3,5-difluorophenacetyl-L-Ala)]-S-phenylglycine t-butyl ester		chemical - protease inhibitor		-0.651	0.000133	APP,HEY1,HEY2,IL6,PTPRF,RND3,	APP,HIF1A,JUN,N-[N-(3,5-difluorophenacetyl-L-Ala)]-S-phenylglycine t-butyl ester,NFkB (complex),NOTCH1,RELA
A02 shMITF UP AND DOWN		trovafloxacin		chemical drug		-0.302	0.000137	ADRB2,CDKN1A,ERRFI1,HMOX1,IGFBP1,IL6,NEDD4L,RDX,SOCS2,THBS1,VEGFA,	CEBPB,IFNG,IL1B,JUN,NFkB (complex),RELA,SP1,STAT3,TNF,TP53,trovafloxacin
A02 shMITF UP AND DOWN		TGFA	3.197	growth factor	Activated	3.214	0.000138	CDKN1A,CTGF,CXCL8,ERRFI1,IL6,NR4A2,PLAT,PRNP,PTGS2,S100A10,TGFA,VEGFA,	ATF2,CREB1,CTNNB1,Creb,EGFR,EGR1,FOXO1,IL6,JUN,MYC,NFE2L2,NFkB (complex),PI3K (complex),RELA,SMAD3,SP1,STAT3,TGFA,VEGFA,prostaglandin E2
A02 shMITF UP AND DOWN		acetaminophen		chemical drug		0.126	0.000139	ABCB4,ABCC2,AK4,CDKN1A,CES1,HMGCS1,HMOX1,IGFBP1,IL6,IRS1,ITGB1,JUN,NQO1,PLAUR,PTGS2,VEGFA,	AKT1,AR,ATF1,CEBPB,Creb,ERK,FOXO1,IL1B,JUN,NFE2L2,NFkB (complex),PPARG,PPARGC1A,RELA,SMAD3,STAT3,TP53,acetaminophen,prostaglandin E2
A02 shMITF UP AND DOWN		halofuginone		chemical drug			0.000139	ACP5,B4GALT6,CKB,CPQ,CTGF,CTHRC1,DKK3,EMP1,IGFBP1,LOX,NLGN1,POR,PPAP2B,TAGLN,TGFBR2,TYRO3,
A02 shMITF UP AND DOWN		GPC1		transmembrane receptor		-1.383	0.000146	CDK2,CDKN1A,ID1,ID3,PTGS2,SKP2,VEGFA,	ATF2,CEBPB,CREB1,CTNNB1,Creb,E2F1,EGR1,ELK1,ERK1/2,FGF2,FOXO3,GPC1,JUN,MYC,Mapk,NFE2L2,NFkB (complex),PPARG,RB1,RELA,SMAD3,SP1,STAT3,TP53,VEGFA
A02 shMITF UP AND DOWN		naringenin		chemical - endogenous non-mammalian		-1.342	0.000146	BDNF,CXCL1,CXCL5,CXCL8,HMOX1,PPARGC1A,PTGS2,	AMPK,Akt,Creb,EGR1,EP300,FOXO1,HIF1A,JUN,MAPK8,Mapk,NFE2L2,NFKBIA,NFkB (complex),PPARA,PPARG,PPARGC1A,RELA,SIRT1,SP1,STAT3,naringenin
A02 shMITF UP AND DOWN		BRD4		kinase	Inhibited	-2.327	0.000148	ANKRD37,AURKB,BTN3A2,CDC25A,HMOX1,IL7R,IRF4,MMACHC,NQO1,SFXN4,SLC7A2,STC2,TYRO3,	BRD4,CCNT1,CDK9,EP300,P-TEFb,RB1,RNA polymerase II
A02 shMITF UP AND DOWN		PPRC1		transcription regulator		1.718	0.000148	ATF4,CXCL8,DDIT4,DUSP5,ERRFI1,GDF15,PTGS2,RND3,UBR4,
A02 shMITF UP AND DOWN		benzene		chemical toxicant		0.176	0.000148	BNIP3,CDK6,CDKN1A,CITED2,DHCR24,PTPRF,RTN4,STOM,TNFRSF1A,TXNIP,
A02 shMITF UP AND DOWN		trichloroethylene		chemical toxicant		-0.632	0.000148	BNIP3,CDK6,CITED2,DHCR24,GSTO1,PTPRF,RTN4,STOM,TNFRSF1A,TXNIP,
A02 shMITF UP AND DOWN		lovastatin		chemical drug		0.418	0.00015	APOE,ATF4,CDKN1A,CTGF,DHCR7,ENC1,ENO2,HMGCS1,HMOX1,IL6,PLAT,PTGS2,SDC4,TFPI,	AKT1,APOE,AR,ARNT,Akt,CREB1,EGR1,FOXO1,HIF1A,JUN,LDL,NFE2L2,NFKBIA,NFkB (complex),PPARG,PPARGC1A,RELA,SP1,STAT1,STAT3,TP53,VHL,lovastatin
A02 shMITF UP AND DOWN		GW9662		chemical reagent		0.496	0.000157	ANGPTL4,APP,CAV1,CD14,CD83,CDKN1A,CEACAM1,CTGF,GDF15,IL6,IRS2,PTGS2,	CAT,FOXO1,GW9662,IGF1,JUN,NFKBIA,NFkB (complex),NR3C1,Nr1h,PPARA,PPARG,RELA,SP1,SREBF1,STAT1,STAT3,TP53,rosiglitazone
A02 shMITF UP AND DOWN		potassium chloride		chemical drug		1.714	0.000157	ATP1B1,ATP2B4,BDNF,CRADD,ID1,ID3,IGFBP1,IGFBP5,JUN,NR4A2,PTGS2,TXNIP,	AHR,CEBPA,CEBPB,CREB1,CREBBP,CREM,Ca2+,Creb,EP300,FOS,FOXO1,GH1,IL1B,Ins1,JUN,NFkB (complex),NOTCH1,PPARA,PPARG,RELA,SP1,SREBF1,STAT3,STAT5A,potassium chloride
A02 shMITF UP AND DOWN		ethionine		chemical toxicant		0.431	0.000159	ANXA1,CD14,GPNMB,IER3,IGFBP1,PSMB10,S100A10,TNFRSF12A,
A02 shMITF UP AND DOWN		IL17A		cytokine	Activated	2.695	0.000161	CD14,CD83,CTGF,CXCL1,CXCL5,CXCL8,CYR61,IL6,JUN,LOX,MERTK,PLXNB2,PTGS2,SLC2A1,TGFA,TGFBR2,TNC,TNFSF12,VEGFA,	CEBPB,Creb,IL10,IL17A,IL1B,IL6,JUN,NFKBIA,NFkB (complex),RELA,RNA polymerase II,SP1,STAT3,TNF,TP53,prostaglandin E2
A02 shMITF UP AND DOWN		RORC		ligand-dependent nuclear receptor			0.000168	ASNS,ATP1B1,CKMT2,DHCR24,ELOVL6,GADD45B,IGFBP1,IL6,POR,PPP1R3C,SLC16A10,SLC25A24,SLC2A3,SLC7A2,USP53,VEGFA,	ARNT,HIF1A,JUN,PPARG,RORC,TP53,VHL
A02 shMITF UP AND DOWN		GNA13		enzyme			0.000173	CXCL8,MAP3K5,PTGS2,TAGLN,VEGFA,	ATF1,Creb,ERK,FOS,GNA13,JUN,MAP2K1,MAPK7,NFE2L2,NFKBIA,NFkB (complex),P38 MAPK,PPARG,RELA,SMAD3,SP1,STAT3
A02 shMITF UP AND DOWN		clenbuterol		chemical drug		0.954	0.000173	ADRB2,CXCL1,FBXO32,NGF,PPARGC1A,	Akt,CEBPD,CREBBP,EGR1,FOXO1,NFE2L2,PPARG,RELA,STAT3,clenbuterol
A02 shMITF UP AND DOWN		seocalcitol		chemical drug	Activated	2.021	0.000173	CDKN1A,CEACAM1,G3BP1,IGFBP5,MAP3K11,NGF,PDLIM7,PTGS2,SKP2,VEGFA,	AHR,CDKN1A,CDKN2A,CREB1,Ca2+,Creb,EP300,FOXM1,FOXO3,JUN,MYC,NFKBIA,NFkB (complex),NOTCH1,P38 MAPK,PPARG,PTHLH,RB1,SKP2,SP1,STAT3,TP53,seocalcitol
A02 shMITF UP AND DOWN		PI3K (complex)		complex		0.341	0.000174	ADRB2,ATF4,CDH2,CDKN1A,CTGF,CTSD,CXCL8,FBXO32,HMOX1,IGFBP1,IL6,IL7R,ITGB1,JUN,MAP3K5,MITF,NQO1,NR4A2,PMEL,PTGS2,RGS2,RND3,THBS1,TXNIP,VEGFA,	Akt,CEBPA,CREB1,Creb,EGR1,FOXO1,JUN,LY294002,NFE2L2,NFkB (complex),PI3K (complex),Pkc(s),RELA,SP1,STAT3,TNF,TP53,prostaglandin E2
A02 shMITF UP AND DOWN		cholesterol		chemical - endogenous mammalian		1.561	0.000174	APOE,APP,ATF4,CAV1,CAV2,CD14,CXCL8,CYP27A1,DHCR7,GBA,HES6,HMGCS1,IL6,MITF,NR4A2,PTGS2,SCARB1,THBS1,TIMP3,	ABCA1,APOA1,CEBPB,FOXO1,IL1B,JUN,NFE2L2,NFkB (complex),Nr1h,PI3K (complex),RELA,SMAD3,SREBF1,STAT1,STAT3,cholesterol
A02 shMITF UP AND DOWN		CBX5	1.528	transcription regulator		-1.941	0.000179	CDC25A,CDKN1A,CEACAM1,CXCL5,CYP1B1,PRSS23,QPRT,SCG5,SLC2A3,SNTB1,SYTL2,TCEAL3,TFF3,TGFBI,TXNIP,
A02 shMITF UP AND DOWN		amino acids		chemical - endogenous mammalian		-1.46	0.000183	ASNS,IGFBP1,IL6,JUN,SLC38A2,SLC7A2,	ATF2,Atf,Creb,ELK1,FOS,FOXO1,HIF1A,Insulin,JUN,MAPK3,MYC,NFkB (complex),PPARA,PPARG,RELA,RORC,SP1,STAT3,amino acids
A02 shMITF UP AND DOWN		paroxetine		chemical drug		1.314	0.000183	ADM,ANKRD37,APP,BDNF,BNIP3,INSIG2,
A02 shMITF UP AND DOWN		suramin		chemical drug		-1.39	0.000183	CDH2,CXCL8,HMOX1,IL6,LOX,PTGS2,	Akt,CTNNB1,EGR1,FOXO1,HIF1A,JUN,MAPK1,MYC,NFE2L2,NFkB (complex),PI3K (complex),RELA,SMAD3,SNAI1,SP1,STAT3,TAC1,suramin
A02 shMITF UP AND DOWN		bleomycin		chemical drug	Activated	3.103	0.000185	CDH11,CDKN1A,CTGF,CTSD,CXCL1,E2F7,HEY1,ID1,IL6,ITGB1,KITLG,PLAT,SDC4,SOCS2,STOM,TIMP3,TNFRSF1A,	CEBPB,CTNNB1,FOS,IFNG,IL6,JUN,NFKBIA,NFkB (complex),RELA,SMAD2,SMAD3,SMAD4,SMAD7,SP1,SRF,STAT3,Smad,TNF,TP53,Tgf beta,bleomycin
A02 shMITF UP AND DOWN		tanespimycin		chemical drug		-0.668	0.000186	AHR,AXL,CAV1,CDK6,CDKN1A,CXCL8,HNRNPC,JUN,MAP3K7,MITF,SERPINH1,SLC2A1,SNAI2,VEGFA,	ARNT,CEBPB,CTNNB1,Creb,EGFR,ERK1/2,FOS,HIF1A,JUN,MYC,Mapk,NFE2L2,NFkB (complex),PPARG,RELA,SMAD3,SP1,TP53,VHL,tanespimycin
A02 shMITF UP AND DOWN		GNA15		enzyme			0.000186	CAV2,CXCL8,ENPP1,FHL2,FXYD5,HMOX1,IL6,MINOS1-NBL1/NBL1,PAWR,PLAT,RGS2,TAGLN,VCAN,	CREB1,CTNNB1,Creb,EGR1,FOS,FYN,GNA15,HRAS,IKBKB,JUN,Jnk,NFE2L2,NFKBIA,NFkB (complex),Nfat (family),Pkc(s),RELA,SMAD3,STAT3,TP53,VAV1
A02 shMITF UP AND DOWN		cyclic AMP		chemical - endogenous mammalian		0.299	0.000187	APP,BDNF,CDC25A,CDH2,CDKN1A,CTGF,DCT,ENO2,IGFBP1,IGFBP5,IL6,JUN,MITF,MME,MYLK,NGF,NR4A2,PPARGC1A,PRNP,PTGS2,SCARB1,TGFA,TYRP1,	CREB1,Creb,HTT,IL6,JUN,L-glutamic acid,NFKBIA,NFkB (complex),P38 MAPK,POMC,PPARG,Pka,REL,RELA,RUNX2,SP1,STAT1,STAT3,cyclic AMP
A02 shMITF UP AND DOWN		VTN		other		0.516	0.000187	CDKN1A,IRS1,ITGAV,ITGB1,PLAUR,PTGS2,S100A10,	CEBPB,CTNNB1,Creb,FN1,IL1B,IL6,ITGB3,JUN,NFKBIA,NFkB (complex),P38 MAPK,RELA,SMAD3,SMAD4,SP1,STAT3,TP53,VTN
A02 shMITF UP AND DOWN		Immunoglobulin		complex		-0.367	0.000191	ADM,APP,BCL6,CD83,CDK2,CDK6,CXCL5,CXCL8,CYP1B1,FLNB,GAS7,GMPR,HMOX1,IFNGR2,IL6,MAFF,PLSCR1,PTGS2,RGS2,RNF128,SIRPA,VCAN,	CAT,EGR1,FOS,IL10,IL2,Immunoglobulin,JUN,Jnk,NFKBIA,NFkB (complex),NR3C1,RELA,RNA polymerase II,SP1,STAT1,STAT3,STAT5A,TNF,TP53
A02 shMITF UP AND DOWN		TFAP4		transcription regulator		-0.194	0.000195	CDH2,CDK2,CDKN1A,GDF15,GMFB,ID1,RPS6KA5,TSPAN31,
A02 shMITF UP AND DOWN		herbimycin		chemical - kinase inhibitor	Inhibited	-2.759	0.000195	CDK6,CTGF,CXCL8,IL6,IRS1,PTGS2,SIRPA,TNFRSF1A,	CREB1,Creb,ERK,IL6,JUN,Mapk,NFE2L2,NFKBIA,NFkB (complex),PPARG,Pkc(s),RELA,SMAD3,SP1,STAT3,TNFRSF1A,herbimycin
A02 shMITF UP AND DOWN		lysophosphatidylcholine		chemical - other		1.319	0.000195	CXCL1,CXCL8,IL6,JUN,MBP,PLAUR,RGS2,SCARB1,	CEBPB,CREB1,Creb,ERK1/2,FOXO1,JUN,MAP2K1,NFE2L2,NFKBIA,NFkB (complex),PPARA,PPARG,PRKCE,Pkc(s),RELA,SMAD3,SP1,STAT1,STAT3,TP53,lysophosphatidylcholine
A02 shMITF UP AND DOWN		pioglitazone		chemical drug		-0.424	0.000202	ANGPTL4,APOE,APP,CAV1,CDKN1A,CTGF,CXCL8,HMOX1,IL6,IRS1,IRS2,NCEH1,PPARGC1A,PTGS2,SCARB1,SLC2A1,TNFRSF1A,	APOA1,CEBPB,FOXO1,FOXO3,HIF1A,Insulin,JUN,NFE2L2,NFkB (complex),PPARA,PPARG,RELA,SIRT1,SP1,SREBF1,TNF,TP53,palmitic acid,pioglitazone
A02 shMITF UP AND DOWN		silibinin		chemical drug		-1.5	0.000202	CDK2,CDK6,CDKN1A,CTGF,CXCL8,IL6,PLAUR,PTGS2,SNAI2,VEGFA,	Akt,CEBPB,CTNNB1,Creb,EGFR,EGR1,ERK,ERK1/2,FOXO1,HIF1A,JUN,MAPK8,MYC,NFE2L2,PPARG,RELA,SMAD3,SP1,STAT3,TP53,silibinin
A02 shMITF UP AND DOWN		5-azacytidine		chemical drug		1.898	0.000202	ANXA2,CAV1,CDC25A,DKK1,GDF15,IRS2,LOX,MAFF,PTGS2,PTRF,SERPINB8,SLC3A2,SLC7A5,TGFBR2,THBS1,ZYX,	5-azacytidine,AR,NCOR1,RNA polymerase II,SMAD3,SP1,SP3,STAT3,TP53
A02 shMITF UP AND DOWN		kainic acid		chemical toxicant		1.096	0.000202	APOE,APOLD1,APP,ATF4,BDNF,CSRNP1,ERRFI1,GADD45B,HYOU1,JUN,NGF,NR4A2,PTGS2,TMEM158,TYRP1,VEGFA,	CEBPB,CREB1,CREBBP,CREM,Creb,FOS,IL1B,JUN,MYC,NFE2L2,NFKBIA,NFkB (complex),PPARG,Pkc(s),RELA,SP1,STAT3,kainic acid
A02 shMITF UP AND DOWN		imatinib		chemical drug		-1.359	0.000208	APP,BIRC2,CDKN1A,HMOX1,IL6,IRF4,MME,PRNP,SKP2,SOCS2,VEGFA,	ATM,Akt,CREB1,Creb,EGR1,FOXO1,IL6,JUN,Mapk,NFE2L2,NFKBIA,NFkB (complex),PPARG,RELA,SP1,STAT3,imatinib
A02 shMITF UP AND DOWN		L-dopa		chemical - endogenous mammalian		0.186	0.000209	ATXN1,AXL,CAPG,EIF4EBP2,FAM114A1,FAM210B,FAM81A,FXYD5,GAS7,GOLIM4,GSTM1,IER3,IGFBP5,IL11RA,ITGB1BP1,KDM3A,KLF9,LAMP2,LPP,LYAR,LYPD1,MBNL2,MBP,MICAL1,MITF,NEDD4L,NT5E,PLK2,PTPRZ1,RAB13,RENBP,S100A10,SCG5,SERPINB6,SH3BGRL3,SH3PXD2B,SKP2,SLAMF9,SLC2A1,SLC38A2,SLC44A2,ST3GAL5,SUB1,TNFRSF19,UAP1L1,UBL3,VAT1,WWTR1,ZNF704,
A02 shMITF UP AND DOWN		ADRA1A		g-protein coupled receptor			0.00021	BDNF,CDK2,CSRP2,DDAH1,IL6,JUN,LOX,NR4A2,VEGFA,	ADRA1A,CEBPB,Creb,FOXO1,JUN,NFE2L2,NFKBIA,NFkB (complex),P38 MAPK,PI3K (complex),PPARG,PRKCD,PRKCE,RELA,SMAD3,STAT1,STAT3,cyclic AMP
A02 shMITF UP AND DOWN		PTGES		enzyme			0.00021	ANXA1,ANXA2,CDKN1A,ERBB3,EZR,IL6,ITGA6,NOP2,PTGS2,	CTNNB1,Creb,FOXM1,JUN,NFkB (complex),PTGES,RELA,SMAD3,SMAD4,STAT3,prostaglandin E2
A02 shMITF UP AND DOWN		Alpha catenin		group	Inhibited	-2.981	0.000217	CDH11,COL5A1,COL5A2,DKK1,IGFBP1,IGFBP7,IL6,LAMA4,PTGS2,RHOJ,TNC,TNFAIP6,TNFRSF12A,TWIST1,ZYX,	Alpha catenin,CTNNB1,FOXM1,NFkB (complex),SMAD3,SMAD4,STAT3
A02 shMITF UP AND DOWN		IRS1	1.682	enzyme		1.741	0.000217	DBNL,FBXO32,IGFBP1,IRS1,IRS2,LAMA4,NR2F1,PHB,PPAP2B,PPARGC1A,PTPRF,SNAI2,TGFBI,TRIM63,VEGFA,	AKT1,AR,CTNNB1,E2F1,EGR1,ESR1,FOXO1,FOXO3,FOXO4,HIF1A,INS,IRS1,Insulin,NFkB (complex),NR1I2,PPARA,PPARG,PPARGC1A,RB1,SIRT1,SP1,TP53
A02 shMITF UP AND DOWN		CDKN1A	2.249	kinase		0.639	0.000222	APP,AURKB,BIRC2,CDC25A,CDKN1A,CTGF,CYR61,FOXM1,IL6,ITGAV,LIMA1,MAF,MBNL2,P4HA1,PLK2,SKP2,TGFA,TNFAIP6,TRIM44,TUBB4A,VEGFA,	CDKN1A,CEBPA,CEBPB,CTNNB1,E2F1,ERK1/2,FOXM1,FOXO3,HIF1A,JUN,MYC,NFKBIA,NFkB (complex),PPARG,RB1,RELA,SMAD3,SNAI1,SP1,STAT3,TP53
A02 shMITF UP AND DOWN		RET		kinase	Activated	2.176	0.000228	ANXA1,CD151,CXCL1,CXCL8,DCN,IL6,ITGA6,LOX,PLAUR,PLOD2,PRNP,RTN4,STC1,TIMP3,	ATF2,BRAF,CDKN2A,CTNNB1,Creb,ELK1,HRAS,IKBKB,JUN,MAPK3,MYC,NFKBIA,NFkB (complex),RELA,RET,SMAD3,STAT3,TP53
A02 shMITF UP AND DOWN		5-hydroxytryptamine		chemical - endogenous mammalian		1.876	0.000234	BDNF,CTGF,CXCL8,CYP1B1,HTR2B,IL6,NUCB2,PTGS2,THBS1,TNFRSF1A,	5-hydroxytryptamine,ATF2,Akt,Creb,EGR1,ELK1,FOXO1,IL6,JUN,MAPK3,Mapk,NFE2L2,NFkB (complex),PPARG,RELA,SP1,STAT3,TNF,TP53
A02 shMITF UP AND DOWN		AGER		transmembrane receptor		1.809	0.000234	APAF1,APP,CDKN1A,CXCL8,IL6,PTGS2,SCG2,TNC,TXNIP,VEGFA,	AGER,CREBBP,CTNNB1,Creb,EGFR,EP300,HIF1A,IL6,JUN,MYC,Mapk,NFE2L2,NFKBIA,NFkB (complex),PPARG,RELA,SMAD3,SP1,STAT3,TP53
A02 shMITF UP AND DOWN		APOA1		transporter		-0.488	0.000237	APOE,APP,CAV1,CHKA,IL6,PTGS2,SCARB1,SLC2A1,	ABCA1,APOA1,APOE,CREB1,FOXO1,HIF1A,Insulin,JUN,NFE2L2,NFKBIA,NFkB (complex),Nr1h,PPARA,PPARG,RELA,SP1,SREBF1,STAT3,cholesterol,lipopolysaccharide
A02 shMITF UP AND DOWN		LPL		enzyme		-0.02	0.000237	CXCL8,IL6,IRS1,IRS2,SCARB1,SLC2A1,THBS1,VEGFA,	APOA1,ATF4,CEBPA,D-glucose,FOS,FOXO1,HIF1A,Ins1,JUN,LDL,LPL,NFE2L2,NFKBIA,NFkB (complex),Nr1h,PPARA,PPARG,RELA,SREBF1,STAT1,STAT3,cholesterol
A02 shMITF UP AND DOWN		TSC2		other		0.467	0.000237	ATF4,CDKN1A,ERO1A,HMOX1,IRS1,IRS2,PRKCA,SLC2A1,	AKT1,AR,ARNT,Creb,E2F1,EGR1,FOXO1,FOXO3,HIF1A,JUN,Mapk,NFE2L2,NFkB (complex),NR1I2,PPARG,PPARGC1A,SIRT1,TP53,TSC1,TSC2,VHL
A02 shMITF UP AND DOWN		bicuculline		chemical - endogenous non-mammalian	Activated	2.156	0.000237	APP,BDNF,CYR61,GADD45B,JUN,MAFF,NR4A2,PTGS2,	CREB1,CREBBP,CTNNB1,Creb,ELK1,EP300,HDAC2,HTT,JUN,L-glutamic acid,MAPT,NFkB (complex),PPARG,RELA,RUNX2,SRF,TP53,bicuculline,norepinephrine
A02 shMITF UP AND DOWN		MAP2K6		kinase		1.573	0.000238	ACP5,CD83,CDKN1A,CXCL8,IL6,IRS1,IRS2,JUN,PPARGC1A,PTGS2,SLC1A3,	ATF2,Creb,ELK1,ERK,HIF1A,JUN,MAP2K6,MAPK3,MAPK8,Mapk,NFE2L2,NFKBIA,NFkB (complex),P38 MAPK,PPARG,RELA,SMAD3,STAT3
A02 shMITF UP AND DOWN		captopril		chemical drug		0.508	0.000238	ABCC2,ANXA1,ASNS,CSRP2,HMOX1,IER3,IGFBP1,IL6,PTGS2,S100A10,TNFRSF12A,	AGT,AKT1,AMPK,AR,CREB1,EGR1,EP300,FOXO1,HIF1A,LDL,NFKBIA,NFkB (complex),PPARG,PPARGC1A,RELA,SIRT1,SMAD3,STAT1,STAT3,TP53,captopril
A02 shMITF UP AND DOWN		nitroglycerin		chemical drug		-0.283	0.000245	CXCL8,HMOX1,IL6,PLAUR,	ARNT,Creb,HIF1A,JUN,MAPK8,NFE2L2,PPARG,RELA,TP53,VHL,nitroglycerin
A02 shMITF UP AND DOWN		NAMPT		cytokine		1.729	0.000246	CXCL1,CXCL8,IL6,PEG10,SOCS2,TFPI,	CDKN2A,CEBPA,CTNNB1,Creb,FOXM1,HIF1A,JUN,MYC,NAMPT,NFKBIA,NFkB (complex),NOTCH1,RB1,RELA,SNAI1,STAT3,TP53,Vegf,prostaglandin E2
A02 shMITF UP AND DOWN		cannabidiol		chemical drug		-1.342	0.000246	BDNF,ENO2,ID1,PTGS2,S100B,TRPV2,	CNR1,JUN,cannabidiol
A02 shMITF UP AND DOWN		everolimus		chemical drug		0.211	0.000246	CAV1,CDKN1A,CTGF,FSCN1,NCEH1,SLC2A1,	CREBBP,HIF1A,JUN,NFKBIA,NFkB (complex),PPARG,RELA,SP1,TP53,everolimus
A02 shMITF UP AND DOWN		POR	-1.6	enzyme		1.664	0.000251	ACADVL,AHR,ASNS,DHCR24,DHCR7,ELOVL6,GADD45B,GSTM1,HMGCS1,HMOX1,LSS,POR,PRNP,RETSAT,SDC4,TMEM97,TUBB2B,VEGFA,	AHR,ARNT,EP300,HIF1A,JUN,NFkB (complex),POR,PPARG,TP53,VHL,benzo(a)pyrene
A02 shMITF UP AND DOWN		PRKAG3		other			0.000251	ANGPTL4,ATP1B1,CES1,CLASP1,COQ3,CYP27A1,ELL2,GBE1,GLRX,ID1,IGFBP5,ITGA6,PPARGC1A,RNF128,SLC2A1,SLC2A3,SLC44A2,SLC7A2,
A02 shMITF UP AND DOWN		NFE2L2		transcription regulator		-0.159	0.000251	ABCB4,ABCC2,AHR,ANG,ATF4,BDNF,BNIP3,CDKN1A,CTGF,CTSD,CXCL8,DHCR7,FTH1,GBE1,GSTM1,GSTO1,HMOX1,IFNGR2,IL6,IMPDH1,M6PR,MAFF,NFE2L3,NQO1,NUCB2,PPARGC1A,PTGS2,SCARB1,SCG2,SLC2A1,VEGFA,	CREB1,CREBBP,CTNNB1,Creb,EP300,HIF1A,HMGB1,HMOX1,IL4,JUN,NFE2L2,NFKBIA,NFkB (complex),PPARG,Pkc(s),RELA,STAT3,STAT6,TP53
A02 shMITF UP AND DOWN		FOXP3		transcription regulator		0.342	0.000256	ANXA1,CDKN1A,IL6,IL7R,IRF4,LIG1,MAF,NT5E,RBM14,RGS1,SKP2,VEGFA,	CDKN1A,CREBBP,EP300,FOXP3,HDAC2,HIF1A,IL2,IL4,JUN,MYC,NFKBIA,NFkB (complex),NR3C1,RB1,RELA,SP1,STAT3,STAT5A,STAT6,TP53,TP63
A02 shMITF UP AND DOWN		PADI2		enzyme		1.387	0.000258	ADAMTS9,CXCL8,IL6,PTGS2,SNAI2,
A02 shMITF UP AND DOWN		diethylmaleate		chemical toxicant		-1.411	0.000258	BIRC2,CDKN1A,HMOX1,NQO1,SLC3A2,	ATF1,CDKN2A,CREBBP,Creb,HIF1A,JUN,MYC,NFE2L2,NFKBIA,NFkB (complex),PPARG,RELA,SP1,TP53,diethylmaleate
A02 shMITF UP AND DOWN		miR-199a-3p (and other miRNAs w/seed CAGUAGU)		mature microrna	Inhibited	-2.177	0.000258	ITGA6,PON2,PTGS2,RUNX1,VCAN,	ELK1,Mek,NFkB (complex),SMAD2,SRF,STAT1,miR-199a-3p (and other miRNAs w/seed CAGUAGU)
A02 shMITF UP AND DOWN		perindopril		chemical drug		-0.714	0.000258	CTGF,IL6,NGF,TRIM63,VEGFA,	CEBPB,ERK,ERK1/2,JUN,PPARG,RELA,SMAD3,STAT3,TP53,perindopril
A02 shMITF UP AND DOWN		3,4,5,3',4'-pentachlorobiphenyl		chemical toxicant		1.004	0.000271	BDNF,CES1,CYP1B1,HSPA2,IDH1,JUN,MEGF10,NQO1,NR2F1,SOCS2,TNC,	3,4,5,3',4'-pentachlorobiphenyl,9,10-dimethyl-1,2-benzanthracene,AHR,CEBPB,ESR2,FOS,JUN,MYC,NFkB (complex),NR3C1,PGR,REL,RELA,SP1,STAT1,progesterone
A02 shMITF UP AND DOWN		E2F1		transcription regulator		1.39	0.000281	APAF1,AURKB,BNIP3,CAV1,CBX5,CDC25A,CDK2,CDKN1A,CITED2,CKB,CRADD,CRIP2,E2F3,EI24,ENO2,FHDC1,FOXM1,GRAMD4,HRK,HSPE1,ID3,IRS1,IRS2,MAF,MAP3K5,MMP16,PAWR,PHB,PLK2,RND3,SLC3A2,SRPR,THBS1,VEGFA,	CDKN1A,CEBPA,CEBPB,CTNNB1,E2F1,ERK1/2,FOXM1,FOXO3,HIF1A,JUN,MYC,NFkB (complex),RB1,RELA,SMAD3,SMAD4,SP1,STAT3,TP53
A02 shMITF UP AND DOWN		LGALS1		other		1.85	0.000287	AHR,ANG,CDKN1A,DISP1,IFNGR1,IFNGR2,IL6,MAF,	CEBPB,Creb,IFNG,IL2,JUN,LGALS1,NFkB (complex),NR3C1,RELA,SP1,STAT3,STAT5A,prostaglandin E2
A02 shMITF UP AND DOWN		PIK3CA		kinase			0.000287	CA9,CD14,CDH2,IRS1,IRS2,ITGB1,SNAI2,TWIST1,	AKT1,AR,CEBPA,CTNNB1,FN1,FOXM1,FOXO1,FOXO3,IRS1,LY294002,NFkB (complex),PIK3CA,PPARG,PPARGC1A,RELA,SMAD3,SMAD4,SP1,STAT3,TP53
A02 shMITF UP AND DOWN		MAX		transcription regulator		0.183	0.000288	BCL6,CBX5,CDC25A,CDKN1A,FBXO32,FTH1,GADD45B,ID1,LAMP2,SLC2A1,SLC2A3,TXNIP,
A02 shMITF UP AND DOWN		ATN1		transcription regulator			0.000289	ATP1B1,BCL6,BDNF,CDH11,ENO2,GAS7,IGFBP5,IL11RA,NR2F1,NREP,PRKCD,PTPRF,SOCS2,ST8SIA5,TYRO3,
A02 shMITF UP AND DOWN		SRF		transcription regulator	Activated	3.525	0.000294	ACTG2,APOLD1,BPGM,CDKN1A,CNN2,CSRP1,CSRP2,CTGF,DUSP5,FHL2,GLIPR1,HES6,ITGA6,ITGB1,JUN,MYH9,MYLK,NR4A2,PDLIM7,PTGS2,RND3,SLC2A1,SVIL,TAGLN,TNC,TRIM4,ZYX,	AR,ELK1,FOS,HDAC2,HIF1A,JUN,MKL1,MKL2,NFE2L2,NFkB (complex),NOTCH1,RELA,RUNX2,SMAD3,SP1,SRF,VHL
A02 shMITF UP AND DOWN		methylselenic acid		chemical reagent			0.000298	BIRC2,CADM1,CDC25A,CDK2,CDKN1A,DHCR24,FOXM1,GDF15,ID1,ID3,IGSF3,JUN,MAP1B,MATN2,NDRG1,NEDD4L,NQO1,NREP,PRKCA,RABAC1,RND3,SNAI2,ST7,VEGFA,	Akt,CEBPB,CTNNB1,E2F1,EGR1,ERK1/2,FOXO1,FOXO3,HIF1A,JUN,NFE2L2,NFkB (complex),PPARG,RB1,RELA,SMAD3,SP1,STAT3,TP53,methylselenic acid,reactive oxygen species
A02 shMITF UP AND DOWN		CCND1		transcription regulator		-1.108	0.000299	ALDH1A3,AZGP1,CDCA7,CDK2,CDK6,CDKN1A,COL5A2,DDIAS,DHCR24,E2F7,ERI1,FOXM1,GPRC5A,IER3,ITGAV,MAFF,MAP3K5,MYLK,NT5E,PMEPA1,RGS2,SCG5,STOM,TGFBR2,UAP1,	CCND1,CEBPB,E2F1,EGR1,ELK1,ETS1,FOXO3,RB1,RELA,SMAD3,SP1,STAT1,TP53,TP63,caspase
A02 shMITF UP AND DOWN		R5020		chemical reagent	Activated	2.177	0.000312	CDKN1A,CTSD,DKK1,DUSP5,ENO2,ERBB3,IER3,IRS2,RGS2,TXNIP,	Akt,CEBPB,CTNNB1,E2F1,EGR1,ERK1/2,ESR1,FOXO1,JUN,MYC,NFE2L2,NFkB (complex),PPARG,R5020,RB1,RELA,SMAD3,SP1,STAT1,STAT3,STAT5A,STAT5B,TP53
A02 shMITF UP AND DOWN		IRF4	-1.767	transcription regulator	Inhibited	-2.353	0.000315	ATF4,BCL6,BNIP3,CDK2,ERBB3,EZR,IL6,IL7R,IRF4,ITGB1,PLAUR,PLSCR1,PRKCA,SLC2A1,SUB1,TSPAN31,	CCL5,IL4,IL6,IRF4,JUN,NFKBIA,NFkB (complex),PPARG,RELA,SP1,STAT3,STAT6,TNF,TP53
A02 shMITF UP AND DOWN		GDF2		growth factor	Activated	2.457	0.000323	CAV1,CDH11,CXCL8,GADD45B,ID1,ID3,NGF,SEMA3B,SEMA3C,SERPINE2,SLC3A2,SOCS2,	ACVRL1,CEBPB,Creb,EP300,ERK1/2,GDF2,JUN,NFKBIA,NFkB (complex),NOTCH1,P38 MAPK,RELA,RUNX2,SMAD1,SMAD1/5,SMAD3,SMAD5,SP1,STAT3,Smad,TP53
A02 shMITF UP AND DOWN		cis-urocanic acid		chemical drug		1.501	0.000325	CXCL8,GADD45B,GLRX,IL6,PMAIP1,PTGS2,	Creb,JUN,NFKBIA,NFkB (complex),PPARG,RELA,SP1,STAT3,cis-urocanic acid,prostaglandin E2
A02 shMITF UP AND DOWN		dexamethasone phosphate		chemical drug		0.816	0.000325	BCL6,DDIT4,ERRFI1,ID3,IL6,THBS1,	JUN,NFkB (complex),NR3C1,Nr1h,RELA,TP53,dexamethasone phosphate
A02 shMITF UP AND DOWN		DCN	1.547	other		1.069	0.000342	CDKN1A,CTGF,IL6,IRS1,ITGAV,ITGB1,THBS1,TIMP3,VEGFA,	AKT1,AR,CEBPB,DCN,FOS,FOXO1,IL1B,IL6,JUN,NFKBIA,NFkB (complex),PPARG,PPARGC1A,RELA,SMAD2,SMAD3,SMAD4,SP1,STAT3,Smad,TP53,Tgf beta
A02 shMITF UP AND DOWN		cigarette smoke		chemical toxicant		1.126	0.000342	ADM,AHR,CDC25A,CDKN1A,CKB,CXCL8,CYP1B1,CYR61,HMOX1,IL6,JUN,KITLG,MAFF,NQO1,PRKCA,PTGS2,SLC2A1,SOCS2,TTC3,VEGFA,	AMPK,ATF1,CAT,CREB1,Creb,EGR1,EP300,JUN,Mapk,NFE2L2,NFKBIA,NFkB (complex),PPARG,PPARGC1A,Pkc(s),RELA,SIRT1,STAT1,STAT3,TP53,cigarette smoke
A02 shMITF UP AND DOWN		lenalidomide		chemical drug		1.113	0.000343	ATXN1,HILPDA,IGF2BP3,IRF4,LIMA1,LRRC8B,MMACHC,NFIB,PLOD2,RGS1,SEC24A,SLC7A2,STAMBPL1,TNFRSF21,TRIM4,WDR72,
A02 shMITF UP AND DOWN		hydrocortisone		chemical - endogenous mammalian		-0.873	0.000346	ADM,CDH11,CTGF,CXCL5,CXCL8,EZR,GADD45B,IGFBP1,IGFBP5,IGFBP7,IL6,PTGS2,SEMA6A,STC2,VAMP2,	CTNNB1,EGF,FOS,FOXO1,IGF1,IL6,JUN,MYC,NFkB (complex),RELA,RNA polymerase II,SMAD3,SP1,STAT3,TP53,hydrocortisone
A02 shMITF UP AND DOWN		glucocorticoid		chemical drug		-1.947	0.000347	ADRB2,AHR,ANXA1,BDNF,CDKN1A,CTGF,CXCL1,CXCL8,HMOX1,IGFBP1,IL11,IL6,NGF,NR4A2,PLAT,PPARGC1A,PRNP,PTGS2,STC1,TNFRSF1A,TXNIP,VEGFA,	CEBPB,IFNG,IL1,IL6,JUN,NFKBIA,NFkB (complex),PPARA,PPARG,PTGS2,RELA,SP1,STAT3,TNF,TP53,glucocorticoid
A02 shMITF UP AND DOWN		CC8490		chemical drug			0.00035	CXCL8,IER3,IL6,	CC8490,ESR1,ESR2,MYC,SP1,TP53,estrogen receptor
A02 shMITF UP AND DOWN		Nfatc		group			0.00035	ANGPTL2,PPARGC1A,PTGS2,
A02 shMITF UP AND DOWN		E. coli B4 lipopolysaccharide		chemical toxicant		0.519	0.000353	ABCB4,APAF1,C12orf49,CD83,CHIC2,CRADD,CXCL8,CYP27A1,DDIAS,GLIPR1,GPNMB,HMOX1,IFITM3,IL6,PLAUR,PTGS2,SCARB1,SERPINH1,SLAMF9,SLC6A12,STC2,TNFRSF1A,TXNIP,	ATF2,CEBPB,CSF2,Creb,E. coli B4 lipopolysaccharide,ELK1,HIF1A,IFNG,JUN,MAPK3,MAPK8,NFE2L2,NFKBIA,NFkB (complex),P38 MAPK,RELA,RNA polymerase II,STAT1,STAT3
A02 shMITF UP AND DOWN		COL18A1		other	Inhibited	-2.229	0.000361	DDIT4,ID1,ID3,IL6,ITGAV,JUN,PTGS2,SPOCK1,THBS1,TNFRSF1A,TNFRSF21,VEGFA,	AHR,ATF2,COL18A1,CREB1,CTNNB1,Ca2+,Creb,EGR1,ELK1,EP300,HIF1A,ITGB1,JUN,MAPK3,NFKBIA,NFkB (complex),NOTCH1,P38 MAPK,SP1,STAT1,STAT3,VEGFA
A02 shMITF UP AND DOWN		ESRRA		ligand-dependent nuclear receptor		0.282	0.000361	ACADVL,ALDOC,ASAH1,B4GALT6,CDH2,CHKA,CKB,CSRP2,HMGCS1,IDH3A,PPARGC1A,PRKCD,	ESRRA,FOXO1,FOXO3,PPARD,PPARG,PPARGC1A,SIRT1
A02 shMITF UP AND DOWN		F7		peptidase	Activated	2.586	0.000369	CTGF,CXCL8,CYR61,IL6,PLAUR,RND3,VEGFA,	CEBPB,Creb,ERK1/2,F10,F2R,F2RL1,F7,JUN,NFKBIA,NFkB (complex),P38 MAPK,RELA,SMAD3,SP1,STAT3,TP53
A02 shMITF UP AND DOWN		GDF15	-1.683	growth factor		0.141	0.000373	CDKN1A,GDF15,IL6,PLAUR,RND3,	Akt,CEBPA,CEBPB,EGR1,ERK1/2,FOXM1,FOXO1,GDF15,HIF1A,JUN,MYC,NFE2L2,NFkB (complex),RELA,SMAD3,SP1,STAT3,TNF,TP53
A02 shMITF UP AND DOWN		Go6983		chemical - kinase inhibitor		-0.492	0.000373	CTGF,PRKCA,PRKCD,PTGS2,SCARB1,	5-hydroxytryptamine,Akt,CREB1,Creb,EGR1,FOXO1,FOXO3,Go6983,JUN,NFE2L2,NFKBIA,NFkB (complex),PPARG,Pkc(s),RELA,SP1,SRC,STAT1,STAT3
A02 shMITF UP AND DOWN		isoliquiritigenin		chemical - endogenous non-mammalian			0.000373	CDKN1A,CTGF,IL6,PTGS2,TGFBR2,	CTNNB1,Creb,FOS,HIF1A,JUN,MAPK1,Mapk,NFE2L2,NFkB (complex),NOTCH1,PPARG,RB1,RELA,SP1,STAT3,TP53,Vegf,estrogen receptor,isoliquiritigenin,nitric oxide
A02 shMITF UP AND DOWN		ETS1		transcription regulator		1.419	0.000393	CAV1,CD14,CDK2,CDKN1A,CITED2,CTGF,HMOX1,HSPE1,IGF2BP3,NQO1,PEG10,PERP,PHLDA2,RUNX1,SERPINB6,SRGN,TGFA,TGFBR2,TWIST1,VEGFA,	CDKN2A,CEBPA,CREBBP,E2F1,EP300,ETS1,FOXM1,HIF1A,IL10,MYC,NFKBIA,NFkB (complex),NOTCH1,PPARG,RB1,RELA,RNA polymerase II,STAT3,TP53
A02 shMITF UP AND DOWN		bortezomib		chemical drug		1.25	0.000393	ATF4,BIRC2,BNIP3,BPGM,CAV1,CDK2,CDKN1A,CXCL8,DKK1,FANCE,GADD45B,GDF15,GPNMB,HSPE1,IL6,IRS1,KLF9,PMAIP1,PTGS2,WISP2,	ATM,Akt,CEBPA,CEBPB,CREB1,EGR1,ERK1/2,FOXM1,FOXO1,HIF1A,JUN,MYC,NFE2L2,NFKBIA,NFkB (complex),RELA,SMAD3,SP1,STAT3,TNF,TP53,bortezomib
A02 shMITF UP AND DOWN		MKNK1		kinase		1.941	0.000395	ACOT7,ANXA2,CYR61,FLNB,HSPA2,LAMC1,MAP1B,PLXNB2,SERPINH1,TAGLN,TTC3,TXNIP,VAMP2,
A02 shMITF UP AND DOWN		2-deoxyglucose		chemical drug	Activated	2.059	0.000399	APP,ATF4,BIRC2,CDKN1A,DDIT4,IL6,JUN,PTGS2,TXNIP,	2-deoxyglucose,Akt,CEBPB,CREBBP,EGR1,FOXO1,FOXO3,HIF1A,IGF1,JUN,NFE2L2,NFKBIA,NFkB (complex),NR1I2,NR3C1,NR3C2,RELA,SIRT1,SP1,STAT3,TP53,corticosterone,palmitic acid
A02 shMITF UP AND DOWN		CUX1		transcription regulator		-0.865	0.000399	CDH2,CDK2,CDKN1A,CXCL1,HLA-B,LIMA1,SNAI2,THBS1,WISP2,	CEBPA,CREBBP,CUX1,JUN,MYC,SREBF1,STAT3
A02 shMITF UP AND DOWN		TSH		complex		0	0.000399	ARRB1,CDK2,CDKN1A,CXCL8,FTH1,IGFBP5,IL6,SLC2A1,TTF2,	AKT1,AR,CTNNB1,Creb,EGFR,FOS,FOXO1,FOXO3,HIF1A,JUN,MAPK8,MYC,NFE2L2,NFKBIA,NFkB (complex),PDPK1,PPARG,PPARGC1A,RELA,SMAD3,SNAI1,SP1,STAT3,TP53,TSH,phorbol myristate acetate
A02 shMITF UP AND DOWN		triamcinolone acetonide		chemical drug		-0.736	0.000409	ANGPTL4,ANGPTL7,CAPG,CHKA,COL13A1,DCBLD2,JUN,KLF9,MXD4,NTM,OCA2,PLK2,RGS2,RUNX1,SCG2,SEMA6A,SOCS2,SRGN,ST3GAL5,STC2,TXNIP,	JUN,NFkB (complex),NR3C1,Nr1h,RELA,TP53,triamcinolone acetonide
A02 shMITF UP AND DOWN		ITGA5		transmembrane receptor		1.254	0.000411	APOE,CDH2,CDK2,CDKN1A,JUN,PLAUR,RAC2,TGFBR2,	CEBPB,CTNNB1,EGR1,ELK1,FN1,HIF1A,ITGA5,ITGB1,JUN,NFkB (complex),PPARG,Pka,RELA,SMAD1,SMAD2,SMAD3,SMAD4,SP1,STAT1,STAT3,Smad,TGFBR2,TP53
A02 shMITF UP AND DOWN		Rock		group		0.728	0.000411	APP,CDKN1A,CTGF,CXCL8,LPP,NOP16,PTRF,SORT1,	Akt,CREBBP,EGR1,ERK,FOXO1,FOXO3,HIF1A,JUN,KLF4,NFE2L2,NFKBIA,NFkB (complex),PDPK1,PPARG,RELA,RHOA,Rock,SMAD3,SNAI1,SRF,STAT3,TP53
A02 shMITF UP AND DOWN		1,1-bis(3'-indolyl)-1-(4-trifluoromethyl-phenyl)methane		chemical reagent		1.07	0.000426	CAV1,CAV2,CDKN1A,GDF15,	1,1-bis(3'-indolyl)-1-(4-trifluoromethyl-phenyl)methane,FOXO1,JUN,PPARA,PPARG,RELA,SP1
A02 shMITF UP AND DOWN		DPY30		other			0.000426	CDK2,CDKN1A,ID1,ID3,	CDKN2A,CTNNB1,DPY30,E2F1,HIF1A,ID3,NFKBIA,PPARG,RB1,SP1,TP53
A02 shMITF UP AND DOWN		L-N6-(1-iminoethyl)-lysine		chemical reagent		-0.152	0.000426	HMOX1,IRS1,PTGS2,VEGFA,	FOXO1,HIF1A,JUN,L-N6-(1-iminoethyl)-lysine,MYC,NFE2L2,NFkB (complex),NOS2,RELA,TP53,nitric oxide
A02 shMITF UP AND DOWN		NEK6		kinase		1	0.000426	CITED2,IL6,PTGS2,RGS1,
A02 shMITF UP AND DOWN		PNPT1		enzyme			0.000426	CDKN1A,CXCL8,IL6,TNFRSF1A,	ATF4,CDKN2A,CREBBP,EIF2AK2,HIF1A,HMGB1,JUN,MYC,NFKBIA,NFkB (complex),PNPT1,PPARG,RELA,SP1,STAT1,STAT3,TP53
A02 shMITF UP AND DOWN		TRG		other	Activated	2	0.000426	CAV1,CAV2,CXCL1,NT5E,
A02 shMITF UP AND DOWN		anti-benzo(a)pyrene-diol-epoxide		chemical toxicant		1.188	0.000426	BNIP3,CDKN1A,GADD45B,JUN,	Akt,EGR1,ERK,ESR1,FOXO1,FOXO3,JUN,NFE2L2,NFkB (complex),PI3K (complex),PPARG,RB1,RELA,SIRT1,SMAD3,STAT3,anti-benzo(a)pyrene-diol-epoxide
A02 shMITF UP AND DOWN		mir-515		microrna		-1.99	0.000426	ANGPTL4,CXCL8,IL6,TGFBR2,	CTNNB1,ELK1,JUN,NFKBIA,NFkB (complex),SPHK1,mir-515
A02 shMITF UP AND DOWN		nickel chloride		chemical toxicant		1.95	0.000426	IL6,NDRG1,PTGS2,VEGFA,	Akt,EGR1,FOXO1,IKBKB,JUN,NFE2L2,NFKBIA,NFkB (complex),PI3K (complex),PPARG,RELA,SMAD3,SP1,STAT3,TP53,nickel chloride
A02 shMITF UP AND DOWN		DICER1		enzyme		-1.573	0.000429	ANGPTL4,BDNF,CDKN1A,CXCL8,CYR61,GNG2,ID3,IGF2BP2,IGF2BP3,JUN,LHFP,MAF,MITF,PRKCA,PRKCD,RUNX1,SPRY2,THBS1,	Akt,CTNNB1,Creb,DICER1,EGFR,EGR1,FOXO1,JUN,MAPT,MET,MYC,NFE2L2,NFKBIA,NFkB (complex),NR3C1,Nr1h,PPARGC1A,RELA,SMAD3,SP1,STAT3,TP53
A02 shMITF UP AND DOWN		CEBPD		transcription regulator		1.578	0.00045	ASNS,CD14,CXCL1,CXCL8,IGFBP5,IL6,MBP,MIA,MITF,NGF,PTGS2,TNFAIP6,	CEBPD,CREB1,CREBBP,Creb,EP300,FOXO1,IL6,JUN,NFKBIA,NFkB (complex),PPARA,PPARG,PTGS2,RELA,SP1,STAT3,TP53
A02 shMITF UP AND DOWN		TFAP2A		transcription regulator		-1.182	0.00045	ALCAM,ANXA1,APOE,CDKN1A,CXCL1,DCBLD2,EFEMP1,PLAUR,POR,TPM1,VEGFA,WISP2,	AR,CEBPB,CTNNB1,EGR1,ELK1,FOXM1,FOXO1,NFkB (complex),RNA polymerase II,SMAD3,SMAD4,SP1,SP3,STAT3,TCF7L2,TFAP2A,TP53
A02 shMITF UP AND DOWN		CNR1		g-protein coupled receptor		0.336	0.000452	APOE,BDNF,CA9,CEACAM1,DKK1,ERRFI1,HAGH,HEY2,IL6,NME2,PLSCR1,PTGS2,S100A6,S100B,SCARB1,	CEBPB,CNR1,CREB1,Creb,FOXO3,HIF1A,JUN,LEP,MAPK1,Mapk,NFE2L2,NFkB (complex),NR1I2,NR3C1,NR3C2,PPARG,RELA,SP1,STAT3,corticosterone,cyclic AMP
A02 shMITF UP AND DOWN		atorvastatin		chemical drug		-0.111	0.000452	ABCB4,APOE,BDNF,CAV1,CXCL8,DKK1,HMGCS1,HMOX1,IL6,PLAT,PRNP,PTGS2,S100B,VEGFA,	CAT,CREBBP,Creb,HIF1A,JUN,LDL,Mapk,NFE2L2,NFKBIA,NFkB (complex),NR3C1,PPARA,PPARG,RELA,SREBF1,STAT1,STAT3,TP53,atorvastatin
A02 shMITF UP AND DOWN		ACVR1		kinase			0.000454	CDKN1A,CSRP2,DCN,ID1,MOSPD2,SRPX2,TRIM44,	ACVR1,BMP7,CREB1,EP300,NOTCH1,RB1,RUNX2,SMAD1,SMAD3,SP1,Smad
A02 shMITF UP AND DOWN		SPHK1		kinase		1.69	0.000454	APP,CDKN1A,CTGF,CXCL8,IL6,JUN,PTGS2,	Akt,CREB1,Creb,EGR1,FOS,FOXO1,JUN,MYC,NFE2L2,NFKBIA,NFkB (complex),PPARG,Pkc(s),RELA,SP1,SPHK1,STAT3,TP53,nitric oxide
A02 shMITF UP AND DOWN		amiodarone		chemical drug		-1.633	0.000454	AK4,ASAH1,CXCL8,HMOX1,LSS,SLC2A3,TAGLN,
A02 shMITF UP AND DOWN		dalfampridine		chemical drug		1.912	0.000454	APP,CYR61,GADD45B,JUN,MAFF,NR4A2,PTGS2,	CREB1,Creb,HIF1A,HTT,JUN,L-glutamic acid,MAPK8,NFE2L2,NFkB (complex),Pkc(s),RELA,RUNX2,dalfampridine,norepinephrine
A02 shMITF UP AND DOWN		retinoid		chemical drug		0	0.000454	CDKN1A,CEACAM1,ITGA6,LIMA1,PTGS2,TGFBI,VEGFA,	CDKN1A,CEBPB,CTNNB1,FOS,FOXM1,FOXO1,IGF1,JUN,MYC,NCOA3,NFKBIA,NFkB (complex),RARB,RB1,SMAD2,SMAD3,SMAD4,SP1,STAT1,STAT3,TP53,Tgf beta,retinoid
A02 shMITF UP AND DOWN		NOS2		enzyme		0.528	0.000456	APP,AZGP1,BNIP3,CD14,CDKN1A,CXCL8,HMOX1,IL6,IRS1,IRS2,PERP,PLSCR1,PPARGC1A,PTGS2,SERPINH1,SPR,VEGFA,	CEBPB,CREBBP,E2F1,EGR1,FOXO1,HIF1A,IL1B,Insulin,JUN,NFE2L2,NFKBIA,NFkB (complex),NOS2,NR1I2,PPARA,PPARG,RELA,SIRT1,SP1,STAT3,TP53,nitric oxide
A02 shMITF UP AND DOWN		carbonyl cyanide m-chlorophenyl hydrazone		chemical toxicant		1.706	0.000463	ATF4,CXCL8,DDIT4,DUSP5,ERRFI1,GDF15,PTGS2,RND3,UBR4,	CEBPB,CREBBP,Creb,HIF1A,IL1B,JUN,NFKBIA,NFkB (complex),P38 MAPK,PLA2G2A,RELA,SP1,STAT3,TP53,carbonyl cyanide m-chlorophenyl hydrazone,reactive oxygen species
A02 shMITF UP AND DOWN		trichostatin A		chemical drug		1.026	0.000474	APAF1,APOE,AURKB,BTG1,CA9,CD14,CDCA7,CDKN1A,CENPM,CXCL8,CYP1B1,CYP4B1,EZR,FOXM1,HMGCS1,ID1,ID3,IGFBP1,IL6,IRF4,LIMA1,MAF,MYOF,NDRG1,PHB,PMAIP1,PMEL,PRNP,PRSS23,PTGS2,RND3,S100A10,SEMA3C,SLC2A1,TAGLN,TGFBR2,THBS1,TIMP3,TNFRSF1A,TXNIP,VEGFA,	CEBPA,CEBPB,EGR1,ELK1,FOS,FOXM1,HIF1A,IL6,JUN,MYC,NCOA3,NFkB (complex),NR3C1,PPARG,RARB,RELA,SMAD3,SP1,STAT1,STAT3,TP53,decitabine,trichostatin A
A02 shMITF UP AND DOWN		BRD2		kinase			0.000488	HMOX1,IL6,IL7R,NFIB,NQO1,PAWR,S100A6,SLAMF9,
A02 shMITF UP AND DOWN		beta-naphthoflavone		chemical toxicant		-0.979	0.000488	APOE,CYP1B1,CYP4B1,CYR61,FTH1,GSTM1,NQO1,SOCS2,	9,10-dimethyl-1,2-benzanthracene,AHR,ATF1,Creb,EP300,JUN,NFE2L2,NFkB (complex),REL,RELA,STAT1,TP53,benzo(a)pyrene,beta-naphthoflavone
A02 shMITF UP AND DOWN		Nfat (family)		group	Activated	2.72	0.000501	ACP5,CXCL8,CYR61,DKK3,ELL2,IRF4,PPAP2A,PTGS2,RCAN1,RHOJ,RNF128,SDC4,	CSF2,IL2,NFkB (complex),NR3C1,Nfat (family),RELA,RNA polymerase II,SP1,STAT1,STAT3,STAT5A
A02 shMITF UP AND DOWN		IRF3		transcription regulator		-0.237	0.000518	ABCC2,AHNAK,BIRC2,CDH11,CXCL1,CXCL8,IFITM3,IL6,PMAIP1,PRNP,RASA1,RPS7,TDRD7,TFAP2C,TIMP3,TYRP1,	IFNA2,IL6,IRF3,JUN,NFKBIA,NFkB (complex),PPARG,RELA,SP1,SPI1,STAT1,STAT3,STAT5A,STAT5B,STAT6,TNF,TP53
A02 shMITF UP AND DOWN		Ctbp		group		-1.131	0.000523	ADRB2,DKK1,HEY1,PERP,PLAUR,	CEBPA,Ctbp,FOXM1,HIF1A,MYC,RELA,TP53
A02 shMITF UP AND DOWN		L-tryptophan		chemical - endogenous mammalian		0.447	0.000523	BDNF,CXCL8,IGFBP1,IL6,S100A6,	FOXO1,HIF1A,JUN,L-tryptophan,LDL,NFE2L2,NFKBIA,NFkB (complex),PI3K (complex),RELA,SMAD3,STAT1,STAT3
A02 shMITF UP AND DOWN		resolvin D1		chemical - endogenous mammalian	Inhibited	-2.161	0.000523	CXCL8,HMOX1,IL6,JUN,PTGS2,	ATF2,Akt,CDKN2A,Creb,EGR1,FOXO1,HMGB1,HMOX1,JUN,MAP3K7,MYC,NFE2L2,NFKBIA,NFkB (complex),RELA,STAT3,TAB1,TP53,resolvin D1
A02 shMITF UP AND DOWN		N-acetyl-L-cysteine		chemical drug		-1.214	0.000533	ADM,ATF4,CAV1,CDKN1A,CTGF,CXCL8,CYR61,FBXO32,HMOX1,IL6,JUN,NQO1,PLAUR,PTGS2,TGFBR2,TNC,TRIM63,VEGFA,	Akt,CREB1,Creb,EGR1,FOXO1,JUN,N-acetyl-L-cysteine,NFE2L2,NFkB (complex),PI3K (complex),Pkc(s),RELA,SMAD3,SP1,SRC,STAT3,TNF,TP53
A02 shMITF UP AND DOWN		BBI608		chemical drug	Inhibited	-2.538	0.000533	ALCAM,ATXN1,AXL,CXCL8,ID1,ITGA6,ITGB1,KITLG,MERTK,PLAUR,
A02 shMITF UP AND DOWN		PAX7		transcription regulator	Activated	2.535	0.000533	AHR,CDH11,CDH2,FAM107B,ID3,NQO1,PRSS23,RNF128,SLC44A1,SYNE2,
A02 shMITF UP AND DOWN		IL15		cytokine		1.129	0.000541	ACTG2,AHR,ANXA1,ATF4,BTG1,CD83,CDK6,CDKN1A,CEACAM1,CTGF,CXCL8,DUSP5,EBP,GPRC5A,HSPE1,IL1RAP,IL6,IL7R,ITGB1,JUN,MAF,PMAIP1,PPARGC1A,PSMB10,RAC2,SOCS2,SRGN,TGFBR2,TNFRSF1A,	Akt,CEBPB,EGR1,ESR1,FOXO1,IFNG,IL15,IL2,IL4,JUN,MYC,NFE2L2,NFkB (complex),NR3C1,RELA,SP1,STAT1,STAT3,STAT5A,STAT5B,STAT6
A02 shMITF UP AND DOWN		Smad		complex	Activated	2.172	0.000543	ANGPTL4,CDKN1A,CTGF,ID1,ID3,VEGFA,	AR,CTNNB1,EGFR,HIF1A,JUN,MYC,RUNX2,SMAD3,SP1,SRF,Smad,VHL
A02 shMITF UP AND DOWN		THBS4		other		-0.557	0.000543	ATF4,CRELD2,HYOU1,MMP16,SDF2L1,TNC,
A02 shMITF UP AND DOWN		amitriptyline		chemical drug		-0.64	0.000543	ASAH1,BDNF,CDKN1A,LSS,SLC2A3,TAGLN,	CREBBP,CTNNB1,Creb,EP300,PPARG,TP53,amitriptyline
A02 shMITF UP AND DOWN		AMPK		complex		-0.894	0.000557	CDKN1A,CXCL8,FBXO32,FSCN1,HMOX1,IDH3A,IL6,PMAIP1,PPARGC1A,PTGS2,SLC2A1,VEGFA,	AMPK,Akt,Creb,EGR1,FOXO1,FOXO3,HIF1A,JUN,MYC,NFE2L2,NFKBIA,NFkB (complex),NOS2,P38 MAPK,PPARD,PPARG,PPARGC1A,RELA,SIRT1,STAT3,TP53,nitric oxide
A02 shMITF UP AND DOWN		N-nitro-L-arginine methyl ester		chemical drug		-1.313	0.000561	ADM,CD83,CTGF,CXCL8,HMOX1,IL6,ITGAV,MAP1B,PERP,PTGS2,VEGFA,	Akt,CREB1,Creb,EGR1,FOXO1,HIF1A,JUN,MYC,N-nitro-L-arginine methyl ester,NFE2L2,NFKBIA,NFkB (complex),NOS2,P38 MAPK,PPARG,RELA,SP1,STAT3,TP53,norepinephrine
A02 shMITF UP AND DOWN		SMAD2		transcription regulator		1.299	0.000561	CDH2,CDKN1A,CTGF,GADD45B,HMOX1,IL6,ITGB1,SNAI2,THBS1,TIMP3,TPM1,	CTNNB1,HIF1A,IL6,JUN,NFKBIA,NFkB (complex),RELA,SMAD1,SMAD2,SMAD3,SMAD4,SMAD7,SP1,SRF,STAT3,Smad,TGFB1,TGFBR1,TP53
A02 shMITF UP AND DOWN		Hdac		group		-1.782	0.000561	AHR,BCL6,BDNF,CDKN1A,CXCL8,DKK3,FBXO32,GADD45B,IL6,JUN,KLF9,PPARGC1A,SEMA3C,SPRY2,TGFBR2,TXNIP,	CREBBP,CTNNB1,Creb,EP300,ESR1,ESR2,HDAC2,HIF1A,Hdac,JUN,MYC,NFKBIA,NFkB (complex),PPARG,RELA,SP1,STAT3,TNF,TP53,TP63,estrogen receptor
A02 shMITF UP AND DOWN		norepinephrine		chemical - endogenous mammalian		1.201	0.000561	APP,BDNF,CTGF,CXCL8,ELOVL6,GDF15,HMOX1,ID1,IL6,IRS2,NGF,PPARGC1A,PTGS2,SLC2A1,SLC6A17,VEGFA,	CEBPB,Creb,FOXO1,HIF1A,IFNG,IL1,JUN,MYC,Mapk,NFE2L2,NFKBIA,NFkB (complex),NOS2,PPARG,RELA,SP1,STAT3,TP53,norepinephrine
A02 shMITF UP AND DOWN		baicalin		chemical - endogenous non-mammalian		0.174	0.000576	BDNF,CXCL8,HMOX1,IGFBP5,IL6,MBP,MVP,TAGLN,	AMPK,CYP2E1,Creb,EGR1,EP300,FOXO1,HIF1A,JUN,MAPK8,MYC,NFE2L2,NFKBIA,NFkB (complex),NOS2,P38 MAPK,PPARGC1A,RELA,SIRT1,STAT3,TP53,baicalin
A02 shMITF UP AND DOWN		resveratrol		chemical drug		-1.135	0.000603	APAF1,APP,BDNF,CD14,CDK2,CDK6,CDKN1A,CXCL8,CYP1B1,DNTTIP1,GDF15,HEY1,HEY2,HMOX1,IGFBP1,IL6,IL7R,JUN,MITF,NQO1,PPARGC1A,PSEN2,PTGS2,	Creb,FOS,FOXO1,JUN,MYC,Mapk,NFE2L2,NFkB (complex),PI3K (complex),PPARG,RELA,SMAD3,SP1,STAT3,TP53,hydrogen peroxide,nitric oxide,resveratrol
A02 shMITF UP AND DOWN		E. coli B5 lipopolysaccharide		chemical - endogenous non-mammalian		1.571	0.000604	ADRB2,BCL6,BIRC2,CD83,CDK6,CDKN1A,CES1,CXCL8,ERRFI1,HMOX1,IGFBP1,IL11,IL1RAP,IL6,IL7R,NEDD4L,PTGS2,RDX,SOCS2,TGFBR2,THBS1,VEGFA,	Akt,CEBPB,CTNNB1,E. coli B5 lipopolysaccharide,EGR1,FOXO1,IL10,IL1B,IL6,JUN,MYC,NFE2L2,NFKBIA,NFkB (complex),RELA,RNA polymerase II,SNAI1,SP1,STAT3
A02 shMITF UP AND DOWN		CCL5		cytokine	Activated	3.12	0.000606	AHR,ALCAM,ATF4,BDNF,CXCL8,CYP1B1,DDAH1,EMP1,IL6,PLAUR,	AHR,ATF2,CCL5,Ca2+,Creb,ELK1,EP300,IL4,IL6,JUN,MAPK3,NFkB (complex),NOTCH1,RELA,SP1,STAT3,STAT6,TNF,TP53
A02 shMITF UP AND DOWN		GNA12		enzyme	Activated	2.63	0.000606	ARPC5,CXCL8,EZR,IRS1,ITGA6,PTGS2,RDX,RRAS2,TAGLN,VEGFA,	CEBPA,CTNNB1,Creb,ERK,FOXM1,GNA12,Gsk3,JUN,Mapk,NFE2L2,NFKBIA,NFkB (complex),PPARG,PRKCD,RELA,SMAD3,SMAD4,STAT3,TP53
A02 shMITF UP AND DOWN		let-7a-5p (and other miRNAs w/seed GAGGUAG)		mature microrna		-0.465	0.000608	ADGRG1,AURKB,CAPG,CDC25A,CDH2,CDK6,HMOX1,HYOU1,IGF2BP2,IGF2BP3,POM121/POM121C,PTGS2,RDH10,SLC25A24,TAGLN,THBS1,
A02 shMITF UP AND DOWN		Gsk3		group		-1.111	0.000618	ATF4,CXCL8,FSCN1,GDF15,IL6,IRS1,JUN,PTGS2,TWIST1,	CEBPA,CREBBP,CTNNB1,Creb,EGR1,EP300,FOS,Gsk3,HIF1A,JUN,Jnk,MYC,NFKBIA,NFkB (complex),PPARG,PRKCD,RELA,SREBF1,STAT3,TP53
A02 shMITF UP AND DOWN		mitomycin C		chemical drug		1.255	0.000618	CDC25A,CDKN1A,CXCL8,IRF2BPL,JUN,NQO1,PMAIP1,TULP4,VEGFA,	ARNT,ATM,CEBPA,CEBPB,CREB1,FOXM1,HIF1A,IFNG,IL2,JUN,MYC,NFKBIA,NFkB (complex),NR3C1,PPARG,RELA,SP1,STAT3,STAT5A,TP53,VHL,mitomycin C
A02 shMITF UP AND DOWN		staurosporine		chemical - kinase inhibitor		0.344	0.000645	CDKN1A,CXCL8,HMOX1,IGFBP1,IGFBP5,IL6,MME,NQO1,PHB,PLAT,PTGS2,RCAN1,VEGFA,	AKT1,AR,CEBPB,CHUK,CTNNB1,Creb,EGR1,FOXO1,IL1B,JUN,Mapk,NFE2L2,NFKBIA,NFkB (complex),PPARG,PPARGC1A,RELA,SMAD3,SP1,SRC,STAT3,TP53,staurosporine
A02 shMITF UP AND DOWN		ABCA1		transporter		-0.83	0.000671	ANXA1,APOE,APP,IL6,PTGS2,SCARB1,SLC2A1,	ABCA1,APOA1,APOE,CEBPB,CREB1,FOXO1,HIF1A,IL1B,Insulin,JUN,NFE2L2,NFkB (complex),Nr1h,PPARA,PPARG,RELA,SP1,SREBF1,STAT3,cholesterol
A02 shMITF UP AND DOWN		ibuprofen		chemical drug	Inhibited	-2.599	0.000671	APP,GDF15,IL6,PTGS2,SLC2A1,TNFRSF21,VEGFA,	CREBBP,Creb,FOXO1,HIF1A,JUN,MYC,NFKBIA,NFkB (complex),NOS2,PPARA,PPARG,RELA,SP1,TP53,aspirin,ibuprofen
A02 shMITF UP AND DOWN		pimagedine		chemical drug		-1.709	0.000671	CTGF,CXCL8,GADD45B,HMOX1,IL6,LAMB1,VEGFA,	CAT,CEBPB,CREB1,CREBBP,CREM,Creb,FOXO1,HIF1A,JUN,MYC,NFE2L2,NFKBIA,NFkB (complex),NOS2,PPARG,RELA,SP1,STAT1,STAT3,TP53,nitric oxide,pimagedine
A02 shMITF UP AND DOWN		BAX		transporter		0	0.000677	APAF1,BIRC2,CDK2,CDKN1A,CTSD,CTSH,ERO1A,IL6,	AHR,BAX,BCL2,CEBPA,Ca2+,Creb,EP300,ETS1,FOS,FOXM1,FOXO3,HIF1A,JUN,MAP3K5,MYC,NFE2L2,NFKBIA,NFkB (complex),NOTCH1,RELA,SP1,STAT1,TP53,TP63,caspase
A02 shMITF UP AND DOWN		colchicine		chemical drug		1.57	0.000677	ABCC2,BDNF,CTGF,JUN,NGF,NQO1,PTGS2,TNFRSF1A,	APOE,CREB1,Creb,EGR1,FOS,HIF1A,JUN,Jnk,NFKBIA,NFkB (complex),P38 MAPK,RELA,SP1,STAT3,TNF,TP53,colchicine,reactive oxygen species
A02 shMITF UP AND DOWN		LY6E		other		-1.131	0.000685	CD14,CD83,CXCL8,IL6,	LY6E,NR3C1,SP1,STAT3,epinephrine
A02 shMITF UP AND DOWN		IRAK4		kinase		1.92	0.000685	APP,CSRNP1,CXCL8,ERRFI1,IFNGR1,IL6,IRF4,JUN,PLSCR1,SLC25A25,	ATF2,CREBBP,Creb,EGR1,FOS,HIF1A,IRAK4,JUN,Jnk,MAP3K7,Mapk,NFE2L2,NFKBIA,NFkB (complex),PPARG,RELA,SP1,STAT3,TP53
A02 shMITF UP AND DOWN		IL17F		cytokine		1.867	0.000688	CXCL1,CXCL5,CXCL8,IL6,PTGS2,TRAF3IP2,	CDKN2A,CEBPB,EP300,ERK1/2,IL17A,IL17F,IL1B,IL6,JUN,MYC,NFKBIA,NFkB (complex),RELA,SMAD3,SP1,STAT3,TP53
A02 shMITF UP AND DOWN		MMP14		peptidase		-0.388	0.000688	CDH2,CDKN1A,IL6,PTGS2,SMARCA1,VEGFA,	Akt,CEBPB,CTNNB1,EGR1,ERK1/2,FOXO1,HIF1A,JUN,MMP14,MYC,NFE2L2,NFkB (complex),RAC1,RELA,SMAD3,SNAI1,SP1,SRC,STAT3,TP53
A02 shMITF UP AND DOWN		PLIN5		other		-0.64	0.000688	ACADVL,ATF4,HMOX1,NQO1,POR,PPARGC1A,
A02 shMITF UP AND DOWN		SND1		enzyme			0.000688	ANGPTL4,EMP1,ID1,KYNU,NR2F1,PTGS2,	RNA polymerase II,SND1,TP53
A02 shMITF UP AND DOWN		bryostatin 1		chemical drug		0.828	0.000688	APP,CXCL8,IFNGR2,IL6,PRKCA,PRKCD,	APP,CREB1,Creb,HIF1A,JUN,NFE2L2,NFKBIA,NFkB (complex),NOTCH1,PPARG,PRKCE,Pkc(s),RELA,SP1,STAT1,TNF,TP53,bryostatin 1
A02 shMITF UP AND DOWN		caspase		group		1.432	0.000688	APP,CD14,CDK2,CDK6,CDKN1A,THBS1,	CDKN2A,CREBBP,EP300,ETS1,HIF1A,JUN,MAP2K1,NFKBIA,NFkB (complex),RELA,SMAD3,SP1,SPI1,STAT1,STAT3,STAT6,TP53,XIAP,caspase
A02 shMITF UP AND DOWN		ATF2		transcription regulator		0.628	0.000703	ANGPTL2,ASNS,CXCL8,DUSP5,IL6,ITGB8,JUN,MYLK,PPARGC1A,PTGS2,SNAI2,	ATF2,Atf,Creb,EGR1,FOS,JUN,Jnk,MYC,NFKBIA,NFkB (complex),P38 MAPK,RELA,SP1,STAT3,TAC1
A02 shMITF UP AND DOWN		Esrra		transcription regulator		-1.897	0.000703	ALDOC,ATP5G1,BPGM,ENO2,GAPDHS,IDH3A,IL6,NDUFS3,PPARGC1A,PTGS2,SLC2A1,	AMPK,EGR1,EP300,Esrra,FOXO1,FOXO3,NFKBIA,PPARD,PPARG,PPARGC1A,SIRT1
A02 shMITF UP AND DOWN		eicosapentenoic acid		chemical drug		0.621	0.000703	ACADVL,ANGPTL4,APOE,CD83,HMOX1,IL1RAP,JUN,PTGS2,SLC2A1,TGFBR2,TNFRSF1A,	ATF2,CEBPB,EGR1,FOS,IL1B,JUN,Jnk,NFKBIA,NFkB (complex),PPARA,PPARG,PRKCB,RELA,SP1,SREBF1,STAT3,TFEB,arachidonic acid,eicosapentenoic acid
A02 shMITF UP AND DOWN		IL10		cytokine		0.665	0.000704	ADM,CD14,CD83,CDK6,CDKN1A,CEACAM1,CXCL5,CXCL8,DCN,HMOX1,IL6,IL7R,JUN,KITLG,LZTS1,MAF,MERTK,PTGS2,RARRES1,S100B,SLC1A3,TMEM158,TNFRSF1A,TWIST1,VCAN,VEGFA,	CEBPB,CREBBP,HIF1A,IFNG,IL1,IL10,IL1B,IL6,JUN,NFKBIA,NFkB (complex),RELA,SP1,STAT3,TP53
A02 shMITF UP AND DOWN		reactive oxygen species		chemical toxicant	Activated	2.238	0.000709	CDKN1A,CTGF,CXCL8,ERBB3,FOXM1,GLRX,HMOX1,IL6,JUN,PHB,PMAIP1,PTGS2,VEGFA,	AMPK,Akt,Creb,EGR1,EP300,FOXO1,JUN,Mapk,NFE2L2,NFKBIA,NFkB (complex),PPARG,PPARGC1A,PRKCE,RELA,SIRT1,STAT1,STAT3,TP53,nitric oxide,reactive oxygen species
A02 shMITF UP AND DOWN		KLF4		transcription regulator	Activated	2.565	0.000709	ALCAM,CD14,CDKN1A,CXCL8,DUSP5,EFEMP1,FOXM1,HEY1,HEY2,ID3,IFITM3,IL6,IRS1,PLAUR,SERPINH1,SNAI2,TAGLN,TNC,TNFRSF19,VEGFA,	BCL2,CEBPB,CTNNB1,EGR1,ELK1,FOS,FOXM1,JUN,KLF4,NFKBIA,NFkB (complex),RELA,SMAD3,SMAD4,SMAD7,SP1,SRF,STAT3,Smad,TNFSF11,TP53
A02 shMITF UP AND DOWN		miR-17-5p (and other miRNAs w/seed AAAGUGC)		mature microrna	Inhibited	-2.389	0.00071	APP,CDKN1A,CRIM1,CXCL8,E2F3,ITGB8,RUNX1,TGFBR2,VEGFA,	AR,CDKN1A,CTNNB1,E2F1,FOXO3,HIF1A,MYC,NFkB (complex),PPARG,PTEN,RB1,SP1,STAT3,TP53,miR-17-5p (and other miRNAs w/seed AAAGUGC)
A02 shMITF UP AND DOWN		EREG		growth factor	Activated	2.208	0.000714	IL6,PTGS2,TGFA,TNC,TNFAIP6,	CTNNB1,Creb,EGFR,ERBB2,ERBB3,ERBB4,EREG,ESR2,FOS,HIF1A,JUN,MYC,Mapk,NFE2L2,NFkB (complex),PGR,PPARG,SMAD3,SP1,STAT3
A02 shMITF UP AND DOWN		MAPK8IP1		other		0.108	0.000714	APP,BDNF,IL6,JUN,MAP3K7,	APP,ATF2,EGR1,ELK1,FOS,HIF1A,IL6,JUN,Jnk,MAPK10,MAPK8IP1,MYC,NFkB (complex),NOTCH1,RELA,SP1,STAT3,TP53
A02 shMITF UP AND DOWN		15-deoxy-delta-12,14 -PGJ 2		chemical - endogenous non-mammalian		-1.57	0.000715	BIRC2,CAV2,CDK2,CDKN1A,CTGF,CTSD,CXCL8,FTH1,GDF15,HMOX1,IL6,JUN,NQO1,P4HA1,PTGS2,SCARB1,VEGFA,	15-deoxy-delta-12,14 -PGJ 2,ATF1,Akt,CREB1,Creb,EGR1,FOXO1,JUN,NFE2L2,NFkB (complex),PPARA,PPARG,Pkc(s),RELA,SP1,STAT3,TP53,nitric oxide
A02 shMITF UP AND DOWN		FOLR1		transporter			0.000757	ALDOC,ATP6V1B2,CAV1,ECI2,GBA,GLRX,MRPS6,RIOK3,SLC3A2,ST3GAL6,TAGLN2,TTC3,
A02 shMITF UP AND DOWN		IGFBP2		other		1.257	0.000791	CADM1,COL11A1,DDAH1,EFEMP1,ELOVL6,GDF15,IGFBP1,ITGA6,
A02 shMITF UP AND DOWN		3-methylcholanthrene		chemical toxicant		0.704	0.000806	ADM,CYP1B1,CYR61,GSTM1,NQO1,POR,PTGS2,	3-methylcholanthrene,AHR,ARNT,CEBPB,ESR1,HIF1A,SMAD4,SP1,TP53
A02 shMITF UP AND DOWN		carbamylcholine		chemical drug		1	0.000806	APOE,APP,CDKN1A,JUN,RGS2,TGFA,VEGFA,	CREB1,CTNNB1,Creb,FOXO1,HIF1A,Insulin,JUN,MET,Mapk,NFE2L2,NFKBIA,NFkB (complex),PPARA,PPARG,PPARGC1A,PRKCE,Pkc(s),RELA,SP1,STAT1,carbamylcholine
A02 shMITF UP AND DOWN		2-amino-5-phosphonovaleric acid		chemical - other		-1.018	0.000809	ADAM19,ANKRD37,APAF1,ATF4,BDNF,CYB561A3,FHDC1,GADD45B,JUN,NR4A2,PTGS2,RGS2,RPS6KA5,SENP7,YPEL5,	2-amino-5-phosphonovaleric acid,AR,HDAC4,HIF1A,RUNX2,STAT1
A02 shMITF UP AND DOWN		ATM		kinase		1.779	0.000813	BIRC2,CDKN1A,CTGF,CXCL8,GADD45B,HMOX1,HSPE1,IL6,JUN,	ATM,Akt,CDKN2A,CREBBP,EGR1,FOXO1,HIF1A,JUN,MYC,NFE2L2,NFKBIA,NFkB (complex),PI3K (complex),PPARG,RELA,SMAD3,SP1,STAT3,TP53
A02 shMITF UP AND DOWN		NGF	1.915	growth factor		1.588	0.000825	ANXA2,APP,BDNF,CAV1,CD83,CDK2,CDKN1A,HMOX1,ID1,JUN,MAP3K11,PLAUR,SCG2,SH3RF1,SORT1,TNFRSF12A,VEGFA,	AHR,CTNNB1,Ca2+,Creb,EGR1,EP300,HIF1A,HRAS,JUN,Mapk,NFE2L2,NFKBIA,NFkB (complex),NGF,NOTCH1,PPARG,RELA,SMAD3,SMAD4,SP1,SRC,STAT3,TGFB1,TP53
A02 shMITF UP AND DOWN		ionomycin		chemical reagent	Activated	2.5	0.000825	AHNAK,BDNF,CXCL8,EIF4EBP2,ENPP1,IL6,IRF4,KCNN4,MAF,NGF,NR4A2,PTGS2,RCAN1,RGS2,SLC3A2,SOCS2,STC1,	CEBPB,CREB1,CREBBP,CREM,CTNNB1,Calcineurin protein(s),Creb,EP300,HDAC4,IL6,JUN,NFATC2,NFkB (complex),Nfat (family),Nfatc,PPARG,RELA,SP1,STAT3,TP53,ionomycin
A02 shMITF UP AND DOWN		CAMKK2		kinase			0.000845	ADRB2,BDNF,PPARGC1A,	CAMK4,CAMKK2,CEBPB,CREB1,CREBBP,CTNNB1,Creb,EP300,Hdac,PPARG,TP53
A02 shMITF UP AND DOWN		LPAR2		g-protein coupled receptor			0.000845	CXCL8,IL6,PTGS2,	Creb,ERK,FOS,HIF1A,IL10,IL13,JUN,LPAR2,MAPK8,NFE2L2,NFKBIA,NFkB (complex),PPARG,RELA,RNA polymerase II,SMAD2,SMAD3,SMAD4,STAT3,Tgf beta
A02 shMITF UP AND DOWN		PINK1		kinase			0.000845	BNIP3,SLC2A1,VEGFA,	ARNT,HIF1A,JUN,PINK1,PPARG,TP53,VHL
A02 shMITF UP AND DOWN		SENP6		peptidase			0.000845	BIRC2,CXCL8,IL6,	CREBBP,HIF1A,JUN,NFKBIA,NFkB (complex),PPARG,RELA,SENP6,SP1,TP53
A02 shMITF UP AND DOWN		pictilisib		chemical drug			0.000845	ANGPTL4,CXCL8,SLC2A1,	CTNNB1,JUN,MYC,RELA,SNAI1,STAT3,pictilisib
A02 shMITF UP AND DOWN		silicon phthalocyanine		chemical drug			0.000845	CDK2,CDK6,CDKN1A,	CCND1,RB1,SP1,silicon phthalocyanine
A02 shMITF UP AND DOWN		4-hydroxynonenal		chemical toxicant		1.934	0.000861	APP,CTGF,IL6,JUN,MME,PTGS2,	4-hydroxynonenal,APP,EGR1,EP300,FOS,FOXO1,HIF1A,JUN,Jnk,NADPH oxidase,NFKBIA,NFkB (complex),NOTCH1,PPARA,PPARG,RELA,SP1,STAT3
A02 shMITF UP AND DOWN		SU6656		chemical toxicant	Inhibited	-2.236	0.000861	ADM,CTGF,IER3,NR4A2,PTGS2,VEGFA,	Akt,CTNNB1,Creb,EGR1,FAS,FOXO1,HIF1A,JUN,MYC,NFE2L2,NFKBIA,NFkB (complex),P38 MAPK,RAC1,RELA,SNAI1,SRF,STAT3,SU6656
A02 shMITF UP AND DOWN		exenatide		biologic drug			0.000861	CTGF,HMOX1,IL6,IRS2,PTGS2,TXNIP,	Akt,E2F1,EGR1,FOS,FOXO1,JUN,MYC,NFE2L2,NFkB (complex),NR1I2,PI3K (complex),PPARG,Pka,RELA,SIRT1,SMAD3,SP1,STAT1,STAT3,exenatide
A02 shMITF UP AND DOWN		testosterone		chemical - endogenous mammalian		0.662	0.000861	ANXA1,ATP1B1,BDNF,CAV1,CDH2,CDK2,CDKN1A,DHCR24,GMFB,ID1,ID3,IGFBP1,IL6,IRS2,ITGB1,JUN,NDRG1,NGF,PTGS2,SNRNP25,SYT11,TGFA,TGFBR2,THBS1,TRIM63,VCAN,	CEBPB,ERK,ERK1/2,ESR1,ESR2,IL6,JUN,NFkB (complex),NR3C1,PGR,PPARG,RELA,SMAD3,SP1,STAT3,TP53,beta-estradiol,progesterone,testosterone
A02 shMITF UP AND DOWN		rottlerin		chemical toxicant		-0.847	0.000871	CDK6,CDKN1A,CXCL8,HMOX1,ITGB1,JUN,PLSCR1,PRKCD,PTGS2,RGS2,	CREB1,Creb,EGR1,JUN,Mapk,NFE2L2,NFKBIA,NFkB (complex),PPARG,PRKCD,Pkc(s),RELA,SP1,SRC,rottlerin
A02 shMITF UP AND DOWN		POMC		other		-0.704	0.000872	ACSL4,CYP1B1,DCT,HMOX1,IL6,JUN,MITF,NR4A2,PPARGC1A,SCARB1,TYRP1,	CEBPB,Creb,FOXO1,FOXO3,HIF1A,JUN,LDL,NFE2L2,NFKBIA,NFkB (complex),NR1I2,NR3C1,NR3C2,PI3K (complex),POMC,PPARG,Pka,RELA,SMAD3,STAT1,STAT3,corticosterone,cyclic AMP
A02 shMITF UP AND DOWN		CREM		transcription regulator		1.492	0.000876	ADRB2,APOE,APOLD1,CSRNP1,CXCL8,ERRFI1,FRMD6,GADD45B,HMGCS1,IRS2,LSS,NR4A2,SERTAD1,THBS1,VEGFA,	CEBPB,CREB1,CREBBP,CREM,Creb,EP300,FOS,FOXO1,IL2,Ins1,NFE2L2,NFkB (complex),NR3C1,Nr1h,PPARA,PPARG,RELA,RNA polymerase II,SP1,SREBF1,STAT3,STAT5A,cholesterol
A02 shMITF UP AND DOWN		EIF4E		translation regulator		0.535	0.000876	BIRC2,BNIP3,CAPG,CDK2,CDKN1A,CRADD,HMOX1,LSM10,MIA,PHB,PLAUR,SERTAD1,SKP2,SVIL,TGFA,	CTNNB1,EIF4E,HIF1A,RELA,Ras,SP1,STAT3
A02 shMITF UP AND DOWN		IFNB1		cytokine		-0.716	0.000912	CD14,CD83,CDH2,CDKN1A,CXCL8,DKK3,HERC5,HMGCS1,IFNGR1,IL6,ITGAV,LAMB1,MLANA,PHLDB2,PMAIP1,PMEL,PTGS2,RNASE4,RND3,SPRY2,THBS1,	CEBPB,CTNNB1,Creb,IFNB1,IFNG,JUN,MYC,NFKBIA,NFkB (complex),P38 MAPK,RELA,RNA polymerase II,SNAI1,STAT3,TP53,XIAP
A02 shMITF UP AND DOWN		3-nitropropionic acid		chemical toxicant		0.232	0.000921	APP,ATP1B1,ATP6V1B2,ATP6V1C1,BDNF,ENO2,JUN,NQO1,	3-nitropropionic acid,APP,CREB1,Creb,ELK1,FOS,HIF1A,HTT,Hdac,JUN,L-glutamic acid,MYC,N-methyl-D-aspartate,NFkB (complex),NOTCH1,RELA,RUNX2,SP1,TAF4,TP53
A02 shMITF UP AND DOWN		CpG ODN 1826		chemical reagent		0.127	0.000921	APP,CD14,CD83,CXCL8,IL6,LY96,RGS1,RGS2,	CEBPB,CREBBP,CpG ODN 1826,HIF1A,IFNG,IL1B,IL6,JUN,NFKBIA,NFkB (complex),RELA,SP1,STAT3,TNF,TP53
A02 shMITF UP AND DOWN		carboplatin		chemical drug		0	0.000921	ABCC2,ASNS,FXYD5,GPNMB,IER3,IGFBP1,PNKD,TNFRSF12A,
A02 shMITF UP AND DOWN		NADPH oxidase		complex		0.447	0.000952	CXCL1,HMOX1,IL6,JUN,PTGS2,	ATF2,Akt,CREBBP,EGR1,FOXO1,HIF1A,JUN,NADPH oxidase,NFE2L2,NFKBIA,NFkB (complex),PPARA,PPARG,RELA,SP1,SREBF1,STAT3,TP53,arachidonic acid,reactive oxygen species
A02 shMITF UP AND DOWN		PS-1145		chemical - kinase inhibitor		-1.491	0.000952	BIRC2,CXCL1,CXCL8,IL6,PTGS2,	CDKN2A,CREBBP,CTNNB1,HIF1A,JUN,MAP3K8,MYC,NFKBIA,NFkB (complex),PPARG,PS-1145,RB1,REL,RELA,RNA polymerase II,SP1,TERT,TP53
A02 shMITF UP AND DOWN		RHOJ	1.864	enzyme			0.000952	ANXA1,CAV1,MYH9,PLAT,RND3,
A02 shMITF UP AND DOWN		Ras homolog		group		1.067	0.000952	CDKN1A,CTGF,ITGAV,ITGB1,PTGS2,	CTNNB1,ELK1,FOS,FOXO1,IL6,JUN,MKL1,MKL2,MYC,NFE2L2,NFKBIA,NFkB (complex),PI3K (complex),PPARG,RELA,RUNX2,Ras homolog,SMAD3,SNAI1,SP1,SRF,STAT3
A02 shMITF UP AND DOWN		desipramine		chemical drug		-0.042	0.000952	ASAH1,BDNF,CDKN1A,HMOX1,IL6,	AR,CREB1,Creb,FOS,HIF1A,JUN,MAPK8,MYC,NFE2L2,NFKBIA,NFkB (complex),P38 MAPK,RELA,SMAD2,SMAD3,SMAD4,SP1,STAT3,Smad,desipramine,norepinephrine
A02 shMITF UP AND DOWN		N-formyl-Met-Leu-Phe		chemical reagent		1.49	0.000963	CAPG,CXCL8,PTGS2,SIRPA,TAGLN2,TYRO3,VEGFA,	CREB1,CTNNB1,Creb,EP300,HRAS,JUN,MAP2K1,N-formyl-Met-Leu-Phe,NFKBIA,NFkB (complex),PIK3R1,PRKCD,PRKCE,RELA,SMAD3,SP1,STAT1,STAT3,TP53
A02 shMITF UP AND DOWN		mir-145		microrna		-1.98	0.000963	CDH2,CDK6,COL5A1,FSCN1,IL6,IRS1,TAGLN,	AR,SMAD2,SMAD3,SMAD4,SP1,Smad,mir-145
A02 shMITF UP AND DOWN		benzyloxycarbonyl-Leu-Leu-Leu aldehyde		chemical - protease inhibitor		0.223	0.000969	AHR,APP,ATF4,CDKN1A,CTGF,CXCL8,DCN,FOXM1,HMOX1,IER3,IL6,IRS1,IRS2,ITGB1,JUN,MITF,MRTO4,NQO1,PMAIP1,PTGS2,SKP2,SUB1,TUBB4A,VEGFA,	Akt,CREB1,CREBBP,CTNNB1,Creb,EGR1,ELK1,FOXO1,HIF1A,IL6,JUN,NFE2L2,NFKBIA,NFkB (complex),Pkc(s),RELA,SP1,SPHK1,STAT3,TP53,benzyloxycarbonyl-Leu-Leu-Leu aldehyde
A02 shMITF UP AND DOWN		APOE	-1.673	transporter		0.67	0.00102	APOE,APP,CTGF,CTSD,CYR61,HMOX1,IL6,ITGA3,JUN,LIMS2,M6PR,PMEPA1,PPAP2B,PTGS2,SCARB1,SDC4,TNFRSF14,TNFRSF1A,ZYX,	4-hydroxynonenal,ABCA1,APOE,APP,CD44,CREBBP,ELK1,FOXO1,HIF1A,JUN,NFE2L2,NFKBIA,NFkB (complex),NOTCH1,PPARG,RELA,SMAD3,STAT3,TP53
A02 shMITF UP AND DOWN		LEP		growth factor		-0.194	0.00103	ACADVL,ANGPTL4,APAF1,APP,ASAH1,BDNF,CAV1,CD14,CDKN1A,CTSL,CYR61,E2F3,ELOVL6,GOT2,HEY2,IDH1,IL6,IRS1,IRS2,JUN,MBP,NPPC,PLAT,PPARGC1A,PTGS2,SCARB1,THBS1,TIMP3,TNFRSF1A,VEGFA,	CTNNB1,CYP19A1,Creb,FOS,FOXO1,FOXO3,Ins1,JUN,LEP,Mapk,NFE2L2,NFkB (complex),NR1I2,NR3C1,NR3C2,PPARA,PPARG,RELA,SP1,SREBF1,TNF,TP53,corticosterone
A02 shMITF UP AND DOWN		Collagen Alpha1		group		1.959	0.00104	CDH2,CDKN1A,PLAUR,PTGS2,	CTNNB1,Collagen Alpha1,Creb,EGR1,FOS,HIF1A,JUN,Jnk,MYC,NFKBIA,NFkB (complex),P38 MAPK,PPARG,Pka,RAC1,RELA,SNAI1,STAT1,STAT3
A02 shMITF UP AND DOWN		FOXD3		transcription regulator			0.00104	CDKN1A,FOXM1,RND3,SKP2,
A02 shMITF UP AND DOWN		HSPB8		kinase		1.964	0.00104	CDK2,CXCL8,IL6,MITF,	ATF2,Creb,ELK1,FOXO1,HIF1A,HSPB8,JUN,MAP3K7,MAPK1,MAPK3,NFE2L2,NFKBIA,NFkB (complex),P38 MAPK,PI3K (complex),RELA,SMAD3,SP1,STAT3
A02 shMITF UP AND DOWN		LPAR1		g-protein coupled receptor		1.981	0.00104	CTGF,CXCL8,IL6,PTGS2,	Akt,EGR1,ERK,FOXO1,HIF1A,JUN,KLF4,LPAR1,MAPK1,NFE2L2,NFkB (complex),PI3K (complex),PPARG,RELA,RHOA,SMAD3,SP1,SRF,STAT3
A02 shMITF UP AND DOWN		NELFB		other		-1	0.00104	CDKN1A,CTGF,GADD45B,VEGFA,
A02 shMITF UP AND DOWN		RHOB		enzyme		0.747	0.00104	CDKN1A,IL6,PTGS2,TGFBR2,	Akt,CDKN2A,EGR1,FN1,FOS,FOXO1,HIF1A,JUN,Jnk,MAPK1,MYC,NFE2L2,NFKBIA,NFkB (complex),RELA,RHOB,SMAD3,SP1,STAT3,TP53
A02 shMITF UP AND DOWN		TNFSF9		cytokine		0.958	0.00104	CD14,CXCL8,IL6,TNFRSF1A,	CEBPB,Creb,IFNG,IL2,JUN,NFKBIA,NFkB (complex),NR3C1,P38 MAPK,PPARG,RELA,SP1,STAT3,STAT5A,TNF,TNFRSF1A,TNFSF9,TP53
A02 shMITF UP AND DOWN		VGLL3		other		0	0.00104	ADM,GADD45B,SNAI2,THBS1,
A02 shMITF UP AND DOWN		dexmedetomidine		chemical drug			0.00104	CXCL8,DDIT4,IL6,PTGS2,	Akt,CEBPB,CREBBP,CTNNB1,Creb,EGR1,EP300,ERK1/2,FOXO1,HMGB1,JUN,NFE2L2,NFkB (complex),NR3C1,PPARG,RELA,SMAD3,SP1,STAT3,TP53,dexmedetomidine,nitric oxide
A02 shMITF UP AND DOWN		dimethyl fumarate		chemical drug		-0.152	0.00104	HMOX1,JUN,PTGS2,VEGFA,	AR,CREBBP,CTNNB1,Creb,EGR1,HIF1A,IL10,JUN,NFKBIA,NFkB (complex),P38 MAPK,RELA,RNA polymerase II,SMAD3,SMAD4,SMAD7,SP1,SRF,STAT3,Smad,TP53,dimethyl fumarate
A02 shMITF UP AND DOWN		EPO		cytokine		1.054	0.00105	ATP6V1B2,BCL6,BDNF,BTG1,CDKN1A,DHCR24,GBA,IL6,ITGB1,JUN,NFIB,PRKCA,PRKCD,PTGS2,RNF128,RPS7,SKP2,SLC44A2,SOCS2,SSRP1,TFAP2C,TXNIP,VEGFA,	CEBPB,Creb,EGR1,ELK1,EPO,FOXO1,HDAC2,JUN,MYC,Mapk,NFE2L2,NFkB (complex),PI3K (complex),PPARG,RAF1,RELA,SMAD3,SP1,SRC,SRF,STAT3
A02 shMITF UP AND DOWN		SNAI1		transcription regulator		1.257	0.00106	CDH2,CDK2,CDKN1A,CXCL8,ID1,ITGB1,PTGS2,SNAI2,TWIST1,	Akt,CDKN2A,CEBPB,EGR1,ELK1,EP300,ETS1,FOXO1,HDAC2,NFE2L2,RELA,SMAD3,SNAI1,SP1,STAT3,TP53,TP63
A02 shMITF UP AND DOWN		HOXC8		transcription regulator		0	0.00106	ADAM19,APP,CDH11,NQO1,SLC16A3,TAGLN,
A02 shMITF UP AND DOWN		MAPK11		kinase		0.168	0.00106	ACP5,CAV1,HMOX1,IL6,PPARGC1A,PTGS2,	ATF1,ATF2,Atf,CREBBP,Creb,FOS,HIF1A,JUN,MAPK11,MYC,NFE2L2,NFKBIA,NFkB (complex),P38 MAPK,RELA,SP1,STAT3,TP53
A02 shMITF UP AND DOWN		TAB1		enzyme		-0.323	0.00106	CDKN1A,CXCL8,IL6,JUN,PTGS2,RGS2,	ATF2,Creb,HIF1A,IL2,JUN,MAP3K7,MAPK8,Mapk,NFE2L2,NFKBIA,NFkB (complex),NR3C1,PPARG,RELA,SP1,STAT3,STAT5A,TAB1,reactive oxygen species
A02 shMITF UP AND DOWN		glutathione		chemical - endogenous mammalian		-0.788	0.00107	CA9,CDKN1A,HMOX1,IL6,NDRG1,PTGS2,TNC,VEGFA,	AR,ARNT,Akt,EGR1,FOXO1,HIF1A,JUN,NFE2L2,NFkB (complex),PPARG,RELA,SP1,STAT3,TP53,VHL,glutathione,nitric oxide,reactive oxygen species,troglitazone
A02 shMITF UP AND DOWN		iron		chemical - endogenous mammalian		-0.85	0.00107	APP,CDKN1A,FTH1,GADD45B,HMOX1,ID1,IL6,NDRG1,	Akt,EGR1,ERK,FOXO1,HIF1A,IL6,JUN,MYC,NFE2L2,NFkB (complex),NOS2,PPARA,PPARG,RELA,SMAD3,SP1,STAT3,TP53,docosahexaenoic acid,iron
A02 shMITF UP AND DOWN		TNFSF10		cytokine		0.193	0.00107	BIRC2,CD14,CXCL8,FTH1,IL6,JUN,PMAIP1,PTGS2,RCAN1,SERPINH1,VEGFA,	ATF2,Akt,CREBBP,Creb,EGR1,FOXO1,HIF1A,JUN,MAP3K7,NFE2L2,NFKBIA,NFkB (complex),PRKCD,PRKCE,RELA,STAT1,STAT3,TNFSF10,TP53
A02 shMITF UP AND DOWN		docosahexaenoic acid		chemical drug	Inhibited	-2.504	0.00108	APOE,APP,ATF4,BDNF,CDKN1A,CTGF,CXCL8,ELOVL6,HMOX1,IGFBP1,IL6,INSIG2,PTGS2,TNFRSF1A,	CEBPB,CTNNB1,Creb,ELK1,FOXO1,FOXO3,IL6,JUN,Mapk,NFE2L2,NFKBIA,NFkB (complex),PPARA,PPARG,RELA,SIRT1,SP1,SPHK1,STAT3,docosahexaenoic acid,palmitic acid
A02 shMITF UP AND DOWN		SP3		transcription regulator		-0.428	0.00108	ASNS,CDH2,CDKN1A,CEACAM1,CES1,CITED2,GDF15,JUN,PLAUR,PRKCD,PTGS2,RRAS,SCARB1,SERPINH1,SLC2A3,TAGLN,TGFBR2,TNC,VEGFA,	CTNNB1,HIF1A,JUN,MET,NFKBIA,NFkB (complex),PPARGC1A,RB1,RELA,RNA polymerase II,Ras,SP1,SP3,STAT3,TERT,TP53
A02 shMITF UP AND DOWN		sulindac sulfide		chemical drug		-0.333	0.0011	APP,CDKN1A,CTGF,CYP1B1,GDF15,NQO1,PRSS23,PTGS2,STC1,STC2,	ALOX5,CTNNB1,EGR1,FOS,HIF1A,JUN,Jnk,NFKBIA,NFkB (complex),PPARA,PPARG,PTGS2,RELA,Ras,SP1,STAT3,TP53,sulindac sulfide
A02 shMITF UP AND DOWN		quercetin		chemical drug		-0.601	0.00111	ABCC2,ARRDC4,BDNF,CAV1,CXCL8,HMOX1,IL6,JUN,PLAUR,PON2,POR,PPARGC1A,PTGS2,	ATF2,Creb,ELK1,FOXO3,HIF1A,JUN,MAPK3,MAPK8,Mapk,NFE2L2,NFKBIA,NFkB (complex),NR1I2,NR3C1,NR3C2,P38 MAPK,PPARG,RELA,STAT3,corticosterone,quercetin
A02 shMITF UP AND DOWN		E. coli serotype 0127B8 lipopolysaccharide		chemical - endogenous non-mammalian		1.513	0.00113	AIF1L,ANXA1,BDNF,CAV1,CD14,CTGF,GMPR,GNG2,HMOX1,IL11,IL6,LAMC1,LOX,NGF,PTGS2,SLC7A5,TGFBR2,VEGFA,	CEBPB,CREBBP,CTNNB1,Creb,E. coli serotype 0127B8 lipopolysaccharide,EP300,IFNG,IL1B,IL6,JUN,NFkB (complex),PPARG,RELA,SP1,STAT3,TNF,TP53
A02 shMITF UP AND DOWN		ATF1		transcription regulator		0.577	0.00114	FTH1,HLA-B,HMOX1,JUN,PTGS2,TGFBR2,THBS1,	ATF1,CEBPB,CREB1,CREBBP,CREM,Creb,EP300,NFkB (complex),RELA,STAT3
A02 shMITF UP AND DOWN		CYR61	2.093	other	Activated	2.587	0.00114	CDKN1A,CXCL8,CYR61,ITGA3,ITGAV,ITGB1,VEGFA,	CDKN1A,CTNNB1,CYR61,ELK1,FGF2,FOS,FOXM1,JUN,MYC,NFKBIA,NFkB (complex),PPARG,RB1,RELA,SMAD3,SMAD4,SP1,STAT3,TP53
A02 shMITF UP AND DOWN		IRF6		transcription regulator	Activated	2.039	0.00114	CD14,CDH2,CXCL8,IL6,NR4A2,PTGS2,SLC7A2,	CEBPB,CREBBP,Creb,HIF1A,IL6,IRF6,JUN,Mapk,NFE2L2,NFKBIA,NFkB (complex),PPARG,RELA,SP1,STAT3,TP53,cyclic AMP,reactive oxygen species
A02 shMITF UP AND DOWN		MEOX2		transcription regulator		-1.628	0.00114	CDKN1A,CXCL1,CXCL8,ID1,ID3,IL6,ITGAV,	CDKN1A,CDKN2A,E2F1,HIF1A,JUN,MEOX2,MYC,NFKBIA,NFkB (complex),PPARG,RB1,RELA,SP1,STAT3,TP53
A02 shMITF UP AND DOWN		SMAD1		transcription regulator		0.765	0.00114	CDKN1A,CTGF,GADD45B,HEY1,ID1,IL11,VEGFA,	AR,BMP,Creb,HIF1A,JUN,MAML1,MYC,NFKBIA,NFkB (complex),NOTCH1,P38 MAPK,RELA,RUNX2,SMAD1,SMAD3,SMAD5,SRF,STAT3,Smad,VHL
A02 shMITF UP AND DOWN		1-methyl-4-phenyl-1,2,3,6-tetrahydropyridine		chemical toxicant		1.761	0.0012	APP,BDNF,IL6,JUN,NGF,NR4A2,PAWR,PTGS2,TNFRSF1A,	1-methyl-4-phenyl-1,2,3,6-tetrahydropyridine,Creb,FOS,IL6,JUN,MYC,NFKBIA,NFkB (complex),P38 MAPK,PPARG,RELA,SP1,STAT3,TNF,TP53
A02 shMITF UP AND DOWN		PPP3CA		phosphatase			0.0012	APP,CDKN1A,CSRP1,LAMP2,PPAP2B,PTGS2,RCAN1,S100B,SDC4,	ATF2,Creb,JUN,MAPT,NFKBIA,NFkB (complex),Nfat (family),PPARG,PPP3CA,RELA,SP1,TAB1,TP53,VHL,cyclosporin A
A02 shMITF UP AND DOWN		FGFR2		kinase		0.981	0.00121	CDH11,CDKN1A,CTSH,CUBN,DKK1,FLRT3,GLIPR1,GPT2,IL6,LAMB1,MBP,PLAUR,WISP2,	CEBPB,CTNNB1,ERBB2,ERK1/2,ESR2,FGFR2,FOS,HIF1A,JUN,MYC,NFKBIA,NFkB (complex),RELA,SMAD3,SNAI1,SP1,STAT3,TNF,TP53,thalidomide
A02 shMITF UP AND DOWN		MKL1		transcription regulator	Activated	2.381	0.00122	CD151,CNN2,DHCR24,ITGA6,ITGB1,MYH9,MYLK,RUNX1,SCARB1,SLC20A1,TAGLN,TNC,	ELK1,FOS,MKL1,MKL2,RUNX2,SRF
A02 shMITF UP AND DOWN		GAST		other		1.475	0.00123	ABCC2,ATF4,JUN,MYLK,PHB,POR,PTGS2,S100A6,TGFA,TNC,	ATF2,Atf,CTNNB1,ELK1,ERK,FOS,FOXM1,GAST,HDAC2,JUN,MAPK7,NFE2L2,NFkB (complex),PPARG,RELA,SMAD3,SMAD4,SRF,STAT3
A02 shMITF UP AND DOWN		mir-155		microrna		-0.853	0.00123	ANXA2,APAF1,BCL6,CXCL8,DUSP5,IL6,MAF,MME,PTGS2,SDCBP,	Akt,CEBPA,CREB1,CREM,CTNNB1,Creb,EGR1,FOXO1,Gsk3,IL10,IL6,IgG,JUN,NFE2L2,NFKBIA,NFkB (complex),RELA,RNA polymerase II,SP1,STAT3,TP53,mir-155
A02 shMITF UP AND DOWN		PIM1		kinase		0.788	0.00123	CAV2,CDC25A,CDKN1A,DNM1L,ERBB3,IGFBP5,IL6,SKP2,	AR,CDKN1A,CDKN2A,CEBPA,E2F1,FOXM1,FOXP3,HDAC2,HDAC4,HIF1A,MYC,NCOR1,NFKBIA,NFkB (complex),PIM1,RB1,RELA,SMAD3,SP1,STAT3,TP53
A02 shMITF UP AND DOWN		PTHLH		other	Activated	2.381	0.00123	CXCL8,IL11,IL6,ITGA6,PTGS2,RGS2,TNC,VEGFA,	AHR,ARRB2,Akt,Ca2+,Cebp,Creb,EGR1,EP300,FOXO1,IRF4,JUN,Mapk,NFE2L2,NFKBIA,NFkB (complex),NOTCH1,PPARG,PTHLH,RELA,SAA,SP1,STAT3,TP53
A02 shMITF UP AND DOWN		SCAP		other		-1.414	0.00123	ACSL4,ALDOC,DHCR7,ELOVL6,HES6,LSS,TFF3,TMEM97,	ESR1,ESR2,PPARG,PPARGC1A,SCAP,SREBF1,SREBF2,TP53
A02 shMITF UP AND DOWN		F10		peptidase	Activated	2.236	0.00124	CTGF,CXCL8,CYR61,IL6,VEGFA,	ATF2,CREB1,EGR1,F10,F2,F2R,F2RL1,F7,JUN,NFKBIA,NFkB (complex),RELA,SP1,STAT3,VEGFA
A02 shMITF UP AND DOWN		FBN1		other	Inhibited	-2.213	0.00124	CTGF,CYR61,LTBP3,TGFBR2,TIMP3,	CEBPB,CTNNB1,EGR1,ELK1,FBN1,HIF1A,SMAD3,SMAD4,SMAD7,SP1,SRF,STAT3,Smad,TGFB1,TP53
A02 shMITF UP AND DOWN		ketamine		chemical drug		0.068	0.00124	BDNF,CXCL8,HMOX1,NQO1,PTGS2,	AMPK,Creb,EGR1,EP300,HIF1A,JUN,MAPK8,NFE2L2,NFKBIA,NFkB (complex),P38 MAPK,PPARG,PPARGC1A,RELA,SIRT1,SP1,STAT3,TP53,ketamine,nitric oxide
A02 shMITF UP AND DOWN		IL12 (complex)		complex		0.629	0.00125	AHR,CEACAM1,CXCL8,GADD45B,GLG1,IFNGR1,IFNGR2,IL6,IL7R,IRF4,ITGA6,JUN,PTGS2,SOCS2,TGFBR2,TNFRSF1A,VEGFA,	CEBPB,CREBBP,HIF1A,IFNG,IL12 (complex),IL15,IL2,IL6,JUN,NFKBIA,NFkB (complex),NR3C1,RELA,SP1,STAT1,STAT3,STAT5A,STAT5B,TP53
A02 shMITF UP AND DOWN		methapyrilene		chemical drug		1.633	0.00126	ANXA2,APOE,ATF4,ATP6V1B2,CES1,CST3,GSTM1,HMOX1,IGFBP1,ITGB1,KYNU,NFIB,PLCB1,SLC3A2,
A02 shMITF UP AND DOWN		NPPB		other		0.97	0.0013	CTGF,EBP,HMGCS1,LSS,PPARGC1A,SCARB1,
A02 shMITF UP AND DOWN		fluvastatin		chemical drug		0.119	0.0013	CDKN1A,CXCL8,HMOX1,IL6,PLAT,PTGS2,	Akt,Creb,EGR1,FOS,FOXO1,HIF1A,HMGB1,JUN,Jnk,MAPK8,NFE2L2,NFKBIA,NFkB (complex),NR3C1,P38 MAPK,RELA,SP1,STAT3,fluvastatin
A02 shMITF UP AND DOWN		TAF4		transcription regulator		-1.432	0.00131	BCL6,BDNF,CDH11,CTGF,DCN,ITGA6,MAFF,MLANA,PPARGC1A,RUNX1,THBS1,
A02 shMITF UP AND DOWN		Growth hormone		group	Activated	2.286	0.00132	ADRB2,ANGPTL4,CITED2,GDF15,GSTM1,IER3,IGFBP5,PLK2,S100B,SCARB1,SOCS2,TGFBR2,TXNIP,	CEBPB,Growth hormone,IFNG,IL1B,JUN,NFkB (complex),RELA,SP1,STAT3,TNF,TP53
A02 shMITF UP AND DOWN		Sb202190		chemical - kinase inhibitor	Inhibited	-2.078	0.00132	ANGPTL4,CDKN1A,CTGF,CXCL8,DKK1,HMOX1,HRK,IL6,P4HA1,PPARGC1A,PTGS2,RETSAT,VEGFA,	ATF2,Akt,CREB1,CTNNB1,EGR1,FOXO1,HIF1A,JUN,MYC,NFE2L2,NFkB (complex),NOS2,PPARA,PPARG,RELA,SNAI1,SP1,STAT3,Sb202190,TP53,VEGFA
A02 shMITF UP AND DOWN		MTOR		kinase		0	0.00133	ADM,AIFM1,BNIP3,CDKN1A,CHKA,CITED2,CRADD,DDIT4,GLG1,IL6,IRS2,MBP,MIA,MICAL1,PDK3,PYGB,SKP2,SLC16A3,SLC2A1,SNAI2,TNFRSF1A,VEGFA,	AKT1,AR,ARNT,Akt,EGR1,FOXO1,HIF1A,JUN,MTOR,MYC,NFE2L2,NOS2,PPARG,PPARGC1A,RELA,STAT3,TP53,VHL,sirolimus
A02 shMITF UP AND DOWN		SQSTM1		transcription regulator		0.169	0.00135	CITED2,IL6,JUN,NQO1,PLAT,PLK2,TSC22D1,	CEBPB,Creb,EGR1,FOS,HIF1A,IL1B,JUN,Jnk,MAPK8,NFE2L2,NFKBIA,NFkB (complex),PPARG,RELA,SP1,SQSTM1,SRC,STAT3
A02 shMITF UP AND DOWN		nitrofen		chemical toxicant		-0.378	0.00135	CLCN7,HYOU1,ITGA6,RTN4,TGFBR2,TIMP3,VEGFA,
A02 shMITF UP AND DOWN		ITGB3		transmembrane receptor		-0.08	0.00135	APLP2,BIRC2,CEACAM1,ITGAV,PLAUR,PTGS2,RUNX1,SNAI2,TGFBR2,	CEBPB,EGR1,ERK1/2,FN1,FOS,ITGB3,JUN,Jnk,NFE2L2,NFKBIA,NFkB (complex),RELA,SMAD3,SP1,SPP1,STAT3,TP53,VTN
A02 shMITF UP AND DOWN		calphostin C		chemical - kinase inhibitor		-1.407	0.00135	CDKN1A,CXCL8,IL6,NGF,NQO1,PTGS2,SCARB1,SLC2A1,VEGFA,	CEBPB,CREB1,Creb,EGR1,IL1B,JUN,LPL,NFE2L2,NFKBIA,NFkB (complex),PRKCE,Pkc(s),RELA,SP1,SRC,STAT1,STAT3,calphostin C
A02 shMITF UP AND DOWN		STK11		kinase		-1.386	0.00137	ALCAM,CDKN1A,FOXN3,GADD45B,HILPDA,IGFBP1,IGFBP5,IL1RAP,IL6,MRPS15,PTGS2,PTPRZ1,RGS1,SCG2,TGFA,VEGFA,	AKT1,AMPK,AR,CTNNB1,Creb,EGR1,EP300,FOXO1,IGF1R,IL6,JUN,MET,NFKBIA,NFkB (complex),NR3C1,PPARG,PPARGC1A,RELA,SIRT1,SP1,STAT3,STK11,TP53
A02 shMITF UP AND DOWN		arachidonic acid		chemical - endogenous mammalian		0.423	0.00137	ACSL4,CD83,ELOVL6,HMOX1,IL6,INSIG2,JUN,PTGS2,RGS2,TNFRSF1A,	Creb,EP300,ESR1,ESR2,FOXO1,HIF1A,JUN,MAPK8,NADPH oxidase,NFE2L2,NFkB (complex),PPARA,PPARG,PPARGC1A,RELA,SP1,SREBF1,SREBF2,STAT3,arachidonic acid,prostaglandin E2
A02 shMITF UP AND DOWN		isotretinoin		biologic drug		0.835	0.00137	ALDH1A3,CDKN1A,CXCL8,CYP1B1,IL6,PRKCA,PSMB10,PTGS2,RARRES1,SKP2,	Akt,CEBPB,CREBBP,CTNNB1,Creb,EGFR,EGR1,EP300,FOS,FOXO1,JUN,MYC,NCOA3,NFE2L2,NFkB (complex),NOTCH1,PPARG,RARB,RB1,RELA,SMAD3,SP1,STAT1,STAT3,TP53,Vegf,isotretinoin
A02 shMITF UP AND DOWN		IGF1R		transmembrane receptor		1.666	0.00138	ATP5G1,CAPG,CDKN1A,FTH1,IFNGR2,IGFBP5,IL6,IRS1,IRS2,PHLDA2,PLAT,PRKCDBP,PTGS2,SCG2,SDC4,TGFBI,TIMP3,TWIST1,VEGFA,	CDKN2A,CREB1,Creb,FOS,FOXO1,IGF1R,IGF2,Ins1,JUN,MAP2K2,Mapk,NFE2L2,NFKBIA,NFkB (complex),PPARA,PPARG,RELA,SP1,SREBF1,TNF,TP53
A02 shMITF UP AND DOWN		Go 6976		chemical - kinase inhibitor		-0.735	0.00141	CD83,CDKN1A,CXCL8,HMOX1,ITGB1,PRKCA,PTGS2,STC1,	ATF2,CREB1,CTNNB1,Creb,FOXO1,Go 6976,JUN,MAP3K7,MYC,NFE2L2,NFKBIA,NFkB (complex),PI3K (complex),PPARG,Pkc(s),RELA,SMAD3,SNAI1,SP1,STAT3
A02 shMITF UP AND DOWN		WISP2	1.847	growth factor		-1.309	0.00141	CTGF,IGFBP7,JUN,SDC4,SNAI2,TFF3,TGFBR2,TWIST1,	Akt,CTNNB1,EGR1,FOS,FOXM1,FOXO1,JUN,Jnk,NFE2L2,NFkB (complex),RELA,SMAD3,SMAD4,STAT3,WISP2
A02 shMITF UP AND DOWN		triptolide		chemical drug	Inhibited	-2.388	0.00141	APAF1,BIRC2,CDKN1A,CXCL1,CXCL8,IL6,JUN,PTGS2,	Akt,CDKN2A,CREBBP,Creb,EGR1,EP300,FOXO1,HIF1A,JUN,MYC,Mapk,NADPH oxidase,NFE2L2,NFKBIA,NFkB (complex),PPARG,RELA,SP1,STAT3,TP53,triptolide
A02 shMITF UP AND DOWN		SREBF1		transcription regulator		-1.271	0.00142	ACSL4,AK4,ALDOC,CDKN1A,DHCR7,ELOVL6,HMGCS1,HMOX1,HSPA13,IDH1,IL6,IRS2,LSS,PTGS2,SCARB1,TMEM97,VEGFA,	ATF4,CEBPA,D-glucose,FOS,FOXO1,FOXO4,Ins1,JUN,PPARA,PPARG,RELA,SCAP,SP1,SREBF1,SREBF2,TP53
A02 shMITF UP AND DOWN		ADORA2A		g-protein coupled receptor		0.341	0.00143	ALDOC,APP,ATP6V1B2,BDNF,CKB,HMOX1,IFITM3,IL6,PTGS2,SSRP1,SYT11,TUBB4A,VEGFA,	ADORA2A,CREB1,Creb,IL6,JUN,Mapk,NFE2L2,NFkB (complex),PPARG,Pkc(s),RELA,SP1,STAT1,STAT3,adenosine,norepinephrine
A02 shMITF UP AND DOWN		metformin		chemical drug		-0.168	0.00143	ATF4,BIRC7,CAV1,CXCL8,DDIT4,FOXM1,FTH1,HMOX1,IL6,IRS1,PTGS2,SLC2A1,SORT1,	ATF4,CAT,CEBPA,Creb,D-glucose,ERK,FOXO1,JUN,Mapk,NFE2L2,NFKBIA,NFkB (complex),Nr1h,PPARA,PPARG,RELA,SMAD3,SP1,STAT1,STAT3,TP53,metformin,rosiglitazone
A02 shMITF UP AND DOWN		26s Proteasome		complex		-1.073	0.00145	AHR,APAF1,BIRC2,CDC25A,CDKN1A,CXCL8,IL6,PRKCA,PRNP,PTGS2,TXNIP,	26s Proteasome,CEBPB,CREBBP,ERK1/2,ESR1,FOS,FOXO1,FOXO3,HIF1A,JUN,NCOA3,NFKBIA,NFkB (complex),RARB,RB1,RELA,SIRT1,SMAD3,STAT1,TP53,XIAP
A02 shMITF UP AND DOWN		RUNX2		transcription regulator		-1.791	0.00147	CDH2,CDKN1A,COL11A1,CXCL8,GADD45B,RUNX1,SNAI2,ST3GAL5,SVIL,TAGLN,TPM1,VEGFA,	AR,ARNT,CTNNB1,ELK1,EPAS1,FOS,HIF1A,JUN,MKL1,MKL2,NCOR1,NFkB (complex),PPARG,RUNX2,SMAD3,SMAD4,SMAD7,SP1,SRF,STAT3,Smad,TP53,VHL
A02 shMITF UP AND DOWN		CSF2		cytokine		0.704	0.00149	ACP5,ANXA1,APAF1,ARRB1,ATXN1,CD14,CD83,CDKN1A,CEACAM1,CXCL1,CXCL8,E2F7,FOXM1,GDF15,HRK,ID3,IER3,IFITM3,IL6,IRF4,LAMP2,LY96,MME,NR4A2,PRNP,PTGS2,QSOX1,SNTB1,SOCS2,THBS1,TNFRSF1A,TPM4,	CEBPB,CSF2,IFNG,IL6,JUN,NFKBIA,NFkB (complex),PPARG,RELA,SP1,SPI1,STAT1,STAT3,STAT6,TNF,TP53
A02 shMITF UP AND DOWN		INHBB		growth factor		1.982	0.0015	LOXL3,MAN2B2,THBS1,TNC,
A02 shMITF UP AND DOWN		L-histidine		chemical - endogenous mammalian		-1.242	0.0015	ASNS,ATF4,DDIT4,SLC38A2,	ATF4,FOXO1,HIF1A,Insulin,L-histidine,NFE2L2,PPARA,PPARG,RNA polymerase II,RUNX2,SP1,STAT3
A02 shMITF UP AND DOWN		PTGER1		g-protein coupled receptor		1.221	0.0015	ANGPTL4,CXCL8,IL6,PTGS2,	AGT,CEBPB,CREB1,CTNNB1,Creb,EGR1,ERBB2,ESR2,FOS,HIF1A,IFNG,JUN,NFKBIA,NFkB (complex),PPARA,PPARG,PTGER1,PTGS2,RELA,SMAD3,STAT3,TP53,prostaglandin E2
A02 shMITF UP AND DOWN		STIM1		ion channel	Activated	2	0.0015	GSTO1,HMOX1,IL6,NQO1,	ATF1,Creb,NFE2L2,NFkB (complex),RELA,STIM1
A02 shMITF UP AND DOWN		chlorcyclizine		chemical drug	Inhibited	-2	0.0015	ASAH1,LSS,SLC2A3,TAGLN,
A02 shMITF UP AND DOWN		leupeptin		chemical - protease inhibitor		0.747	0.0015	APP,CAV1,CD151,GBA,
A02 shMITF UP AND DOWN		mir-214		microrna			0.0015	ALCAM,CADM1,PTGS2,TFAP2C,
A02 shMITF UP AND DOWN		ciglitazone		chemical drug		-0.19	0.00152	APOE,CAV1,CAV2,CDKN1A,CXCL1,CXCL8,IL6,JUN,MITF,PTGS2,	CEBPB,CREBBP,ERK1/2,FOXO1,HIF1A,JUN,MAPK1,NFKBIA,NFkB (complex),Nr1h,PPARA,PPARG,RELA,SMAD3,SP1,SREBF1,STAT1,STAT3,TP53,ciglitazone
A02 shMITF UP AND DOWN		10E,12Z-octadecadienoic acid		chemical - endogenous mammalian		0.833	0.00152	ATF4,CAV1,CREB5,CXCL8,GDF15,GLA,IL6,NR4A2,PTGS2,	10E,12Z-octadecadienoic acid,CEBPB,CREBBP,ERK,FOXO1,FOXO3,HIF1A,JUN,NFE2L2,NFKBIA,NFkB (complex),PPARA,PPARG,PTGS2,RELA,SIRT1,SMAD3,SP1,STAT3,TP53,palmitic acid
A02 shMITF UP AND DOWN		F3		transmembrane receptor	Activated	2.879	0.00152	CTGF,CXCL8,CYR61,EFEMP1,IL6,LAMB1,PPAP2B,TGFBR2,VEGFA,	F10,F2R,F2RL1,F3,F7,HIF1A,JUN,NFkB (complex),RELA,SP1,STAT3,reactive oxygen species
A02 shMITF UP AND DOWN		KIAA1524		other	Inhibited	-2.359	0.00152	ACTG2,DCN,GPNMB,IER3,PDLIM7,PLAUR,S100A16,SCIN,SERPINE2,
A02 shMITF UP AND DOWN		PPARD		ligand-dependent nuclear receptor		-0.211	0.00157	ACADVL,ANGPTL4,APOE,CDK2,CYB561A3,ECI2,IGFBP1,IL6,MERTK,PTGS2,S100A6,ST3GAL5,THBS1,TNFRSF12A,TRIM63,VEGFA,	AKT1,AR,FOXO1,GW501516,HIF1A,Insulin,JUN,NR3C1,PPARA,PPARD,PPARG,PPARGC1A,RELA,SP1,SREBF1,STAT3,TP53
A02 shMITF UP AND DOWN		MAPK7		kinase		-0.768	0.00158	CDH2,HMOX1,JUN,NQO1,PTGS2,VEGFA,	AKT1,AR,ATF1,CREBBP,Creb,FOS,FOXO1,HIF1A,JUN,MAPK7,MYC,NFE2L2,NFKBIA,NFkB (complex),PPARG,PPARGC1A,RELA,SP1,TP53
A02 shMITF UP AND DOWN		diclofenac		chemical drug		-1.122	0.00158	APP,CDKN1A,GDF15,IL6,PTGS2,VEGFA,	CSF1,Creb,ELK1,FOXO1,JUN,NFKBIA,NFkB (complex),PPARA,PPARG,PTGS2,RELA,SP1,STAT1,STAT3,TP53,diclofenac,prostaglandin E2
A02 shMITF UP AND DOWN		Collagen type IV		complex		1	0.0016	ITGB1,PLAUR,PTGS2,TAGLN,THBS1,	CTNNB1,Collagen type IV,EGR1,HIF1A,ITGB1,JUN,NFkB (complex),RELA,SP1,SRC,STAT1,STAT3
A02 shMITF UP AND DOWN		GAS6		growth factor		-0.749	0.0016	AXL,CYR61,IL6,SNAI2,TWIST1,	CEBPA,CTNNB1,Creb,EGR1,FOS,GAS6,Gsk3,JUN,Jnk,MYC,Mapk,NFE2L2,NFKBIA,NFkB (complex),PPARG,RELA,SNAI1,SP1,STAT3,TP53
A02 shMITF UP AND DOWN		piceatannol		chemical - endogenous non-mammalian		-0.468	0.0016	BCL6,CXCL5,HMOX1,PMAIP1,PTGS2,	Akt,CREBBP,CTNNB1,EGR1,FOXO1,HIF1A,IKBKB,JUN,MYC,NFE2L2,NFKBIA,NFkB (complex),PPARG,RELA,SNAI1,SP1,STAT3,TP53,piceatannol
A02 shMITF UP AND DOWN		romidepsin		biologic drug		1.944	0.00162	APAF1,CDKN1A,ITGAV,JUN,PLAUR,PTGS2,SPRY2,TIMP3,	ATF2,CEBPB,Creb,ELK1,HIF1A,JUN,MAPK1,MAPK3,MYC,Mek,NFkB (complex),NR3C1,PPARG,RAF1,SMAD2,SP1,SRF,STAT1,STAT3,TP53,decitabine,romidepsin
A02 shMITF UP AND DOWN		SOD1		enzyme			0.00162	ALDOC,APOE,CD14,CDH2,CKB,EZR,FTH1,GSTM1,HMOX1,IL6,JUN,PAWR,RDX,SCG5,SH3BGRL3,TGFBR2,TUBB4A,	CEBPA,CTNNB1,Creb,FOXM1,HIF1A,JUN,MAPK8,MYC,NFE2L2,NFkB (complex),RAC1,RELA,SOD1,STAT3,TP53,VHL,iron,nitric oxide
A02 shMITF UP AND DOWN		AATF		transcription regulator			0.00163	APP,CDKN1A,JUN,	AATF,CDKN1A,MYC,NFkB (complex),RB1,STAT3,TP53
A02 shMITF UP AND DOWN		CV 3988		chemical reagent			0.00163	IL6,ITGAV,ITGB1,	CTNNB1,CV 3988,JUN,MYC,RELA,SNAI1,STAT3
A02 shMITF UP AND DOWN		EGTA acetoxymethyl ester		chemical reagent			0.00163	CXCL8,PTGS2,VEGFA,	Akt,CREBBP,EGR1,EGTA acetoxymethyl ester,FOXO1,HIF1A,JUN,NFE2L2,NFKBIA,NFkB (complex),PPARG,RELA,SP1,STAT3,TP53
A02 shMITF UP AND DOWN		FFAR4		g-protein coupled receptor			0.00163	CXCL8,IRS1,PTGS2,	CEBPB,CREBBP,Creb,EGR1,ERK1/2,FFAR4,FOS,HIF1A,JUN,Jnk,NFKBIA,NFkB (complex),RELA,SMAD3,STAT3,TP53,prostaglandin E2
A02 shMITF UP AND DOWN		IL18BP		other			0.00163	CXCL8,IL6,VEGFA,	CEBPB,IL18BP,IL1B,JUN,NFKBIA,NFkB (complex),PPARG,RELA,SP1,STAT3,TNF,TP53
A02 shMITF UP AND DOWN		IL18RAP		transmembrane receptor			0.00163	CXCL8,IL6,PTGS2,	Creb,EGR1,ELK1,FOS,IL18RAP,JUN,Jnk,Mapk,Mek,NFE2L2,NFKBIA,NFkB (complex),P38 MAPK,PPARG,RELA,SMAD2,SP1,SRF,STAT1,STAT3
A02 shMITF UP AND DOWN		KDM3A	1.712	transcription regulator			0.00163	ADM,GDF15,HMOX1,
A02 shMITF UP AND DOWN		Muscarinic cholinergic receptor		group			0.00163	CYR61,JUN,RGS2,	AHR,CREB1,Ca2+,Creb,EP300,FOXO1,JUN,Muscarinic cholinergic receptor,NFE2L2,NFkB (complex),NOTCH1,PI3K (complex),SMAD3,SP1,STAT3,carbamylcholine
A02 shMITF UP AND DOWN		NET1		other			0.00163	CDH2,ITGB1,SNAI2,	EGR1,FOS,JUN,Jnk,NET1,RELA,STAT3
A02 shMITF UP AND DOWN		PAXIP1		other			0.00163	CDKN1A,CRIP2,DKK1,
A02 shMITF UP AND DOWN		PRTN3		peptidase			0.00163	CDKN1A,CXCL8,IL6,	CEBPB,CTNNB1,ERK1/2,F2R,FN1,JUN,MYC,NFKBIA,NFkB (complex),PPARG,PRTN3,RELA,SMAD3,SNAI1,SP1,STAT3,TP53
A02 shMITF UP AND DOWN		RAB1A		enzyme			0.00163	ADRB2,PRKCA,PRKCD,
A02 shMITF UP AND DOWN		SPTAN1		other			0.00163	CDKN1A,ITGA3,ITGAV,
A02 shMITF UP AND DOWN		SULT1E1		enzyme			0.00163	PTGS2,SCARB1,TNFAIP6,	AR,ATF1,CEBPB,Creb,EGR1,ESR1,ESR2,NFE2L2,NFkB (complex),PPARG,RELA,SP1,SULT1E1,TP53,beta-estradiol,troglitazone
A02 shMITF UP AND DOWN		TEAD		group			0.00163	CAV2,CTGF,FOXM1,
A02 shMITF UP AND DOWN		TPSD1		peptidase			0.00163	CXCL8,IL6,PTGS2,	ATF2,Creb,ELK1,FOS,HIF1A,JUN,MAPK1,MAPK3,MAPK8,MYC,NFE2L2,NFkB (complex),RELA,SP1,STAT3,TAC1,TPSD1
A02 shMITF UP AND DOWN		YES1		kinase			0.00163	HMOX1,IL6,NQO1,	AKT1,AR,ATF1,Creb,EGR1,FOS,FOXO1,FYN,JUN,Jnk,Mapk,NFE2L2,NFkB (complex),Nfat (family),PPARG,PPARGC1A,RELA,STAT3,TP53,VAV1,YES1
A02 shMITF UP AND DOWN		c-Src		group			0.00163	ASAH1,CHKA,HMOX1,
A02 shMITF UP AND DOWN		calcium chloride		chemical drug			0.00163	ENPP1,ID3,STC1,
A02 shMITF UP AND DOWN		dibenzoylmethane		chemical toxicant			0.00163	CDKN1A,CYP1B1,PTGS2,	AHR,Akt,CEBPB,Creb,EGR1,ERK1/2,ESR1,FOXO1,JUN,NFE2L2,NFKBIA,NFkB (complex),P38 MAPK,RELA,SMAD3,SMAD4,SP1,STAT3,TP53,dibenzoylmethane
A02 shMITF UP AND DOWN		palmitoyl-Cys((RS)-2,3-di(palmitoyloxy)-propyl)-Ala-Gly-OH		chemical reagent			0.00163	CXCL8,IL6,PTGS2,	CEBPB,IL1B,JUN,MAP3K8,NFKBIA,NFkB (complex),PPARG,REL,RELA,SP1,STAT3,TNF,TP53,palmitoyl-Cys((RS)-2,3-di(palmitoyloxy)-propyl)-Ala-Gly-OH
A02 shMITF UP AND DOWN		SIRT1		transcription regulator		-0.188	0.00168	ABCC2,BDNF,BNIP3,CDH2,CDKN1A,DKK1,ERO1A,FBXO32,HMOX1,ID1,IL6,MYL6,PPARGC1A,TFPI,TIMP3,TRIM63,	AMPK,EGR1,EP300,ESR1,FOXO1,FOXO3,HIF1A,Insulin,JUN,NFKBIA,NFkB (complex),PPARA,PPARD,PPARG,PPARGC1A,RB1,RELA,SIRT1,SP1,TNF,TP53
A02 shMITF UP AND DOWN		LGALS3		other		0.105	0.00169	CDKN1A,COL5A2,CTSH,FSCN1,IGFBP5,IL6,ITGA6,ITGAV,ITGB1,PPARGC1A,	AKT1,AR,CEBPB,CTNNB1,EGFR,FOXO1,IL6,JUN,LGALS3,MYC,NFkB (complex),PPARG,PPARGC1A,RAF1,RELA,SMAD3,SP1,STAT3,TNF,TP53
A02 shMITF UP AND DOWN		NCOR1		transcription regulator			0.00169	AZGP1,CDKN1A,DHCR24,IGFBP1,MME,NDRG1,PDE9A,PMEPA1,PRKCD,PTGS2,	AR,CTNNB1,Creb,FOXO1,JUN,NCOR1,NFkB (complex),NR3C1,PGR,PPARA,PPARG,RELA,SMAD3,SP1,SREBF1,STAT3,TP53,mifepristone
A02 shMITF UP AND DOWN		HNF4A		transcription regulator	Inhibited	-2.068	0.00172	ABCB9,ABCC2,ACOX2,ADRB2,AHNAK,ANG,APOE,ARPC5,ASAH1,ATF4,BCL6,BPGM,BTG1,C12orf49,CAV1,CBX5,CDC25A,CDK2,CDKN1A,CEACAM1,CHIC2,CLDND1,COASY,COQ3,CRADD,CYP1B1,CYP27A1,EBP,ECI2,EIF4EBP2,ENC1,ERO1A,FAM107B,FAM216A,GBE1,GDF15,GLA,GOLIM4,GSTO1,HEY1,HIST1H2BD,HLA-B,HNRNPC,HSPE1,IFNGR1,IGFBP1,IL11RA,IL1RAP,ITGA6,JUN,LBHD1,MAP3K7,MOCOS,MRPL34,MRPL44,MRPS15,MRPS7,MRTO4,MYL6,NARS2,NBEA,NDRG1,NDUFS3,NFE2L3,NOP1…	HNF4A,JUN,NFkB (complex),NR3C1,Nr1h,RELA,TP53
A02 shMITF UP AND DOWN		REL		transcription regulator		1.884	0.00174	ACSL4,AHR,APP,ATXN1,CDKN1A,CXCL8,E2F3,EVI5,GADD45B,GPT2,ICK,IER3,IL6,IRF4,JUN,PLK2,PMAIP1,RDH10,SNAI2,	CEBPA,CEBPB,ERK,FOS,FOSL1,HIF1A,IL2,JUN,MYC,NFKBIA,NFkB (complex),NR3C1,PPARG,REL,RELA,RNA polymerase II,SMAD3,SP1,STAT3,STAT5A,TP53,TP73
A02 shMITF UP AND DOWN		BCL2		transporter		1.433	0.00176	BNIP3,CDKN1A,CTSH,CXCL1,CXCL8,ENO2,IL6,ITGB1,NDRG1,PLAUR,VEGFA,	BCL2,CDKN2A,CEBPB,ERK1/2,JUN,MYC,NFKBIA,NFkB (complex),PPARG,RAF1,RELA,SMAD3,SP1,STAT3,TNFRSF1A,TP53,XIAP
A02 shMITF UP AND DOWN		Ro31-8220		chemical - kinase inhibitor		-1.719	0.00184	CDKN1A,CXCL8,HMOX1,IL6,ITGB1,PTGS2,TWIST1,	CREB1,CREBBP,CTNNB1,Creb,FOS,HIF1A,JUN,MYC,NFE2L2,NFKBIA,NFkB (complex),PPARG,Pkc(s),RELA,Ro31-8220,SNAI1,SP1,STAT3,TP53
A02 shMITF UP AND DOWN		S-nitrosoglutathione		chemical toxicant		0.558	0.00184	BIRC2,CDKN1A,IRS1,IRS2,NQO1,PTGS2,S100A10,	26s Proteasome,AKT1,AR,CEBPB,ERK1/2,FOS,FOXO1,FOXO3,HDAC2,JUN,MYC,NFkB (complex),PPARG,PPARGC1A,RARB,RELA,S-nitrosoglutathione,SMAD3,SP1,TNF,TP53
A02 shMITF UP AND DOWN		SKIL		transcription regulator		0	0.00184	CDH11,CDKN1A,CLDND1,PLSCR1,SLC44A1,VAT1,WDR41,
A02 shMITF UP AND DOWN		miR-145-5p (and other miRNAs w/seed UCCAGUU)		mature microrna		-1.418	0.00184	AHNAK,CES1,EIF4EBP2,FSCN1,IRS1,LAMP2,RASA1,TAGLN,
A02 shMITF UP AND DOWN		sodium arsenite		chemical drug		-0.403	0.00184	ABCC2,CDK6,CDKN1A,FTH1,GADD45B,HMOX1,JUN,VEGFA,	AR,CTNNB1,Creb,EGR1,HIF1A,JUN,MAPK8,Mapk,NFE2L2,NFKBIA,NFkB (complex),PPARG,RELA,Ras,SP1,STAT3,sodium arsenite
A02 shMITF UP AND DOWN		8-bromoguanosine 3',5'-cyclic monophosphate		chemical - kinase inhibitor		0.056	0.0019	CAV1,CDKN1A,HMOX1,PLAUR,S100A10,VEGFA,	8-bromoguanosine 3',5'-cyclic monophosphate,ARNT,CEBPB,CTNNB1,Creb,ERK,ERK1/2,HIF1A,JUN,NFKBIA,NFkB (complex),P38 MAPK,PPARG,RAC1,RELA,SMAD3,STAT3,TP53,VHL
A02 shMITF UP AND DOWN		cilostazol		chemical drug	Inhibited	-2	0.0019	BDNF,HMOX1,MITF,NR4A2,PPARGC1A,VEGFA,	CEBPB,CREB1,CREBBP,CREM,CTNNB1,Creb,EP300,FOXO1,JUN,NFE2L2,NFKBIA,NFkB (complex),P38 MAPK,PI3K (complex),PPARG,SMAD3,STAT3,TP53,cilostazol,cyclic AMP
A02 shMITF UP AND DOWN		SOX4		transcription regulator	Activated	2.611	0.00192	AIF1L,CDH2,EMP1,KYNU,LHFP,MAP4K5,MBP,NREP,OVOS2,RARRES1,RNASE4,SEL1L3,SERPINE2,SORT1,TNFRSF19,TUBB2B,
A02 shMITF UP AND DOWN		Mapk		group	Activated	2.378	0.00193	APP,BDNF,CDKN1A,CXCL8,HMOX1,IL6,IRS1,JUN,PTGS2,SNAI2,VEGFA,	AHR,Ca2+,Creb,EP300,ERK,FOS,HIF1A,IL6,JUN,MYC,Mapk,NFkB (complex),NOTCH1,PPARG,RELA,SMAD3,SP1,STAT3,reactive oxygen species
A02 shMITF UP AND DOWN		bezafibrate		chemical drug		1.373	0.00193	ABCB4,ABCD1,ACADVL,ACSL4,ANGPTL4,APOE,BNIP3,DNM1L,HILPDA,PPARGC1A,PTGS2,	FOXO1,JUN,NR3C1,PPARA,PPARD,PPARG,RELA,SP1,SREBF1,STAT3,bezafibrate
A02 shMITF UP AND DOWN		cephaloridine		chemical drug		-1.095	0.00193	ABCC2,ANGPTL4,CTGF,CYP1B1,DDIT4,GPNMB,HMOX1,MMP16,NQO1,PIR,TNFRSF12A,
A02 shMITF UP AND DOWN		1alpha,25-dihydroxy-previtamin D3		chemical reagent			0.00202	PRKCA,PRKCD,
A02 shMITF UP AND DOWN		AFAP1L2		other			0.00202	CXCL8,IL6,	AFAP1L2,EGR1,JUN,NFkB (complex),RELA,SP1,SRC
A02 shMITF UP AND DOWN		AMOT		other			0.00202	CTGF,CYR61,	AMOT,TEAD,YAP1
A02 shMITF UP AND DOWN		BR-4628		chemical reagent			0.00202	CTGF,LOX,
A02 shMITF UP AND DOWN		COL17A1		other			0.00202	CXCL8,IL6,
A02 shMITF UP AND DOWN		CRIP2	1.579	other			0.00202	CXCL8,IL6,	CRIP2,JUN,NFKBIA,NFkB (complex),PPARG,RELA,SP1
A02 shMITF UP AND DOWN		GNA14		enzyme			0.00202	CXCL8,IL6,	CTNNB1,EGR1,GNA14,JUN,MYC,NFkB (complex),RELA,SNAI1,SP1,SRC,STAT3
A02 shMITF UP AND DOWN		GPR32		g-protein coupled receptor			0.00202	CXCL8,IL6,	ATF2,GPR32,JUN,MAP3K7,NFKBIA,NFkB (complex),RELA
A02 shMITF UP AND DOWN		ING5		other			0.00202	CDK2,CDKN1A,
A02 shMITF UP AND DOWN		MLXIP		other			0.00202	ARRDC4,TXNIP,
A02 shMITF UP AND DOWN		NELFA		other			0.00202	CDKN1A,CYP1B1,
A02 shMITF UP AND DOWN		NIK		group			0.00202	CXCL8,IL6,	CHUK,CTNNB1,IKBKB,JUN,NFKBIA,NFkB (complex),NIK,PPARG,RELA,SMAD3,SP1,STAT3,TP53
A02 shMITF UP AND DOWN		Rab5		group			0.00202	ADRB2,IL6,	NFkB (complex),Nfat (family),PTAFR,Rab5
A02 shMITF UP AND DOWN		Rbpjl2		other			0.00202	HEY1,HEY2,
A02 shMITF UP AND DOWN		Ro31-8425		chemical - kinase inhibitor			0.00202	PRKCA,PRKCD,
A02 shMITF UP AND DOWN		SENP5		peptidase			0.00202	BIRC2,CXCL8,	CREBBP,HIF1A,NFKBIA,NFkB (complex),RELA,SENP5,TP53
A02 shMITF UP AND DOWN		SENP7	1.503	peptidase			0.00202	BIRC2,CXCL8,	CREBBP,HIF1A,NFKBIA,NFkB (complex),RELA,SENP7,TP53
A02 shMITF UP AND DOWN		SGMS1		enzyme			0.00202	APP,SCARB1,
A02 shMITF UP AND DOWN		SGS742		chemical drug			0.00202	BDNF,NGF,
A02 shMITF UP AND DOWN		TDO2		enzyme			0.00202	AHR,PTGS2,
A02 shMITF UP AND DOWN		TMEM9B		other			0.00202	CXCL8,IL6,	CREBBP,HIF1A,NFKBIA,NFkB (complex),RELA,TMEM9B,TP53
A02 shMITF UP AND DOWN		arbutin		chemical drug			0.00202	CDKN1A,PTGS2,
A02 shMITF UP AND DOWN		arundic acid		chemical drug			0.00202	APP,S100B,
A02 shMITF UP AND DOWN		cadmium sulfate		chemical toxicant			0.00202	HMOX1,PTGS2,	Creb,HMGB1,HMOX1,NFE2L2,NFkB (complex),RELA,cadmium sulfate
A02 shMITF UP AND DOWN		gliclazide		chemical drug			0.00202	SLC2A1,SLC2A3,	FOXO1,HIF1A,Insulin,PPARA,PPARG,SP1,gliclazide
A02 shMITF UP AND DOWN		miR-101b-3p (miRNAs w/seed UACAGUA)		mature microrna			0.00202	ATXN1,STC1,
A02 shMITF UP AND DOWN		neocuproine		chemical reagent			0.00202	CXCL1,VEGFA,
A02 shMITF UP AND DOWN		oxazepam		chemical drug			0.00202	GADD45B,TSC22D1,
A02 shMITF UP AND DOWN		pycnogenols		chemical drug			0.00202	CXCL8,PTGS2,	CAT,NFKBIA,NFkB (complex),STAT1,STAT3,TP53,pycnogenols
A02 shMITF UP AND DOWN		tenidap		chemical drug			0.00202	IL6,PTGS2,	NFKBIA,NFkB (complex),PPARA,PPARG,PTGS2,TP53,tenidap
A02 shMITF UP AND DOWN		tetrahydropalmatine		chemical - endogenous non-mammalian			0.00202	CXCL8,PTGS2,
A02 shMITF UP AND DOWN		2-aminopurine		chemical reagent		-1.432	0.00202	CXCL1,CXCL8,HMOX1,IL6,PTGS2,	2-aminopurine,Akt,CEBPA,Creb,EGR1,FOXM1,FOXO1,Gsk3,HIF1A,JUN,MYC,NFE2L2,NFKBIA,NFkB (complex),PPARA,PPARG,PTGS2,RELA,SP1,STAT3,TP53
A02 shMITF UP AND DOWN		CDK5		kinase		-0.651	0.00202	CD14,JUN,MBP,PMAIP1,SPOCK1,	APP,CDK5,Creb,EP300,FOS,HIF1A,JUN,MAPK1,MAPT,MYC,NFkB (complex),NOTCH1,PDX1,RELA,SP1,STAT3
A02 shMITF UP AND DOWN		PDPK1		kinase		0.531	0.00202	CAV1,CDKN1A,CST3,CXCL8,IL6,	CEBPB,CREBBP,ERK,ERK1/2,FOXO3,HIF1A,JUN,MAP3K5,NFE2L2,NFKBIA,NFkB (complex),PDPK1,PPARG,PRKCE,RELA,SMAD3,STAT1,STAT3,TP53
A02 shMITF UP AND DOWN		panobinostat		chemical drug		1.526	0.00202	CDK6,CDKN1A,CITED2,PMAIP1,PTGS2,	AR,ARNT,Akt,EGR1,FOXO1,HDAC4,HIF1A,JUN,NFE2L2,NFKBIA,NFkB (complex),PPARG,RELA,RUNX2,SP1,STAT1,STAT3,TNF,TP53,VHL,panobinostat
A02 shMITF UP AND DOWN		MKL2		transcription regulator			0.00207	CD151,CNN2,DHCR24,ITGA6,ITGB1,MYH9,RUNX1,SCARB1,SLC20A1,TAGLN,
A02 shMITF UP AND DOWN		ID3	2.155	transcription regulator		0.124	0.00208	ADGRG1,APAF1,BCL6,CD83,CDKN1A,CXCL1,CXCL8,ELOVL6,GADD45B,ID3,IFNGR1,IFNGR2,IL6,IL7R,IRF4,MAF,TNFRSF1A,	Akt,EGR1,FOXO1,ID3,IL6,JUN,NFE2L2,NFkB (complex),RELA,SP1,STAT3
A02 shMITF UP AND DOWN		1-chloro-2-(2,2,2-trichloro-1-(4-chlorophenyl)ethyl)benzene		chemical toxicant		-0.152	0.00209	AHR,CDKN1A,GADD45B,INSIG2,
A02 shMITF UP AND DOWN		NOS1		enzyme		0	0.00209	BDNF,FBXO32,SLC2A1,TRIM63,	CREB1,Creb,ESR1,FOXO1,FOXO3,HIF1A,Insulin,JUN,NFkB (complex),NOS1,PPARA,PPARG,RB1,RELA,SIRT1,SP1,norepinephrine
A02 shMITF UP AND DOWN		amlodipine		chemical drug	Inhibited	-2	0.00209	ANXA2,IGFBP5,PTGS2,S100A10,
A02 shMITF UP AND DOWN		cyclooxygenase		group		-0.152	0.00209	HMOX1,IL6,PTGS2,RGS2,	ATF2,CEBPB,CREB1,Creb,HIF1A,IL1,JUN,NFKBIA,NFkB (complex),POMC,PPARA,PPARG,REL,RELA,SP1,SREBF1,STAT3,arachidonic acid,cyclooxygenase,glutathione,norepinephrine
A02 shMITF UP AND DOWN		dactolisib		chemical drug		-0.106	0.00209	CDKN1A,CXCL5,ERBB3,SKP2,	Akt,CTNNB1,EGR1,ERBB2,ERBB3,ESR1,ESR2,FOS,FOXO1,FOXO3,HIF1A,MTOR,NFE2L2,NFkB (complex),NR3C1,PGR,RB1,RELA,SIRT1,SMAD3,STAT3,dactolisib
A02 shMITF UP AND DOWN		epirubicin		chemical drug		0.152	0.00209	CAV1,EZR,FOXM1,IL6,	CTNNB1,FOXM1,RB1,RELA,RNA polymerase II,STAT3,TERT,epirubicin
A02 shMITF UP AND DOWN		perhexiline		chemical drug	Inhibited	-2	0.00209	ASAH1,LSS,SLC2A3,TAGLN,
A02 shMITF UP AND DOWN		3-deazaneplanocin		chemical drug		1	0.0021	CDKN1A,FBXO32,GPNMB,MVP,PPP1R18,PRKCA,TIMP3,USP53,
A02 shMITF UP AND DOWN		IRF2		transcription regulator		-1.103	0.0021	CDK2,CDKN1A,CEACAM1,E2F3,IL6,MYH9,PSMB10,PTGS2,	CEBPA,CEBPB,Creb,ERK1/2,FOXM1,HIF1A,IRF2,JUN,MYC,NFkB (complex),RELA,SMAD3,SPI1,STAT1,STAT3,STAT6,TP53,prostaglandin E2
A02 shMITF UP AND DOWN		valproic acid		chemical drug		0.319	0.00211	ATF4,BDNF,CD151,CD83,CDCA7,CDKN1A,CENPM,CHKA,CYP1B1,CYR61,DHCR7,ELOVL6,FRMD6,FSCN1,GADD45B,HMGCS1,HMOX1,IL6,INSIG2,JUN,LIMA1,LOXL3,MRPS2,MYOF,PLAT,PRSS23,PSMB10,PTGS2,SEL1L3,SEMA3C,SERPINH1,THBS1,	CAT,CEBPA,CEBPB,CREB1,CREBBP,CTNNB1,Creb,EP300,ESR1,ESR2,Gsk3,JUN,LEP,NFKBIA,NFkB (complex),PPARG,RELA,STAT1,STAT3,TP53,beta-estradiol,valproic acid
A02 shMITF UP AND DOWN		bee venom		chemical - endogenous non-mammalian		1.061	0.00211	CXCL8,IL11,ITGAV,JUN,MYH9,NR4A2,PTGS2,RCAN1,RGS1,RGS2,TSC22D1,	Akt,CDKN2A,Creb,EGR1,FOXO1,HIF1A,JUN,MAPK8,MYC,Mapk,NFE2L2,NFKBIA,NFkB (complex),PPARG,RELA,SP1,STAT3,TP53,bee venom
A02 shMITF UP AND DOWN		losartan potassium		chemical drug	Inhibited	-2.062	0.00211	ATF4,CAV1,CST3,CTGF,CXCL8,IL6,ITGAV,PLCB1,PTGS2,TGFBR2,VEGFA,	AGT,CREB1,Creb,EGR1,FOXO1,HIF1A,JUN,LDL,NFE2L2,NFKBIA,NFkB (complex),P38 MAPK,PI3K (complex),PPARG,RELA,SMAD3,SMAD4,STAT1,STAT3,TGFB1,TP53,losartan potassium
A02 shMITF UP AND DOWN		cocaine		chemical drug		1.239	0.00211	BDNF,CXCL8,DUSP5,ENO2,FRMD6,GADD45B,IL6,IRS2,JUN,SEC24A,SERTAD1,SLC16A10,SPAG4,THBS1,VEGFA,	ATF2,CEBPB,CREB1,CREBBP,CREM,CTNNB1,Creb,ELK1,EP300,JUN,MAPK3,NFKBIA,NFkB (complex),P38 MAPK,PPARG,RELA,STAT3,TP53,cocaine,norepinephrine
A02 shMITF UP AND DOWN		BAPTA-AM		chemical reagent		-1.938	0.00213	CDKN1A,CXCL8,IL6,JUN,PTGS2,S100B,SOCS2,	BAPTA-AM,Creb,EGR1,HIF1A,JUN,MAPK1,MAPK8,Mapk,NFE2L2,NFKBIA,NFkB (complex),PPARG,PRKCE,RELA,SP1,SRC,STAT1,STAT3
A02 shMITF UP AND DOWN		chloroquine		chemical drug		0.387	0.00213	APP,CTSD,CXCL8,IL6,NT5E,PRNP,RCAN1,	26s Proteasome,APP,FN1,FOXO1,FOXO3,HDAC2,HIF1A,IGF1,JUN,NFKBIA,NFkB (complex),NOTCH1,RARB,RELA,RET,SMAD3,SP1,STAT3,TP53,chloroquine
A02 shMITF UP AND DOWN		phenacetin		chemical drug		1.195	0.00213	ABCC2,ANXA1,ANXA2,IER3,IGFBP1,S100A10,TNFRSF12A,
A02 shMITF UP AND DOWN		TCF4		transcription regulator	Activated	2.015	0.00215	CDKN1A,DCT,DKK1,JUN,MIA,MITF,TYRP1,VCAN,WISP2,	CTNNB1,FOXM1,NFkB (complex),SMAD3,SMAD4,STAT3,TCF4
A02 shMITF UP AND DOWN		TCF7L2		transcription regulator		1.342	0.00215	CDKN1A,CTGF,ERBB3,IRS1,IRS2,PPARGC1A,RNASE4,SNAI2,VEGFA,	AR,CTNNB1,E2F1,EGR1,FOXM1,FOXO1,FOXO3,FOXO4,HIF1A,INS,Insulin,NCOR1,NFkB (complex),NR1I2,PPARA,PPARG,SIRT1,SMAD3,SMAD4,SP1,STAT3,TCF7L2,TP53
A02 shMITF UP AND DOWN		phenobarbital		chemical drug		0.056	0.00215	ABCB4,ABCC2,BDNF,CDKN1A,CYP1B1,CYP27A1,CYP4B1,GADD45B,PAPSS2,	CAT,CREB1,Creb,NFE2L2,NFKBIA,NFkB (complex),NR1I2,NR1I3,Pkc(s),RELA,STAT1,STAT3,TP53,phenobarbital
A02 shMITF UP AND DOWN		NDRG1	3.424	kinase	Activated	2.42	0.00227	CXCL1,CXCL5,CXCL8,JUN,SNAI2,VEGFA,	CTNNB1,EGR1,EIF2AK3,FOS,JUN,Jnk,MYC,NDRG1,NFkB (complex),RELA,SMAD3,SMAD4,SMAD7,SP1,SRF,STAT3,Smad,TP53
A02 shMITF UP AND DOWN		NFATC2		transcription regulator		0.647	0.00231	ACP5,CDKN1A,CITED2,IRF4,MERTK,PLAT,PLK2,PTGS2,RCAN1,RGS1,RGS2,SLC3A2,SOCS2,TSC22D1,	CREB1,Calcineurin protein(s),HDAC4,IL2,IL4,IL6,JUN,NFATC2,NFkB (complex),NR3C1,Nfat (family),Nfatc,RELA,SP1,STAT3,STAT5A,STAT6,TNF,TP53
A02 shMITF UP AND DOWN		THRA		ligand-dependent nuclear receptor		-1.353	0.00231	ANGPTL4,APP,ATF4,CDKN1A,CTSH,HMOX1,IL6,JUN,MBP,POR,SLC6A12,	Akt,BDNF,CREBBP,Creb,EGR1,ELK1,FOXO1,HIF1A,JUN,NFE2L2,NFKBIA,NFkB (complex),NR3C1,PPARA,PPARG,PRKCE,RELA,SREBF1,STAT1,STAT3,THRA,TP53
A02 shMITF UP AND DOWN		KCNE3		ion channel			0.00237	APOLD1,CA8,CHKA,CSRNP1,IRF4,NR4A2,PTGS2,TNFAIP6,
A02 shMITF UP AND DOWN		ATP-gamma-S		chemical reagent			0.0024	BTG1,CD83,CXCL8,IL6,IL7R,IRF4,PTGS2,TGFA,THBS1,	ATP-gamma-S,CEBPB,CREBBP,Creb,IFNG,IL12 (complex),IL2,JUN,NFKBIA,NFkB (complex),NR3C1,P38 MAPK,RELA,SP1,STAT1,STAT3,STAT5A,TNF,TP53
A02 shMITF UP AND DOWN		RABL6		other		-1.667	0.0024	ATXN1,AURKB,CDC25A,CDK2,FRMD4A,HMOX1,PMAIP1,SERPINH1,TMEM97,
A02 shMITF UP AND DOWN		ETV5		transcription regulator		0.896	0.00246	ALCAM,CDH2,FOXM1,FXYD5,ITGB1,SNAI2,TWIST1,
A02 shMITF UP AND DOWN		HOXC6		transcription regulator	Activated	2.449	0.00246	DCN,ERRFI1,MEGF10,MME,RUNX1,SLC1A3,SLC44A1,
A02 shMITF UP AND DOWN		brefeldin A		chemical - endogenous non-mammalian		-0.261	0.00246	APP,GADD45B,HLA-B,HMOX1,PRNP,PTGS2,THBS1,	APOE,CREB1,Creb,F2R,IL6,JUN,Mapk,NFE2L2,NFkB (complex),Nr1h,PPARG,RELA,SP1,SREBF1,STAT3,brefeldin A,cholesterol
A02 shMITF UP AND DOWN		GRP		growth factor	Activated	2.205	0.00252	CXCL8,JUN,PRKCA,PTGS2,VEGFA,	Creb,EGR1,GNAQ,GRP,HIF1A,JUN,Mapk,NFE2L2,NFKBIA,NFkB (complex),Nfat (family),PPARG,PRKCD,RELA,SP1,SRC,STAT3,lysophosphatidic acid
A02 shMITF UP AND DOWN		IPMK		kinase	Activated	2.228	0.00252	CSRP1,CYR61,JUN,MYL6,TAGLN2,	AHR,Ca2+,Creb,EP300,IPMK,NOTCH1,SP1
A02 shMITF UP AND DOWN		AGN194204		chemical drug	Activated	2.335	0.00258	ADAM19,ANXA2,CDKN1A,CHKA,CSRP1,CST3,DHCR7,EMP1,IFITM3,IL7R,IRS2,LSS,PRNP,SCIN,SLC3A2,
A02 shMITF UP AND DOWN		ciprofloxacin		chemical drug		1.155	0.00265	APP,ASAH1,ATP6V1B2,ATP6V1C1,CTSD,GBA,IGF2BP3,MAN2B2,MYOF,PLXNB2,SGIP1,SRPR,
A02 shMITF UP AND DOWN		ANGPT2		growth factor		0.498	0.00265	ARHGEF2,CDKN1A,DBNL,HMGCS1,HMOX1,HSPA2,IL6,MAP4K5,PTGS2,RBM14,RCAN1,RDH10,TGFBR2,THBS1,TNFRSF12A,TNIK,TXNIP,	AMPK,ANGPT2,CREB1,Creb,EGR1,EP300,FOXO1,JUN,Mapk,NFE2L2,NFKBIA,NFkB (complex),P38 MAPK,PI3K (complex),PIK3R1,PPARG,PPARGC1A,SIRT1,SMAD3,STAT3
A02 shMITF UP AND DOWN		nifedipine		chemical drug		-1.129	0.00267	ATP2B4,BDNF,CTSL,IGFBP5,IL6,IRS1,NGF,PTGS2,VEGFA,	CREB1,Creb,FOS,FOXO1,IL6,JUN,NFE2L2,NFkB (complex),NR3C1,NR3C2,PPARA,PPARG,Pkc(s),RELA,SP1,STAT3,glucocorticoid,nifedipine,norepinephrine
A02 shMITF UP AND DOWN		JAK3		kinase		-0.279	0.00269	BCL6,CDK2,CDK6,IL6,IL7R,MAF,	CEBPB,ESR1,FOXP3,IL10,JAK3,JUN,MYC,NFKBIA,NFkB (complex),RELA,RNA polymerase II,SPI1,STAT1,STAT3,STAT5A,STAT5B,STAT6
A02 shMITF UP AND DOWN		SELP		transmembrane receptor		1.664	0.00269	CDKN1A,CXCL8,CYP1B1,IL6,PLAUR,PRKCD,	CD24,CEBPB,IFNG,IL2,IL6,JUN,NFKBIA,NFkB (complex),NR3C1,RELA,SELP,SP1,STAT3,STAT5A,lipopolysaccharide
A02 shMITF UP AND DOWN		androgen		chemical drug		-1.539	0.00276	BDNF,CA8,DHCR24,DNM1L,ENO2,ERBB3,GPT2,IGFBP5,JUN,PPAP2A,PTGS2,RUNX1,SDC4,SKP2,TWIST1,	AR,Akt,CTNNB1,Creb,EGR1,FOXM1,FOXO1,JUN,Mapk,NCOR1,NFE2L2,NFkB (complex),PPARG,RELA,SMAD3,SMAD4,SP1,SRC,STAT3,TP53,androgen
A02 shMITF UP AND DOWN		ATF5		transcription regulator			0.00276	APAF1,ID1,TXNIP,
A02 shMITF UP AND DOWN		HS6ST1		enzyme			0.00276	CXCL8,IL6,VEGFA,	CEBPB,ERK1/2,HS6ST1,JUN,RELA,SMAD3,TP53
A02 shMITF UP AND DOWN		ITGB1BP1	-1.52	transporter			0.00276	CDKN1A,HEY1,HEY2,	ITGB1BP1,MAML1,MYC,NFkB (complex),NOTCH1,RELA,SMAD3
A02 shMITF UP AND DOWN		L-type Calcium Channel		complex			0.00276	APOE,BDNF,ENPP1,	AHR,Ca2+,Creb,EP300,L-type Calcium Channel,NOTCH1,SP1
A02 shMITF UP AND DOWN		MAP3K10		kinase			0.00276	CXCL8,MAP3K11,SH3RF1,	Creb,EGR1,FOS,HIF1A,JUN,Jnk,MAP3K10,MAPK8,NFE2L2,RELA,STAT3
A02 shMITF UP AND DOWN		MDL 28170		chemical toxicant			0.00276	AHR,APP,PRNP,	CREB1,Creb,MAPT,MDL 28170,NFE2L2,NFkB (complex),PRNP,Pkc(s),RELA,TP53
A02 shMITF UP AND DOWN		MED28		other			0.00276	ACTG2,CNN2,TAGLN,
A02 shMITF UP AND DOWN		PLA2G2A		enzyme			0.00276	CXCL8,IL6,PTGS2,	APOA1,CDKN2A,EGR1,ERK,FOS,JUN,Jnk,MYC,NFKBIA,NFkB (complex),PLA2G2A,PPARG,RELA,SMAD3,SP1,SREBF1,STAT3,TP53,lysophosphatidylcholine
A02 shMITF UP AND DOWN		PNPLA8		enzyme			0.00276	FBXO32,HMOX1,NQO1,	ATF4,CEBPA,CEBPB,D-glucose,EGR1,FOS,FOXO1,FOXO3,JUN,Jnk,NFE2L2,PNPLA8,PPARG,RELA,SIRT1,STAT3,palmitic acid
A02 shMITF UP AND DOWN		PPM1A		phosphatase			0.00276	CDKN1A,ITGAV,ITGB1,	Creb,HIF1A,JUN,MAPK1,NFKBIA,NFkB (complex),P38 MAPK,PPM1A,SP1,STAT3
A02 shMITF UP AND DOWN		PPP1CA		phosphatase			0.00276	CDH2,CTGF,WWTR1,	HIF1A,JUN,MAPK1,NFkB (complex),PPP1CA,SP1,STAT3
A02 shMITF UP AND DOWN		RAD9A		enzyme			0.00276	CDC25A,CDKN1A,ITGB1,
A02 shMITF UP AND DOWN		SMAD1/5		group			0.00276	ID1,ID3,PLAUR,
A02 shMITF UP AND DOWN		WNT3		other			0.00276	CDKN1A,ITGA6,PTGS2,	CTNNB1,Creb,FOXM1,JUN,NFkB (complex),RELA,SMAD3,SMAD4,STAT3,WNT3,prostaglandin E2
A02 shMITF UP AND DOWN		asbestos		chemical toxicant			0.00276	CXCL8,JUN,TGFA,
A02 shMITF UP AND DOWN		fingolimod phosphate		chemical - endogenous mammalian			0.00276	CTGF,IL6,THBS1,	ATF2,Creb,ELK1,JUN,MAPK3,NFkB (complex),Nr1h,SREBF1,STAT1,STAT3,fingolimod phosphate
A02 shMITF UP AND DOWN		ketorolac		chemical drug			0.00276	CXCL8,IL6,PTGS2,	ATF1,CREB1,CTNNB1,Creb,HDAC4,IFNB1,JUN,NFKBIA,NFkB (complex),PPARA,PPARG,PTGS2,RB1,RELA,RNA polymerase II,STAT1,STAT3,TP53,dinoprost,ketorolac,prostaglandin E2
A02 shMITF UP AND DOWN		manidipine		chemical drug			0.00276	CXCL8,IL6,JUN,	Creb,JUN,NFKBIA,NFkB (complex),PRKCD,PRKCE,RELA,STAT1,manidipine
A02 shMITF UP AND DOWN		FBXO32	-1.561	enzyme		-1.424	0.00277	ALDH1A3,CADM1,CSRP2,HYOU1,IL6,ITGA3,PSEN2,PTGS2,PYCR1,RAB27A,
A02 shMITF UP AND DOWN		PRKCD	-1.656	kinase		1.23	0.00277	BIRC2,BNIP3,CDKN1A,CXCL8,GDF15,IL6,JUN,PLSCR1,PTGS2,VEGFA,	Akt,CREBBP,CTNNB1,Creb,EGR1,ELK1,FOXO1,HIF1A,JUN,Mapk,NFE2L2,NFKBIA,NFkB (complex),PPARG,PRKCD,RELA,SPHK1,STAT3,TP53,nitric oxide
A02 shMITF UP AND DOWN		aspirin		chemical drug		0.939	0.00277	ADRB2,CDK2,CDKN1A,CXCL1,CXCL8,GDF15,IL6,KITLG,PMAIP1,PTGS2,	AMPK,CEBPB,CREBBP,EGR1,EP300,HIF1A,IFNG,JUN,NFKBIA,NFkB (complex),PPARG,PPARGC1A,RELA,SIRT1,SP1,STAT3,TNF,TP53,aspirin
A02 shMITF UP AND DOWN		CD44		enzyme	Activated	2.047	0.00281	ADRB2,BIRC2,CDKN1A,COL5A2,IL6,ITGA3,ITGAV,JUN,LAMB1,LAMC1,LIMS2,PMEPA1,PPAP2B,SDC4,THBS1,ZYX,	CD44,CEBPB,CSF1,CTNNB1,ELK1,HDAC2,IFNG,IL1B,JUN,NFkB (complex),RELA,SMAD3,SMAD4,SMAD7,SRF,STAT1,STAT3,Smad
A02 shMITF UP AND DOWN		BIRC2	1.983	enzyme		1.732	0.00283	BIRC7,CXCL1,CXCL8,IL6,	ATF2,BIRC2,FOXO3,IKBKB,JUN,MAP3K5,NFE2L2,NFKBIA,NFkB (complex),PPARG,RELA,SP1,STAT3,TP53,TRAF2,XIAP
A02 shMITF UP AND DOWN		D609		chemical reagent		-0.243	0.00283	CXCL8,IL6,JUN,PTGS2,	ATF2,Akt,Creb,D609,EGR1,ELK1,FOXO1,JUN,MAPK3,Mapk,NFE2L2,NFKBIA,NFkB (complex),PI3K (complex),PPARG,PRKCE,RELA,SMAD3,STAT1,STAT3
A02 shMITF UP AND DOWN		NUMB		other		-0.686	0.00283	APP,CDKN1A,HEY1,HEY2,	APP,HIF1A,JUN,MAML1,MYC,NFkB (complex),NOTCH1,NUMB,RELA,SMAD3
A02 shMITF UP AND DOWN		PYCARD		transcription regulator			0.00283	CDKN1A,CXCL8,IL6,PTGS2,	CREBBP,Creb,FOS,FOXO1,HIF1A,IL1A,JUN,MYC,Mapk,NFE2L2,NFKBIA,NFkB (complex),NOS2,PPARG,PYCARD,RELA,TP53,XIAP
A02 shMITF UP AND DOWN		S100B	1.675	other			0.00283	APP,CDKN1A,JUN,SCG2,	AGER,AHR,Ca2+,Creb,EP300,JUN,NFE2L2,NFKBIA,NFkB (complex),NOTCH1,PPARG,PRKCD,RELA,S100B,SMAD3,SP1,STAT3,TP53,nitric oxide
A02 shMITF UP AND DOWN		SP2		transcription regulator			0.00283	CDKN1A,CEACAM1,PRKCD,SERPINH1,
A02 shMITF UP AND DOWN		beta-1,3-glucan		chemical drug		1	0.00283	IL6,ITGAV,TGFA,VEGFA,	Creb,ERK,FOXO1,JUN,NFE2L2,NFKBIA,NFkB (complex),P38 MAPK,PI3K (complex),PPARG,RELA,SMAD3,STAT3,beta-1,3-glucan
A02 shMITF UP AND DOWN		glutamyl-Se-methylselenocysteine		chemical - endogenous mammalian		-1	0.00283	ID1,JUN,PLAUR,TIMP3,
A02 shMITF UP AND DOWN		gossypol		chemical drug		0.254	0.00283	ATF4,CXCL1,CXCL8,PMAIP1,	BCL2,CEBPA,FOS,FOXM1,HIF1A,MYC,NFKBIA,NFkB (complex),RELA,TP53,gossypol
A02 shMITF UP AND DOWN		miR-18a-5p (and other miRNAs w/seed AAGGUGC)		mature microrna		-1.131	0.00283	CDKN1A,CTGF,E2F3,THBS1,	CTNNB1,JUN,MYC,RELA,SNAI1,STAT3,miR-18a-5p (and other miRNAs w/seed AAGGUGC)
A02 shMITF UP AND DOWN		SMARCA2		transcription regulator		-0.64	0.00283	CDK2,COL11A1,DCT,MYLK,PMEL,TAGLN,TYRP1,	EP300,HDAC2,RELA,SMARCA2,STAT3,TP53,TP63
A02 shMITF UP AND DOWN		IKZF1		transcription regulator	Inhibited	-2.164	0.00289	ADAM19,AXL,BCL6,CDK6,CDKN1A,EMP1,IL7R,KITLG,LHFP,PRNP,RUNX1,SERPINH1,SLC27A3,	IKZF1,IL2,NFkB (complex),NR3C1,SP1,STAT3,STAT5A
A02 shMITF UP AND DOWN		PLG		peptidase		1.816	0.00296	BDNF,CAV1,CNN2,CYR61,GULP1,IL6,MERTK,PTGS2,RAC2,	APOA1,ATF2,CREB1,Creb,EGR1,F2R,HGF,JUN,NFKBIA,NFkB (complex),NOTCH1,P38 MAPK,PLG,RELA,SMAD2,SMAD3,SP1,SREBF1,STAT3,VEGFA
A02 shMITF UP AND DOWN		TGFBR1		kinase		1.913	0.00296	AHR,CDKN1A,CTGF,HEY1,HMOX1,RUNX1,SNAI2,TAGLN,TGFBI,	AR,CTNNB1,FOXO1,HIF1A,KLF4,PPARG,RB1,RELA,RHOA,SMAD2,SMAD3,SMAD4,SMAD7,SP1,SRF,STAT3,Smad,TGFB1,TGFBR1,TP53
A02 shMITF UP AND DOWN		apigenin		chemical - endogenous non-mammalian		-0.436	0.00296	CDK2,CDK6,CDKN1A,CKMT2,CXCL8,HMOX1,IL6,PTGS2,TAGLN,	AMPK,CAT,CREB1,Creb,EGR1,EP300,HIF1A,JUN,Mapk,NFE2L2,NFKBIA,NFkB (complex),PIK3R1,PPARG,PPARGC1A,RELA,SIRT1,SP1,STAT1,STAT3,TP53,apigenin,reactive oxygen species
A02 shMITF UP AND DOWN		GH1		growth factor		0.203	0.00298	ANGPTL4,APOE,ATF4,ERBB3,FTH1,ID1,ID3,IGFBP1,IGFBP5,IL6,JUN,SLC2A1,SOCS2,STC1,TFF3,TNFRSF1A,TSC22D1,	AR,CTNNB1,ERBB2,ESR1,ESR2,FOS,FOXO1,GH1,HIF1A,Ins1,JUN,MYC,NFkB (complex),PPARA,PPARG,PRL,RELA,SP1,SREBF1,STAT1,STAT3,STAT5A,STAT5B,TP53
A02 shMITF UP AND DOWN		APC		enzyme		-0.873	0.003	CDH2,CDKN1A,ID1,ID3,IGFBP5,IL6,PRKCA,PTGS2,SNAI2,TFF3,VEGFA,	APC,CDKN1A,CEBPA,CTNNB1,Creb,FOXM1,FOXO1,Gsk3,HIF1A,JUN,MTOR,MYC,NFkB (complex),NR3C1,RAC1,RB1,RELA,SMAD3,SMAD4,STAT3,TP53
A02 shMITF UP AND DOWN		Calcineurin protein(s)		complex		0.566	0.00301	BDNF,CKMT2,NR4A2,PPARGC1A,PTGS2,RCAN1,RGS2,RNF128,	AR,CEBPB,CREB1,CREBBP,CREM,Calcineurin protein(s),Creb,HDAC4,HIF1A,JUN,NFATC2,NFKBIA,NFkB (complex),Nfat (family),P38 MAPK,RUNX2,STAT1,STAT3
A02 shMITF UP AND DOWN		FOSL1		transcription regulator		-0.088	0.00301	ADM,AXL,CXCL8,IL6,JUN,PLAUR,SERPINE2,SNAI2,	FOS,FOSL1,JUN,NFE2L2,NFkB (complex),RELA,SP1
A02 shMITF UP AND DOWN		MAP3K7	1.507	kinase		0.14	0.00301	CD14,CXCL8,HMOX1,IL6,ITGB1,JUN,PTGS2,RGS2,	ATF2,Creb,ELK1,FOS,JUN,MAP3K7,MAPK10,MAPK3,MYC,Mapk,NFE2L2,NFkB (complex),PPARG,RELA,SP1,STAT3,TAB1,TP53
A02 shMITF UP AND DOWN		mir-223		microrna		1.646	0.0031	ALCAM,EMP1,FNIP2,HMGCS1,IL6,LY96,MYOF,NQO1,RAB38,S100A6,SCARB1,TGFBI,
A02 shMITF UP AND DOWN		ACKR3		g-protein coupled receptor			0.0031	ADM,AXL,CDKN1A,IGFBP7,RRAS,	ACKR3,CXCR4,HIF1A,JUN,STAT3,TP53
A02 shMITF UP AND DOWN		FHL2	1.653	transcription regulator		0.689	0.0031	CTSD,CXCL8,FHL2,MITF,TAGLN,	ARNT,BRCA1,CREBBP,CTNNB1,Creb,EP300,FHL2,FN1,HIF1A,JUN,MAPK1,MYC,NFkB (complex),PPARG,RELA,SMAD3,SP1,STAT3,TP53,VHL
A02 shMITF UP AND DOWN		KL		enzyme		-1.406	0.0031	AXL,MERTK,MITF,TYRO3,VEGFA,
A02 shMITF UP AND DOWN		PSMD10		transcription regulator		1	0.0031	CDK2,CDKN1A,CXCL1,CXCL8,IL6,	CDKN2A,CEBPA,CEBPB,CTNNB1,E2F1,FOXM1,FOXO3,HIF1A,JUN,MYC,NFKBIA,NFkB (complex),PPARG,PSMD10,RB1,RELA,SNAI1,SP1,STAT3,TP53
A02 shMITF UP AND DOWN		TIMP1		cytokine		1.342	0.0031	CDKN1A,MME,PLAT,PLAUR,TIMP3,	NFkB (complex),PTK2,SMAD3,TIMP1
A02 shMITF UP AND DOWN		mir-126		microrna			0.0031	IRS1,MITF,PLK2,TAGLN2,VEGFA,
A02 shMITF UP AND DOWN		streptozocin		chemical drug		0.352	0.00316	ATP1B1,CTGF,ELOVL6,FBXO32,HMOX1,IGFBP1,INSIG2,IRS1,IRS2,NQO1,NT5E,PPARGC1A,PTGS2,S100B,SLC2A3,TNFRSF1A,VEGFA,	AKT1,AR,CREB1,Creb,FOXO1,HIF1A,IGF1,Insulin,JUN,LEP,NFKBIA,NFkB (complex),P38 MAPK,PPARA,PPARG,PPARGC1A,RELA,SP1,STAT3,TP53,streptozocin
A02 shMITF UP AND DOWN		5-fluorouracil		chemical drug		0.855	0.0032	ANXA2,ATF4,BIRC2,BNIP3,CDK2,CDKN1A,GDF15,GOT2,HNRNPC,HSPE1,MVP,PTGS2,RPS29,SERPINB6,SUB1,TGFA,THBS1,TNFRSF12A,TSC22D1,	5-fluorouracil,AR,Akt,CEBPA,Creb,EGR1,ETS1,FOXM1,FOXO1,HIF1A,JUN,MAPK8,MYC,NFE2L2,RELA,SP1,STAT1,STAT3,TP53,TP63,caspase
A02 shMITF UP AND DOWN		NR3C2		ligand-dependent nuclear receptor		-0.239	0.00326	ATP1B1,CTGF,DDIT4,IL6,KLF9,LYST,NR4A2,PTGS2,RGS2,SEMA3C,VEGFA,	CREBBP,CTNNB1,Creb,EP300,FOS,FOXO3,JUN,NFkB (complex),NR1I2,NR3C1,NR3C2,Nr1h,PPARG,RELA,TP53,corticosterone,glucocorticoid,spironolactone
A02 shMITF UP AND DOWN		fluoxetine		chemical drug		-1.011	0.00328	ASAH1,BDNF,HTR2B,IL6,LSS,MITF,NME2,SLC2A3,TAGLN,	5-hydroxytryptamine,ADRA1B,ADRA1D,CEBPB,CREB1,CREBBP,CREM,CTNNB1,Creb,EP300,FOXO3,NFKBIA,NFkB (complex),PPARG,STAT1,STAT3,TP53,fluoxetine
A02 shMITF UP AND DOWN		KLF6		transcription regulator		1.111	0.00338	CDH2,CDKN1A,CXCL8,NR2F1,PMAIP1,PTGS2,SERPINH1,VEGFA,	Akt,CREBBP,CTNNB1,EGR1,FOXM1,FOXO1,HIF1A,JUN,KLF6,NFE2L2,NFKBIA,NFkB (complex),PI3K (complex),PPARG,RELA,SMAD3,SMAD4,SP1,STAT3,TP53
A02 shMITF UP AND DOWN		TFAP2C	2.294	transcription regulator		-0.552	0.00338	AIFM1,ALCAM,CDKN1A,CTGF,MBP,RASA1,SEMA3B,THBS1,
A02 shMITF UP AND DOWN		bisindolylmaleimide I		chemical - kinase inhibitor		-1.2	0.00354	CDKN1A,CTGF,CXCL8,E2F3,GDF15,HMOX1,IL6,PRKCA,PRKCD,PTGS2,VEGFA,	CEBPB,CREB1,Creb,EGR1,ELK1,ERK,JUN,NFE2L2,NFkB (complex),PPARG,Pkc(s),RELA,SMAD3,SP1,SRC,STAT3,TP53,bisindolylmaleimide I,norepinephrine
A02 shMITF UP AND DOWN		ADCYAP1		other		0.551	0.00355	BDNF,COL5A1,COL5A2,ID3,IER3,IL6,KCNN4,MME,NQO1,POR,S100A10,SCARB1,SCG2,SERPINE2,SLC1A3,SLC2A1,TGFBI,TSC22D1,TUBB2B,	ADCYAP1,AR,CEBPB,CTNNB1,Creb,EGFR,ESR2,FOS,JUN,MAPT,MYC,NFkB (complex),PPARG,PRL,SMAD3,SP1,STAT3,STAT5A,STAT5B,TP53,cyclic AMP,estrogen,estrogen receptor
A02 shMITF UP AND DOWN		Creb		group		1.229	0.00355	ADM,ARPC5,BDNF,CD14,CDKN1A,CSRP1,CXCL8,EIF4EBP2,FSCN1,IER3,IL11,IL6,JUN,MITF,PLAT,PPARGC1A,PTGS2,RGS2,VEGFA,	CGA,CREB1,CREBBP,CTNNB1,Creb,EP300,FOXM1,FOXO1,JUN,MYC,NFkB (complex),NOTCH1,PPARA,PPARG,RELA,SMAD3,SMAD4,SP1,STAT3
A02 shMITF UP AND DOWN		BMP4		growth factor	Activated	2.243	0.00358	CDK2,CDKN1A,CYR61,HEY1,ID1,ID3,IL6,JUN,MITF,SCARB1,SNAI2,TAGLN,VEGFA,	BMP4,CEBPB,Creb,EP300,ERK,ERK1/2,JUN,Mapk,NFE2L2,NFkB (complex),NOTCH1,PPARG,RELA,RUNX2,SMAD1,SMAD3,SP1,STAT3,Smad,TP53
A02 shMITF UP AND DOWN		Nr1h		group		-1.957	0.00358	APOE,ATP1B1,CAV1,CXCL1,CXCL8,IL6,INSIG2,MERTK,PPARGC1A,PTGS2,SCARB1,THBS1,TIMP3,	ABCA1,APP,CEBPB,FOXO1,FOXO3,HIF1A,Insulin,JUN,NFE2L2,NFkB (complex),NOTCH1,Nr1h,PPARA,PPARG,RELA,SIRT1,SP1,SREBF1,SREBF2,STAT3,cholesterol,palmitic acid
A02 shMITF UP AND DOWN		salmonella minnesota R595 lipopolysaccharides		chemical - endogenous non-mammalian		1.906	0.00361	AXL,CD83,CXCL1,CXCL5,CXCL8,GDF15,IL6,JUN,MAFF,PTGS2,SLC7A2,TSC22D1,	CDKN2A,CEBPB,EGR1,ERK1/2,FOS,HMGB1,JUN,Jnk,MYC,NFKBIA,NFkB (complex),NR3C1,PPARG,RELA,SMAD3,SP1,STAT3,TP53,salmonella minnesota R595 lipopolysaccharides
A02 shMITF UP AND DOWN		TCOF1		transporter			0.00362	ADM,AK4,ANXA2,BNIP3,NDRG1,RASA1,S100A16,SLC2A1,TULP4,
A02 shMITF UP AND DOWN		GW501516		chemical drug		0.388	0.00365	ACSL4,ANGPTL4,CDKN1A,COL5A1,IGFBP1,IGFBP5,PLAT,PPARGC1A,THBS1,VEGFA,	AMPK,CTNNB1,EGR1,EP300,FOS,FOXO1,GW501516,Ins1,JUN,MYC,NFKBIA,NR3C1,PPARA,PPARD,PPARG,PPARGC1A,RELA,SIRT1,SNAI1,SREBF1,STAT3
A02 shMITF UP AND DOWN		L-glutamic acid		chemical - endogenous mammalian		1.735	0.00365	APP,BDNF,CDH2,CDKN1A,GADD45B,JUN,MAP1B,PPARGC1A,PTGS2,SLC1A3,	CEBPB,CREB1,CREBBP,CREM,Creb,JUN,L-glutamic acid,LEP,MAPT,Mapk,NFE2L2,NFkB (complex),PPARG,Pkc(s),RELA
A02 shMITF UP AND DOWN		CDK9		kinase		1.977	0.00369	ANKRD37,CDKN1A,CXCL8,IL6,PPARGC1A,RUNX1,STC2,	CCNT1,CDK9,CEBPB,CREBBP,E2F1,EP300,FOXO3,MYC,NOTCH1,P-TEFb,PPARG,RB1,RELA,RNA polymerase II,SP1,TP53
A02 shMITF UP AND DOWN		BID		other		0.152	0.00372	CTSD,CTSH,CXCL8,IL6,	Akt,BAX,BID,EGR1,FOXO1,JUN,NFE2L2,NFKBIA,NFkB (complex),RELA,STAT3,TP53,XIAP
A02 shMITF UP AND DOWN		L-685,458		chemical - protease inhibitor		-1.934	0.00372	APP,HEY1,ID1,NR2F2,	L-685,458,MAML1,MYC,NFkB (complex),NOTCH1,RELA,SMAD3
A02 shMITF UP AND DOWN		MAP3K5	1.562	kinase			0.00372	CDKN1A,CXCL8,HMOX1,IL6,	ATF1,ATF2,Creb,FOXO1,FOXO3,HIF1A,JUN,MAP3K5,MAP3K7,MAPK8,Mapk,NFE2L2,NFKBIA,NFkB (complex),PDPK1,PPARG,RELA,SNAI1
A02 shMITF UP AND DOWN		MUC4		other		1.951	0.00372	CDH2,CDKN1A,ERBB3,TWIST1,	Akt,CTNNB1,EGR1,ERBB2,ESR2,FOS,FOXO1,HIF1A,MUC4,NFE2L2,RELA,STAT3
A02 shMITF UP AND DOWN		NREP	1.99	other		0.747	0.00372	ITGA3,TAGLN,TGFBR2,VEGFA,
A02 shMITF UP AND DOWN		PD 169316		chemical - kinase inhibitor		-1.091	0.00372	CDKN1A,PPARGC1A,PTGS2,TIMP3,	AR,Akt,Creb,EGR1,FOXO1,Hsp27,JUN,NFE2L2,NFKBIA,NFkB (complex),P38 MAPK,PD 169316,PI3K (complex),RELA,SMAD2,SMAD3,SMAD4,SP1,STAT3,Smad
A02 shMITF UP AND DOWN		ZC3H14		other		1	0.00372	CITED2,MERTK,PLAT,TSC22D1,
A02 shMITF UP AND DOWN		decursin		chemical - endogenous non-mammalian			0.00372	AIFM1,CDK2,CDK6,CDKN1A,	CCND1,Creb,ETS1,HIF1A,JUN,MAPK8,NFE2L2,RB1,RELA,SP1,STAT1,TP63,caspase,decursin
A02 shMITF UP AND DOWN		dipyridamole		chemical drug			0.00372	BDNF,HMOX1,IL6,PTGS2,	5-hydroxytryptamine,CREBBP,CTNNB1,Creb,EP300,FOXO3,HIF1A,JUN,NFE2L2,NFKBIA,NFkB (complex),PPARG,RELA,SPP1,STAT1,STAT3,TP53,dipyridamole,nitric oxide
A02 shMITF UP AND DOWN		helenalin		chemical - endogenous non-mammalian		-1	0.00372	ATF4,CXCL1,CXCL5,IL6,	CREBBP,HIF1A,NFKBIA,NFkB (complex),RELA,TP53,helenalin
A02 shMITF UP AND DOWN		indirubin		chemical drug		-1	0.00372	BIRC2,CYR61,IGFBP1,JUN,	CREBBP,HIF1A,JUN,NFKBIA,NFkB (complex),PPARG,RELA,SP1,TP53,indirubin
A02 shMITF UP AND DOWN		isoprenaline		chemical drug		1	0.00372	CTGF,NGF,NR4A2,SLC2A1,	AGT,CEBPB,CREB1,Creb,EGR1,ERK,JUN,PPARG,RELA,SMAD3,STAT3,cyclic AMP,isoprenaline
A02 shMITF UP AND DOWN		superoxide		chemical - endogenous mammalian			0.00372	CAV1,HMOX1,ID3,PTGS2,	CEBPB,CREBBP,CTNNB1,Creb,EP300,ERK1/2,HIF1A,JUN,NADPH oxidase,NFKBIA,NFkB (complex),P38 MAPK,RELA,Ras,SMAD3,SP1,STAT3,TP53,superoxide
A02 shMITF UP AND DOWN		ARRB2		other		-1.967	0.00378	ADRB2,ARRB1,IL6,PTGS2,VEGFA,	ARRB2,CEBPB,Creb,EGR1,ERK1/2,F2R,IGF1R,JUN,Mapk,NFE2L2,NFkB (complex),NR3C1,PPARG,RELA,SMAD3,SP1,SRC,STAT3,TP53
A02 shMITF UP AND DOWN		PGF		growth factor		1.925	0.00378	ANGPTL4,BIRC2,CXCL8,DCN,IL6,	ATF2,Akt,CEBPB,Creb,EGR1,ELK1,ERK1/2,FOXO1,JUN,MAPK3,Mapk,NFE2L2,NFkB (complex),PGF,PPARG,RELA,SMAD3,STAT3,TP53,nitric oxide
A02 shMITF UP AND DOWN		TWIST2		transcription regulator		0.068	0.00378	CDH2,CDKN1A,MAF,SNAI2,TWIST1,	CTNNB1,JUN,MYC,RELA,SNAI1,STAT3,TWIST2
A02 shMITF UP AND DOWN		anakinra		biologic drug		-1.067	0.00378	ABCC2,HMOX1,IL6,PHB,PTGS2,	CEBPB,FOS,IL1A,IL1B,IL6,JUN,NFKBIA,NFkB (complex),RELA,SP1,STAT3,anakinra
A02 shMITF UP AND DOWN		imipramine		chemical drug		-1.486	0.00378	ASAH1,BDNF,LSS,SLC2A3,TAGLN,	ADRB,CEBPB,CREB1,CREBBP,CREM,CRTC1,Creb,JUN,MECP2,NFkB (complex),SP1,imipramine
A02 shMITF UP AND DOWN		mir-22		microrna		-0.6	0.00378	ARRB1,CDKN1A,CYR61,ERBB3,RGS2,	Akt,EGR1,FOXO1,NFE2L2,RELA,STAT3,mir-22
A02 shMITF UP AND DOWN		xanthohumol		chemical - endogenous non-mammalian			0.00378	ANXA1,CKMT2,HMOX1,LY96,NQO1,
A02 shMITF UP AND DOWN		zoledronic acid		chemical drug		0.829	0.00378	CXCL8,CYR61,DKK1,IL6,PTGS2,	ATF2,CEBPB,CREB1,CTNNB1,EGR1,ERK1/2,HMGB1,JUN,MYC,NFkB (complex),NOTCH1,PPARA,PPARG,RB1,RELA,SMAD3,SNAI1,STAT3,TP53,VEGFA,Vegf,fluvastatin,zoledronic acid
A02 shMITF UP AND DOWN		INHBA		growth factor		0.882	0.00379	ADRB2,AMMECR1,CDC25A,CDKN1A,CTGF,CXCL8,GULP1,IL6,KCMF1,LOX,MAF,NAV3,NR4A2,PLOD2,TAGLN,VEGFA,	CDKN1A,CEBPB,Creb,E2F1,ERK1/2,FOXO3,IL1,INHBA,JUN,MYC,NFkB (complex),PPARG,RB1,RELA,SMAD3,SP1,STAT3,TP53,cyclic AMP
A02 shMITF UP AND DOWN		INSIG1		other		1.929	0.00384	ACSL4,APOE,DHCR24,DHCR7,ELOVL6,HMGCS1,IL6,IRS2,LSS,RAB27A,SCARB1,	ESR1,ESR2,INSIG1,NFE2L2,Nr1h,PPARG,PPARGC1A,RELA,SREBF1,SREBF2,STAT3,TP53,cholesterol
A02 shMITF UP AND DOWN		TET2		other		0.905	0.00384	AHNAK,ANXA2,CA8,CPN1,IFITM3,LHFP,MAFF,RGS1,RND3,SLC20A1,TGFA,
A02 shMITF UP AND DOWN		lithium chloride		chemical drug		1.167	0.00384	AHR,APP,CDKN1A,DCN,DCT,DKK1,FSCN1,GDF15,HMOX1,PTGS2,VCAN,	APP,CREBBP,CTNNB1,HIF1A,IL10,IL6,JUN,MYC,NFKBIA,NFkB (complex),NOTCH1,RELA,RNA polymerase II,SNAI1,SP1,STAT3,TP53,lithium chloride
A02 shMITF UP AND DOWN		XBP1		transcription regulator		0.553	0.00396	APP,CXCL8,HMOX1,HSPA13,HYOU1,IL6,IRF4,KDELR3,PHLDA2,PRNP,RABAC1,RCN3,S100A6,SDF2L1,SRPR,VAMP2,WFS1,	APP,ATF6,CREBBP,Creb,HIF1A,HMGB1,Immunoglobulin,JUN,NFKBIA,NFkB (complex),NOTCH1,PRKCE,RELA,STAT1,STAT3,TP53,XBP1
A02 shMITF UP AND DOWN		diethylnitrosamine		chemical toxicant		-0.456	0.00399	CDKN1A,IGFBP1,IL1RAP,IL6,LHPP,PLSCR1,PPARGC1A,PRKCA,TRPV2,	CAT,Creb,JUN,NFKBIA,NFkB (complex),P38 MAPK,RELA,SP1,STAT1,STAT3,TNF,TP53,diethylnitrosamine
A02 shMITF UP AND DOWN		EGR1		transcription regulator		1.061	0.00403	CAV1,CDKN1A,CXCL8,GADD45B,GDF15,HMOX1,JUN,NDRG1,PEG10,PTGS2,PTRF,SNAI2,TGFBR2,THBS1,VEGFA,	ATF2,CEBPB,CREB1,CREBBP,CTNNB1,EGR1,ELK1,ERK,ESR1,FOS,HIF1A,JUN,MYC,NFKBIA,NFkB (complex),PPARG,RELA,SMAD3,SP1,STAT3,TP53,VEGFA
A02 shMITF UP AND DOWN		FOXA1		transcription regulator		-0.828	0.00412	ACTG2,ANXA1,ERBB3,IGFBP1,IL6,LHFP,NR4A2,PRNP,SNAI2,TAGLN,TFF3,TNFRSF12A,TNFSF12,	AR,FOS,FOXA1,JUN,NCOR1,NFkB (complex),NR3C1,Nr1h,RELA,SMAD3,SP1,STAT3,TP53,estrogen receptor
A02 shMITF UP AND DOWN		TNFRSF1A	1.637	transmembrane receptor		1.039	0.00416	CDH2,CDKN1A,CTGF,CXCL1,CXCL8,IL6,JUN,NQO1,TGFA,TNFRSF1A,VEGFA,	CEBPB,Creb,ERK1/2,FOS,IL6,JUN,NFKBIA,NFkB (complex),P38 MAPK,RELA,SMAD2,SMAD3,SMAD4,SP1,STAT3,TNF,TNFRSF1A,TP53,Tgf beta
A02 shMITF UP AND DOWN		di(2-ethylhexyl) phthalate		chemical toxicant		0.661	0.00418	CEACAM1,CXCL1,CXCL8,IGFBP1,JUN,POR,SPAG4,	CREBBP,HIF1A,NFKBIA,NFkB (complex),RELA,TP53,di(2-ethylhexyl) phthalate
A02 shMITF UP AND DOWN		PTPN11		phosphatase		-0.863	0.00422	ACSL4,CD14,CDKN1A,CXCL8,IL6,JUN,PERP,PLAUR,	ATF2,Creb,EGR1,ELK1,HIF1A,JUN,MAPK3,MAPK8,NFE2L2,NFKBIA,NFkB (complex),PRKCD,PTPN11,RELA,SP1,SPI1,SRC,STAT1,STAT3,STAT6
A02 shMITF UP AND DOWN		gefitinib		chemical drug		-1.982	0.00424	AURKB,CDK2,CTNNAL1,CXCL8,GADD45B,HMOX1,ID1,IGFBP5,PLAUR,PTGS2,SKP2,TIMP3,TWIST1,VEGFA,	AKT1,AR,CREB1,Creb,EGR1,EP300,ERBB3,FOXO1,HIF1A,JUN,MAPK8,NFE2L2,NFKBIA,NFkB (complex),PGR,PIK3R1,PPARG,PPARGC1A,RELA,SP1,SRC,TP53,gefitinib
A02 shMITF UP AND DOWN		1L-6-hydroxymethyl-chiro-inositol 2-(R)-2-O-methyl-3-O-octadecylcarbonate		chemical - kinase inhibitor			0.00427	GDF15,IL6,PTGS2,	1L-6-hydroxymethyl-chiro-inositol 2-(R)-2-O-methyl-3-O-octadecylcarbonate,CHUK,CREBBP,CTNNB1,Creb,EGR1,EP300,FOS,HIF1A,JUN,Jnk,NFKBIA,NFkB (complex),PPARG,RELA,SMAD3,SP1,STAT3,TP53
A02 shMITF UP AND DOWN		6-amino-4-(4-phenoxyphenylethylamino)quinazoline		chemical reagent			0.00427	APOE,ITGAV,ITGB1,	6-amino-4-(4-phenoxyphenylethylamino)quinazoline,JUN,NFKBIA,NFkB (complex),PPARG,RELA,SP1
A02 shMITF UP AND DOWN		8-oxo-7-hydrodeoxyguanosine		chemical - endogenous mammalian			0.00427	CXCL8,IL6,PTGS2,	8-oxo-7-hydrodeoxyguanosine,CEBPB,CTNNB1,HIF1A,IL1B,IL6,JUN,MYC,NFkB (complex),RAC1,RELA,SNAI1,SP1,STAT3,reactive oxygen species
A02 shMITF UP AND DOWN		FAT1	1.549	other			0.00427	IL6,JUN,PTGS2,	FAT1,FOS,JUN,MYC,NFkB (complex),RELA,SP1
A02 shMITF UP AND DOWN		GAL3ST1		enzyme			0.00427	ITGA6,ITGB1,MBP,	GAL3ST1,JUN,Laminin,RELA
A02 shMITF UP AND DOWN		GCS-100		chemical drug			0.00427	CDK6,CDKN1A,PMAIP1,	Akt,EGR1,FOXO1,GCS-100,NFE2L2,RELA,STAT3
A02 shMITF UP AND DOWN		MIA	2.64	other			0.00427	CDH2,MIA,PLAT,
A02 shMITF UP AND DOWN		PRDM16		transcription regulator			0.00427	CDKN1A,DCN,PPARGC1A,
A02 shMITF UP AND DOWN		S100A10	2.232	other			0.00427	ANXA2,IL6,S100A10,
A02 shMITF UP AND DOWN		S100a7a		other			0.00427	CXCL1,CXCL8,IL11,
A02 shMITF UP AND DOWN		capsazepine		chemical toxicant			0.00427	CXCL8,IL11,PTGS2,	CEBPB,EGR1,ERK1/2,FOS,Hsp27,JUN,Jnk,NFKBIA,NFkB (complex),RELA,SMAD3,SPI1,STAT1,STAT3,STAT6,TAC1,TP53,capsazepine
A02 shMITF UP AND DOWN		ganglioside GM1		chemical - endogenous mammalian			0.00427	APP,NGF,PTGS2,
A02 shMITF UP AND DOWN		levofloxacin		chemical drug			0.00427	CDKN1A,CXCL8,IL6,	FOXO1,HIF1A,Insulin,PPARA,PPARG,SP1,levofloxacin
A02 shMITF UP AND DOWN		miR-126a-3p (and other miRNAs w/seed CGUACCG)		mature microrna			0.00427	IRS1,TOM1,VEGFA,
A02 shMITF UP AND DOWN		orlistat		chemical drug			0.00427	CXCL8,SKP2,VEGFA,	CEBPB,ERK1/2,FASN,JUN,LPL,NFkB (complex),RELA,SMAD3,SP1,SREBF1,TP53,orlistat
A02 shMITF UP AND DOWN		pepstatin		chemical - protease inhibitor			0.00427	CAV1,CD151,STC2,
A02 shMITF UP AND DOWN		ponesimod		chemical drug			0.00427	CTGF,IL6,THBS1,
A02 shMITF UP AND DOWN		zinc sulfate		chemical drug			0.00427	COL5A1,HMOX1,IL6,	AKT1,AR,Creb,FOXO1,HMGB1,HMOX1,JUN,NFE2L2,NFkB (complex),PI3K (complex),PPARG,PPARGC1A,RELA,SMAD3,STAT3,TP53,zinc sulfate
A02 shMITF UP AND DOWN		2-methoxyestradiol		chemical - endogenous mammalian		0.456	0.0043	CAV1,ID1,IL6,LOX,PTGS2,SERPINE2,	2-methoxyestradiol,ARNT,ATF2,CAT,CREB1,EGR1,ERK,ESR2,FOS,HIF1A,JUN,NFKBIA,NFkB (complex),PPARG,RELA,SMAD3,STAT1,STAT3,TP53,VEGFA,VHL,estrogen,estrogen receptor
A02 shMITF UP AND DOWN		NFIB	1.613	transcription regulator			0.0043	CYP4B1,DCT,FHOD3,LOX,LZTS1,NT5E,
A02 shMITF UP AND DOWN		mir-146		microrna	Inhibited	-2.164	0.0043	CXCL8,IL6,MBP,NLGN1,PTGS2,RUNX1,	CCL5,CEBPB,CREBBP,HIF1A,IL6,JUN,NFKBIA,NFkB (complex),PPARG,REL,RELA,SP1,STAT3,TP53,TP63,TP73,mir-146
A02 shMITF UP AND DOWN		roscovitine		chemical drug		-0.97	0.0043	APP,CDC25A,CDK2,CDKN1A,CTGF,SKP2,	Akt,CDKN1A,CDKN2A,CEBPB,E2F1,EGR1,FOXO1,FOXO3,HIF1A,JUN,MYC,NFE2L2,NFKBIA,NFkB (complex),PPARG,Pka,RB1,RELA,SP1,STAT1,STAT3,TP53,roscovitine
A02 shMITF UP AND DOWN		STAT1		transcription regulator	Activated	2.151	0.00436	ALDH1A3,APOE,AXL,BCL6,BTG1,CD14,CDK2,CDKN1A,CEACAM1,CXCL8,IFITM3,IL6,JUN,LY96,PHACTR1,PMAIP1,PSMB10,PTGS2,RUNX1,S100A10,	CEBPB,CREBBP,EP300,FOS,HDAC2,IFNG,IL10,JUN,MYC,NFKBIA,NFkB (complex),PPARG,RELA,RNA polymerase II,SP1,SPI1,STAT1,STAT3
A02 shMITF UP AND DOWN		DYSF		other			0.0044	ANXA1,ANXA2,CD83,CTSH,ERRFI1,GPR137B,IDH3A,ITGB1,PRSS23,
A02 shMITF UP AND DOWN		TAC1		other		1.894	0.0044	CXCL8,CYR61,HMOX1,IL6,KITLG,MME,NGF,PLAT,PTGS2,	CEBPB,CTNNB1,Creb,EGR1,FOS,IL1,IL1A,JUN,Jnk,NFKBIA,NFkB (complex),NOTCH1,RB1,RELA,STAT1,STAT3,TAC1,TGFA,Vegf
A02 shMITF UP AND DOWN		mir-1		microrna		-1.97	0.0045	ANXA2,BDNF,FBXO32,GATAD2A,MYLK,RASA1,SH3BGRL3,SNAI2,TAGLN2,TRIM63,VEGFA,
A02 shMITF UP AND DOWN		INS		other		0.318	0.00451	ACADVL,CDKN1A,CTGF,ERBB3,IGFBP1,IGFBP5,IRS1,IRS2,JUN,PPARGC1A,SLC2A1,VEGFA,	AKT1,AR,ERK,ESR2,FOS,FOXO1,HIF1A,IGF1,INS,Insulin,JUN,NFkB (complex),PPARA,PPARG,PPARGC1A,RELA,SMAD3,SP1,STAT3,TP53,estrogen,estrogen receptor
A02 shMITF UP AND DOWN		ADAMTS12		peptidase	Inhibited	-2.219	0.00455	ALDH1A3,IL11,IL6,S100A6,TAGLN,
A02 shMITF UP AND DOWN		ARRB1	-2.117	other		-1	0.00455	ADRB2,CXCL8,IL6,PTGS2,SCARB1,	ARRB1,ATF2,Akt,Creb,EGR1,ELK1,F2R,FOXO1,JUN,MAPK10,MAPK3,NFE2L2,NFkB (complex),PI3K (complex),RELA,SMAD3,SP1,STAT3,TP53
A02 shMITF UP AND DOWN		GNAQ		enzyme			0.00455	CXCL8,PLCB1,PRKCD,PTGS2,VEGFA,	CREB1,Creb,FOXO1,GNAQ,JUN,Mapk,NFE2L2,NFKBIA,NFkB (complex),PI3K (complex),PPARG,PRKCE,Pkc(s),RELA,SMAD3,SP1,STAT1,STAT3
A02 shMITF UP AND DOWN		LRP1		transmembrane receptor		1.009	0.00455	APP,CDH2,ITGB1,PTGS2,SLC2A3,	ATF2,CTNNB1,Creb,ELK1,FN1,FOXO1,HIF1A,JUN,LRP1,MAPK3,NFE2L2,NFkB (complex),PI3K (complex),PPARA,PRKCB,RAC1,RELA,SMAD3,SP1,STAT3,TFEB
A02 shMITF UP AND DOWN		NGFR		transmembrane receptor		0.692	0.00455	CDK2,JUN,NGF,PLAT,SORT1,	APP,Creb,EGR1,HIF1A,JUN,MAPK8,NFE2L2,NFkB (complex),NGF,NGFR,NOTCH1,PPARG,RELA,SP1
A02 shMITF UP AND DOWN		SIAH2		transcription regulator			0.00455	DHCR24,MME,NDRG1,PDE9A,PMEPA1,	AR,NCOR1,PGR,PPARA,PPARG,SIAH2
A02 shMITF UP AND DOWN		SMAD5		transcription regulator			0.00455	CTGF,ID1,ID3,RUNX1,VEGFA,	AR,BMP,HIF1A,RUNX2,SMAD1,SMAD3,SMAD5,SRF,Smad,VHL
A02 shMITF UP AND DOWN		mercuric chloride		chemical toxicant			0.00455	CDH2,CDKN1A,GSTM1,HMOX1,JUN,	CAT,CTNNB1,Creb,EGR1,HIF1A,JUN,MAPK8,MYC,NFE2L2,NFKBIA,NFkB (complex),PPARG,RELA,SNAI1,SP1,SRC,STAT1,STAT3,TP53,glutathione,mercuric chloride
A02 shMITF UP AND DOWN		ramipril		chemical drug		-1.109	0.00455	CTGF,LAMB1,LAMC1,PTGS2,VEGFA,
A02 shMITF UP AND DOWN		MAP3K14		kinase	Activated	2.575	0.00469	CXCL1,CXCL8,IL6,IL7R,PON2,PTGS2,RCAN1,TNFAIP6,	CDKN2A,CREBBP,HIF1A,IKBKB,JUN,MAP3K14,MYC,NFKBIA,NFkB (complex),PPARA,PPARG,PTGS2,RELA,SP1,STAT3,TP53
A02 shMITF UP AND DOWN		linoleic acid		chemical - endogenous mammalian		-1.016	0.00469	ACSL4,APP,IL6,NEDD4L,PTGS2,SNAI2,TWIST1,VEGFA,	ABCA1,AHR,Ca2+,Creb,EP300,ESR1,ESR2,FOXO1,JUN,NFKBIA,NFkB (complex),NOTCH1,PPARA,PPARG,PPARGC1A,PRKCE,RELA,SP1,SREBF1,SREBF2,STAT1,STAT3,linoleic acid
A02 shMITF UP AND DOWN		2,3,4,7,8-pentachlorodibenzofuran		chemical toxicant		0.522	0.00473	CES1,CYP1B1,HSPA2,IDH1,MEGF10,NQO1,NR2F1,
A02 shMITF UP AND DOWN		Bay 11-7082		chemical - kinase inhibitor		-1.141	0.00473	CD83,CXCL1,CXCL8,HMOX1,IL6,PRKCDBP,PTGS2,	Bay 11-7082,CREBBP,CSF2,HIF1A,IL10,IL6,JUN,NFKBIA,NFkB (complex),PPARG,RELA,RNA polymerase II,SP1,STAT1,STAT3,TP53
A02 shMITF UP AND DOWN		CLEC11A		growth factor			0.00473	ANXA1,CDH2,FHL2,HRK,S100A6,TSC22D1,ZYX,
A02 shMITF UP AND DOWN		DETA-NONOate		chemical reagent		1.118	0.00473	BIRC2,CA9,CDKN1A,CXCL8,HMOX1,IL6,PTGS2,	26s Proteasome,AMPK,Akt,CAT,DETA-NONOate,EGR1,EP300,FOXO1,FOXO3,HDAC2,JUN,NFE2L2,NFKBIA,NFkB (complex),PPARGC1A,RARB,RELA,SIRT1,STAT1,STAT3,TP53,nitric oxide
A02 shMITF UP AND DOWN		NOG		growth factor	Inhibited	-2.621	0.00473	CTGF,ID3,MITF,PTGS2,TNFRSF1A,VCAN,VEGFA,	Akt,BMP6,CEBPB,Creb,EGR1,ERK1/2,FOXO1,JUN,NFE2L2,NFKBIA,NFkB (complex),NOG,P38 MAPK,PI3K (complex),RELA,SMAD1,SMAD1/5,SMAD3,SMAD4,SMAD5,STAT3,Smad,TP53
A02 shMITF UP AND DOWN		2-arachidonoylglycerol		chemical - endogenous mammalian		-1.113	0.00478	ANGPTL4,PPARGC1A,PSEN2,PTGS2,	2-arachidonoylglycerol,ATF2,Akt,Creb,EGR1,ELK1,FOXO1,JUN,MAPK3,NFE2L2,RELA,STAT3
A02 shMITF UP AND DOWN		4-nitroquinoline-1-oxide		chemical toxicant			0.00478	AURKB,CDK6,CDKN1A,PTGS2,
A02 shMITF UP AND DOWN		CYP2E1		enzyme		0.536	0.00478	CD14,HMOX1,IL6,PTGS2,	CAT,CEBPA,CEBPB,CREB1,CYP2E1,Creb,EP300,JUN,NADPH oxidase,NFE2L2,NFKBIA,NFkB (complex),RELA,SMAD3,SP1,STAT1,STAT3,TP53,acetaminophen,carbon tetrachloride,ethanol
A02 shMITF UP AND DOWN		SKP2	-1.594	other		-0.513	0.00478	CDK2,CDKN1A,SKP2,SLC2A1,	CDKN1A,CDKN2A,CEBPB,CTNNB1,E2F1,EP300,FOXM1,FOXO3,HIF1A,JUN,MAX,MYC,NFKBIA,NFkB (complex),RB1,SKP2,SP1,STAT3,TP53
A02 shMITF UP AND DOWN		diallyl trisulfide		chemical - endogenous non-mammalian		-0.849	0.00478	CDKN1A,HMOX1,JUN,NQO1,	Akt,Creb,EGR1,FOS,FOXO1,HIF1A,JUN,Jnk,MAPK8,MYC,NFE2L2,NFkB (complex),RELA,SP1,STAT3,diallyl trisulfide,reactive oxygen species
A02 shMITF UP AND DOWN		magnolol		chemical - endogenous non-mammalian		-1.067	0.00478	CDKN1A,CXCL8,IL6,PTGS2,	AMPK,CREB1,Creb,EGR1,EP300,FOXO1,HIF1A,JUN,MAPK8,MYC,Mapk,NFE2L2,NFKBIA,NFkB (complex),NOS2,PPARG,PPARGC1A,Pkc(s),RELA,SIRT1,TP53,magnolol
A02 shMITF UP AND DOWN		mitoxantrone		chemical drug		1	0.00478	CDKN1A,CXCL8,IL6,VEGFA,	CDKN2A,Creb,E2F1,FOXO1,HIF1A,IGF1R,JUN,KLF4,MYC,NFKBIA,NFkB (complex),NR3C1,PPARG,RB1,RELA,RHOA,SP1,SRF,STAT3,TP53,mitoxantrone
A02 shMITF UP AND DOWN		CpG oligonucleotide		chemical drug		1.123	0.00487	AHR,BIRC7,CA9,CD14,CD83,CXCL8,IL6,M6PR,PRKCD,PTGS2,THBS1,	CEBPB,CTNNB1,CpG oligonucleotide,HMGB1,IFNG,IL10,IL6,JUN,MYC,NFKBIA,NFkB (complex),NR3C1,RELA,RNA polymerase II,SNAI1,SP1,STAT3
A02 shMITF UP AND DOWN		GNB2		enzyme			0.00497	AHR,CD83,CDKN1A,IER3,NR4A2,PLK2,	GNB2,JUN,NFKBIA,NFkB (complex),PPARG,RELA,SP1
A02 shMITF UP AND DOWN		TXN		enzyme		1.727	0.00497	CDKN1A,CXCL8,CYP1B1,HMOX1,IL6,VEGFA,	CDKN2A,Creb,FOXO3,HIF1A,JUN,MAP3K5,MAPK8,MYC,NFE2L2,NFKBIA,NFkB (complex),P38 MAPK,RELA,SP1,STAT3,TP53,TXN,reactive oxygen species
A02 shMITF UP AND DOWN		IFNA2		cytokine		0.752	0.005	ANXA1,CAV1,CDKN1A,CEACAM1,ENPP1,HERC5,HLA-B,HMGCS1,IFITM3,IL6,NT5E,PLAT,PLSCR1,PMAIP1,SOCS2,TDRD7,TNFRSF1A,VEGFA,	CREBBP,CTNNB1,Creb,HIF1A,IFNA2,IL12 (complex),JUN,MAPK1,MYC,NFKBIA,NFkB (complex),PRKCD,RELA,SNAI1,SP1,STAT1,STAT3,TNF,TP53
A02 shMITF UP AND DOWN		medroxyprogesterone acetate		chemical drug		-0.449	0.0052	BDNF,CYR61,DCN,IGFBP1,IL6,ITGB1,JUN,MYLK,TNC,TWIST1,VCAN,VEGFA,	ERK,ESR2,FOS,IL6,JUN,MYC,NFkB (complex),PPARG,RELA,SMAD3,SP1,STAT3,TP53,estrogen,estrogen receptor,medroxyprogesterone acetate
A02 shMITF UP AND DOWN		HMGB1		transcription regulator		1.603	0.0052	CD83,CDKN1A,CXCL5,CXCL8,IL6,MIA,MOK,PTGS2,	AGER,CEBPB,CREBBP,Creb,FOS,HIF1A,HMGB1,IL10,IL1A,IL1B,JUN,NFKBIA,NFkB (complex),RELA,RNA polymerase II,SMAD3,STAT3,TP53
A02 shMITF UP AND DOWN		PIK3R1		kinase		0.87	0.0052	CXCL8,HMOX1,IL6,MITF,PTGS2,SLC2A1,TXNIP,VEGFA,	CREBBP,CTNNB1,Creb,EGR1,EP300,ERK,FOXO1,HIF1A,JUN,NFE2L2,NFkB (complex),PI3K (complex),PIK3R1,PPARG,RELA,Ras,SMAD3,SP1,SRC,STAT3,TP53
A02 shMITF UP AND DOWN		PRKCE		kinase	Activated	2.406	0.0052	APP,CAV1,CDKN1A,CXCL8,IL6,JUN,PTGS2,VEGFA,	CREB1,CREBBP,Creb,FOS,HIF1A,JUN,MYC,Mapk,NFE2L2,NFKBIA,NFkB (complex),PPARG,PRKCD,PRKCE,Pkc(s),RELA,SP1,TP53
A02 shMITF UP AND DOWN		BCR (complex)		complex		0.586	0.00525	BCL6,CDC25A,CDK2,CDK6,IRF4,ITGB1,KCNN4,KLF9,PTGS2,S100A10,SLC2A1,	BCR (complex),CREBBP,CTNNB1,EP300,HDAC2,HIF1A,IL2,JUN,MYC,NFkB (complex),NR3C1,RAC1,RELA,SNAI1,SP1,SPI1,STAT1,STAT3,STAT5A,STAT6
A02 shMITF UP AND DOWN		TGM2		enzyme		0.074	0.00528	BCL6,BNIP3,CDCA7,CDK6,CEACAM1,CSRNP1,CXCL8,FAM101B,HLA-B,IL6,ITGA6,MERTK,PLSCR1,POR,SDCBP,SIRPA,SLC20A1,SLC7A2,THBS1,	CTNNB1,EGFR,FN1,HIF1A,ITGB1,JUN,MYC,NFkB (complex),RELA,SMAD3,SP1,STAT1,STAT3,TGM2
A02 shMITF UP AND DOWN		ELAVL1		other		0.366	0.00529	CD83,CDK2,CDKN1A,DCN,HMOX1,HSPA2,IL6,PTGS2,VEGFA,	CDKN1A,Creb,ELAVL1,FOXO1,HIF1A,JUN,MYC,NFE2L2,NFKBIA,NFkB (complex),NOS2,P38 MAPK,RB1,RELA,STAT3,STIM1,TP53
A02 shMITF UP AND DOWN		FLI1		transcription regulator		1.142	0.00533	CTGF,LOX,POLR1D,SRGN,TGFBR2,TNC,VEGFA,
A02 shMITF UP AND DOWN		ONECUT1		transcription regulator			0.00535	ABCC2,CDC25A,CDK2,CRADD,CXCL1,GLA,HTR2B,ITGAV,MYOF,NDUFAF4,PHTF1,PMAIP1,PMEL,PPFIBP1,RPS6KA5,SEMA6A,SERPINB8,SETDB2,SGIP1,SLC1A3,TCEB3,YPEL5,
A02 shMITF UP AND DOWN		ALOX5		enzyme		-0.562	0.00543	ATF4,CDKN1A,ITGAV,PTGS2,SCARB1,	ALOX5,CEBPB,CTNNB1,Creb,HIF1A,IFNG,JUN,NFE2L2,NFKBIA,NFkB (complex),P38 MAPK,PPARG,RELA,SMAD3,SMAD4,STAT3,TGFB1,TP53,diclofenac,lipoxin A4
A02 shMITF UP AND DOWN		CGA		other		1.109	0.00543	BDNF,CXCL8,PTGS2,SKP2,TIMP3,	CEBPB,CGA,Creb,JUN,Lh,NFKBIA,NFkB (complex),PPARG,RELA,SP1,STAT1,STAT3,cyclic AMP
A02 shMITF UP AND DOWN		ENG		transmembrane receptor		0.914	0.00543	CTGF,ID1,ITGA6,TGFBR2,TWIST1,	CTNNB1,ENG,EP300,HIF1A,NOTCH1,RUNX2,SMAD1,SMAD2,SMAD3,SMAD4,SMAD5,SMAD7,SP1,SRF,STAT3,Smad,TGFB1,TGFBR2,TP53
A02 shMITF UP AND DOWN		MYOG		transcription regulator		-0.391	0.00543	CDKN1A,CHRNA1,FBXO32,S100B,TRIM63,
A02 shMITF UP AND DOWN		lipoxin A4		chemical - endogenous mammalian		-1.89	0.00543	CDKN1A,CXCL8,HMOX1,IL6,PTGS2,	Akt,EGR1,ERK,FOXO1,IL10,JUN,NFE2L2,NFKBIA,NFkB (complex),PI3K (complex),PPARG,RELA,RNA polymerase II,SMAD3,STAT3,TP53,XIAP,lipoxin A4
A02 shMITF UP AND DOWN		sildenafil		chemical drug		-0.555	0.00543	APP,BDNF,HMOX1,PTGS2,VEGFA,	Akt,CREBBP,CTNNB1,CYP2E1,Creb,EGR1,EP300,FOXO1,JUN,NADPH oxidase,NFE2L2,NFkB (complex),PPARG,RELA,SP1,STAT3,TP53,nitric oxide,sildenafil
A02 shMITF UP AND DOWN		sulforafan		chemical drug		-1.915	0.00566	ABCC2,APAF1,CDKN1A,CXCL8,GSTM1,HMOX1,IL6,NQO1,PGM3,PTGS2,VEGFA,	26s Proteasome,ATF1,CHUK,CTNNB1,Creb,FOXO3,HDAC2,HIF1A,JUN,MAPK8,NFE2L2,NFKBIA,NFkB (complex),RARB,RELA,SMAD3,SP1,STAT3,TP53,reactive oxygen species,sulforafan
A02 shMITF UP AND DOWN		Collagen(s)		complex		0	0.00571	ATF4,CYR61,LAMP2,SERPINH1,THBS1,TNC,
A02 shMITF UP AND DOWN		ITGB2		transmembrane receptor		0.6	0.00571	GADD45B,IL6,PTGS2,RAC2,TGFBR2,VEGFA,	CHUK,CREB1,CTNNB1,Creb,HIF1A,ITGB2,JUN,NFE2L2,NFKBIA,NFkB (complex),PRKCD,Pkc(s),RAC1,RELA,SMAD3,SRF,STAT3,VAV1
A02 shMITF UP AND DOWN		dimethylnitrosamine		chemical toxicant	Activated	2.401	0.00571	CDKN1A,HMOX1,IGFBP5,IL6,NQO1,RAB13,	F2,JUN,NFKBIA,NFkB (complex),PPARG,RELA,SP1,STAT3,TNF,TP53,dimethylnitrosamine
A02 shMITF UP AND DOWN		fasudil		chemical drug		-1.455	0.00571	CD14,CTGF,IL6,JUN,SLC1A3,TAGLN,	CEBPB,CREBBP,CTNNB1,HIF1A,IL1B,IL6,JUN,NFKBIA,NFkB (complex),RAC1,RELA,SP1,STAT3,TNF,TP53,fasudil
A02 shMITF UP AND DOWN		verapamil		chemical drug		-1.698	0.00571	ANXA2,IL6,JUN,S100A10,S100A6,TXNIP,	ATF2,CEBPB,Creb,ERK1/2,JUN,NFKBIA,NFkB (complex),PPARA,PPARG,PRKCD,PRKCE,RELA,SMAD3,SREBF1,STAT1,STAT3,TP53,arachidonic acid,prostaglandin E2,verapamil
A02 shMITF UP AND DOWN		CYP19A1		enzyme		0.436	0.00576	ACADVL,BDNF,IL6,IRS1,JUN,SCARB1,TGFA,VEGFA,	Akt,CEBPA,CREB1,CREBBP,CTNNB1,CYP19A1,Creb,EGR1,EP300,FOS,FOXO1,FSH,Gsk3,JUN,LEP,NFE2L2,NFkB (complex),PPARG,RELA,SMAD2,SMAD3,STAT3,TP53
A02 shMITF UP AND DOWN		MAPK3		kinase		1.71	0.00576	CXCL8,IL6,ITGB1,JUN,PLAUR,PPARGC1A,PTGS2,THBS1,	ATF2,Akt,Atf,CTNNB1,EGR1,FOS,FOXO1,JUN,MAP2K1,MAPK3,MYC,NFE2L2,NFkB (complex),RELA,SMAD3,SNAI1,SP1,STAT3
A02 shMITF UP AND DOWN		MTPN		transcription regulator	Activated	2.985	0.00579	ANXA1,BNIP3,IL6,JUN,PLAT,S100A10,S100A6,TAGLN,TNFRSF1A,	ATF2,Atf,CDKN2A,FOS,JUN,MTPN,MYC,NFKBIA,NFkB (complex),RELA,TP53
A02 shMITF UP AND DOWN		12-hydroxyeicosatetraenoic acid		chemical - endogenous mammalian			0.00587	PTGS2,VEGFA,	12-hydroxyeicosatetraenoic acid,CTNNB1,Creb,EGR1,FOXO1,HIF1A,JUN,NFKBIA,NFkB (complex),P38 MAPK,PPARA,PPARG,PRKCA,RELA,Ras,SP1,SRC,STAT3,TP53
A02 shMITF UP AND DOWN		17alpha-hydroxyprogesterone caproate		chemical drug			0.00587	PTGS2,VEGFA,
A02 shMITF UP AND DOWN		7,8-dihydro-7,8-dihydroxybenzo(a)pyrene 9,10-oxide		chemical toxicant			0.00587	PTGS2,VEGFA,	7,8-dihydro-7,8-dihydroxybenzo(a)pyrene 9,10-oxide,Akt,EGR1,FOS,FOXO1,JUN,MYC,NFE2L2,NFkB (complex),RELA,SP1,STAT3
A02 shMITF UP AND DOWN		AHSG		other			0.00587	CXCL8,IL6,	AHSG,Akt,CTNNB1,EGF,EGR1,FOXO1,JUN,MYC,NFE2L2,NFKBIA,NFkB (complex),PPARG,RELA,SMAD3,SP1,STAT3,TP53
A02 shMITF UP AND DOWN		APH-1		group			0.00587	APP,PSEN2,
A02 shMITF UP AND DOWN		Atf		group			0.00587	JUN,PTGS2,
A02 shMITF UP AND DOWN		BMX		kinase			0.00587	CXCL8,ENO2,	BMX,IL6,JUN,NFkB (complex),RELA,SP1,STAT3
A02 shMITF UP AND DOWN		CADPS		other			0.00587	BDNF,SCG2,
A02 shMITF UP AND DOWN		CTSK		peptidase			0.00587	IL6,PTGS2,
A02 shMITF UP AND DOWN		EMP2		other			0.00587	CAV1,ITGA6,
A02 shMITF UP AND DOWN		ERC1		other			0.00587	CXCL8,PTGS2,	ERC1,IKBKB,JUN,NFKBIA,NFkB (complex),PPARG,RELA,SP1,STAT3,TP53
A02 shMITF UP AND DOWN		EXOC3L1		other			0.00587	CDKN1A,PDE7B,
A02 shMITF UP AND DOWN		Fascin		group			0.00587	CTGF,CYR61,	CTNNB1,FOXM1,Fascin,JUN,NFKBIA,NFkB (complex),PPARG,RELA,SMAD3,SMAD4,SP1,STAT3
A02 shMITF UP AND DOWN		GSK0660		chemical reagent			0.00587	FBXO32,TRIM63,	E2F1,EGR1,FOXO1,GSK0660,NR1I2,PPARG,SIRT1
A02 shMITF UP AND DOWN		HIF1AN		enzyme			0.00587	CA9,SLC2A1,	ARNT,EPAS1,HIF1A,HIF1AN,JUN,PPARG,SMAD3,TP53,VHL
A02 shMITF UP AND DOWN		HOXB8		transcription regulator			0.00587	MYLK,TAGLN,
A02 shMITF UP AND DOWN		IL1RL2		transmembrane receptor			0.00587	CD83,IL6,	IL1RL2,JUN,NFKBIA,NFkB (complex),PPARG,RELA,SP1
A02 shMITF UP AND DOWN		MADD		other			0.00587	MLPH,RAB27A,
A02 shMITF UP AND DOWN		MEP1A		peptidase			0.00587	CXCL8,IL6,	IL6,JUN,MEP1A,NFkB (complex),RELA,SP1,STAT3
A02 shMITF UP AND DOWN		NOC2L		transcription regulator			0.00587	CDKN1A,PMAIP1,
A02 shMITF UP AND DOWN		P-TEFb		complex			0.00587	CDKN1A,CXCL8,	P-TEFb,RNA polymerase II,TP53
A02 shMITF UP AND DOWN		PQQ cofactor		chemical - endogenous non-mammalian			0.00587	HMOX1,NGF,
A02 shMITF UP AND DOWN		RSU1		other			0.00587	CDKN1A,RASA1,
A02 shMITF UP AND DOWN		Rsk		group			0.00587	ATF4,CXCL8,
A02 shMITF UP AND DOWN		SDHA		enzyme			0.00587	HMOX1,SLC2A1,	ARNT,HIF1A,JUN,PPARG,SDHA,TP53,VHL
A02 shMITF UP AND DOWN		SGK223		kinase			0.00587	HEY1,HEY2,
A02 shMITF UP AND DOWN		SNRNP70		other			0.00587	APP,PSEN2,
A02 shMITF UP AND DOWN		STK16		kinase			0.00587	NPPC,VEGFA,
A02 shMITF UP AND DOWN		TAPI		chemical - protease inhibitor			0.00587	CXCL8,PRNP,	APP,Creb,EGR1,HIF1A,JUN,NFkB (complex),NOTCH1,RELA,STAT1,STAT3,TAPI,TGFA
A02 shMITF UP AND DOWN		TH17 Cytokine		group			0.00587	CXCL8,IL6,
A02 shMITF UP AND DOWN		TRIM41		other			0.00587	PRKCA,PRKCD,
A02 shMITF UP AND DOWN		WRN		enzyme			0.00587	CDKN1A,PRKCD,	JUN,NFKBIA,NFkB (complex),P-TEFb,PPARG,RELA,RNA polymerase II,SP1,WRN
A02 shMITF UP AND DOWN		ZNF300		other			0.00587	CXCL8,IL6,	CEBPB,ERK1/2,JUN,RELA,SMAD3,TP53,ZNF300
A02 shMITF UP AND DOWN		chloride		chemical - endogenous mammalian			0.00587	PTGS2,SLC26A4,
A02 shMITF UP AND DOWN		chlorophyllin		chemical toxicant			0.00587	CXCL8,HMOX1,
A02 shMITF UP AND DOWN		choline plasmalogens		chemical - endogenous mammalian			0.00587	CAV1,CDK2,
A02 shMITF UP AND DOWN		cibacron blue F 3GA		chemical reagent			0.00587	CXCL8,THBS1,	ATF2,Creb,ELK1,JUN,MAPK3,STAT3,cibacron blue F 3GA
A02 shMITF UP AND DOWN		cyclooxygenase inhibitor		chemical drug			0.00587	GDF15,IL6,
A02 shMITF UP AND DOWN		danazol		chemical drug			0.00587	CXCL8,IL6,	IL6,JUN,NFKBIA,NFkB (complex),PPARG,RELA,SP1,STAT3,danazol
A02 shMITF UP AND DOWN		desmosterol		chemical - endogenous mammalian			0.00587	ACSL4,DHCR24,
A02 shMITF UP AND DOWN		doramapimod		chemical - kinase inhibitor			0.00587	CTGF,IL6,	CTNNB1,RB1,RELA,RNA polymerase II,TERT,doramapimod
A02 shMITF UP AND DOWN		exemestane		chemical drug			0.00587	HMOX1,NQO1,	Creb,HMGB1,HMOX1,NFE2L2,NFkB (complex),RELA,exemestane
A02 shMITF UP AND DOWN		filipin		chemical - endogenous non-mammalian			0.00587	CXCL8,ENO2,
A02 shMITF UP AND DOWN		imperatorin		chemical - endogenous non-mammalian			0.00587	IL6,PTGS2,	CAT,HIF1A,JUN,MAPK1,NFKBIA,NFkB (complex),SP1,STAT1,STAT3,TP53,imperatorin
A02 shMITF UP AND DOWN		phloretin		chemical - endogenous non-mammalian			0.00587	HMOX1,TXNIP,	CEBPB,FOXO1,FOXO3,NFE2L2,SIRT1,palmitic acid,phloretin
A02 shMITF UP AND DOWN		sangivamycin		chemical - endogenous non-mammalian			0.00587	IL6,JUN,	Akt,CEBPB,CREB1,Creb,EGR1,ERK1/2,FOS,FOXO1,JUN,Jnk,MYC,NFE2L2,NFkB (complex),Pkc(s),RELA,SMAD3,SP1,STAT3,TP53,sangivamycin
A02 shMITF UP AND DOWN		ticrynafen		chemical drug			0.00587	HMOX1,NQO1,
A02 shMITF UP AND DOWN		trimetazidine		chemical drug			0.00587	CTGF,PPARGC1A,	CTNNB1,FOXO1,FOXO3,FOXO4,INS,PPARA,trimetazidine
A02 shMITF UP AND DOWN		PAX6		transcription regulator		1.48	0.00594	ACP5,CDCA7,CDK2,CDK6,CEACAM1,CHKA,DKK3,GNG2,MAF,MITF,SCG5,SEMA3C,SNRNP25,TNC,UROS,VEGFA,
A02 shMITF UP AND DOWN		SPI1		transcription regulator		0.169	0.00594	BCL6,CD14,CDC25A,CDKN1A,EVI5,FTH1,ID3,IL7R,IRF4,JUN,MBP,MME,POLR1D,PSMB10,PTGS2,TNFRSF14,	CREBBP,Creb,EP300,FOS,HIF1A,IL6,JUN,MAPK8,MYC,NFE2L2,NFkB (complex),NOTCH1,PPARG,RELA,SP1,SPI1,STAT3,TNF,TP53
A02 shMITF UP AND DOWN		HDAC2		transcription regulator		-1.131	0.00597	BCL6,CDK2,CDKN1A,COL11A1,CXCL8,DKK1,IL6,ITGB8,LIG1,PTGS2,TAGLN,TNFRSF19,	CREBBP,CTNNB1,EP300,HDAC2,HDAC4,HIF1A,JUN,MYC,NFKBIA,NFkB (complex),NOTCH1,PPARG,RELA,SNAI1,STAT3,TP53,TP63,TP73,tributyrin
A02 shMITF UP AND DOWN		PML		transcription regulator		1.784	0.00597	ACSL4,APOE,CDK2,CDKN1A,HMOX1,MAF,MAFF,NDRG1,NQO1,PPARGC1A,PRKCA,RRAS2,	ATF1,CEBPB,CREBBP,Creb,E2F1,EGR1,ELK1,EP300,FOXO3,MYC,NFE2L2,NFKBIA,NFkB (complex),NOTCH1,PML,PPARG,RB1,RELA,SMAD3,SP1,STAT3,TP53,arsenic trioxide
A02 shMITF UP AND DOWN		Gm-csf		group		1.471	0.00598	CD14,CD83,CXCL8,IL6,JUN,PTGS2,SOCS2,	ATF2,CEBPB,Creb,ELK1,Gm-csf,IL1B,JUN,MAPK3,Mapk,NFE2L2,NFKBIA,NFkB (complex),P38 MAPK,PPARG,PTPN11,RELA,SPI1,STAT1,STAT3,VAV1
A02 shMITF UP AND DOWN		anisomycin		chemical - endogenous non-mammalian		1.524	0.00598	AHR,CXCL8,IL6,IRS1,JUN,PLAUR,VEGFA,	ATF2,BCL2,CEBPB,CREBBP,Creb,ELK1,ERK1/2,FOS,JUN,MAP2K6,MAPK3,Mapk,NFE2L2,NFKBIA,NFkB (complex),PPARG,PPARGC1A,RELA,SMAD3,STAT3,TP53,anisomycin
A02 shMITF UP AND DOWN		CD28		transmembrane receptor		-0.687	0.00598	AHR,ANXA1,BTG1,CDK2,CDK6,CLIP1,CXCL8,IFNGR1,IGFBP5,IL1RAP,IL6,IL7R,IRF4,JUN,MAF,PHB,PTGS2,RNF128,SLC7A5,SOCS2,SRGN,STOM,THBS1,TSC22D1,	CD28,CREBBP,IL12 (complex),IL2,IL4,IL6,JUN,NFkB (complex),NR3C1,REL,RELA,SP1,STAT1,STAT3,STAT5A,STAT6,TCR
A02 shMITF UP AND DOWN		BMP		group	Activated	2	0.00603	CTGF,ERBB3,ID1,IL6,	BMP,EP300,NOTCH1,RUNX2,SMAD1,SMAD5,SP1,Smad
A02 shMITF UP AND DOWN		GABPB1		transcription regulator		0.594	0.00603	IL7R,RRAS,SKP2,TNC,	EP300,GABPA,GABPB1
A02 shMITF UP AND DOWN		HMGA2		enzyme			0.00603	IGF2BP2,MIA,SNAI2,TWIST1,
A02 shMITF UP AND DOWN		ITGA2		transmembrane receptor		1	0.00603	CDK2,DCN,IL6,ITGB1,	ITGA2,JUN,NFkB (complex),PPARG,Pka,RELA,STAT1
A02 shMITF UP AND DOWN		MAP2K2		kinase			0.00603	CDKN1A,IL6,IRS1,VEGFA,	AKT1,AR,CDKN1A,CREBBP,CTNNB1,Creb,EP300,ERK,FOXO1,JUN,MAP2K2,MYC,Mapk,NFE2L2,NFkB (complex),PPARG,PPARGC1A,RB1,RELA,SMAD3,STAT3,TP53
A02 shMITF UP AND DOWN		MTM1		phosphatase		1.067	0.00603	BNIP3,FBXO32,NEDD4L,TRIM63,	E2F1,EGR1,ESR1,FOXO1,FOXO3,MTM1,NFkB (complex),NR1I2,PPARG,RB1,SIRT1
A02 shMITF UP AND DOWN		NCR2		transmembrane receptor		1.982	0.00603	NR4A2,PTGS2,RCAN1,THBS1,
A02 shMITF UP AND DOWN		PKM		kinase		0.937	0.00603	CDH2,ITGB1,SLC2A1,SNAI2,	CTNNB1,ERBB2,ESR2,FOS,FOXM1,HIF1A,JUN,MAP2K1,MYC,NFkB (complex),PKM,RELA,SMAD3,SMAD4,SNAI1,SP1,STAT3
A02 shMITF UP AND DOWN		SCX		other		-1.067	0.00603	ID1,SNAI2,TIMP3,TNC,
A02 shMITF UP AND DOWN		T		transcription regulator		1	0.00603	ALCAM,CD151,ITGA3,MITF,
A02 shMITF UP AND DOWN		VAV1		transcription regulator			0.00603	IL6,JUN,PTGS2,VEGFA,	Akt,CEBPB,CTNNB1,EGR1,EP300,ERK1/2,FOXO1,HIF1A,JUN,NADPH oxidase,NFE2L2,NFkB (complex),PI3K (complex),RAC1,RELA,SMAD3,SP1,STAT3,TP53,VAV1
A02 shMITF UP AND DOWN		alendronic acid		chemical drug		1.98	0.00603	CXCL8,ENPP1,ID1,IL6,	CTNNB1,FOS,HRAS,IL1A,IL6,JUN,NFKBIA,NFkB (complex),RELA,SMAD3,SMAD4,SMAD7,SP1,SRF,STAT3,Smad,TP53,alendronic acid
A02 shMITF UP AND DOWN		batimastat		chemical - protease inhibitor		-1.067	0.00603	ANG,SDC4,SLC2A1,VEGFA,	ERK,JUN,NFKBIA,NFkB (complex),PPARG,RELA,SMAD3,SP1,STAT3,batimastat
A02 shMITF UP AND DOWN		calcipotriene		chemical drug		0.152	0.00603	CXCL8,JUN,PRKCA,PRKCD,	CTNNB1,Creb,JUN,NFKBIA,NFkB (complex),PPARG,PRKCA,PRKCD,RELA,SP1,TP53,calcipotriene
A02 shMITF UP AND DOWN		glycine		chemical - endogenous mammalian		0	0.00603	ATF4,BDNF,CDKN1A,VEGFA,	CEBPB,CREB1,Creb,ERK,HTT,IL1B,JUN,L-glutamic acid,NFE2L2,NFkB (complex),PPARG,RELA,RUNX2,SMAD3,STAT3,TP53,glycine,nitric oxide,norepinephrine
A02 shMITF UP AND DOWN		mir-23		microrna		0.689	0.00603	FBXO32,SEMA6A,SPRY2,TRIM63,
A02 shMITF UP AND DOWN		p85 (pik3r)		group		1.997	0.00603	IL6,NDRG1,PTGS2,VEGFA,	Akt,CTNNB1,EGR1,FOXO1,HIF1A,ITGB1,JUN,MYC,NFE2L2,NOS2,RAC1,RELA,SNAI1,STAT1,STAT3,TP53,p85 (pik3r)
A02 shMITF UP AND DOWN		thioridazine		chemical drug		-1	0.00603	CDKN1A,LSS,SLC2A3,TAGLN,
A02 shMITF UP AND DOWN		tranilast		chemical drug		0.152	0.00603	CDK2,CDKN1A,CXCL8,TXNIP,	CDKN2A,FOXO1,HIF1A,IL10,JUN,MYC,NFE2L2,NFKBIA,NFkB (complex),NOS2,RELA,RNA polymerase II,SP1,STAT3,TNF,TP53,nitric oxide,tranilast
A02 shMITF UP AND DOWN		triclosan		chemical drug		-1	0.00603	HMOX1,IL6,JUN,NQO1,	Creb,HIF1A,JUN,MAPK8,NFE2L2,RELA,triclosan
A02 shMITF UP AND DOWN		melatonin		chemical - endogenous mammalian		-0.777	0.00606	APAF1,CDKN1A,CXCL8,HMOX1,IL6,IRS1,IRS2,NQO1,PLAT,PTGS2,	CREB1,Creb,FOS,FOXO1,HIF1A,Ins1,JUN,LEP,MYC,Mapk,NFE2L2,NFkB (complex),NOS2,PPARA,PPARG,Pkc(s),RELA,SREBF1,TP53,melatonin
A02 shMITF UP AND DOWN		miR-291a-3p (and other miRNAs w/seed AAGUGCU)		mature microrna	Inhibited	-2.505	0.00606	APP,CD83,CDK19,CDKN1A,DKK1,INSIG2,MARCH4,MBNL2,NR4A2,VEGFA,
A02 shMITF UP AND DOWN		dextran sulfate		chemical drug		0.954	0.0061	AHR,CD14,CD83,CTGF,CXCL8,E2F7,FOXM1,HMOX1,ID3,IFITM3,IL6,LY96,MYLK,NQO1,PTGS2,TGFBR2,THBS1,VEGFA,	CEBPB,CTNNB1,EP300,IL17A,IL1B,IL6,JUN,MYC,NFE2L2,NFkB (complex),RELA,SMAD3,SNAI1,SP1,STAT3,TP53,dextran sulfate,nitric oxide
A02 shMITF UP AND DOWN		C1q		complex			0.0062	CXCL8,IL6,MERTK,	ATF2,Atf,C1q,CEBPB,CREB1,CREBBP,CREM,CTNNB1,Creb,EP300,ERK1/2,FOS,IgG,JUN,NFE2L2,NFkB (complex),Nr1h,PPARG,RELA,SMAD3,SREBF1,STAT3,TP53,cholesterol
A02 shMITF UP AND DOWN		CHRM3		g-protein coupled receptor			0.0062	CYR61,HMOX1,ITGA3,	AHR,CHRM3,Ca2+,Creb,EP300,NOTCH1,SP1
A02 shMITF UP AND DOWN		COPS8		other			0.0062	CDK2,CDK6,CDKN1A,
A02 shMITF UP AND DOWN		CRTC1		transcription regulator			0.0062	BDNF,NQO1,PPARGC1A,
A02 shMITF UP AND DOWN		HOXB7		transcription regulator			0.0062	CXCL1,CXCL8,VEGFA,	CREB1,CREBBP,Creb,EP300,HOXB7,RELA,STAT3
A02 shMITF UP AND DOWN		LILRA2		other			0.0062	CXCL8,IL6,TYRO3,
A02 shMITF UP AND DOWN		MAP3K11	-1.717	kinase			0.0062	CXCL8,MAP3K11,SH3RF1,	Creb,EGR1,FOS,HIF1A,JUN,Jnk,MAP3K11,MAPK8,NFE2L2,RELA,STAT3
A02 shMITF UP AND DOWN		MEMO1		other			0.0062	CTSD,JUN,STC2,	Akt,EGR1,ESR1,ESR2,FOXO1,MEMO1,MYC,NFE2L2,RELA,SP1,STAT3,TP53,estrogen receptor
A02 shMITF UP AND DOWN		N1,N11-diethylnorspermine		chemical drug			0.0062	BIRC7,CDKN1A,PTGS2,	CEBPB,Creb,ERK1/2,HIF1A,JUN,MAPK8,N1,N11-diethylnorspermine,NFE2L2,NFKBIA,NFkB (complex),P38 MAPK,RELA,SMAD3,STAT3,TP53
A02 shMITF UP AND DOWN		PTAFR		g-protein coupled receptor			0.0062	CXCL8,IL6,PTGS2,	AHR,ARRB1,ATF2,CEBPB,Ca2+,Creb,ELK1,EP300,ERK1/2,JUN,MAPK3,Mapk,NFE2L2,NFkB (complex),NOTCH1,PPARG,PTAFR,RELA,SMAD3,SP1,STAT3,TP53
A02 shMITF UP AND DOWN		hexamethoxyflavone		chemical toxicant			0.0062	CXCL8,IL6,PTGS2,	Akt,CREBBP,CTNNB1,Creb,EGR1,EP300,ERK,FOXO1,JUN,NFE2L2,NFKBIA,NFkB (complex),PPARG,RELA,SMAD3,SP1,STAT3,TP53,hexamethoxyflavone,prostaglandin E2
A02 shMITF UP AND DOWN		mir-194		microrna			0.0062	SLC7A5,SOCS2,THBS1,
A02 shMITF UP AND DOWN		thiocoraline		chemical reagent			0.0062	HES6,HEY1,HEY2,
A02 shMITF UP AND DOWN		tyrphostin AG 1296		chemical - kinase inhibitor			0.0062	CD14,JUN,PTGS2,	Akt,CEBPB,EGR1,ERK1/2,FOS,FOXO1,JUN,MYC,NFE2L2,NFkB (complex),PI3K (complex),RELA,SMAD3,SP1,SRC,STAT3,TP53,tyrphostin AG 1296
A02 shMITF UP AND DOWN		IL6R		transmembrane receptor	Activated	2.245	0.00636	CDKN1A,CXCL5,CXCL8,IGFBP1,IGFBP5,IL6,PTGS2,VEGFA,	CEBPB,CTNNB1,ERK1/2,FOXO1,IL6,IL6R,JUN,MYC,NFE2L2,NFKBIA,NFkB (complex),PI3K (complex),PPARA,PPARG,PTGS2,RELA,SMAD3,SNAI1,SP1,STAT3,TP53
A02 shMITF UP AND DOWN		PP2/AG1879 tyrosine kinase inhibitor		chemical - kinase inhibitor	Inhibited	-2.053	0.00636	CDKN1A,CTGF,CXCL8,HMOX1,ID1,IL6,PTGS2,VEGFA,	CREB1,CTNNB1,Creb,EGR1,JUN,Mapk,NFE2L2,NFkB (complex),PP2/AG1879 tyrosine kinase inhibitor,PPARG,Pkc(s),RELA,SMAD3,SMAD4,SMAD7,SP1,SRC,SRF,Smad,norepinephrine
A02 shMITF UP AND DOWN		methotrexate		chemical drug		0.898	0.00638	ABCD1,ACADVL,ACSL4,AK4,CDKN1A,CES1,CXCL8,EI24,HMGCS1,HMOX1,ID1,IGFBP5,IL6,LY96,MITF,NQO1,NR4A2,PTGS2,TIMP3,	AMPK,CEBPB,Creb,EGR1,EP300,IKBKB,IL1B,JUN,NFE2L2,NFKBIA,NFkB (complex),P38 MAPK,PPARGC1A,RELA,SIRT1,STAT3,TP53,methotrexate,nitric oxide
A02 shMITF UP AND DOWN		3-methyladenine		chemical toxicant		1.263	0.00642	CXCL8,HMOX1,IL6,PTGS2,RCAN1,	3-methyladenine,AMPK,Akt,Creb,EGR1,EP300,FOS,FOXO1,JUN,Jnk,NFE2L2,NFKBIA,NFkB (complex),P38 MAPK,PI3K (complex),PPARGC1A,RELA,SIRT1,SMAD3,STAT3
A02 shMITF UP AND DOWN		CAMK4		kinase		1.457	0.00642	BDNF,CSRP1,IL6,JUN,PPARGC1A,	CAMK4,CEBPA,CEBPB,CREB1,CREBBP,CREM,CTNNB1,Creb,EP300,ESR1,HDAC2,Hdac,JUN,MYC,NFkB (complex),PPARG,RELA,RNA polymerase II,STAT3,TP53
A02 shMITF UP AND DOWN		HNRNPK		other		1.98	0.00642	CDKN1A,CTGF,ITGA6,PTGS2,RASA1,	CEBPB,EGR1,ERK1/2,HNRNPK,JUN,NFkB (complex),RELA,SMAD3,SP1,SRC,TP53
A02 shMITF UP AND DOWN		R-WIN 55,212		chemical reagent		-0.271	0.00642	CDK2,CDK6,CXCL8,E2F3,IL6,	Akt,EGR1,FOXO1,NFE2L2,R-WIN 55,212,RELA,STAT3
A02 shMITF UP AND DOWN		SAA		group		-0.119	0.00642	CXCL8,IL6,IRF4,PTGS2,TFPI,	CREBBP,CSF2,Cebp,HIF1A,JUN,NFE2L2,NFKBIA,NFkB (complex),Nr1h,PPARG,RELA,RNA polymerase II,SAA,SP1,SREBF1,STAT1,STAT3,TP53,cholesterol
A02 shMITF UP AND DOWN		SCARB1	-1.992	transporter		-0.243	0.00642	DDIT4,FBXO32,IL6,PTGS2,TRIM63,	AMPK,CEBPB,EGR1,EP300,ERK1/2,FOS,FOXO1,FOXO3,JUN,Jnk,NFE2L2,NFKBIA,NFkB (complex),NR1I2,NR3C1,NR3C2,PPARGC1A,RELA,SCARB1,SIRT1,SMAD3,STAT3,TP53,corticosterone,palmitic acid
A02 shMITF UP AND DOWN		SERPINE1		other		-1.131	0.00642	CXCL8,IL6,ITGAV,PLAUR,TGFBR2,	CEBPB,CTNNB1,EGR1,ERK1/2,FN1,FOS,HGF,ITGB3,JUN,KITLG,NFkB (complex),NOTCH1,Nfat (family),RELA,SERPINE1,SMAD2,SMAD3,SMAD4,SP1,STAT1,STAT3,TP53
A02 shMITF UP AND DOWN		let-7		microrna		-1.08	0.00652	AURKB,CDC25A,CDCA7,CDH2,CDK6,IL6,IRS2,PTGS2,RCAN1,RDH10,SKP2,STARD13,THBS1,	AR,ATF2,Akt,CEBPB,CTNNB1,Creb,EGR1,ELK1,ERK1/2,FOXO1,JUN,MAPK3,NCOR1,NFE2L2,RELA,SMAD3,SMAD4,SMAD7,SP1,SRF,STAT3,Smad,TP53,let-7
A02 shMITF UP AND DOWN		ATF6		transcription regulator			0.00653	APP,CHKA,IL6,PRNP,RCAN1,VEGFA,	APP,ATF6,CTNNB1,FOXO1,HIF1A,Insulin,JUN,MTOR,NFKBIA,NFkB (complex),NOTCH1,NR3C1,PPARA,PPARG,RB1,RELA,SMAD3,SP1,STAT3,Vegf
A02 shMITF UP AND DOWN		FYN		kinase		1.257	0.00653	HMOX1,IL6,IRF4,MBP,NQO1,PTGS2,	AKT1,AR,CREB1,Creb,EP300,FOXO1,FYN,IKBKB,JUN,NFE2L2,NFKBIA,NFkB (complex),PI3K (complex),PIK3R1,PPARG,PPARGC1A,Pkc(s),RELA,SMAD3,STAT3,TP53
A02 shMITF UP AND DOWN		GNB1		enzyme			0.00653	AHR,CD83,CDKN1A,IER3,NR4A2,PLK2,	ATF2,CREBBP,GNB1,JUN,MAP2K6,NFKBIA,NFkB (complex),PPARG,PPARGC1A,RELA,SP1
A02 shMITF UP AND DOWN		N-acetylsphingosine		chemical reagent	Activated	2.406	0.00653	BNIP3,CDKN1A,CXCL8,JUN,MAP3K5,PTGS2,	CREB1,CTNNB1,Creb,ELK1,FOXO1,JUN,N-acetylsphingosine,NFE2L2,NFKBIA,NFkB (complex),PI3K (complex),PRKCD,PRKCE,Pkc(s),RELA,SMAD3,SPHK1,STAT1,STAT3
A02 shMITF UP AND DOWN		celecoxib		chemical drug		1.078	0.00655	APAF1,APP,ATF4,BIRC2,CDKN1A,GDF15,HMOX1,HRK,PTGS2,TGFBR2,TNFSF12,	15-deoxy-delta-12,14 -PGJ 2,CEBPB,CREBBP,HIF1A,IFNG,JUN,MYC,NFE2L2,NFKBIA,NFkB (complex),PPARG,RELA,SP1,STAT3,TNF,TP53,celecoxib,doxorubicin
A02 shMITF UP AND DOWN		paraquat		chemical toxicant		1.624	0.00655	BICD1,BNIP3,CTGF,CXCL8,HMOX1,IL6,ITGB8,NFIB,PMAIP1,PTGS2,VEGFA,	CAT,FOS,FOXO1,FOXO3,HIF1A,JUN,MAP3K5,MYC,NFE2L2,NFKBIA,NFkB (complex),PI3K (complex),PPARA,RELA,SMAD3,SP1,STAT1,STAT3,TP53,TXN,paraquat
A02 shMITF UP AND DOWN		tacrolimus		chemical drug		0.015	0.0066	APP,ATP2B4,CXCL8,ELL2,ENC1,GNPDA1,ID3,IRF4,JUN,MAF,PRNP,PTGS2,PTPRF,SDCBP,TNC,TNFRSF12A,	A23187,CEBPB,Creb,EGR1,FOS,IL1,IL2,JUN,Jnk,NFKBIA,NFkB (complex),NR3C1,Nfat (family),RELA,SP1,STAT3,STAT5A,tacrolimus
A02 shMITF UP AND DOWN		docetaxel		chemical drug		0.958	0.00669	BIRC2,CDKN1A,PRKCA,PTGS2,THBS1,TUBB4A,TUBB6,	ATF2,Akt,CEBPA,CREB1,CREBBP,Creb,EGR1,FOXM1,FOXO1,HIF1A,MYC,NFE2L2,NFKBIA,NFkB (complex),Pkc(s),RELA,STAT3,TP53,VEGFA,docetaxel
A02 shMITF UP AND DOWN		salicylic acid		chemical drug		-0.848	0.00669	BDNF,CTGF,CXCL8,GDF15,IL6,KITLG,PTGS2,	CEBPB,EGR1,ERK,FOS,FOXO1,FOXO3,HMGB1,JUN,Jnk,NFE2L2,NFKBIA,NFkB (complex),PPARG,RELA,SIRT1,SMAD3,SP1,STAT3,palmitic acid,rosmarinic acid,salicylic acid
A02 shMITF UP AND DOWN		EIF2AK2		kinase		1.414	0.0069	ATF4,BDNF,CDKN1A,CXCL8,HIST1H2BD,IL6,IRS2,PLSCR1,PSMB10,	CEBPB,CHUK,CTNNB1,EIF2AK2,ERK1/2,FOXO3,IL4,JUN,MAP3K5,NFE2L2,NFKBIA,NFkB (complex),RELA,SMAD3,SPI1,STAT1,STAT3,STAT6,TP53
A02 shMITF UP AND DOWN		GPD1		enzyme			0.0069	AGPAT9,ANXA2,APP,ASNS,BCL6,ELOVL6,NQO1,RARRES1,SERPINE2,
A02 shMITF UP AND DOWN		NFYA		transcription regulator		-0.563	0.0069	APAF1,CDKN1A,COL11A1,FTH1,GADD45B,JUN,PMAIP1,TGFBR2,TXNIP,	ATF2,GADD45A,JUN,NFYA,TP53
A02 shMITF UP AND DOWN		SLC25A13		transporter			0.0069	AGPAT9,ANXA2,APP,ASNS,BCL6,ELOVL6,NQO1,RARRES1,SERPINE2,
A02 shMITF UP AND DOWN		PRNP	1.736	other		0.13	0.00743	APOE,APP,ATF4,CTSD,LAMP2,PRNP,	APP,CEBPA,FOXM1,FOXO1,HIF1A,IGF1,JUN,MYC,NFE2L2,NFkB (complex),NOTCH1,Nr1h,PRNP,RELA,SP1,SREBF1,STAT3,TP53,cholesterol
A02 shMITF UP AND DOWN		lipid A		chemical toxicant		0.816	0.00743	CD14,CXCL8,IL6,M6PR,PRKCD,THBS1,	ATF2,C1q,CEBPB,Creb,IFNB1,IFNG,IL1B,JUN,NFkB (complex),RELA,RNA polymerase II,SPI1,STAT1,STAT3,STAT6,TP53,lipid A
A02 shMITF UP AND DOWN		minocycline		chemical drug		-0.798	0.00746	BDNF,CXCL8,IL6,MBP,NGF,PTGS2,TNFRSF1A,	ATF4,CEBPB,Creb,EIF2AK2,HMGB1,IL1,JUN,NFKBIA,NFkB (complex),P38 MAPK,PPARG,RELA,SP1,STAT1,STAT3,TNF,TP53,minocycline
A02 shMITF UP AND DOWN		ADCY		group	Activated	2	0.00749	CDH2,CDKN1A,CYP1B1,NR4A2,	ADCY,CEBPB,CREB1,Creb,HTT,JUN,L-glutamic acid,NFkB (complex),PPARG,Pka,RELA,RUNX2,STAT1,STAT3,cyclic AMP
A02 shMITF UP AND DOWN		ARHGDIG		other		-1	0.00749	ALCAM,ANXA1,COL5A2,RGS2,
A02 shMITF UP AND DOWN		DAG1		transmembrane receptor			0.00749	LAMB1,LAMC1,SGCD,SLC2A1,
A02 shMITF UP AND DOWN		GADD45A		other		0	0.00749	BIRC2,CDKN1A,IL6,JUN,	Akt,CEBPB,Creb,EGR1,FOS,FOXO1,GADD45A,HIF1A,IL1B,JUN,MAPK8,MYC,NFE2L2,NFKBIA,NFkB (complex),P38 MAPK,RELA,SP1,STAT3
A02 shMITF UP AND DOWN		MAPK13		kinase		1.199	0.00749	CDKN1A,IL6,PPARGC1A,VEGFA,	AR,ATF1,CEBPB,CTNNB1,Creb,ERK1/2,FOS,FOXO1,FOXO3,HIF1A,Ins1,JUN,MAPK13,MYC,NFE2L2,NFkB (complex),PPARA,PPARG,PTEN,RB1,RELA,SMAD3,SNAI1,SREBF1,STAT3,TP53
A02 shMITF UP AND DOWN		SP100		transcription regulator			0.00749	CD14,CDKN1A,CTGF,HSPE1,	CDKN2A,EP300,ETS1,SP100,TP53
A02 shMITF UP AND DOWN		calyculin A		chemical toxicant		-0.152	0.00749	CDKN1A,CYP1B1,NR2F2,PRKCA,	AR,CREB1,Creb,FOXO1,HDAC4,HIF1A,IKBKB,Insulin,NFE2L2,NFKBIA,NFkB (complex),PPARA,PPARG,Pkc(s),RELA,RUNX2,SP1,STAT1,STAT3,TP53,calyculin A
A02 shMITF UP AND DOWN		rimonabant		chemical drug		-0.471	0.00749	CXCL8,IL6,NGF,PTGS2,	AMPK,Creb,EGR1,EP300,JUN,Mapk,NFE2L2,NFKBIA,NFkB (complex),NR3C1,P38 MAPK,PPARG,PPARGC1A,RELA,SIRT1,SP1,STAT3,epinephrine,rimonabant
A02 shMITF UP AND DOWN		6-hydroxydopamine		chemical toxicant		-0.6	0.00751	ATF4,BDNF,CEACAM1,DDIT4,IL6,JUN,NR4A2,RPL29,S100B,	6-hydroxydopamine,CEBPA,CEBPB,CREB1,CREBBP,CTNNB1,Creb,EP300,Gsk3,IL1B,JUN,NFE2L2,NFKBIA,NFkB (complex),POMC,PPARG,Pkc(s),REL,RELA,STAT3,TP53
A02 shMITF UP AND DOWN		4-methylnitrosoamino-1-(3-pyridinyl)-1-butanone		chemical toxicant		1.953	0.00753	ANXA1,CDKN1A,JUN,LOX,PTGS2,	4-methylnitrosoamino-1-(3-pyridinyl)-1-butanone,Akt,CEBPB,CTNNB1,Creb,EGR1,FOS,FOXO1,JUN,MYC,Mapk,NFE2L2,NFkB (complex),PPARG,PRKCA,RELA,SP1,STAT3,TP53,cyclic AMP
A02 shMITF UP AND DOWN		ANXA1	1.787	enzyme		-0.778	0.00753	ANXA1,ANXA2,IL6,ITGB1BP1,PTGS2,	ANXA1,ATF2,CEBPB,CEBPD,FOXO3,Hsp27,IL6,JUN,NFKBIA,NFkB (complex),NR1I2,NR3C1,NR3C2,PPARA,PPARG,RELA,RNA polymerase II,SP1,SREBF1,STAT3,arachidonic acid,corticosterone,hydrocortisone
A02 shMITF UP AND DOWN		Fgf		group		1.964	0.00753	IL6,JUN,MITF,PTGS2,SPRY2,	ATF2,CEBPB,Creb,ELK1,FOXO1,Fgf,HIF1A,JUN,MAPK1,MAPK3,MYC,Mapk,NFE2L2,NFkB (complex),PI3K (complex),PPARG,RAF1,SMAD3,SP1,STAT3
A02 shMITF UP AND DOWN		GABPA		transcription regulator		0.262	0.00753	HMOX1,IL7R,RRAS,SKP2,TNC,	CREBBP,EP300,GABPA,MYC,NOTCH1,PPARG,RELA
A02 shMITF UP AND DOWN		KNG1		other		1.974	0.00753	APP,CTGF,CXCL8,IL6,PTGS2,	CREB1,CREBBP,Creb,EGR1,FOS,HIF1A,JUN,Jnk,KNG1,NFE2L2,NFKBIA,NFkB (complex),PRKCE,Pkc(s),RELA,STAT1,STAT3,TP53,nitric oxide
A02 shMITF UP AND DOWN		TNC	1.801	other		-0.44	0.00753	CDKN1A,DKK1,IL6,MBP,TPM1,	AR,CEBPB,Creb,ERK1/2,FYN,JUN,Mapk,NFE2L2,NFkB (complex),Nfat (family),PPARG,PTK2,RELA,SMAD2,SMAD3,SMAD4,SP1,STAT3,Smad,TNC,TP53,VAV1
A02 shMITF UP AND DOWN		TSC1		other		1.982	0.00753	HMOX1,IL6,IRS1,IRS2,RNF128,	AKT1,AR,CEBPA,CTNNB1,Creb,E2F1,EGR1,FOXO1,Gsk3,HIF1A,JUN,NFkB (complex),NR1I2,PPARG,PPARGC1A,RAC1,RELA,SIRT1,STAT3,TP53,TSC1,TSC2
A02 shMITF UP AND DOWN		methylnitrosourea		chemical toxicant			0.00753	CDK2,ID1,JUN,PLAUR,TIMP3,	CEBPA,FOXM1,FOXO1,HIF1A,IGF1,JUN,MYC,RELA,SP1,STAT3,TP53,methylnitrosourea
A02 shMITF UP AND DOWN		monocrotaline		chemical toxicant		-0.063	0.00753	HMOX1,ID1,ID3,IL6,NGF,	CEBPB,ERK1/2,JUN,RELA,SMAD3,TP53,monocrotaline
A02 shMITF UP AND DOWN		rasagiline		chemical drug		0.87	0.00753	ALDOC,APP,BDNF,NGF,PRKCA,	APP,CREB1,Creb,HIF1A,JUN,Mapk,NFE2L2,NFKBIA,NFkB (complex),NOTCH1,PPARG,Pkc(s),RELA,SP1,rasagiline
A02 shMITF UP AND DOWN		temozolomide		chemical drug		0.277	0.00753	CDKN1A,CXCL8,ITGAV,PMAIP1,QPRT,	AMPK,Akt,Creb,EGR1,EP300,FOXO1,JUN,NFE2L2,NFKBIA,NFkB (complex),P38 MAPK,PPARA,PPARG,PPARGC1A,PTGS2,RELA,SIRT1,SP1,STAT3,TP53,temozolomide
A02 shMITF UP AND DOWN		miR-30c-5p (and other miRNAs w/seed GUAAACA)		mature microrna	Inhibited	-2.698	0.00755	BCL6,BDNF,CTGF,IDH1,IRS2,JUN,NCEH1,NT5E,P4HA2,SLC38A2,UAP1,
A02 shMITF UP AND DOWN		NEUROG1		transcription regulator		-1.414	0.00769	CXCL1,IL6,P4HA2,PLK2,SCG2,SLC43A3,SPOCK1,THBS1,
A02 shMITF UP AND DOWN		epinephrine		chemical - endogenous mammalian		1.043	0.00769	CDK2,CDKN1A,CXCL8,IL6,PPARGC1A,PTGS2,TGFA,TRIM63,	AMPK,ATF2,ATF4,CEBPA,Creb,D-glucose,EGR1,ELK1,EP300,FOXO1,HIF1A,Insulin,JUN,MAPK3,NFKBIA,NFkB (complex),P38 MAPK,PPARA,PPARG,PPARGC1A,SIRT1,SP1,STAT3,epinephrine
A02 shMITF UP AND DOWN		spironolactone		chemical drug		-1.671	0.00769	ABCC2,CDKN1A,CTGF,IL6,LOX,PTGS2,TIMP3,VEGFA,	CREB1,CTNNB1,Creb,ELK1,FGF2,JUN,LEP,MYC,NFE2L2,NFKBIA,NFkB (complex),NR3C1,NR3C2,P38 MAPK,Pkc(s),RELA,STAT3,spironolactone
A02 shMITF UP AND DOWN		CXCL12		cytokine	Activated	2.098	0.00799	ACP5,ANKS1B,AXL,CDK2,CXCL8,ID1,IFNGR2,IGFBP7,IL6,ITGB1,JUN,PRKCD,PTGS2,RBM14,RRAS,	ATF2,CTNNB1,CXCL12,CXCR4,Creb,EGR1,ELK1,FOS,HIF1A,JUN,MAPK3,MYC,NFkB (complex),RAC1,RELA,SP1,SRC,STAT3,TP53
A02 shMITF UP AND DOWN		MECP2		transcription regulator			0.00825	ANXA1,APOE,BDNF,CAPG,GSTO1,HRASLS,MBP,PTGS2,SLC2A3,VEGFA,	FOXO1,HIF1A,IGF1,JUN,MAPK1,MECP2,NFkB (complex),SP1,STAT3,TP53
A02 shMITF UP AND DOWN		oblimersen		biologic drug		1.195	0.0083	ADM,CDKN1A,CXCL8,GADD45B,MAFF,PRKCA,SCG5,
A02 shMITF UP AND DOWN		EGR2		transcription regulator		-0.817	0.00832	CHKA,COL11A1,DHCR7,IL7R,JUN,KITLG,MBP,MME,POU3F2,PRKCD,SLC1A3,TCEB3,VEGFA,	CEBPA,CEBPB,EGR2,FOS,IFNG,IL10,JUN,MYC,NFKBIA,NFkB (complex),PPARG,RELA,RNA polymerase II,SP1,STAT3
A02 shMITF UP AND DOWN		N-methyl-D-aspartate		chemical reagent		1.128	0.00842	APP,ATP2B4,BDNF,MAP1B,PTGS2,SLC1A3,	ATF2,CREB1,Creb,ELK1,HTT,JUN,L-glutamic acid,LRP1,MAPK10,Mapk,N-methyl-D-aspartate,NFE2L2,NFkB (complex),PPARG,RELA,RUNX2,TP53,norepinephrine
A02 shMITF UP AND DOWN		RAC2	1.511	enzyme			0.00842	ANXA1,CDH2,FHL2,S100A6,TSC22D1,ZYX,
A02 shMITF UP AND DOWN		n-3 fatty acids		chemical drug		0.816	0.00842	ELOVL6,HMOX1,IL6,IRS1,IRS2,PTGS2,	ATF2,CAT,ESR1,ESR2,FOXO1,HIF1A,Insulin,JUN,NFKBIA,NFkB (complex),NR3C1,PPARA,PPARG,PPARGC1A,PRKCB,RELA,SP1,SREBF1,SREBF2,STAT1,STAT3,TFEB,TP53,n-3 fatty acids
A02 shMITF UP AND DOWN		ACE2		peptidase			0.00856	BNIP3,CTGF,IL6,	ACE2,CEBPB,CREB1,KNG1,NFKBIA,NFkB (complex),RELA
A02 shMITF UP AND DOWN		ACO1		enzyme			0.00856	APP,FTH1,IGFBP1,	ACO1,NFE2L2,VHL,iron
A02 shMITF UP AND DOWN		ANG	1.667	enzyme			0.00856	ANG,CDKN1A,IL6,	ANG,CEBPB,ERK1/2,JUN,NFE2L2,NFkB (complex),RELA,SMAD3,TP53,nitric oxide
A02 shMITF UP AND DOWN		CCNT1		transcription regulator			0.00856	CXCL8,PPARGC1A,SLC2A1,	CCNT1,CDK9,EP300,P-TEFb,RB1,RNA polymerase II
A02 shMITF UP AND DOWN		CEBPG		transcription regulator			0.00856	ASNS,CXCL8,IL6,	CEBPA,CEBPB,CEBPD,CEBPG,CREBBP,JUN,MYC,PPARG,RNA polymerase II
A02 shMITF UP AND DOWN		CELF1		translation regulator			0.00856	CDKN1A,FHL2,RCAN1,	CEBPA,CEBPB,CELF1,JUN,MYC,PPARG,RNA polymerase II
A02 shMITF UP AND DOWN		CNB-001		chemical reagent			0.00856	ASNS,ATF4,BDNF,
A02 shMITF UP AND DOWN		CYBA		enzyme			0.00856	CDKN1A,IL6,VEGFA,	AKT1,AR,ATM,CEBPB,CREB1,CYBA,Creb,ERK1/2,FOXO1,JUN,NFKBIA,NFkB (complex),P38 MAPK,PPARG,PPARGC1A,RELA,SMAD3,STAT3,TP53
A02 shMITF UP AND DOWN		Cebp		complex			0.00856	CXCL8,IL6,MIA,
A02 shMITF UP AND DOWN		NCF1		enzyme			0.00856	CD14,CDKN1A,TNFRSF14,	CEBPB,CREBBP,HIF1A,IFNG,JUN,NCF1,NFKBIA,NFkB (complex),RELA,STAT3,TP53
A02 shMITF UP AND DOWN		NMNAT1		enzyme			0.00856	PEG10,SOCS2,TFPI,
A02 shMITF UP AND DOWN		PON1		phosphatase			0.00856	HMOX1,IL6,SCARB1,	HIF1A,HMGB1,Immunoglobulin,LDL,NFE2L2,NFKBIA,NFkB (complex),Nr1h,PON1,RELA,SREBF1,STAT1,STAT3,cholesterol
A02 shMITF UP AND DOWN		RLIM		enzyme			0.00856	CDH2,CDKN1A,CTGF,	AR,RB1,RLIM,SMAD2,SMAD3,SMAD4,SMAD7,SP1,Smad
A02 shMITF UP AND DOWN		Rp-8-Br-cAMP		chemical - kinase inhibitor			0.00856	ANXA1,BDNF,SCARB1,	CEBPB,Creb,JUN,PPARG,Rp-8-Br-cAMP,STAT3,cyclic AMP
A02 shMITF UP AND DOWN		SART1		other			0.00856	CA9,DDIT4,VEGFA,	EPAS1,SART1,SMAD3
A02 shMITF UP AND DOWN		T 0070907		chemical reagent			0.00856	CDKN1A,HMOX1,PTGS2,	AR,FOXO1,HIF1A,JUN,NCOR1,NFkB (complex),PGR,PPARA,PPARG,RELA,SP1,STAT3,T 0070907,reactive oxygen species
A02 shMITF UP AND DOWN		beta-cyclodextrin		chemical - endogenous non-mammalian			0.00856	IL6,PRNP,SCARB1,	HIF1A,LDL,NFKBIA,NFkB (complex),RELA,STAT1,beta-cyclodextrin
A02 shMITF UP AND DOWN		clioquinol		chemical drug			0.00856	APP,CDKN1A,JUN,	ELK1,HTT,Hdac,JUN,NFKBIA,NFkB (complex),PPARG,RELA,SP1,TAF4,TP53,clioquinol
A02 shMITF UP AND DOWN		methylene blue		chemical drug			0.00856	APP,BDNF,NQO1,	CREB1,Creb,JUN,MAPT,NFkB (complex),RELA,methylene blue,norepinephrine
A02 shMITF UP AND DOWN		nandrolone		chemical drug			0.00856	HMOX1,IL6,VEGFA,	CEBPB,ERK1/2,JUN,Lh,NOTCH1,Notch,RELA,SMAD3,STAT1,TP53,nandrolone
A02 shMITF UP AND DOWN		trypsin		group			0.00856	CDKN1A,CXCL8,PTGS2,	AHR,CHUK,CTNNB1,Ca2+,Creb,EP300,IKBKB,JUN,MAML1,MYC,NFKBIA,NFkB (complex),NOTCH1,RELA,RNA polymerase II,SMAD3,SP1,STAT3,TP53,resveratrol,trypsin
A02 shMITF UP AND DOWN		STAT5B		transcription regulator		0.113	0.00867	AHNAK,BCL6,CDK6,CDKN1A,CKMT2,CRADD,IL6,MAF,NR4A2,PPP1R3C,SOCS2,TANK,TNFRSF14,TNFRSF1A,	AR,FOXO1,IL6,JUN,NFE2L2,NFkB (complex),PI3K (complex),PRL,RELA,SMAD3,SP1,SPI1,STAT1,STAT3,STAT5A,STAT5B,STAT6,TNF,TP53
A02 shMITF UP AND DOWN		ALDH1A2		enzyme		-1.069	0.00877	ALDH1A3,CTGF,CYR61,TGFBI,TIMP3,	ALDH1A2,AR,JUN,MYC,PPARG,SMAD2,SMAD3,SMAD4,SP1,STAT1,Smad,tretinoin
A02 shMITF UP AND DOWN		ELF3		transcription regulator	Activated	2.227	0.00877	ANGPTL4,IL6,PTGS2,TGFBR2,TIMP3,	CREBBP,ELF3,IL12 (complex),IL4,JUN,NFkB (complex),RELA,SMAD1,SMAD2,SMAD3,SMAD4,STAT1,STAT3,STAT6,Smad,TGFBR2
A02 shMITF UP AND DOWN		ETV4		transcription regulator		1.678	0.00877	CAV1,CXCL8,PTGS2,TGFBR2,TWIST1,	CEBPB,EGR1,ELK1,ETV4,SMAD3,SP1,TP53
A02 shMITF UP AND DOWN		Focal adhesion kinase		group		0.427	0.00877	CDH2,IL6,LPP,SKP2,TAGLN,	CDKN1A,CTNNB1,Creb,FOXO1,Focal adhesion kinase,HIF1A,JUN,KLF4,MAPK8,MYC,NFE2L2,NFkB (complex),PI3K (complex),PPARG,RAC1,RB1,RELA,RHOA,SMAD3,SRF,STAT3,TP53
A02 shMITF UP AND DOWN		SYK		kinase	Activated	2.19	0.00877	CITED2,CXCL8,IL6,TSC22D1,VEGFA,	CREB1,CREBBP,CTNNB1,Creb,EGR1,EP300,JUN,Mapk,NFE2L2,NFKBIA,NFkB (complex),PIK3R1,PPARG,RELA,SP1,SRC,SYK,TNFRSF1A,TP53
A02 shMITF UP AND DOWN		azoxymethane		chemical toxicant		0.337	0.00877	CDKN1A,IL6,PRKCA,PRKCD,PTGS2,	CTNNB1,HIF1A,JUN,MYC,RELA,Ras,SNAI1,SP1,STAT3,azoxymethane
A02 shMITF UP AND DOWN		bardoxolone		chemical drug		-1.287	0.00877	CDKN1A,FTH1,HMOX1,IRS1,NQO1,	CEBPA,CREBBP,Creb,FOXO1,HIF1A,JUN,MAPK8,MYC,NFE2L2,PPARA,PPARG,RELA,SP1,SREBF1,STAT3,bardoxolone
A02 shMITF UP AND DOWN		methylnitronitrosoguanidine		chemical toxicant		0.64	0.00877	BTG1,CDKN1A,CEACAM1,GDF15,PLAT,
A02 shMITF UP AND DOWN		steroid		chemical - endogenous mammalian		-0.152	0.00877	ANXA1,CYR61,PLAT,PRKCD,TNC,	JUN,NFkB (complex),NR3C1,Nr1h,RELA,TP53,steroid
A02 shMITF UP AND DOWN		targinine		chemical drug		0.484	0.00877	HMOX1,PLAUR,PMAIP1,PTGS2,VEGFA,	ATF4,CEBPA,CREB1,Creb,D-glucose,FOXO1,HIF1A,JUN,MYC,NFE2L2,NFKBIA,NFkB (complex),NOS2,PPARG,RELA,SP1,TP53,nitric oxide,norepinephrine,targinine
A02 shMITF UP AND DOWN		clofibrate		chemical drug		-0.987	0.00885	ACADVL,CEACAM1,CXCL8,HMOX1,IGFBP1,IL6,NQO1,PTGS2,RTN4,	ATF2,Akt,CAT,Creb,EGR1,ELK1,FOXO1,HIF1A,JUN,LDL,MAPK3,NFE2L2,NFKBIA,NFkB (complex),NR3C1,PPARA,PPARG,RELA,SREBF1,STAT1,STAT3,TP53,clofibrate
A02 shMITF UP AND DOWN		CBX7		other		-1	0.00915	CXCL8,CYP1B1,GDF15,KYNU,
A02 shMITF UP AND DOWN		CRYAB		other			0.00915	APP,FBXO32,IL6,MME,
A02 shMITF UP AND DOWN		ERVW-1		other		1.98	0.00915	CDKN1A,CXCL1,CXCL8,IL6,	CEBPA,CEBPB,CREB1,Cg,Creb,E2F1,ERVW-1,FOS,FOXM1,FOXO3,HIF1A,JUN,MYC,NFkB (complex),RB1,RELA,SP1,TP53
A02 shMITF UP AND DOWN		ETV1		transcription regulator		0.218	0.00915	ADRB2,MITF,TGFBR2,TWIST1,
A02 shMITF UP AND DOWN		FASN		enzyme	Inhibited	-2	0.00915	CXCL8,IL6,PTGS2,SKP2,	Akt,CEBPB,EGR1,ERK1/2,ESR1,ESR2,FASN,FOXO1,IL6,JUN,NFE2L2,NFKBIA,NFkB (complex),PPARG,PPARGC1A,RELA,SMAD3,SP1,SREBF1,SREBF2,STAT3,TP53
A02 shMITF UP AND DOWN		HOXA5		transcription regulator		0.277	0.00915	CDKN1A,CXCL8,GADD45B,IGFBP1,
A02 shMITF UP AND DOWN		LRP5		transmembrane receptor			0.00915	ADRB2,AHR,IRS1,IRS2,	FOS,FOXO1,FOXO3,IRS1,Ins1,LRP5,PPARA,PPARG,SREBF1
A02 shMITF UP AND DOWN		LRP6		transmembrane receptor			0.00915	CAV1,DKK1,PPARGC1A,SLC2A3,
A02 shMITF UP AND DOWN		MNT		transcription regulator		0	0.00915	BCL6,FBXO32,GADD45B,TXNIP,
A02 shMITF UP AND DOWN		NOX4		enzyme	Activated	2	0.00915	CXCL8,SLC2A1,TGFA,VEGFA,	ATF1,CTNNB1,Creb,FOXO1,HIF1A,JUN,MYC,Mapk,NFE2L2,NFkB (complex),NOX4,PPARG,RELA,SNAI1,SP1,STAT3,TP53,hydrogen peroxide,reactive oxygen species
A02 shMITF UP AND DOWN		PD 153035		chemical drug		-1.98	0.00915	CXCL8,ITGA6,PTGS2,VEGFA,	Akt,CTNNB1,Creb,EGFR,EGR1,ERBB2,ESR2,FOS,FOXO1,HIF1A,JUN,MYC,Mapk,NFE2L2,NFKBIA,NFkB (complex),PD 153035,PPARA,PPARG,PTGS2,RELA,SMAD3,SP1,STAT3,TP53
A02 shMITF UP AND DOWN		TRPC1		ion channel		-1.091	0.00915	APAF1,CDK6,CDKN1A,IGFBP1,
A02 shMITF UP AND DOWN		VAV3		cytokine			0.00915	CAV1,CAV2,IL6,TGFA,	AR,CEBPB,ERK,ERK1/2,JUN,NCOR1,PPARG,RELA,SMAD3,SP1,STAT3,TP53,VAV3
A02 shMITF UP AND DOWN		ZMPSTE24		peptidase		0.581	0.00915	IGFBP1,IGFBP5,SIRPA,SOCS2,
A02 shMITF UP AND DOWN		ammonium chloride		chemical drug		1	0.00915	APP,CD151,IL6,RCAN1,	APP,CEBPB,CREB1,Creb,HIF1A,IL1B,JUN,NFE2L2,NFkB (complex),NOTCH1,Pkc(s),RELA,STAT3,ammonium chloride
A02 shMITF UP AND DOWN		salvin		chemical toxicant		-0.882	0.00915	CD14,CES1,CXCL8,IL6,	ATF1,CEBPB,CREBBP,Creb,ERK1/2,FOS,HIF1A,JUN,MYC,NFE2L2,NFKBIA,NFkB (complex),RELA,SMAD3,SP1,TP53,nitric oxide,salvin
A02 shMITF UP AND DOWN		triflusal		chemical drug		-1.944	0.00915	APP,CXCL8,KITLG,PTGS2,	FOXO1,HIF1A,MYC,NOS2,RELA,TP53,triflusal
A02 shMITF UP AND DOWN		PLN		transporter			0.0092	ANXA2,EZR,ITGB1,MYL6,PRKCA,RRAS,VAMP2,
A02 shMITF UP AND DOWN		SERPINF1		other		0.816	0.0092	BDNF,CTGF,CXCL8,ENO2,NGF,PPARGC1A,THBS1,	Akt,CEBPA,CEBPB,EGR1,ERK,FOXO1,JUN,MYC,NFE2L2,NFKBIA,NFkB (complex),PPARA,PPARG,RELA,RNA polymerase II,SERPINF1,SMAD3,SP1,STAT3
A02 shMITF UP AND DOWN		glucagon		biologic drug		-0.378	0.0092	AHNAK,LIMA1,MME,NR4A2,PHLDB2,RBM14,SORT1,
A02 shMITF UP AND DOWN		TLR3		transmembrane receptor		1.691	0.0094	AIM2,ARRDC4,CXCL8,GADD45B,HERC5,HMOX1,ID1,IER3,IL6,MAP3K7,NFE2L3,PLK2,PMAIP1,PTGS2,RGS1,TNC,TNFRSF1A,	Akt,CEBPB,Creb,EGR1,FOXO1,JUN,NFE2L2,NFKBIA,NFkB (complex),P38 MAPK,PPARG,REL,RELA,SP1,STAT3,TLR3,TNF,TP53,TP63,TP73
A02 shMITF UP AND DOWN		NPC1		transporter		-0.585	0.00949	ATF4,CAV1,CAV2,CTSD,CYP27A1,PTGS2,	25-hydroxycholesterol,FOS,NFE2L2,NPC1,Nr1h,RELA,SREBF1,STAT3,cholesterol
A02 shMITF UP AND DOWN		luteolin		chemical - endogenous non-mammalian	Inhibited	-2.39	0.00949	CDK6,HMOX1,IL6,IRS1,JUN,PTGS2,	Creb,ERK,HIF1A,JUN,MAPK8,Mapk,NFE2L2,NFkB (complex),PPARG,Pka,RELA,SMAD3,SP1,STAT1,STAT3,luteolin,reactive oxygen species
A02 shMITF UP AND DOWN		methyl methanesulfonate		chemical toxicant		0.708	0.00949	BTG1,CDKN1A,CTSD,GADD45B,JUN,PLXNB2,	BAX,BRCA1,CEBPA,FOS,FOXM1,HIF1A,JUN,MYC,NFKBIA,NFkB (complex),PPARG,RELA,SP1,STAT3,TP53,methyl methanesulfonate
A02 shMITF UP AND DOWN		mir-34		microrna		-0.916	0.00949	CDC25A,CDK6,E2F3,EMP1,LYST,SATB2,
A02 shMITF UP AND DOWN		HOXA10		transcription regulator		-0.291	0.00985	ADM,APOE,CDKN1A,DKK1,ID1,IGFBP5,IL11,KLF9,MAP1B,MINOS1-NBL1/NBL1,MYLK,PRKCD,RNASE4,S100B,TTC3,
A02 shMITF UP AND DOWN		BMP7		growth factor		0.853	0.00991	CDKN1A,CXCL8,DKK1,ID1,IGFBP5,IL6,IRS1,MAP3K5,NDRG1,PPARGC1A,VEGFA,	ACVRL1,BMP7,CEBPB,Creb,ERK1/2,IL6,JUN,Mapk,NFE2L2,NFKBIA,NFkB (complex),P38 MAPK,PPARG,RELA,SMAD1,SMAD1/5,SMAD3,SMAD5,SP1,STAT3,TP53
A02 shMITF UP AND DOWN		RNA polymerase II		complex			0.00996	ASNS,CBX5,CD14,CD83,CDH11,CDKN1A,CXCL8,CYP1B1,DKK1,GADD45B,GDF15,ID1,IFNGR1,IGFBP1,IL6,KITLG,NBPF10 (includes others),PTGS2,RND3,	CCNT1,CDK9,CEBPA,EP300,FOXM1,HIF1A,MYC,P-TEFb,RB1,RELA,RNA polymerase II,TP53
A02 shMITF UP AND DOWN		GJA1		transporter		-0.156	0.0101	CDKN1A,MBP,SKP2,THBS1,VEGFA,
A02 shMITF UP AND DOWN		IFNE		cytokine		0.447	0.0101	CD83,CDKN1A,PTGS2,SLC2A1,SLC7A2,
A02 shMITF UP AND DOWN		SELPLG		other		1.342	0.0101	CDKN1A,CXCL8,CYP1B1,PLAUR,PRKCD,
A02 shMITF UP AND DOWN		choline		chemical - endogenous mammalian		0.254	0.0101	CDKN1A,ERRFI1,HMOX1,PTGS2,SLC44A1,
A02 shMITF UP AND DOWN		prostaglandin J2		chemical - endogenous non-mammalian		-0.98	0.0101	CXCL8,GDF15,HMOX1,IL6,PTGS2,
A02 shMITF UP AND DOWN		Pln		other			0.0102	ANXA2,EZR,ITGB1,MYL6,PRKCA,RRAS,VAMP2,
A02 shMITF UP AND DOWN		lipoteichoic acid		chemical - endogenous non-mammalian		0.889	0.0102	CD14,CD83,CXCL8,HMOX1,IL6,NR4A2,PTGS2,
A02 shMITF UP AND DOWN		PARP1		enzyme	Activated	2.16	0.0104	CXCL1,HMOX1,IL6,JUN,PEG10,PTGS2,SLC38A2,SOCS2,TGFA,
A02 shMITF UP AND DOWN		berberine		chemical drug		-0.78	0.0104	AIFM1,CDK2,CDKN1A,CXCL8,HMOX1,IL6,PTGS2,SCARB1,VEGFA,
A02 shMITF UP AND DOWN		desmopressin		biologic drug		-0.239	0.0104	ADM,AHNAK,CAPG,CTSD,LIMA1,MME,PHLDB2,RBM14,SORT1,
A02 shMITF UP AND DOWN		MAPK14		kinase		1.25	0.0105	ACP5,CD83,CXCL8,HMOX1,IL6,ITGB8,JUN,KITLG,PLAUR,PPARGC1A,PTGS2,TAGLN,VEGFA,
A02 shMITF UP AND DOWN		BCL6	1.716	transcription regulator		-0.753	0.0106	ALCAM,BCL6,CD151,CDKN1A,FTH1,IL6,IL7R,IRF4,ITGA3,MAF,MITF,TNFRSF14,
A02 shMITF UP AND DOWN		FOXC2		transcription regulator		0.816	0.0107	ADRB2,CDH2,IRS1,IRS2,PPARGC1A,PTGS2,
A02 shMITF UP AND DOWN		fingolimod		chemical drug			0.0107	BDNF,CDK2,CDKN1A,CTGF,IL6,MITF,
A02 shMITF UP AND DOWN		thioctic acid		chemical drug		-0.092	0.0107	CXCL8,HMOX1,IL6,JUN,MITF,NQO1,
A02 shMITF UP AND DOWN		pyrrolidine dithiocarbamate		chemical reagent	Inhibited	-3.066	0.011	ANXA1,CTGF,CXCL1,CXCL5,CXCL8,HMOX1,IL6,PTGS2,SLC2A1,VEGFA,
A02 shMITF UP AND DOWN		CLU		other		-1.067	0.011	APP,CDKN1A,CXCL8,IL6,
A02 shMITF UP AND DOWN		JUN/JUNB/JUND		group			0.011	CYR61,HMOX1,IL6,JUN,
A02 shMITF UP AND DOWN		PLK4		kinase		0	0.011	CITED2,MERTK,PLAT,RGS1,
A02 shMITF UP AND DOWN		SIN3B		transcription regulator			0.011	BCL6,FBXO32,GADD45B,TXNIP,
A02 shMITF UP AND DOWN		SMARCD3		transcription regulator		1	0.011	ALCAM,CD151,ITGA3,MITF,
A02 shMITF UP AND DOWN		THBS1	6.477	other		-0.958	0.011	CTGF,IL6,THBS1,VEGFA,
A02 shMITF UP AND DOWN		miR-31-5p (and other miRNAs w/seed GGCAAGA)		mature microrna		-1.995	0.011	CXCL1,CXCL5,CXCL8,SATB2,
A02 shMITF UP AND DOWN		peoniflorin		chemical - endogenous non-mammalian		1.067	0.011	DDAH1,ENO2,HMOX1,RUNX1,
A02 shMITF UP AND DOWN		selenomethylselenocysteine		chemical - endogenous mammalian		-1.982	0.011	CES1,JUN,PLAUR,TIMP3,
A02 shMITF UP AND DOWN		fatty acid		chemical - endogenous mammalian		0.797	0.0112	AHR,CXCL8,CYR61,HMOX1,IL6,IRS1,NR4A2,PTGS2,ST3GAL5,
A02 shMITF UP AND DOWN		estradiol benzoate		chemical drug		1.484	0.0112	AHR,BDNF,NQO1,OXSR1,PLAT,PTGS2,WISP2,
A02 shMITF UP AND DOWN		miR-141-3p (and other miRNAs w/seed AACACUG)		mature microrna		-1.912	0.0112	CDH2,CDK6,CYP1B1,E2F3,ITGAV,ITGB1,PMAIP1,
A02 shMITF UP AND DOWN		1,10-phenanthroline		chemical toxicant			0.0114	CDKN1A,HMOX1,PRNP,
A02 shMITF UP AND DOWN		ABCC8		transporter			0.0114	ACADVL,IL6,PPARGC1A,
A02 shMITF UP AND DOWN		ADAM15		peptidase			0.0114	IL6,ITGAV,VEGFA,
A02 shMITF UP AND DOWN		ALOX12		enzyme			0.0114	JUN,TGFBR2,VEGFA,
A02 shMITF UP AND DOWN		Cd2+		chemical toxicant			0.0114	DDAH1,HMOX1,PTGS2,
A02 shMITF UP AND DOWN		FCER1A		transmembrane receptor			0.0114	CCL28,IL6,SIRPA,
A02 shMITF UP AND DOWN		IL36G		cytokine			0.0114	CD83,CXCL8,IL6,
A02 shMITF UP AND DOWN		MZF1		transcription regulator			0.0114	AXL,CDH2,PRKCA,
A02 shMITF UP AND DOWN		PDCD4		other			0.0114	IL6,JUN,PTGS2,
A02 shMITF UP AND DOWN		ST3-Hel2A-2		chemical reagent			0.0114	BCL6,IER3,NR4A2,
A02 shMITF UP AND DOWN		hormone		chemical drug			0.0114	BDNF,DHCR24,SLC26A4,
A02 shMITF UP AND DOWN		hydroquinone		chemical - endogenous mammalian			0.0114	HMOX1,IL6,JUN,
A02 shMITF UP AND DOWN		manumycin A		chemical reagent			0.0114	CXCL8,PTGS2,VEGFA,
A02 shMITF UP AND DOWN		miR-217-5p (and other miRNAs w/seed ACUGCAU)		mature microrna			0.0114	IRS1,NR4A2,PPARGC1A,
A02 shMITF UP AND DOWN		putrescine		chemical - endogenous mammalian			0.0114	CDK2,CDKN1A,JUN,
A02 shMITF UP AND DOWN		sorbitol		chemical - endogenous mammalian			0.0114	ERRFI1,MAP3K11,SLC1A3,
A02 shMITF UP AND DOWN		1-chloro-2,4-dinitrobenzene		chemical drug			0.0114	HMOX1,IL6,
A02 shMITF UP AND DOWN		ABCC9		ion channel			0.0114	PPARGC1A,SLC2A1,
A02 shMITF UP AND DOWN		B3GNT2		enzyme			0.0114	CD14,IL6,
A02 shMITF UP AND DOWN		BET		group			0.0114	HMOX1,NQO1,
A02 shMITF UP AND DOWN		BLVRA		enzyme			0.0114	HMOX1,JUN,
A02 shMITF UP AND DOWN		CD163		transmembrane receptor			0.0114	HMOX1,IL6,
A02 shMITF UP AND DOWN		CYP		group			0.0114	HMOX1,NQO1,
A02 shMITF UP AND DOWN		Co2+		chemical - endogenous mammalian			0.0114	CA9,NDRG1,
A02 shMITF UP AND DOWN		Cpla2		group			0.0114	PTGS2,VEGFA,
A02 shMITF UP AND DOWN		FSTL1		other			0.0114	GDF15,IL6,
A02 shMITF UP AND DOWN		GRPR		g-protein coupled receptor			0.0114	BDNF,CDKN1A,
A02 shMITF UP AND DOWN		Gpcr		group			0.0114	JUN,RGS1,
A02 shMITF UP AND DOWN		HCAR1		g-protein coupled receptor			0.0114	PPARGC1A,SLC16A3,
A02 shMITF UP AND DOWN		HS6ST2		enzyme			0.0114	CXCL8,IL6,
A02 shMITF UP AND DOWN		IL17B		cytokine			0.0114	CDKN1A,IL6,
A02 shMITF UP AND DOWN		IL36RN		cytokine			0.0114	CXCL8,IL6,
A02 shMITF UP AND DOWN		LAMP2	1.669	enzyme			0.0114	M6PR,RCAN1,
A02 shMITF UP AND DOWN		LPAR3		g-protein coupled receptor			0.0114	CXCL8,IL6,
A02 shMITF UP AND DOWN		Lefty		group			0.0114	CDKN1A,CTGF,
A02 shMITF UP AND DOWN		MITF-p300/CBP		complex			0.0114	DCT,TYRP1,
A02 shMITF UP AND DOWN		MUC2		other			0.0114	IL6,PTGS2,
A02 shMITF UP AND DOWN		NSC719239		chemical drug			0.0114	ITGA3,ITGB1,
A02 shMITF UP AND DOWN		NUCB2	2.174	other			0.0114	IL6,PTGS2,
A02 shMITF UP AND DOWN		OLFM2		other			0.0114	HEY2,TAGLN,
A02 shMITF UP AND DOWN		PAPPA		peptidase			0.0114	IGFBP5,SCARB1,
A02 shMITF UP AND DOWN		PELI2		other			0.0114	CXCL8,IL6,
A02 shMITF UP AND DOWN		PRLH		cytokine			0.0114	CXCL8,IL6,
A02 shMITF UP AND DOWN		PTN		growth factor			0.0114	BDNF,PTPRZ1,
A02 shMITF UP AND DOWN		RSPO3		kinase			0.0114	IL6,PTGS2,
A02 shMITF UP AND DOWN		TLR10		transmembrane receptor			0.0114	CXCL8,IL6,
A02 shMITF UP AND DOWN		TNIP3		other			0.0114	CXCL8,IL6,
A02 shMITF UP AND DOWN		Tlr12		other			0.0114	CXCL8,IL6,
A02 shMITF UP AND DOWN		USP22		peptidase			0.0114	CDKN1A,MVP,
A02 shMITF UP AND DOWN		Vi capsular polysaccharide		chemical drug			0.0114	CXCL8,IL6,
A02 shMITF UP AND DOWN		WBSCR22		enzyme			0.0114	CXCL8,IL6,
A02 shMITF UP AND DOWN		ascomycin		chemical reagent			0.0114	CD83,CXCL8,
A02 shMITF UP AND DOWN		aurothiomalate		chemical drug			0.0114	HMOX1,NQO1,
A02 shMITF UP AND DOWN		cromolyn		chemical drug			0.0114	APP,IL6,
A02 shMITF UP AND DOWN		ferric chloride		chemical toxicant			0.0114	FTH1,PLAT,
A02 shMITF UP AND DOWN		geraniol		chemical - endogenous non-mammalian			0.0114	CDK2,CDKN1A,
A02 shMITF UP AND DOWN		heparan sulfate		chemical - endogenous mammalian			0.0114	IL6,PRNP,
A02 shMITF UP AND DOWN		ibotenic acid		chemical toxicant			0.0114	BDNF,JUN,
A02 shMITF UP AND DOWN		methylamine		chemical - endogenous mammalian			0.0114	IL6,SLC2A1,
A02 shMITF UP AND DOWN		phenylacetate		chemical - endogenous mammalian			0.0114	CAV1,CAV2,
A02 shMITF UP AND DOWN		plevitrexed		chemical drug			0.0114	CDK2,CDKN1A,
A02 shMITF UP AND DOWN		pyridoxal phosphate-6-azophenyl-2',4'-disulfonic acid		chemical reagent			0.0114	PTGS2,THBS1,
A02 shMITF UP AND DOWN		triacylglycerol		chemical - endogenous mammalian			0.0114	APP,PON2,
A02 shMITF UP AND DOWN		tylophorine		chemical drug			0.0114	JUN,PTGS2,
A02 shMITF UP AND DOWN		HBEGF		growth factor			0.0117	ANGPTL4,ITGB1,PTGS2,TGFA,VEGFA,
A02 shMITF UP AND DOWN		PP1		chemical - kinase inhibitor		-1.342	0.0117	CXCL8,HMOX1,JUN,PTGS2,SIRPA,
A02 shMITF UP AND DOWN		INHA		growth factor		0.579	0.0118	ACTG2,CTGF,CYP1B1,CYR61,ITGA3,KITLG,MATN2,PRSS23,PTGS2,SMARCA1,
A02 shMITF UP AND DOWN		IL2RG		transmembrane receptor		0.896	0.0119	BCL6,IL6,IL7R,JUN,NEDD4L,VKORC1,
A02 shMITF UP AND DOWN		capsaicin		chemical drug		-0.367	0.0119	ATF4,CXCL8,GDF15,HMOX1,KITLG,PTGS2,
A02 shMITF UP AND DOWN		hemin		chemical - endogenous mammalian		-0.812	0.0119	CDKN1A,CXCL8,FTH1,HMOX1,NQO1,PTGS2,
A02 shMITF UP AND DOWN		IFNL1		cytokine		0.14	0.012	CD83,CXCL8,HERC5,IFITM3,IL6,PLSCR1,TDRD7,TMEM140,
A02 shMITF UP AND DOWN		cholic acid		chemical - endogenous mammalian		1.687	0.012	ABCB4,ABCC2,CYP27A1,DHCR7,IGFBP5,MVP,PPARGC1A,TAGLN,
A02 shMITF UP AND DOWN		lithium		chemical drug		0.477	0.012	ADRB2,APP,BDNF,CDKN1A,CXCL8,IL6,JUN,PTGS2,
A02 shMITF UP AND DOWN		EZH2		transcription regulator		1.241	0.0123	ADRB2,CDK6,CDKN1A,CXCL1,CXCL8,CYP1B1,DKK1,EZR,FANCB,FHOD3,GDF15,IGFBP1,IL11,IL6,MYL6,PTGS2,RUNX1,SLC1A3,TIMP3,
A02 shMITF UP AND DOWN		Pro-inflammatory Cytokine		group			0.0123	ABCC2,ADM,APOE,ENPP1,HMOX1,IL6,SDC4,
A02 shMITF UP AND DOWN		LEPR		transmembrane receptor		-1.993	0.0124	ANGPTL4,APOE,BTG1,CDK2,GADD45B,IL6,IRS2,MBP,PPARGC1A,SCARB1,SOCS2,TGFBR2,TIMP3,
A02 shMITF UP AND DOWN		vorinostat		chemical drug		-0.129	0.0124	APAF1,BIRC2,CDH2,CDKN1A,CTSD,CYP1B1,HRK,IL6,JUN,NDRG1,PMAIP1,PTGS2,TNFRSF1A,
A02 shMITF UP AND DOWN		ritonavir		chemical drug		-1.067	0.0127	ABCC2,CARS,CEP70,CTNNAL1,CXCL8,DHCR7,FGGY,IL6,KITLG,MME,TMEM140,VEGFA,
A02 shMITF UP AND DOWN		PRKAA1		kinase	Inhibited	-2.058	0.013	ACOT7,CDKN1A,CXCL8,DDAH1,IL6,MYLK,NFIB,PPARGC1A,ZYX,
A02 shMITF UP AND DOWN		mir-210		microrna		-0.312	0.013	ABCB9,BDNF,CDH2,CTGF,E2F3,FOXN3,KCMF1,KIAA0930,LHFP,
A02 shMITF UP AND DOWN		TO-901317		chemical reagent		-1.461	0.0131	ADM,APOE,APP,CDK2,DHCR7,ELOVL6,GBE1,IL6,ITGA6,MRPS2,MRPS7,POR,PTGS2,SCARB1,TIMP3,VEGFA,
A02 shMITF UP AND DOWN		BMP15		growth factor		1.98	0.0132	ID1,ID3,PTGS2,TNFAIP6,
A02 shMITF UP AND DOWN		COMMD1		transporter	Inhibited	-2	0.0132	BNIP3,DDIT4,STC2,VEGFA,
A02 shMITF UP AND DOWN		DLL4		other		0.283	0.0132	HEY1,HEY2,MAF,NR2F2,
A02 shMITF UP AND DOWN		FAM3B		cytokine			0.0132	CAV1,CDKN1A,DCN,IER3,
A02 shMITF UP AND DOWN		KEAP1		transcription regulator		0.205	0.0132	AHR,HMOX1,IL6,NQO1,
A02 shMITF UP AND DOWN		PLK2	1.789	kinase		0	0.0132	CITED2,MERTK,PLAT,RGS1,
A02 shMITF UP AND DOWN		PRKCI		kinase			0.0132	HMOX1,IL6,PTGS2,SLC2A1,
A02 shMITF UP AND DOWN		SKI		transcription regulator		-0.532	0.0132	CDC25A,CDKN1A,MBP,MITF,
A02 shMITF UP AND DOWN		Secretase gamma		complex		0.308	0.0132	APP,CD83,HEY1,PTPRF,
A02 shMITF UP AND DOWN		ZBTB7A		transcription regulator			0.0132	CDK2,CDKN1A,MIA,SLC2A3,
A02 shMITF UP AND DOWN		ceruletide		biologic drug		1.177	0.0132	ATF4,HMOX1,MME,PTGS2,
A02 shMITF UP AND DOWN		lipoarabinomannan		chemical - endogenous non-mammalian		1.964	0.0132	CD14,CXCL8,ERBB3,IER3,
A02 shMITF UP AND DOWN		ozone		chemical toxicant		1.176	0.0132	CXCL8,HMOX1,IL6,JUN,
A02 shMITF UP AND DOWN		pregna-4,17-diene-3,16-dione		chemical - endogenous non-mammalian		-1.922	0.0132	BIRC2,CES1,PTGS2,VEGFA,
A02 shMITF UP AND DOWN		stearic acid		chemical - endogenous mammalian		1.067	0.0132	IGFBP1,IL6,PPARGC1A,PTGS2,
A02 shMITF UP AND DOWN		sucrose		chemical - endogenous mammalian			0.0132	APOE,APP,DDAH1,IL6,
A02 shMITF UP AND DOWN		tetrodotoxin		chemical drug		0	0.0132	ATP1B1,BDNF,ID1,PPARGC1A,
A02 shMITF UP AND DOWN		NKX2-1		transcription regulator			0.0133	CA8,CD14,ENC1,IER3,KITLG,MIA,PGM3,QSOX1,RAC2,RNASE4,SNAI2,TFF3,THBS1,VEGFA,
A02 shMITF UP AND DOWN		BMI1		transcription regulator			0.0133	BNIP3,CADM1,CDKN1A,GLIPR1,LOX,P4HA1,
A02 shMITF UP AND DOWN		PROC		peptidase		0.312	0.0133	BIRC2,CXCL5,CXCL8,IL6,MOK,THBS1,
A02 shMITF UP AND DOWN		ZBTB16		transcription regulator	Inhibited	-2.425	0.0133	CD14,CDKN1A,IL6,ITGAV,PTGS2,TYRP1,
A02 shMITF UP AND DOWN		platelet activating factor		chemical - endogenous mammalian		1.952	0.0133	CDKN1A,IL6,PLAUR,PTGS2,THBS1,VEGFA,
A02 shMITF UP AND DOWN		HLX		transcription regulator		-0.277	0.0133	CXCL8,CYP1B1,GDF15,JUN,KYNU,
A02 shMITF UP AND DOWN		KAT2B		transcription regulator		1.963	0.0133	CDKN1A,CTGF,HLA-B,PTGS2,TGFBR2,
A02 shMITF UP AND DOWN		PLAUR	3.575	transmembrane receptor		1.99	0.0133	ANG,ITGA6,ITGAV,ITGB1,PLAUR,
A02 shMITF UP AND DOWN		STUB1		enzyme		-0.845	0.0133	ATXN1,CDKN1A,IL6,TAGLN,VEGFA,
A02 shMITF UP AND DOWN		mir-24		microrna		-0.485	0.0133	CDH2,CDKN1A,SH3PXD2A,SNAI2,SPRY2,
A02 shMITF UP AND DOWN		KAT5		transcription regulator		1.254	0.0135	BIRC2,CDKN1A,CXCL8,IGFBP5,IL6,MRPL20,NME2,NT5E,PTPRZ1,RGS1,
A02 shMITF UP AND DOWN		PLAU		peptidase		1	0.0135	ANG,CYR61,GDF15,IL6,ITGAV,PLAUR,SLC2A1,
A02 shMITF UP AND DOWN		RELB		transcription regulator		-0.012	0.0135	CDKN1A,CXCL8,IL6,IRF4,PTGS2,TGFA,TNFRSF1A,
A02 shMITF UP AND DOWN		gemfibrozil		chemical drug		-1.145	0.0135	ACADVL,APOE,APP,IL6,MBP,POR,RTN4,
A02 shMITF UP AND DOWN		heparin		chemical - endogenous mammalian		-0.056	0.0135	ACADVL,APOE,CD83,PLAT,SLC2A1,TFPI,TNFAIP6,
A02 shMITF UP AND DOWN		infliximab		biologic drug		-1.134	0.0135	ADAM19,CXCL1,CXCL8,DDIT4,MSC,PTGS2,SLC7A5,
A02 shMITF UP AND DOWN		ursodeoxycholic acid		chemical - endogenous mammalian		-0.846	0.0135	ABCC2,CDK2,CTGF,CYP27A1,IRS1,MAF,PTGS2,
A02 shMITF UP AND DOWN		morphine		chemical drug		1.783	0.0136	ADM,ARRB1,BDNF,CDKN1A,CXCL8,ERBB3,IL6,MBP,PLAT,PTGS2,THBS1,
A02 shMITF UP AND DOWN		GnRH analog		biologic drug		-1.279	0.0139	ACOT7,ARHGEF10,CADM4,CRADD,CRIP2,CTNS,CXCL5,DYRK4,GSTO1,HSPA2,IL11RA,JUN,KYNU,NDRG1,NME2,NR4A2,PHLDA2,PSEN2,SLC2A3,STX2,TPM1,UBR4,VAT1,ZCCHC14,
A02 shMITF UP AND DOWN		KMT2D		transcription regulator		-0.91	0.0139	ADGRG1,CDCA7,CRIP2,CTSD,DKK1,EBPL,ECI2,METRNL,NT5E,RAB38,SCARB1,SFXN4,SLC35F5,TRPV2,
A02 shMITF UP AND DOWN		SBDS		other			0.014	CTGF,ERBB3,FBXO32,GADD45B,ID1,IGFBP7,MAFF,SNAI2,TNC,
A02 shMITF UP AND DOWN		sphingosine-1-phosphate		chemical - endogenous mammalian	Activated	2.764	0.0141	ANXA2,CTGF,CXCL8,IL6,JUN,PTGS2,TAGLN,THBS1,
A02 shMITF UP AND DOWN		resiquimod		chemical drug		1.478	0.0145	ATP6V1B2,CD83,CREB5,CXCL1,CXCL8,GDF15,GNG2,HEY1,IER3,IL6,JUN,PLAT,PTGS2,
A02 shMITF UP AND DOWN		FH		enzyme			0.0147	CDKN1A,HMOX1,NQO1,
A02 shMITF UP AND DOWN		MLX		transcription regulator			0.0147	ARRDC4,ELOVL6,TXNIP,
A02 shMITF UP AND DOWN		Nos		group			0.0147	BDNF,HMOX1,VEGFA,
A02 shMITF UP AND DOWN		PEX5L		ion channel			0.0147	CYP27A1,DHCR7,LSS,
A02 shMITF UP AND DOWN		PLA2G4A		enzyme			0.0147	CXCL8,IL6,PTGS2,
A02 shMITF UP AND DOWN		PNN		other			0.0147	CDKN1A,GDF15,JUN,
A02 shMITF UP AND DOWN		RALA		enzyme			0.0147	CDH2,CDKN1A,PLAUR,
A02 shMITF UP AND DOWN		SERPINB5		other			0.0147	CDH2,CDKN1A,VEGFA,
A02 shMITF UP AND DOWN		TNFRSF11B		transmembrane receptor			0.0147	IL11,IL6,ITGAV,
A02 shMITF UP AND DOWN		TRPV1		ion channel			0.0147	IL11,IL6,PTGS2,
A02 shMITF UP AND DOWN		ZNF148		transcription regulator			0.0147	CDKN1A,CXCL5,RNLS,
A02 shMITF UP AND DOWN		cyclomaltodextrin		chemical drug			0.0147	IL6,MITF,SCARB1,
A02 shMITF UP AND DOWN		dihydroartemisinin		chemical drug			0.0147	CDK2,CDKN1A,PTGS2,
A02 shMITF UP AND DOWN		ebselen		chemical drug			0.0147	HMOX1,PTGS2,VEGFA,
A02 shMITF UP AND DOWN		estrone		chemical - endogenous mammalian			0.0147	IL6,IRS1,IRS2,
A02 shMITF UP AND DOWN		gallic acid		chemical - endogenous non-mammalian			0.0147	CXCL8,IL6,PLAT,
A02 shMITF UP AND DOWN		glyburide		chemical drug			0.0147	HMOX1,SCARB1,SLC2A1,
A02 shMITF UP AND DOWN		mevastatin		chemical drug			0.0147	APOE,CDKN1A,PTGS2,
A02 shMITF UP AND DOWN		miR-19b-3p (and other miRNAs w/seed GUGCAAA)		mature microrna			0.0147	CTGF,NR4A2,THBS1,
A02 shMITF UP AND DOWN		mir-199		microrna			0.0147	AXL,MAP3K11,VEGFA,
A02 shMITF UP AND DOWN		sertraline		chemical drug			0.0147	ATF4,BDNF,IL6,
A02 shMITF UP AND DOWN		spermine nitric oxide complex		chemical toxicant			0.0147	CXCL8,HMOX1,S100A10,
A02 shMITF UP AND DOWN		CSHL1		transcription regulator		1.455	0.0148	ABCB4,CTGF,IGFBP1,SERPINH1,SLC2A1,SOCS2,
A02 shMITF UP AND DOWN		VitaminD3-VDR-RXR		complex		1.706	0.0148	CD14,CDKN1A,COL13A1,IGFBP1,IGFBP5,SEMA3B,
A02 shMITF UP AND DOWN		gemcitabine		chemical drug			0.0148	CDC25A,CDKN1A,HMOX1,PTGS2,TGFA,VEGFA,
A02 shMITF UP AND DOWN		mir-27		microrna		0.259	0.0148	IL6,PHB,PTGS2,RUNX1,SEMA6A,SPRY2,
A02 shMITF UP AND DOWN		NRIP1		transcription regulator		1.114	0.0148	CDKN1A,CYP4B1,IDH3A,IL6,PTGS2,SLC16A10,TNFAIP6,
A02 shMITF UP AND DOWN		ASCL1		transcription regulator		0.152	0.015	CDCA7,CDK2,CDKN1A,FOXM1,HEY2,ID1,ID3,SKP2,WWTR1,
A02 shMITF UP AND DOWN		KDR		kinase			0.0151	ANXA2,HMOX1,NME2,PTGS2,SNAI2,
A02 shMITF UP AND DOWN		NLRP12		other		-0.469	0.0151	CXCL8,HLA-B,IL6,JUN,LY96,
A02 shMITF UP AND DOWN		XDH		enzyme		0.506	0.0151	CTGF,CXCL8,ID3,PLAUR,SLC2A1,
A02 shMITF UP AND DOWN		MYOCD		transcription regulator		1.702	0.0152	ATF4,CDKN1A,FBXO32,LPP,MYLK,TAGLN,TPM1,VCAN,
A02 shMITF UP AND DOWN		BMP2		growth factor		1.443	0.0153	ACP5,CDKN1A,DKK1,GADD45B,HEY1,ID1,ID3,IGFBP5,JUN,KLF9,PTGS2,TAGLN,TIMP3,VCAN,VEGFA,
A02 shMITF UP AND DOWN		L-triiodothyronine		chemical - endogenous mammalian		-1.128	0.0153	ACTG2,ADM,ADRB2,APP,ATP1B1,CDK2,CDKN1A,CST3,CTGF,CTSH,DUSP5,EIF4EBP2,ID3,IGFBP1,IL6,MBP,NFIB,NTNG1,POR,PPARGC1A,PTGS2,RGS2,
A02 shMITF UP AND DOWN		IL7		cytokine		1.525	0.0153	AHR,CDK6,CDKN1A,CEACAM1,CXCL1,DUSP5,IL6,IL7R,MAF,PMAIP1,SLC2A1,
A02 shMITF UP AND DOWN		thyroid hormone		chemical - endogenous mammalian		-0.213	0.0154	AK4,APOE,ATF4,BDNF,CDK2,CDKN1A,DDAH1,ID1,KLF9,MBP,S100A10,SCG2,SERPINE2,SSRP1,
A02 shMITF UP AND DOWN		Calcineurin A		group			0.0155	ATP2B4,JUN,PPARGC1A,SLC2A1,
A02 shMITF UP AND DOWN		GNRH		group			0.0155	JUN,PHB,PTGS2,SCG2,
A02 shMITF UP AND DOWN		MAP3K3		kinase			0.0155	CXCL8,IL6,JUN,SNAI2,
A02 shMITF UP AND DOWN		TRPS1		transcription regulator			0.0155	DKK1,ENPP1,RUNX1,SEMA6A,
A02 shMITF UP AND DOWN		diallyl disulfide		chemical - endogenous non-mammalian		-1.235	0.0155	GDF15,HMOX1,NQO1,NT5E,
A02 shMITF UP AND DOWN		diosgenin		chemical - endogenous non-mammalian		-0.283	0.0155	ABCC2,HMGCS1,PTGS2,VEGFA,
A02 shMITF UP AND DOWN		kaempferol		chemical toxicant			0.0155	CDKN1A,HMOX1,JUN,PTGS2,
A02 shMITF UP AND DOWN		methyl-beta-cyclodextrin		chemical drug			0.0155	CAV1,CXCL8,IL6,SCARB1,
A02 shMITF UP AND DOWN		FGF8		growth factor		-1.706	0.0161	AIF1L,DKK1,ELL2,ERRFI1,RGS12,SLC27A3,SPRY2,SUB1,THBS1,
A02 shMITF UP AND DOWN		miR-125b-5p (and other miRNAs w/seed CCCUGAG)		mature microrna		-0.996	0.0161	CDC25A,CDK6,E2F3,ERBB3,ID1,ID3,JUN,MAP3K11,PERP,
A02 shMITF UP AND DOWN		nicotine		chemical drug		1.495	0.0162	AHR,BDNF,CDKN1A,CHRNA1,CTGF,CXCL8,HMOX1,ID1,IL6,PLAT,PLAUR,PTGS2,SCG2,SLC20A1,
A02 shMITF UP AND DOWN		FGF7		growth factor		1.633	0.0162	CDK2,CDKN1A,FOXM1,NFE2L3,S100A10,SPRY2,VEGFA,
A02 shMITF UP AND DOWN		miR-29b-3p (and other miRNAs w/seed AGCACCA)		mature microrna		-1.988	0.0162	CAV2,CDK6,COL5A2,GAS7,GMFB,LAMC1,NAV3,
A02 shMITF UP AND DOWN		CYP1B1	4.04	enzyme		0.64	0.0164	CYP1B1,ECI2,HMOX1,NQO1,SKP2,SOCS2,
A02 shMITF UP AND DOWN		PAF1		other		1.633	0.0164	CITED2,HERC5,IFITM3,PLAUR,SDC4,SERTAD1,
A02 shMITF UP AND DOWN		PPARGC1B		transcription regulator		0	0.0164	ACADVL,DHCR24,ERO1A,LSS,MITF,VEGFA,
A02 shMITF UP AND DOWN		PTPRJ		phosphatase		1.633	0.0164	CITED2,IL6,MERTK,PLAT,PTGS2,TSC22D1,
A02 shMITF UP AND DOWN		deoxycholate		chemical - endogenous mammalian		1.109	0.0164	CAV1,CXCL8,IL6,PLAUR,PTGS2,SLC1A3,
A02 shMITF UP AND DOWN		enalapril		chemical drug		-0.243	0.0164	ABCC2,ASNS,IER3,IGFBP1,TGFBR2,TNFRSF12A,
A02 shMITF UP AND DOWN		pravastatin		chemical drug			0.0164	CAV1,CYP27A1,ENC1,HMOX1,IL6,SDC4,
A02 shMITF UP AND DOWN		DUSP1		phosphatase	Inhibited	-2.71	0.0165	CXCL1,CXCL8,IER3,IL6,JUN,PLAUR,PTGS2,RETSAT,
A02 shMITF UP AND DOWN		Pam3-Cys		chemical toxicant		1.474	0.0171	CD14,CD83,CXCL8,IL6,TGFA,
A02 shMITF UP AND DOWN		carrageenan		chemical - endogenous non-mammalian		1.931	0.0171	CXCL8,JUN,NGF,PTGS2,VEGFA,
A02 shMITF UP AND DOWN		conjugated linoleic acid		chemical drug		-1.98	0.0171	ANGPTL4,CXCL8,GDF15,PPARGC1A,PTGS2,
A02 shMITF UP AND DOWN		propofol		chemical drug			0.0171	ANXA1,CD14,HMOX1,IL6,THBS1,
A02 shMITF UP AND DOWN		propranolol		chemical drug		-0.882	0.0171	APP,IL6,PPARGC1A,PTGS2,VEGFA,
A02 shMITF UP AND DOWN		ATP		chemical - endogenous mammalian		1.332	0.0172	ADAMTS9,BDNF,CD14,CD83,CXCL8,IL6,MBP,PTGS2,THBS1,
A02 shMITF UP AND DOWN		ERN1		kinase		0.912	0.0176	ANG,CYP1B1,JUN,SYT11,TCN1,VEGFA,WFS1,
A02 shMITF UP AND DOWN		TNFSF12	-1.602	cytokine		0.921	0.0178	CXCL8,FBXO32,HES6,HEY1,IL6,PPARGC1A,TNFRSF12A,TRIM63,
A02 shMITF UP AND DOWN		MYD88		other		1.584	0.0179	CD14,CD83,CXCL1,CXCL8,CYR61,FBXO32,GDF15,HMOX1,IGFBP5,IL6,JUN,MAFF,PTGS2,SCARB1,SLC7A2,TSC22D1,
A02 shMITF UP AND DOWN		POLR2A		enzyme			0.0181	ANKRD37,CAV1,CDK2,CDKN1A,STC2,VEGFA,
A02 shMITF UP AND DOWN		ALOX15		enzyme		-1.126	0.0181	HMOX1,IL6,JUN,RGS2,
A02 shMITF UP AND DOWN		BMPR1B		kinase			0.0181	CDKN1A,ID1,ID3,PTGS2,
A02 shMITF UP AND DOWN		COL4A3		other			0.0181	CTGF,LAMB1,LAMC1,PTGS2,
A02 shMITF UP AND DOWN		EGLN1		enzyme		-1.982	0.0181	ADM,SDC4,TGFBR2,VEGFA,
A02 shMITF UP AND DOWN		FCGR2A		transmembrane receptor		0.927	0.0181	CXCL8,IL6,PTGS2,VEGFA,
A02 shMITF UP AND DOWN		NFAT5		transcription regulator			0.0181	DDIT4,HSPA2,SLC6A12,SLC7A2,
A02 shMITF UP AND DOWN		NfkB1-RelA		complex		1.966	0.0181	CXCL1,CXCL8,IL6,PTGS2,
A02 shMITF UP AND DOWN		RCAN1	1.904	transcription regulator			0.0181	BDNF,IL6,PTGS2,RCAN1,
A02 shMITF UP AND DOWN		alpha-tocopherol		chemical drug		0.254	0.0181	CTGF,HMOX1,IL6,PMAIP1,
A02 shMITF UP AND DOWN		indole-3-carbinol		chemical drug		-1.064	0.0181	ANXA1,CDK6,CDKN1A,GDF15,
A02 shMITF UP AND DOWN		miR-30a-3p (and other miRNAs w/seed UUUCAGU)		mature microrna	Inhibited	-2	0.0181	CDK6,CYR61,LIMA1,THBS1,
A02 shMITF UP AND DOWN		vinblastine		chemical drug		1.941	0.0181	CDKN1A,IL6,PMAIP1,PTGS2,
A02 shMITF UP AND DOWN		(-)-arctigenin		chemical reagent			0.0184	APP,IL6,
A02 shMITF UP AND DOWN		1-palmitoyl-2-oleoylglycero-3-phosphoglycerol		chemical reagent			0.0184	CXCL8,IL6,
A02 shMITF UP AND DOWN		ADAM9		peptidase			0.0184	ITGA3,ITGB1,
A02 shMITF UP AND DOWN		ARG1		enzyme			0.0184	CDKN1A,IL6,
A02 shMITF UP AND DOWN		BANP	-2.127	other			0.0184	CDKN1A,SNAI2,
A02 shMITF UP AND DOWN		BCAR3		other			0.0184	IRS1,RRAS,
A02 shMITF UP AND DOWN		BCAS2		other			0.0184	CDKN1A,PMAIP1,
A02 shMITF UP AND DOWN		BHLHE41		transcription regulator			0.0184	ANGPTL4,CA9,
A02 shMITF UP AND DOWN		BPI		transporter			0.0184	CXCL8,IL6,
A02 shMITF UP AND DOWN		CCL15		cytokine			0.0184	CXCL8,IL6,
A02 shMITF UP AND DOWN		CD160		transmembrane receptor			0.0184	IL6,JUN,
A02 shMITF UP AND DOWN		CREB3L4		transcription regulator			0.0184	ANG,KDELR3,
A02 shMITF UP AND DOWN		Collagen type V		complex			0.0184	ITGAV,ITGB1,
A02 shMITF UP AND DOWN		DRD5		g-protein coupled receptor			0.0184	BDNF,HMOX1,
A02 shMITF UP AND DOWN		EPB41		other			0.0184	GYPC,TNFRSF1A,
A02 shMITF UP AND DOWN		ETHE1		enzyme			0.0184	PERP,PMAIP1,
A02 shMITF UP AND DOWN		FGF13		growth factor			0.0184	CDKN1A,VEGFA,
A02 shMITF UP AND DOWN		IgG2b		complex			0.0184	APP,IL6,
A02 shMITF UP AND DOWN		L-alpha-lysophosphatidylcholine, palmitoyl		chemical - endogenous mammalian			0.0184	CXCL8,VEGFA,
A02 shMITF UP AND DOWN		MAGED1		transcription regulator			0.0184	CDKN1A,JUN,
A02 shMITF UP AND DOWN		MALAT1		other			0.0184	LTBP3,SNAI2,
A02 shMITF UP AND DOWN		MGLL		enzyme			0.0184	APP,IL6,
A02 shMITF UP AND DOWN		MYRF		transcription regulator			0.0184	CEACAM1,MBP,
A02 shMITF UP AND DOWN		N-acetylglucosamine		chemical - endogenous mammalian			0.0184	IL6,PTGS2,
A02 shMITF UP AND DOWN		NFKBID		transcription regulator			0.0184	CDH2,IL6,
A02 shMITF UP AND DOWN		PANDAR		other			0.0184	APAF1,PMAIP1,
A02 shMITF UP AND DOWN		PDE4D		enzyme			0.0184	MITF,PLAT,
A02 shMITF UP AND DOWN		PDGFD		growth factor			0.0184	PTGS2,VEGFA,
A02 shMITF UP AND DOWN		PLAA		other			0.0184	IL6,PTGS2,
A02 shMITF UP AND DOWN		PSAP		other			0.0184	BIRC2,GBA,
A02 shMITF UP AND DOWN		PSENEN		peptidase			0.0184	APP,PSEN2,
A02 shMITF UP AND DOWN		RAPGEF1		other			0.0184	IL6,PTGS2,
A02 shMITF UP AND DOWN		RWJ 67657		chemical - kinase inhibitor			0.0184	CXCL8,PTGS2,
A02 shMITF UP AND DOWN		SGPL1		enzyme			0.0184	APP,PTGS2,
A02 shMITF UP AND DOWN		SMPD2		enzyme			0.0184	IL6,SCARB1,
A02 shMITF UP AND DOWN		SSPN		other			0.0184	CDH2,PTGS2,
A02 shMITF UP AND DOWN		TADA3		transcription regulator			0.0184	CDKN1A,CTSD,
A02 shMITF UP AND DOWN		TIA1		other			0.0184	PTGS2,VEGFA,
A02 shMITF UP AND DOWN		TPPP2		other			0.0184	CDKN1A,RCAN1,
A02 shMITF UP AND DOWN		TRIM29		transcription regulator			0.0184	CDKN1A,PMAIP1,
A02 shMITF UP AND DOWN		Tlr11		transmembrane receptor			0.0184	CXCL8,IL6,
A02 shMITF UP AND DOWN		UBR5		enzyme			0.0184	CDKN1A,PMAIP1,
A02 shMITF UP AND DOWN		[Lys15,Arg16,Leu27]VIP(1-7)GRF(8-27)		chemical reagent			0.0184	CXCL8,IL6,
A02 shMITF UP AND DOWN		alpha-amino-3-hydroxy-5-methyl-4-isoxazolepropionic acid		chemical reagent			0.0184	BDNF,NGF,
A02 shMITF UP AND DOWN		atrasentan		chemical drug			0.0184	PTGS2,VEGFA,
A02 shMITF UP AND DOWN		butylated hydroxytoluene		chemical toxicant			0.0184	JUN,PTGS2,
A02 shMITF UP AND DOWN		dacarbazine		chemical drug			0.0184	CXCL8,VEGFA,
A02 shMITF UP AND DOWN		dienogest		chemical drug			0.0184	CXCL8,PTGS2,
A02 shMITF UP AND DOWN		eritoran		chemical drug			0.0184	CXCL8,IL6,
A02 shMITF UP AND DOWN		ferric nitrilotriacetate		chemical toxicant			0.0184	ID3,PTGS2,
A02 shMITF UP AND DOWN		grepafloxacin		chemical drug			0.0184	CXCL8,IL6,
A02 shMITF UP AND DOWN		harmol		chemical - endogenous non-mammalian			0.0184	MITF,TYRP1,
A02 shMITF UP AND DOWN		jasplakinolide		chemical - endogenous non-mammalian			0.0184	CTGF,TAGLN,
A02 shMITF UP AND DOWN		kremezin		chemical drug			0.0184	CITED2,HMOX1,
A02 shMITF UP AND DOWN		leucovorin		chemical - endogenous mammalian			0.0184	CDK2,CDKN1A,
A02 shMITF UP AND DOWN		mir-290		microrna			0.0184	CDK2,TGFBR2,
A02 shMITF UP AND DOWN		nicotinic acetylcholine receptor		complex			0.0184	ID1,JUN,
A02 shMITF UP AND DOWN		norethindrone acetate		chemical drug			0.0184	PLAT,TFPI,
A02 shMITF UP AND DOWN		olmesartan medoxomil		chemical drug			0.0184	IL6,PTGS2,
A02 shMITF UP AND DOWN		papaverine		chemical drug			0.0184	BDNF,CAV1,
A02 shMITF UP AND DOWN		quinapril		chemical drug			0.0184	ADM,CTGF,
A02 shMITF UP AND DOWN		resatorvid		chemical drug			0.0184	IL6,SCARB1,
A02 shMITF UP AND DOWN		sulfamethoxazole/trimethoprim		chemical drug			0.0184	CXCL8,IL6,
A02 shMITF UP AND DOWN		tyrphostin AG825		chemical - kinase inhibitor			0.0184	CDC25A,CDKN1A,
A02 shMITF UP AND DOWN		zofenopril		chemical drug			0.0184	HMOX1,IL6,
A02 shMITF UP AND DOWN		10-nitrooleate		chemical - endogenous mammalian			0.0185	CXCL8,IL6,PTGS2,
A02 shMITF UP AND DOWN		8-(4-chlorophenylthio)-guanosine-3', 5'-cyclic monophosphate		chemical reagent			0.0185	CDKN1A,IL6,PPARGC1A,
A02 shMITF UP AND DOWN		APBB1		transcription regulator			0.0185	APP,TAGLN,TPM1,
A02 shMITF UP AND DOWN		CBX2		transcription regulator			0.0185	AHR,CDKN1A,RUNX1,
A02 shMITF UP AND DOWN		CHEK1		kinase			0.0185	CDC25A,CDKN1A,E2F3,
A02 shMITF UP AND DOWN		CYP51A1		enzyme			0.0185	DHCR24,EBP,LSS,
A02 shMITF UP AND DOWN		IL1RL1		transmembrane receptor			0.0185	CXCL8,IL6,PAWR,
A02 shMITF UP AND DOWN		LAMC1	2.505	other			0.0185	CDH11,MBP,SNAI2,
A02 shMITF UP AND DOWN		LBP		transporter			0.0185	CD14,CXCL8,IL6,
A02 shMITF UP AND DOWN		N-(3-oxododecanoyl)-homoserine lactone		chemical reagent			0.0185	CXCL8,IL6,PTGS2,
A02 shMITF UP AND DOWN		SPHK2		kinase			0.0185	APP,CDKN1A,IL6,
A02 shMITF UP AND DOWN		SPTLC2		enzyme			0.0185	ATF4,CTGF,THBS1,
A02 shMITF UP AND DOWN		TEK		kinase			0.0185	CDKN1A,IL6,VEGFA,
A02 shMITF UP AND DOWN		TNFAIP2		other			0.0185	CITED2,MERTK,PLAT,
A02 shMITF UP AND DOWN		lauric acid		chemical - endogenous mammalian			0.0185	CXCL8,IL6,PTGS2,
A02 shMITF UP AND DOWN		rofecoxib		chemical drug			0.0185	NGF,PTGS2,VEGFA,
A02 shMITF UP AND DOWN		salmeterol		chemical drug			0.0185	DDIT4,IL6,RGS2,
A02 shMITF UP AND DOWN		ATF3		transcription regulator		0.544	0.0192	ASNS,AURKB,CDK2,CDKN1A,ID1,IL6,JUN,
A02 shMITF UP AND DOWN		DOCK8		other		1.134	0.0192	CITED2,IL6,MERTK,PLAT,PTGS2,RGS1,TSC22D1,
A02 shMITF UP AND DOWN		MAP2K3		kinase		0.756	0.0192	CDKN1A,CXCL8,IL6,PPARGC1A,PTGS2,SLC1A3,VEGFA,
A02 shMITF UP AND DOWN		AGTR1		g-protein coupled receptor			0.0192	HMOX1,IL6,JUN,PTGS2,TXNIP,
A02 shMITF UP AND DOWN		ALB		transporter	Activated	2.2	0.0192	CDKN1A,CXCL8,IL6,PTGS2,VEGFA,
A02 shMITF UP AND DOWN		HDAC6		transcription regulator		0.365	0.0192	CYP1B1,IL6,JUN,TAGLN,TGFBI,
A02 shMITF UP AND DOWN		niacinamide		chemical - endogenous mammalian		0.762	0.0192	CD14,CDKN1A,IL6,PMAIP1,PTGS2,
A02 shMITF UP AND DOWN		HOXA9		transcription regulator		1.091	0.0195	ADGRG1,ARPC5,CLCN7,DCT,ENPP1,GLRX,IL7R,JUN,MAP4K5,RDX,SDC4,SDCBP,TCN1,TSC22D1,
A02 shMITF UP AND DOWN		HDAC1		transcription regulator		0.123	0.0196	BCL6,BDNF,CDC25A,CDK2,CDKN1A,CXCL8,FOXM1,ID1,IL6,LIG1,PMAIP1,PPARGC1A,PTGS2,SNAI2,TAGLN,TGFBR2,TNFRSF19,
A02 shMITF UP AND DOWN		caffeic acid phenethyl ester		chemical toxicant		-0.877	0.0197	CD83,CDK2,CDKN1A,CXCL8,FTH1,HMOX1,IL6,NQO1,PTGS2,
A02 shMITF UP AND DOWN		olanzapine		chemical drug		-0.146	0.0197	ANGPTL2,BDNF,DCBLD2,HMGCS1,HMOX1,IL1RAP,NR4A2,RGS2,SPRY2,
A02 shMITF UP AND DOWN		L-methionine		chemical - endogenous mammalian			0.0199	AURKB,BDNF,CDK19,GADD45B,IGFBP1,PLAT,
A02 shMITF UP AND DOWN		PDGFB		growth factor		1.481	0.0199	CXCL8,IL6,MYL6,PTGS2,THBS1,TNC,
A02 shMITF UP AND DOWN		miR-34a-5p (and other miRNAs w/seed GGCAGUG)		mature microrna		-1.359	0.0199	CDK6,CDKN1A,E2F3,TAGLN,VEGFA,WISP2,
A02 shMITF UP AND DOWN		FADD		other		0.378	0.0206	CDK2,CDK6,CDKN1A,CXCL8,FOXM1,GADD45B,IL6,JUN,
A02 shMITF UP AND DOWN		SB-431542		chemical reagent		-1.414	0.0206	CD14,CTGF,GADD45B,ID1,IGFBP7,IL1RAP,TNFAIP6,TNFRSF12A,
A02 shMITF UP AND DOWN		chenodeoxycholic acid		chemical - endogenous mammalian		-0.352	0.0206	ABCB4,ABCC2,APOE,CAV1,CXCL8,CYP27A1,IL6,PTGS2,
A02 shMITF UP AND DOWN		CD9		other		0.751	0.021	ITGA3,ITGA6,ITGB1,VEGFA,
A02 shMITF UP AND DOWN		FBXW7		transcription regulator		0.152	0.021	APP,HEY1,JUN,NQO1,
A02 shMITF UP AND DOWN		LPIN1		phosphatase			0.021	ACADVL,APOE,IL6,PTGS2,
A02 shMITF UP AND DOWN		TAF4B		transcription regulator			0.021	CTGF,IER3,ITGA6,JUN,
A02 shMITF UP AND DOWN		UCN-01		chemical drug		0.069	0.021	CDC25A,CDK2,CDKN1A,CXCL8,
A02 shMITF UP AND DOWN		UHRF2		enzyme		1	0.021	CKB,CRIP2,FHDC1,HRK,
A02 shMITF UP AND DOWN		hemozoin		chemical - endogenous non-mammalian		0.218	0.021	CD83,CXCL1,HMOX1,IL6,
A02 shMITF UP AND DOWN		miR-26a-5p (and other miRNAs w/seed UCAAGUA)		mature microrna		-1.897	0.021	CDK6,CDKN1A,PTGS2,TGFBR2,
A02 shMITF UP AND DOWN		A2M		transporter		1.387	0.0215	ATF4,CDH2,GADD45B,MAP3K5,SLC2A1,
A02 shMITF UP AND DOWN		AVP		other		1.966	0.0215	ADM,IL6,NGF,PRKCA,S100A6,
A02 shMITF UP AND DOWN		ESRRG		ligand-dependent nuclear receptor	Activated	2.215	0.0215	ALDOC,CDKN1A,FBXO32,TRIM63,VEGFA,
A02 shMITF UP AND DOWN		IRS2	1.602	enzyme		1.067	0.0215	IGFBP1,IRS1,PPARGC1A,SLC2A1,VEGFA,
A02 shMITF UP AND DOWN		asoprisnil		chemical drug		-1.342	0.0215	DKK1,MAP3K5,PAEP,RARRES1,TGFBR2,
A02 shMITF UP AND DOWN		testosterone propionate		chemical drug		0.785	0.0215	ADM,FBXO32,SKP2,TFF3,TRIM63,
A02 shMITF UP AND DOWN		LCN2		transporter		0	0.0219	CAPG,CDH2,HMOX1,IL6,TAGLN2,TWIST1,
A02 shMITF UP AND DOWN		TRIM28		transcription regulator			0.0219	APAF1,EFEMP1,IL6,MAP3K5,PMAIP1,RCAN1,
A02 shMITF UP AND DOWN		Y 27632		chemical drug		-1.724	0.0219	CTGF,IL6,PTGS2,SKP2,TAGLN,THBS1,
A02 shMITF UP AND DOWN		mir-17		microrna		-1.935	0.0219	APP,CDKN1A,CTGF,MAP3K5,RUNX1,THBS1,
A02 shMITF UP AND DOWN		vitamin E		chemical drug		-1.3	0.0219	CAV1,CDKN1A,PLAT,SCARB1,TNFRSF1A,VEGFA,
A02 shMITF UP AND DOWN		PITX2		transcription regulator		-0.686	0.0221	ATP1B1,CDH2,FZD9,ITGAV,ITGB1,MSC,PLOD1,PLOD2,
A02 shMITF UP AND DOWN		STAT5a/b		group		0.816	0.0221	AHR,BCL6,CDC25A,CDKN1A,EMP1,MAF,PTGS2,SLC2A3,
A02 shMITF UP AND DOWN		gentamicin		chemical drug	Inhibited	-2.231	0.0221	ABCC2,ALCAM,CHKA,CPQ,CSRP2,CTSD,GDF15,HMOX1,HYOU1,IDH1,IGFBP1,JUN,KYNU,MAF,TANGO2,TSC22D1,VAT1,
A02 shMITF UP AND DOWN		NRG2		growth factor			0.0225	BNIP3,CTGF,CYR61,HMOX1,IER3,TCEB3,VEGFA,
A02 shMITF UP AND DOWN		cyclophosphamide		chemical drug		1.94	0.0225	IER3,IGFBP1,IL6,KITLG,NGF,THBS1,TNFRSF12A,
A02 shMITF UP AND DOWN		3M-002		chemical reagent			0.0227	CD83,IRF4,PTGS2,
A02 shMITF UP AND DOWN		ADRB1		g-protein coupled receptor			0.0227	APP,NGF,THBS1,
A02 shMITF UP AND DOWN		AQP1		transporter			0.0227	CES1,MATN2,TGFA,
A02 shMITF UP AND DOWN		CGB (includes others)		other			0.0227	PTGS2,RUNX1,TNFAIP6,
A02 shMITF UP AND DOWN		CHRNA7		transmembrane receptor			0.0227	CDKN1A,ID1,IL6,
A02 shMITF UP AND DOWN		DHX9		enzyme			0.0227	APOE,IL6,TGFBR2,
A02 shMITF UP AND DOWN		ENPP2		enzyme			0.0227	IL6,PPARGC1A,SLC2A1,
A02 shMITF UP AND DOWN		Fgfr		group			0.0227	HEY1,HEY2,HMOX1,
A02 shMITF UP AND DOWN		GRHL2		transcription regulator			0.0227	ERBB3,SEMA3B,SEMA3C,
A02 shMITF UP AND DOWN		Hmgb1		transcription regulator			0.0227	CDKN1A,IL6,SCG2,
A02 shMITF UP AND DOWN		KLF9	1.748	transcription regulator			0.0227	ACP5,IGFBP1,PMAIP1,
A02 shMITF UP AND DOWN		NPFF		other			0.0227	ADRB2,ID3,SLC2A1,
A02 shMITF UP AND DOWN		OMA1		peptidase			0.0227	ACADVL,DNM1L,PPARGC1A,
A02 shMITF UP AND DOWN		RND3	2.017	enzyme			0.0227	CDKN1A,HEY2,PTGS2,
A02 shMITF UP AND DOWN		RPS6KA5	-1.639	kinase			0.0227	IL6,JUN,PTGS2,
A02 shMITF UP AND DOWN		S1PR1		g-protein coupled receptor			0.0227	IL6,MAF,PTGS2,
A02 shMITF UP AND DOWN		SAT1		enzyme			0.0227	CDKN1A,KLF9,PPARGC1A,
A02 shMITF UP AND DOWN		SLC9A3R1		other			0.0227	EZR,SCARB1,SNAI2,
A02 shMITF UP AND DOWN		TGIF1		transcription regulator			0.0227	CXCL1,CXCL8,IL6,
A02 shMITF UP AND DOWN		THRAP3		transcription regulator			0.0227	APLP2,PEG10,TXNIP,
A02 shMITF UP AND DOWN		caffeic acid		chemical drug			0.0227	AHR,CXCL8,PTGS2,
A02 shMITF UP AND DOWN		chlorogenic acid		chemical drug			0.0227	HMOX1,IL6,PTGS2,
A02 shMITF UP AND DOWN		ethyl pyruvate		chemical drug			0.0227	HMOX1,IL6,PTGS2,
A02 shMITF UP AND DOWN		ginsenoside Rb1		chemical - endogenous non-mammalian			0.0227	CXCL8,NGF,PPARGC1A,
A02 shMITF UP AND DOWN		hydrogen sulfide		chemical - endogenous mammalian			0.0227	CXCL8,HMOX1,PTGS2,
A02 shMITF UP AND DOWN		leptomycin B		chemical drug			0.0227	CDKN1A,IL6,PTGS2,
A02 shMITF UP AND DOWN		manganese		chemical - endogenous mammalian			0.0227	CDKN1A,GOLIM4,PTGS2,
A02 shMITF UP AND DOWN		oxysterol		chemical - endogenous mammalian			0.0227	APOE,CAV1,CXCL8,
A02 shMITF UP AND DOWN		silicon dioxide		chemical drug			0.0227	CST3,CXCL8,JUN,
A02 shMITF UP AND DOWN		xanthine		chemical - endogenous mammalian			0.0227	ID3,PLAUR,SLC2A1,
A02 shMITF UP AND DOWN		SMARCB1		transcription regulator		1.976	0.0227	ATP1B1,BICD1,BNIP3,BTG1,CA8,CDKN1A,CEACAM1,COL5A2,HEY1,PLXNB2,PPP1R3C,RND3,SKP2,
A02 shMITF UP AND DOWN		GATA1		transcription regulator		0.82	0.0228	CDK2,CDK6,CHCHD6,ENPP1,IL7R,ITGA6,MAP3K5,MBP,MITF,NOP2,NR4A2,SCIN,ST3GAL6,TFF3,UAP1,
A02 shMITF UP AND DOWN		POU5F1		transcription regulator		1.216	0.0231	AHR,APAF1,BIRC2,BNIP3,CDKN1A,CRADD,DUSP5,EFEMP1,HRK,ID3,IRS1,PHB,PMAIP1,PMEPA1,SIRPA,TDRD7,TNFRSF19,TNFRSF1A,TNFRSF21,VEGFA,
A02 shMITF UP AND DOWN		IFN Beta		group		-0.89	0.0235	CD83,CDKN1A,CXCL1,CXCL8,HERC5,HLA-B,IL6,PRKCA,SPRY2,TRAF3IP2,
A02 shMITF UP AND DOWN		AG490		chemical - kinase inhibitor	Inhibited	-2.009	0.0237	CDKN1A,CXCL8,IL6,LY96,PTGS2,S100A10,TWIST1,VEGFA,
A02 shMITF UP AND DOWN		GW3965		chemical reagent		-0.982	0.0239	APOE,APP,CXCL8,IL6,PTGS2,VEGFA,
A02 shMITF UP AND DOWN		telmisartan		chemical drug		-1.459	0.0239	BDNF,CTGF,CYR61,IL6,NR4A2,PTGS2,
A02 shMITF UP AND DOWN		ARHGAP21		other		1.342	0.024	CITED2,MERTK,PLAT,PTGS2,TSC22D1,
A02 shMITF UP AND DOWN		KCNK9		ion channel		-0.447	0.024	DKK3,GADD45B,NR4A2,SLC16A3,SLC6A17,
A02 shMITF UP AND DOWN		MUC1		transmembrane receptor		0.053	0.024	CD83,CDH11,CXCL8,IL6,SNAI2,
A02 shMITF UP AND DOWN		miR-27a-3p (and other miRNAs w/seed UCACAGU)		mature microrna		-1.506	0.024	CYP1B1,PHB,PMAIP1,RUNX1,SPRY2,
A02 shMITF UP AND DOWN		EIF2AK4		kinase		-0.132	0.0241	ASNS,ATF4,IL6,MBP,
A02 shMITF UP AND DOWN		FXR ligand-FXR-Retinoic acid-RXRÎ±		complex		-0.882	0.0241	ABCB4,ABCC2,APOE,SCARB1,
A02 shMITF UP AND DOWN		PAK1		kinase			0.0241	CTSD,SCARB1,TFPI,VEGFA,
A02 shMITF UP AND DOWN		TANK	1.566	other		-1.391	0.0241	CXCL8,IL6,PTGS2,TSC22D1,
A02 shMITF UP AND DOWN		crocidolite asbestos		chemical toxicant		0.883	0.0241	JUN,PRKCD,TNFRSF1A,ZYX,
A02 shMITF UP AND DOWN		cyanocobalamin		chemical - endogenous mammalian		-1.091	0.0241	APP,DKK1,JUN,PRNP,
A02 shMITF UP AND DOWN		nitroarginine		chemical reagent		0.283	0.0241	HMOX1,HTR2B,PLAT,TNFRSF1A,
A02 shMITF UP AND DOWN		prostaglandin D2		chemical - endogenous mammalian		0.347	0.0241	CXCL8,HMOX1,IL6,PTGS2,
A02 shMITF UP AND DOWN		taurine		chemical - endogenous mammalian		-1.091	0.0241	ABCC2,AXL,IL6,PTGS2,
A02 shMITF UP AND DOWN		IL1RN		cytokine	Inhibited	-2.56	0.0249	CXCL1,CXCL5,CXCL8,IGFBP5,IL6,NGF,PMAIP1,PTGS2,RARRES1,VEGFA,
A02 shMITF UP AND DOWN		DNMT3B		enzyme		-1.664	0.0254	ABCD1,CBX5,CDKN1A,CYP1B1,KDELR3,MYL6,PLP2,PRUNE2,TIMP3,
A02 shMITF UP AND DOWN		SCD		enzyme		-0.82	0.0261	ACADVL,ANGPTL4,CXCL8,IL6,PPARGC1A,SLC2A1,
A02 shMITF UP AND DOWN		SIN3A		transcription regulator		0	0.0261	BCL6,BDNF,FBXO32,GADD45B,PTGS2,TXNIP,
A02 shMITF UP AND DOWN		doxycycline		chemical drug		0.896	0.0261	CDK2,MAP3K5,MITF,MXD4,NGF,PTGS2,
A02 shMITF UP AND DOWN		flutamide		chemical drug			0.0261	CYP1B1,CYP4B1,CYR61,GSTM1,IL6,NQO1,
A02 shMITF UP AND DOWN		CAMP		other		1.784	0.0262	CD83,CXCL1,CXCL5,CXCL8,IL6,PTGS2,SNAI2,
A02 shMITF UP AND DOWN		RBL1		transcription regulator		0.468	0.0262	AURKB,CDC25A,CDK2,CDKN1A,CRADD,SKP2,THBS1,
A02 shMITF UP AND DOWN		cadmium		chemical toxicant		0.064	0.0262	CDKN1A,CUBN,HMOX1,JUN,LOX,PTGS2,RETSAT,
A02 shMITF UP AND DOWN		D-galactosamine		chemical - endogenous mammalian		1.091	0.0266	CD14,GDF15,IL6,JUN,TNFRSF1A,
A02 shMITF UP AND DOWN		H2AFY		other		0.447	0.0266	ALDH1A3,CDKN1A,CITED2,HERC5,ID1,
A02 shMITF UP AND DOWN		NCOR2		transcription regulator			0.0266	CDKN1A,CXCL8,IL6,JUN,PTGS2,
A02 shMITF UP AND DOWN		STK40		kinase			0.0266	APOE,CXCL1,CXCL5,CXCL8,PTGS2,
A02 shMITF UP AND DOWN		thymoquinone		chemical - endogenous non-mammalian		-0.391	0.0266	CD14,CDK2,CDKN1A,HMOX1,PTGS2,
A02 shMITF UP AND DOWN		2,3-dioxo-6-nitro-7-sulfamoylbenzo(f)quinoxaline		chemical reagent			0.0268	BDNF,IL6,
A02 shMITF UP AND DOWN		2,4-dinitrophenol		chemical toxicant			0.0268	IL6,PPARGC1A,
A02 shMITF UP AND DOWN		6-cyano-7-nitroquinoxaline-2,3-dione		chemical reagent			0.0268	BDNF,JUN,
A02 shMITF UP AND DOWN		ADCYAP1R1		g-protein coupled receptor			0.0268	BDNF,DUSP5,
A02 shMITF UP AND DOWN		AGO2		translation regulator			0.0268	CADM1,MITF,
A02 shMITF UP AND DOWN		AMER1		other			0.0268	APAF1,CDKN1A,
A02 shMITF UP AND DOWN		APOA2		transporter			0.0268	CXCL8,SCARB1,
A02 shMITF UP AND DOWN		Ampa Receptor		complex			0.0268	BDNF,NGF,
A02 shMITF UP AND DOWN		BACE1		peptidase			0.0268	APP,MBP,
A02 shMITF UP AND DOWN		BQ 123		chemical drug			0.0268	CTGF,VEGFA,
A02 shMITF UP AND DOWN		CD74		transmembrane receptor			0.0268	BDNF,CXCL8,
A02 shMITF UP AND DOWN		CLTC		other			0.0268	CDKN1A,PMAIP1,
A02 shMITF UP AND DOWN		CPEB1		translation regulator			0.0268	IL6,TWIST1,
A02 shMITF UP AND DOWN		CYP4F2		enzyme			0.0268	IL6,VEGFA,
A02 shMITF UP AND DOWN		Cdk		group			0.0268	CXCL8,IL6,
A02 shMITF UP AND DOWN		Cu2+		chemical - endogenous mammalian			0.0268	APP,HMOX1,
A02 shMITF UP AND DOWN		DNAJA3		other			0.0268	CXCL8,VEGFA,
A02 shMITF UP AND DOWN		DVL1		other			0.0268	APP,PTGS2,
A02 shMITF UP AND DOWN		FANCD2		other			0.0268	CDKN1A,DKK1,
A02 shMITF UP AND DOWN		FGR		kinase			0.0268	HMOX1,NQO1,
A02 shMITF UP AND DOWN		IL1R2		transmembrane receptor			0.0268	CXCL8,IL6,
A02 shMITF UP AND DOWN		KCNJ11		ion channel			0.0268	ACADVL,PPARGC1A,
A02 shMITF UP AND DOWN		KDM6A		other			0.0268	CRIP2,DKK1,
A02 shMITF UP AND DOWN		LRRC26		other			0.0268	CXCL1,CXCL8,
A02 shMITF UP AND DOWN		MAP3K4		kinase			0.0268	SNAI2,TWIST1,
A02 shMITF UP AND DOWN		MELK		kinase			0.0268	CDK2,CDKN1A,
A02 shMITF UP AND DOWN		MUSK		kinase			0.0268	CHRNA1,ERBB3,
A02 shMITF UP AND DOWN		PDZK1IP1		other			0.0268	BNIP3,SCARB1,
A02 shMITF UP AND DOWN		PLA2G6		enzyme			0.0268	ATF4,RGS2,
A02 shMITF UP AND DOWN		PPID		enzyme			0.0268	SNAI2,TWIST1,
A02 shMITF UP AND DOWN		PROK2		other			0.0268	CDC25A,VEGFA,
A02 shMITF UP AND DOWN		RAB7B		peptidase			0.0268	CTSD,IL6,
A02 shMITF UP AND DOWN		RGCC		other			0.0268	CDH2,SNAI2,
A02 shMITF UP AND DOWN		RHEB		enzyme			0.0268	IRS1,IRS2,
A02 shMITF UP AND DOWN		SGPP1		phosphatase			0.0268	APP,PTGS2,
A02 shMITF UP AND DOWN		TAB2		other			0.0268	MAP3K7,PTGS2,
A02 shMITF UP AND DOWN		TNFRSF10A		transmembrane receptor			0.0268	CD14,IL6,
A02 shMITF UP AND DOWN		TNFRSF10B		transmembrane receptor			0.0268	CXCL8,IL6,
A02 shMITF UP AND DOWN		TPCA-1		chemical - kinase inhibitor			0.0268	CXCL8,IL6,
A02 shMITF UP AND DOWN		TRIM38		other			0.0268	CXCL8,IL6,
A02 shMITF UP AND DOWN		TSC22D1	2.462	transcription regulator			0.0268	CXCL8,IL6,
A02 shMITF UP AND DOWN		TTN		kinase			0.0268	FHL2,TRIM63,
A02 shMITF UP AND DOWN		Tlr13		other			0.0268	CXCL8,IL6,
A02 shMITF UP AND DOWN		VCL		enzyme			0.0268	IL6,ITGB1,
A02 shMITF UP AND DOWN		atropine		chemical drug			0.0268	PTGS2,VEGFA,
A02 shMITF UP AND DOWN		blinatumomab		biologic drug			0.0268	CXCL8,IL6,
A02 shMITF UP AND DOWN		cysteamine		chemical drug			0.0268	BDNF,HMOX1,
A02 shMITF UP AND DOWN		glaucocalyxin A		chemical - endogenous non-mammalian			0.0268	IL6,PTGS2,
A02 shMITF UP AND DOWN		ingenol mebutate		chemical drug			0.0268	PRKCA,PRKCD,
A02 shMITF UP AND DOWN		nadifloxacin		chemical drug			0.0268	CXCL8,IL6,
A02 shMITF UP AND DOWN		non-esterified fatty acid		chemical - endogenous mammalian			0.0268	APOE,IL6,
A02 shMITF UP AND DOWN		obatoclax		chemical drug			0.0268	ATF4,PMAIP1,
A02 shMITF UP AND DOWN		poly(U)RNA		chemical reagent			0.0268	CXCL8,IL6,
A02 shMITF UP AND DOWN		propyl gallate		chemical toxicant			0.0268	CXCL8,PTGS2,
A02 shMITF UP AND DOWN		pyridoxamine		chemical - endogenous mammalian			0.0268	CXCL8,IL6,
A02 shMITF UP AND DOWN		selegiline		chemical drug			0.0268	BDNF,NGF,
A02 shMITF UP AND DOWN		sparfosic acid		chemical drug			0.0268	CDKN1A,PMAIP1,
A02 shMITF UP AND DOWN		sphingomyelinase		group			0.0268	JUN,PTGS2,
A02 shMITF UP AND DOWN		teichoic acid		chemical - endogenous non-mammalian			0.0268	IL6,PTGS2,
A02 shMITF UP AND DOWN		zinc protoporphyrin IX		chemical - endogenous mammalian			0.0268	CDKN1A,HMOX1,
A02 shMITF UP AND DOWN		FGFR1		kinase		1.572	0.0271	CDKN1A,EIF4EBP2,IL11,IL6,JUN,MBP,PLAUR,PTGS2,
A02 shMITF UP AND DOWN		ADRB3		g-protein coupled receptor			0.0275	ADRB2,JUN,PPARGC1A,
A02 shMITF UP AND DOWN		BHLHE40		transcription regulator			0.0275	BDNF,ID1,MITF,
A02 shMITF UP AND DOWN		Endothelin		group			0.0275	APP,JUN,PTGS2,
A02 shMITF UP AND DOWN		IGFBP7	1.87	transporter			0.0275	ASNS,CDKN1A,PTGS2,
A02 shMITF UP AND DOWN		LIN28A		other			0.0275	CDC25A,CDK2,CDKN1A,
A02 shMITF UP AND DOWN		PLAGL1		transcription regulator			0.0275	ANGPTL4,APAF1,CDKN1A,
A02 shMITF UP AND DOWN		TNFRSF12A	1.703	transmembrane receptor			0.0275	CXCL8,IL6,PPARGC1A,
A02 shMITF UP AND DOWN		ZBTB33		other			0.0275	APAF1,BCL6,CDKN1A,
A02 shMITF UP AND DOWN		dichlororibofuranosylbenzimidazole		chemical toxicant			0.0275	CDKN1A,CTSD,CXCL8,
A02 shMITF UP AND DOWN		epothilone B		chemical drug			0.0275	CDK2,CDKN1A,THBS1,
A02 shMITF UP AND DOWN		hydrochloric acid		chemical - endogenous non-mammalian			0.0275	CXCL8,IL6,JUN,
A02 shMITF UP AND DOWN		pilocarpine		chemical drug			0.0275	APP,BDNF,NGF,
A02 shMITF UP AND DOWN		pyridoxine		chemical - endogenous mammalian			0.0275	DKK1,JUN,PTGS2,
A02 shMITF UP AND DOWN		ACTL6A		other		1	0.0275	APAF1,CDK2,CDKN1A,HMOX1,
A02 shMITF UP AND DOWN		CDC42		enzyme		1.982	0.0275	CTGF,ITGB1,JUN,SCARB1,
A02 shMITF UP AND DOWN		DRD2		g-protein coupled receptor			0.0275	BDNF,JUN,TGFBR2,VEGFA,
A02 shMITF UP AND DOWN		ELANE		peptidase		1.211	0.0275	CD14,CXCL5,CXCL8,IL6,
A02 shMITF UP AND DOWN		FCER1G		transmembrane receptor		1.452	0.0275	CDK2,CXCL8,IL6,PTGS2,
A02 shMITF UP AND DOWN		HEY2	-1.844	transcription regulator		-0.958	0.0275	IL6,NR2F2,SMTN,TAGLN,
A02 shMITF UP AND DOWN		sterol		chemical - endogenous mammalian			0.0275	DHCR7,EBP,IDH1,SCARB1,
A02 shMITF UP AND DOWN		TLR4		transmembrane receptor	Activated	2.484	0.0279	ADM,APP,CD14,CDK6,CITED2,CXCL8,CYR61,HMOX1,IFITM3,IL6,MERTK,PLAT,PLK2,PTGS2,RGS1,SCARB1,SLC6A12,TPM1,TSC22D1,
A02 shMITF UP AND DOWN		GNRH1		other	Activated	2.025	0.0284	APP,IGFBP5,JUN,PLAT,PRKCD,PTGS2,
A02 shMITF UP AND DOWN		MAP2K4		kinase	Activated	2.424	0.0284	CDKN1A,CXCL8,ERRFI1,IL6,JUN,PTGS2,
A02 shMITF UP AND DOWN		C5		cytokine		1.838	0.0286	BCL6,CDH11,CXCL1,CXCL8,GDF15,IFNGR2,IL6,PLAT,VEGFA,
A02 shMITF UP AND DOWN		NFYB		transcription regulator			0.0289	CAPN3,CAV1,CBX5,CDC25A,CDH2,FTH1,GLA,HSPA13,ICK,KHDRBS3,KIAA0930,LYAR,PGM3,SCARB1,SLITRK2,TGFBR2,TIMP3,TPM1,TWIST1,
A02 shMITF UP AND DOWN		Ap1		complex	Activated	2.411	0.0294	CXCL8,EZR,HMOX1,IL6,JUN,KCNN4,NDRG1,NGF,NQO1,PTGS2,VEGFA,
A02 shMITF UP AND DOWN		ciprofibrate		chemical drug		1.147	0.0294	ABCB4,ANXA2,CEACAM1,CYP27A1,IGFBP1,IL1RAP,LHPP,PLSCR1,SCARB1,TAGLN2,TRPV2,
A02 shMITF UP AND DOWN		GPX1		enzyme		-1.387	0.0295	CD14,CTGF,GLRX,IL6,TNFRSF1A,
A02 shMITF UP AND DOWN		advanced glycation end-products		chemical - endogenous mammalian		1.977	0.0295	CDKN1A,CTGF,CXCL8,IL6,PTGS2,
A02 shMITF UP AND DOWN		baicalein		chemical - endogenous non-mammalian	Inhibited	-2.207	0.0295	CXCL8,HMOX1,IL6,JUN,PTGS2,
A02 shMITF UP AND DOWN		RETNLB		other		0	0.0304	CTGF,E2F7,HEY1,IRS1,IRS2,SOCS2,STOM,
A02 shMITF UP AND DOWN		IL10RA		transmembrane receptor		-0.229	0.0309	BNIP3,CLCN7,CSRP2,CYR61,DCN,DDIT4,EFEMP1,ERO1A,GSTM1,IL6,KITLG,PPARGC1A,SCIN,SERPINB6,SLC16A3,SLC2A1,SORBS2,ST3GAL6,TNFRSF14,
A02 shMITF UP AND DOWN		MMP9		peptidase		0.164	0.0309	CDKN1A,IL6,ITGB1,SDC4,SERPINE2,VEGFA,
A02 shMITF UP AND DOWN		SGK1		kinase		0	0.0309	CDK6,CDKN1A,CTGF,SLC1A3,SLC2A3,SLC3A2,
A02 shMITF UP AND DOWN		bromodeoxyuridine		chemical drug		1.709	0.0309	CXCL8,IL6,IL7R,IRF4,TGFA,TGFBI,
A02 shMITF UP AND DOWN		delta-9-tetrahydrocannabinol		chemical drug		1.929	0.0309	ACSL4,ALCAM,BDNF,BIRC2,CRADD,NGF,
A02 shMITF UP AND DOWN		sodium chloride		chemical - endogenous mammalian		0.423	0.0309	CTGF,CXCL8,DDIT4,HMOX1,PTGS2,SLC6A12,
A02 shMITF UP AND DOWN		17-alpha-ethinylestradiol		chemical drug		0.996	0.0309	ABCC2,APOE,ASNS,ATF4,CKB,JUN,PERP,SCARB1,SERPINH1,TFF3,VEGFA,
A02 shMITF UP AND DOWN		ACOX1		enzyme		-0.302	0.0309	ACADVL,ANXA2,CDKN1A,IGFBP1,IL1RAP,LHPP,PLSCR1,RGS2,SLC20A1,TAGLN2,TRPV2,
A02 shMITF UP AND DOWN		BSG		transporter		1.938	0.0312	ABCC2,CDH2,CXCL8,VEGFA,
A02 shMITF UP AND DOWN		CR1L		other		-1.964	0.0312	COL5A1,CTGF,TNC,TNFRSF1A,
A02 shMITF UP AND DOWN		MEF2D		transcription regulator		-0.471	0.0312	BDNF,CTGF,JUN,PPARGC1A,
A02 shMITF UP AND DOWN		PTX3		other		-0.684	0.0312	CTGF,CXCL8,IL6,JUN,
A02 shMITF UP AND DOWN		S-adenosylmethionine		chemical - endogenous mammalian		-1.067	0.0312	ACTG2,HMOX1,MAF,PHB,
A02 shMITF UP AND DOWN		S-nitroso-N-acetyl-DL-penicillamine		chemical reagent		-1.98	0.0312	BNIP3,HMOX1,PMAIP1,PPARGC1A,
A02 shMITF UP AND DOWN		CD3		complex		-1.516	0.0318	ACTG2,AHR,ANG,ANXA1,ATF4,BCL6,BTG1,CD83,CDC25A,CDK2,CDK6,CEACAM1,CLIP1,CXCL8,EBP,EEF1A2,GPRC5A,HSPE1,ID3,IFNGR1,IGFBP5,IL1RAP,IL6,IL7R,IRF4,JUN,KCNN4,MAF,PHB,PTGS2,RAC2,RNF128,SOCS2,SRGN,STOM,THBS1,VEGFA,
A02 shMITF UP AND DOWN		SOX2		transcription regulator		-1.393	0.0321	AHR,CDKN1A,CITED2,CTGF,DKK1,DKK3,DUSP5,EFEMP1,GADD45B,HEY1,IRS1,JUN,KDM3A,KITLG,PRKCD,TIMP3,TNFRSF19,TWIST1,VEGFA,WISP2,
A02 shMITF UP AND DOWN		EP400		other		-1.452	0.0325	CDC25A,CDKN1A,E2F7,FOXM1,SKP2,
A02 shMITF UP AND DOWN		MTA1		transcription regulator		0.93	0.0325	ADRB2,EMP1,SLC16A10,TWIST1,WISP2,
A02 shMITF UP AND DOWN		ZBTB20		other		0.6	0.0325	IGFBP1,IL6,IRS1,PPARGC1A,SOCS2,
A02 shMITF UP AND DOWN		NEUROG3		transcription regulator		0.378	0.0326	CDH2,ERBB3,HES6,NR2F1,PSEN2,SEMA3C,SNAI2,
A02 shMITF UP AND DOWN		GPER1		g-protein coupled receptor			0.0327	ASAH1,CDKN1A,CTGF,
A02 shMITF UP AND DOWN		IFNAR2		transmembrane receptor			0.0327	HERC5,IL6,PSMB10,
A02 shMITF UP AND DOWN		IL36B		cytokine			0.0327	CD83,CXCL8,IL6,
A02 shMITF UP AND DOWN		ITGAM		transmembrane receptor			0.0327	CXCL8,IL6,PTGS2,
A02 shMITF UP AND DOWN		PPP1R15A		other			0.0327	ATF4,CA9,IL6,
A02 shMITF UP AND DOWN		retinol		chemical drug			0.0327	CXCL8,IL6,JUN,
A02 shMITF UP AND DOWN		GSK3B		kinase		0.784	0.0328	APP,BIRC2,CDH11,CDKN1A,IL6,IRS2,PTGS2,TUBB4A,
A02 shMITF UP AND DOWN		HDAC5		transcription regulator		-0.447	0.0335	CDKN1A,IGFBP1,PPARGC1A,TAGLN,TNFRSF1A,TWIST1,
A02 shMITF UP AND DOWN		clozapine		chemical drug		0	0.0335	BDNF,DHCR7,HMGCS1,IL6,NR4A2,PPARGC1A,
A02 shMITF UP AND DOWN		CALCA		other		0.363	0.0349	AHNAK,CXCL8,IL6,LIMA1,MME,PHLDB2,RBM14,SORT1,
A02 shMITF UP AND DOWN		IFNAR1		transmembrane receptor	Activated	2.236	0.0349	AXL,HMGCS1,IFNGR1,IL6,ITGAV,PLAT,PTGS2,THBS1,
A02 shMITF UP AND DOWN		amphetamine		chemical drug		0.832	0.0349	ATF4,BDNF,CDH2,EZR,JUN,RDX,RGS2,TGFBR2,
A02 shMITF UP AND DOWN		phosphate		chemical - endogenous mammalian		0.378	0.0349	AXL,COL5A1,DCN,ENPP1,SDF2L1,SLC20A1,STC1,STC2,
A02 shMITF UP AND DOWN		BTNL2		transmembrane receptor		-1.134	0.0349	CAPN3,CERK,IFITM3,IFNGR1,IL6,NT5E,RRAGD,
A02 shMITF UP AND DOWN		ADRB2	-1.552	g-protein coupled receptor		1.067	0.0352	ATP1B1,CYP1B1,IL6,MME,
A02 shMITF UP AND DOWN		HISTONE		group			0.0352	AHR,CDK6,DKK3,IL6,
A02 shMITF UP AND DOWN		PRKG1		kinase		0.152	0.0352	CDKN1A,CTGF,TAGLN,THBS1,
A02 shMITF UP AND DOWN		etanercept		biologic drug		-1.091	0.0352	CD83,CXCL8,IL6,PTGS2,
A02 shMITF UP AND DOWN		honokiol		chemical - endogenous non-mammalian			0.0352	CDK2,CDK6,CDKN1A,PTGS2,
A02 shMITF UP AND DOWN		parthenolide		chemical drug		-1.972	0.0352	CXCL8,HMOX1,IL6,PTGS2,
A02 shMITF UP AND DOWN		YY1		transcription regulator		0.061	0.0356	ALCAM,ATF4,AURKB,BDNF,CAPG,CDKN1A,FOXM1,HMOX1,HNRNPC,IGFBP5,PAWR,PERP,RND3,SCARB1,TAGLN,TGFBI,VEGFA,
A02 shMITF UP AND DOWN		U73122		chemical reagent		-1.387	0.0357	ATF4,E2F3,PLCB1,PTGS2,TPM1,
A02 shMITF UP AND DOWN		cadmium chloride		chemical toxicant			0.0357	ATF4,GSTM1,HMOX1,HSPA13,JUN,
A02 shMITF UP AND DOWN		MAPK9		kinase		1.422	0.0357	CAV1,CDKN1A,CXCL8,GADD45B,GSTM1,IL11,IL6,JUN,NME2,PLAT,ZYX,
A02 shMITF UP AND DOWN		entinostat		chemical drug		0.865	0.0362	CD83,CDKN1A,ERBB3,PMAIP1,TGFBR2,TNFRSF19,
A02 shMITF UP AND DOWN		2',3'-dialdehyde ATP		chemical reagent			0.0365	IL6,PTGS2,
A02 shMITF UP AND DOWN		2-mercaptoethanol		chemical - endogenous mammalian			0.0365	HMOX1,SLC2A1,
A02 shMITF UP AND DOWN		4-coumaric acid		chemical - endogenous mammalian			0.0365	CDKN1A,PTGS2,
A02 shMITF UP AND DOWN		ADIPOR1		transmembrane receptor			0.0365	IL6,PPARGC1A,
A02 shMITF UP AND DOWN		AFF4		transcription regulator			0.0365	ANKRD37,STC2,
A02 shMITF UP AND DOWN		AQP4		transporter			0.0365	IL6,SLC2A1,
A02 shMITF UP AND DOWN		CAV3		enzyme			0.0365	CAV2,CDKN1A,
A02 shMITF UP AND DOWN		Collagen type III		complex			0.0365	ITGAV,ITGB1,
A02 shMITF UP AND DOWN		DLC1		other			0.0365	CDK6,S100A10,
A02 shMITF UP AND DOWN		ECSIT		transcription regulator			0.0365	IL6,PTGS2,
A02 shMITF UP AND DOWN		EDNRB		g-protein coupled receptor			0.0365	TPM1,VEGFA,
A02 shMITF UP AND DOWN		FPR2		g-protein coupled receptor			0.0365	CXCL8,IL6,
A02 shMITF UP AND DOWN		FZD5		g-protein coupled receptor			0.0365	CD14,VEGFA,
A02 shMITF UP AND DOWN		GNE		kinase			0.0365	ASNS,ST3GAL5,
A02 shMITF UP AND DOWN		HPSE		enzyme			0.0365	IRS1,PTGS2,
A02 shMITF UP AND DOWN		HTR2A		g-protein coupled receptor			0.0365	BDNF,CTGF,
A02 shMITF UP AND DOWN		IL26		cytokine			0.0365	CXCL8,IL6,
A02 shMITF UP AND DOWN		IREB2		translation regulator			0.0365	APP,FTH1,
A02 shMITF UP AND DOWN		IgG2a		complex			0.0365	HMOX1,IL6,
A02 shMITF UP AND DOWN		L-cysteine		chemical - endogenous mammalian			0.0365	CTNS,CXCL8,
A02 shMITF UP AND DOWN		L-phenylalanine		chemical - endogenous mammalian			0.0365	BDNF,IGFBP1,
A02 shMITF UP AND DOWN		LAT2		other			0.0365	CXCL8,IL6,
A02 shMITF UP AND DOWN		MAD2L2		enzyme			0.0365	CDH2,SNAI2,
A02 shMITF UP AND DOWN		MIB1		other			0.0365	HEY1,HEY2,
A02 shMITF UP AND DOWN		MVP	1.89	other			0.0365	CD83,JUN,
A02 shMITF UP AND DOWN		N-propyl bromide		chemical reagent			0.0365	HMOX1,NQO1,
A02 shMITF UP AND DOWN		NF2		other			0.0365	CDKN1A,HMOX1,
A02 shMITF UP AND DOWN		OPRM1		g-protein coupled receptor			0.0365	ADM,IL6,
A02 shMITF UP AND DOWN		PDZK1		transporter			0.0365	SCARB1,SLC7A2,
A02 shMITF UP AND DOWN		PELI1		enzyme			0.0365	CXCL8,IL6,
A02 shMITF UP AND DOWN		PLA2G5		enzyme			0.0365	PTGS2,VEGFA,
A02 shMITF UP AND DOWN		PPP5C		phosphatase			0.0365	AHR,CDKN1A,
A02 shMITF UP AND DOWN		Presenilin		group			0.0365	APP,PRNP,
A02 shMITF UP AND DOWN		RFWD2		enzyme			0.0365	CDKN1A,PPARGC1A,
A02 shMITF UP AND DOWN		SERPINA3		other			0.0365	APP,CTGF,
A02 shMITF UP AND DOWN		SNED1		other			0.0365	IGFBP1,SLC2A1,
A02 shMITF UP AND DOWN		ST8SIA1		enzyme			0.0365	CDK2,CDKN1A,
A02 shMITF UP AND DOWN		TARBP2		other			0.0365	MAF,THBS1,
A02 shMITF UP AND DOWN		TCF/LEF		group			0.0365	ITGB1,PTGS2,
A02 shMITF UP AND DOWN		TH-302		chemical drug			0.0365	CDK6,CDKN1A,
A02 shMITF UP AND DOWN		TRPA1		transporter			0.0365	IL6,NGF,
A02 shMITF UP AND DOWN		allyl isothiocyanate		chemical toxicant			0.0365	HMOX1,PTGS2,
A02 shMITF UP AND DOWN		amiloride		chemical drug			0.0365	PLAUR,PTGS2,
A02 shMITF UP AND DOWN		artemisinin		chemical drug			0.0365	CDK2,CDKN1A,
A02 shMITF UP AND DOWN		cholestyramine		chemical drug			0.0365	CYP27A1,DHCR7,
A02 shMITF UP AND DOWN		formononetin		chemical - endogenous non-mammalian			0.0365	ABCC2,IL6,
A02 shMITF UP AND DOWN		ganglioside		chemical - endogenous mammalian			0.0365	IL6,PTGS2,
A02 shMITF UP AND DOWN		magnesium sulfate		chemical drug			0.0365	ADM,IL6,
A02 shMITF UP AND DOWN		miR-140-5p (and other miRNAs w/seed AGUGGUU)		mature microrna			0.0365	IGFBP5,VEGFA,
A02 shMITF UP AND DOWN		midostaurin		chemical drug			0.0365	HMOX1,PTGS2,
A02 shMITF UP AND DOWN		phenyl-N-tert-butylnitrone		chemical reagent			0.0365	HMOX1,PTGS2,
A02 shMITF UP AND DOWN		poly-L-lysine		chemical reagent			0.0365	CXCL8,IL6,
A02 shMITF UP AND DOWN		sanguinarine		chemical - endogenous non-mammalian			0.0365	HMOX1,NQO1,
A02 shMITF UP AND DOWN		saturated fatty acid		chemical - other			0.0365	IL6,PTGS2,
A02 shMITF UP AND DOWN		zimelidine		chemical drug			0.0365	ASAH1,TAGLN,
A02 shMITF UP AND DOWN		mir-122		microrna	Inhibited	-2.13	0.0371	BICD1,CSRP1,GNPDA1,IL6,LAMC1,MAP1B,SERPINB6,SH3BGRL3,
A02 shMITF UP AND DOWN		ACSL5		enzyme			0.0384	GPRC5A,PEG10,PHLDA2,
A02 shMITF UP AND DOWN		BIRC3		enzyme			0.0384	CXCL1,CXCL8,IL6,
A02 shMITF UP AND DOWN		BMPR2		kinase			0.0384	CXCL8,ID1,SEMA3C,
A02 shMITF UP AND DOWN		CRHR2		g-protein coupled receptor			0.0384	IL6,SLC2A1,SLC2A3,
A02 shMITF UP AND DOWN		FSHB		other			0.0384	CTGF,KITLG,PLAT,
A02 shMITF UP AND DOWN		HDAC7		transcription regulator			0.0384	CDKN1A,IGFBP1,IL6,
A02 shMITF UP AND DOWN		MAPK12		kinase			0.0384	ITGB8,JUN,PPARGC1A,
A02 shMITF UP AND DOWN		MGAT5		enzyme			0.0384	CDH2,ITGB1,TWIST1,
A02 shMITF UP AND DOWN		MPZ		other			0.0384	ATF4,HMGCS1,SDF2L1,
A02 shMITF UP AND DOWN		PRKDC		kinase			0.0384	AHR,APOE,CDKN1A,
A02 shMITF UP AND DOWN		S-(2,3-bispalmitoyloxypropyl)-cysteine-GDPKHPKSF		chemical reagent			0.0384	CXCL8,IL6,PTGS2,
A02 shMITF UP AND DOWN		TFE3		transcription regulator			0.0384	DCT,MYH9,TYRP1,
A02 shMITF UP AND DOWN		TFEC		transcription regulator			0.0384	DCT,IL6,MYH9,
A02 shMITF UP AND DOWN		TMSB4		group			0.0384	ITGA3,ITGB1,MBP,
A02 shMITF UP AND DOWN		TNFRSF18		transmembrane receptor			0.0384	CXCL8,IL6,PTGS2,
A02 shMITF UP AND DOWN		Tnf receptor		group			0.0384	CTGF,CXCL8,IL6,
A02 shMITF UP AND DOWN		W7		chemical reagent			0.0384	CD14,CD83,CXCL8,
A02 shMITF UP AND DOWN		beta-glycerophosphoric acid		chemical - endogenous mammalian			0.0384	CDKN1A,PTGS2,SLC20A1,
A02 shMITF UP AND DOWN		carvedilol		chemical drug			0.0384	HMOX1,IL6,TFPI,
A02 shMITF UP AND DOWN		farnesol		chemical reagent			0.0384	CDK2,CDKN1A,PHLDA2,
A02 shMITF UP AND DOWN		lisinopril		biologic drug			0.0384	JUN,S100A6,VEGFA,
A02 shMITF UP AND DOWN		mir-19		microrna			0.0384	CDKN1A,E2F3,RAB13,
A02 shMITF UP AND DOWN		octreotide		biologic drug			0.0384	ABCC2,CDKN1A,IGFBP1,
A02 shMITF UP AND DOWN		silymarin		chemical drug			0.0384	IL6,PPARGC1A,TNFRSF1A,
A02 shMITF UP AND DOWN		thiazolidinedione		chemical drug			0.0384	IRS1,IRS2,NR4A2,
A02 shMITF UP AND DOWN		vanadate		chemical - other			0.0384	CXCL8,JUN,VEGFA,
A02 shMITF UP AND DOWN		vasoactive intestinal peptide		biologic drug			0.0384	CXCL8,KITLG,VEGFA,
A02 shMITF UP AND DOWN		CEBPE		transcription regulator		1.192	0.039	CD14,CDK6,IL6,MBP,PTGS2,
A02 shMITF UP AND DOWN		NRF1		transcription regulator		-1.009	0.039	ATP1B1,CXCL8,FTH1,HMOX1,NQO1,
A02 shMITF UP AND DOWN		RETN		other		1.119	0.039	CTGF,HMOX1,IL6,PLAT,PTGS2,
A02 shMITF UP AND DOWN		vincristine		chemical drug		1.342	0.039	CDKN1A,JUN,PMAIP1,PRKCA,PTGS2,
A02 shMITF UP AND DOWN		E. coli lipopolysaccharide		chemical - endogenous non-mammalian		1.174	0.0391	CD83,CXCL1,CXCL8,CYR61,IL6,LY96,
A02 shMITF UP AND DOWN		Hsp90		group		0.896	0.0391	AHR,APAF1,CDK2,ERBB3,IL6,MAP3K7,
A02 shMITF UP AND DOWN		TCF		group			0.0393	CEACAM1,CNN2,ID3,IRS1,MME,PTGS2,SEMA3C,TSC22D1,
A02 shMITF UP AND DOWN		TRIM24		transcription regulator		-0.816	0.0393	CSRP1,FLRT3,IFNGR1,IFNGR2,PSMB10,SOCS2,TGFBI,VEGFA,
A02 shMITF UP AND DOWN		BCL2L1		other		-1.732	0.0394	AIFM1,BIRC2,CXCL8,NQO1,
A02 shMITF UP AND DOWN		CGS 21680		chemical reagent		0.109	0.0394	BDNF,PTGS2,RGS2,VEGFA,
A02 shMITF UP AND DOWN		CYLD		transcription regulator		0.283	0.0394	CXCL8,IL6,IL7R,JUN,
A02 shMITF UP AND DOWN		MIR124		group		-0.747	0.0394	CAV1,CDK6,IL6,SNAI2,
A02 shMITF UP AND DOWN		PARK2		enzyme			0.0394	CDK6,NDUFS3,PLK2,PSEN2,
A02 shMITF UP AND DOWN		S100A6	2.066	transporter		-1	0.0394	CXCL8,PRNP,STC1,TPM4,
A02 shMITF UP AND DOWN		UPF2		other		-1.067	0.0394	HEY1,KHDRBS3,PTGS2,RCAN1,
A02 shMITF UP AND DOWN		linsidomine		chemical drug		-0.625	0.0394	ANXA2,HMOX1,PTGS2,VEGFA,
A02 shMITF UP AND DOWN		GnRH-A		chemical reagent		1.026	0.0399	CDKN1A,FXYD5,GADD45B,GLA,JUN,PRSS23,RGS2,
A02 shMITF UP AND DOWN		HDAC3		transcription regulator		-0.808	0.0399	CDH2,CDKN1A,CXCL8,ELOVL6,HMOX1,PTGS2,TAGLN,
A02 shMITF UP AND DOWN		mir-10		microrna		-0.218	0.0399	CTDSPL,CYR61,ERBB3,IL6,IRF4,MAF,VEGFA,
A02 shMITF UP AND DOWN		CD40		transmembrane receptor		0.838	0.04	BCL6,CD83,CDK6,CDKN1A,CXCL8,IL6,IRF4,ITGB1,JUN,KLF9,PSMB10,PTGS2,VEGFA,
A02 shMITF UP AND DOWN		CYP1A1		enzyme			0.0417	CNN2,ECI2,KITLG,LYAR,NQO1,SMTN,SOCS2,TSC22D1,
A02 shMITF UP AND DOWN		SOCS3		phosphatase		-1.264	0.0421	CDKN1A,IL6,IRS1,IRS2,JUN,TFF3,
A02 shMITF UP AND DOWN		Interferon alpha		group	Activated	2.159	0.0423	AIM2,ASCC2,CD83,CDC25A,CDKN1A,CEACAM1,CXCL1,CXCL5,CXCL8,HLA-B,IFITM3,IL11,IL6,ITGB1,NFE2L3,NT5E,PLAT,PMAIP1,PTGS2,SPRY2,
A02 shMITF UP AND DOWN		NR1H3		ligand-dependent nuclear receptor		-0.776	0.0426	ADRB2,APOE,IL6,INSIG2,PPARGC1A,PTGS2,VEGFA,
A02 shMITF UP AND DOWN		SMO		g-protein coupled receptor			0.0426	ALCAM,ENPP1,IL11,IL11RA,RUNX1,TNIK,VCAN,
A02 shMITF UP AND DOWN		C3		peptidase		1.832	0.0426	APP,CXCL8,IL6,TNFRSF1A,VEGFA,
A02 shMITF UP AND DOWN		DDX58		enzyme		1.461	0.0426	AHNAK,CXCL8,IL6,PTGS2,RPS7,
A02 shMITF UP AND DOWN		IL1R1		transmembrane receptor	Activated	2.187	0.0426	CXCL1,CXCL8,IL1RAP,IL6,PTGS2,
A02 shMITF UP AND DOWN		SRC (family)		group		1.109	0.0426	ID1,IGFBP1,IL6,ITGAV,PTGS2,
A02 shMITF UP AND DOWN		zymosan		chemical - endogenous non-mammalian		0.863	0.0426	CST3,CXCL8,HMOX1,IL6,PTGS2,
A02 shMITF UP AND DOWN		Hsp70		group		1.69	0.0439	CD14,CD83,CXCL8,IL6,
A02 shMITF UP AND DOWN		RNASE2		enzyme		1.183	0.0439	CD83,CXCL5,IL6,TNFRSF1A,
A02 shMITF UP AND DOWN		TSC22D3		transcription regulator		-1.067	0.0439	ANXA1,CXCL8,IL6,PTGS2,
A02 shMITF UP AND DOWN		semaxinib		chemical drug			0.0439	HMOX1,IL6,PTGS2,THBS1,
A02 shMITF UP AND DOWN		1-methyl-4-phenylpyridinium		chemical toxicant			0.0446	APAF1,ATF4,DDIT4,
A02 shMITF UP AND DOWN		AZGP1	1.723	transporter			0.0446	AZGP1,FBXO32,TRIM63,
A02 shMITF UP AND DOWN		CYP27A1	-1.953	enzyme			0.0446	ABCC2,APOE,HMGCS1,
A02 shMITF UP AND DOWN		HEY1	1.882	transcription regulator			0.0446	CDKN1A,NR2F2,SMTN,
A02 shMITF UP AND DOWN		IL17R		complex			0.0446	CXCL1,CXCL5,CXCL8,
A02 shMITF UP AND DOWN		JINK1/2		group			0.0446	CDH2,IL6,TNFRSF1A,
A02 shMITF UP AND DOWN		LCAT		enzyme			0.0446	APOE,PPARGC1A,SCARB1,
A02 shMITF UP AND DOWN		RIPK1		kinase			0.0446	CXCL1,CXCL8,IL6,
A02 shMITF UP AND DOWN		SIM2		transcription regulator			0.0446	BNIP3,CDH2,SNAI2,
A02 shMITF UP AND DOWN		VCAN	1.614	other			0.0446	CDKN1A,ITGA3,ITGB1,
A02 shMITF UP AND DOWN		VPRBP		other			0.0446	CDKN1A,SOCS2,TXNIP,
A02 shMITF UP AND DOWN		WWOX		enzyme			0.0446	IL6,ITGA3,VEGFA,
A02 shMITF UP AND DOWN		acetaldehyde		chemical - endogenous mammalian			0.0446	IL6,JUN,KLF9,
A02 shMITF UP AND DOWN		bilirubin		chemical - endogenous mammalian			0.0446	ABCC2,BDNF,CXCL8,
A02 shMITF UP AND DOWN		mangiferin		chemical - endogenous non-mammalian			0.0446	HMOX1,NQO1,PTGS2,
A02 shMITF UP AND DOWN		miR-7a-5p (and other miRNAs w/seed GGAAGAC)		mature microrna			0.0446	IRS1,IRS2,SLC3A2,
A02 shMITF UP AND DOWN		(4-(3-chlorophenyl)piperazin-1-yl)(2-ethoxyphenyl)methanone		chemical reagent			0.0449	TNFRSF1A,
A02 shMITF UP AND DOWN		(E)-2,3',4,5'-tetramethoxystilbene		chemical drug			0.0449	CYP1B1,
A02 shMITF UP AND DOWN		(des-Arg10,Leu9)-kallidin		chemical reagent			0.0449	CTGF,
A02 shMITF UP AND DOWN		1,2-dihydroxy-epoxy-1,2,3,4-tetrahydro-5-methylchrysene		chemical toxicant			0.0449	VEGFA,
A02 shMITF UP AND DOWN		1-(1-glycero)dodeca-1,3,5,7,9-pentaene		chemical toxicant			0.0449	PTGS2,
A02 shMITF UP AND DOWN		2,4-dichlorobenzamil		chemical reagent			0.0449	CTGF,
A02 shMITF UP AND DOWN		2-methoxy-5-(2',3',4'-trimethoxyphenyl)-2,4,6-cycloheptatrien-1-one		chemical reagent			0.0449	JUN,
A02 shMITF UP AND DOWN		2-nitrophenyl EGTA		chemical reagent			0.0449	AHNAK,
A02 shMITF UP AND DOWN		3,4-diaminopyridine		chemical drug			0.0449	BDNF,
A02 shMITF UP AND DOWN		ABC-294640		chemical drug			0.0449	APP,
A02 shMITF UP AND DOWN		ABCA12		transporter			0.0449	GBA,
A02 shMITF UP AND DOWN		ABCA7		transporter			0.0449	APP,
A02 shMITF UP AND DOWN		ABLIM1		other			0.0449	TAGLN,
A02 shMITF UP AND DOWN		ABLIM2		other			0.0449	TAGLN,
A02 shMITF UP AND DOWN		ABLIM3		other			0.0449	TAGLN,
A02 shMITF UP AND DOWN		ACSL4	1.582	enzyme			0.0449	PTGS2,
A02 shMITF UP AND DOWN		ACVR2B		kinase			0.0449	CDKN1A,
A02 shMITF UP AND DOWN		ADTRP		other			0.0449	TFPI,
A02 shMITF UP AND DOWN		AFAP1		other			0.0449	ITGB1,
A02 shMITF UP AND DOWN		ALYREF		transcription regulator			0.0449	APOE,
A02 shMITF UP AND DOWN		AMG-9810		chemical reagent			0.0449	PPARGC1A,
A02 shMITF UP AND DOWN		APBA2		transporter			0.0449	APP,
A02 shMITF UP AND DOWN		APOC1		transporter			0.0449	APOE,
A02 shMITF UP AND DOWN		ARF3		enzyme			0.0449	APP,
A02 shMITF UP AND DOWN		ARRDC3	1.559	other			0.0449	ADRB2,
A02 shMITF UP AND DOWN		ASB9		transcription regulator			0.0449	CKB,
A02 shMITF UP AND DOWN		ATP6V1B1		transporter			0.0449	ATP6V1B2,
A02 shMITF UP AND DOWN		AURK		group			0.0449	CDKN1A,
A02 shMITF UP AND DOWN		AZD2014		chemical drug			0.0449	HMOX1,
A02 shMITF UP AND DOWN		Abcb1b		transporter			0.0449	APP,
A02 shMITF UP AND DOWN		BACE2		peptidase			0.0449	APP,
A02 shMITF UP AND DOWN		BB 3103		chemical toxicant			0.0449	PRNP,
A02 shMITF UP AND DOWN		BMS-275183		chemical drug			0.0449	THBS1,
A02 shMITF UP AND DOWN		BN 50730		chemical reagent			0.0449	PTGS2,
A02 shMITF UP AND DOWN		BRIP1		enzyme			0.0449	HMOX1,
A02 shMITF UP AND DOWN		BSN		other			0.0449	BDNF,
A02 shMITF UP AND DOWN		BTA-EG4		chemical reagent			0.0449	APP,
A02 shMITF UP AND DOWN		Bmpr1		group			0.0449	NGF,
A02 shMITF UP AND DOWN		CALHM1		ion channel			0.0449	APP,
A02 shMITF UP AND DOWN		CARF		transcription regulator			0.0449	BDNF,
A02 shMITF UP AND DOWN		CAV2	2.21	other			0.0449	CAV1,
A02 shMITF UP AND DOWN		CCNI		other			0.0449	CDKN1A,
A02 shMITF UP AND DOWN		CDK4/6		group			0.0449	CDK6,
A02 shMITF UP AND DOWN		CDT1		other			0.0449	CDKN1A,
A02 shMITF UP AND DOWN		CERS3		transcription regulator			0.0449	ASAH1,
A02 shMITF UP AND DOWN		CERS4		transcription regulator			0.0449	ASAH1,
A02 shMITF UP AND DOWN		CERS5		transcription regulator			0.0449	ASAH1,
A02 shMITF UP AND DOWN		CGP77675		chemical - kinase inhibitor			0.0449	PTGS2,
A02 shMITF UP AND DOWN		CHF 5074		chemical drug			0.0449	APP,
A02 shMITF UP AND DOWN		CKAP4		other			0.0449	CTGF,
A02 shMITF UP AND DOWN		CNTNAP1		other			0.0449	APP,
A02 shMITF UP AND DOWN		CPEB2		translation regulator			0.0449	TWIST1,
A02 shMITF UP AND DOWN		CSRP3		other			0.0449	TXNIP,
A02 shMITF UP AND DOWN		CST4		other			0.0449	CTNS,
A02 shMITF UP AND DOWN		CXXC1		transcription regulator			0.0449	CDKN1A,
A02 shMITF UP AND DOWN		Cd33		other			0.0449	APP,
A02 shMITF UP AND DOWN		Crhr		group			0.0449	BDNF,
A02 shMITF UP AND DOWN		D-mannose		chemical - endogenous mammalian			0.0449	CXCL8,
A02 shMITF UP AND DOWN		DAZL		translation regulator			0.0449	CDK2,
A02 shMITF UP AND DOWN		DDT		enzyme			0.0449	IL6,
A02 shMITF UP AND DOWN		DHX8		enzyme			0.0449	CDKN1A,
A02 shMITF UP AND DOWN		DISC1		other			0.0449	ITGB1,
A02 shMITF UP AND DOWN		DMTN		other			0.0449	ITPKB,
A02 shMITF UP AND DOWN		DNAJA4		other			0.0449	APOE,
A02 shMITF UP AND DOWN		DNASE1L3		enzyme			0.0449	CDKN1A,
A02 shMITF UP AND DOWN		DPAGT1		enzyme			0.0449	CTHRC1,
A02 shMITF UP AND DOWN		DPP3		peptidase			0.0449	NQO1,
A02 shMITF UP AND DOWN		DSG2		other			0.0449	SCG2,
A02 shMITF UP AND DOWN		Daf		group			0.0449	IL6,
A02 shMITF UP AND DOWN		EBF4		other			0.0449	CDKN1A,
A02 shMITF UP AND DOWN		ECE		group			0.0449	APP,
A02 shMITF UP AND DOWN		ECE2		peptidase			0.0449	APP,
A02 shMITF UP AND DOWN		EDN2		growth factor			0.0449	PTGS2,
A02 shMITF UP AND DOWN		EEF2		translation regulator			0.0449	BDNF,
A02 shMITF UP AND DOWN		EHD1		other			0.0449	ITGB1,
A02 shMITF UP AND DOWN		ELAC2		enzyme			0.0449	CDKN1A,
A02 shMITF UP AND DOWN		ENTPD7		enzyme			0.0449	APP,
A02 shMITF UP AND DOWN		Ea4		other			0.0449	CYP1B1,
A02 shMITF UP AND DOWN		Egfr-Erbb2		complex			0.0449	CXCL8,
A02 shMITF UP AND DOWN		FANK1		transcription regulator			0.0449	JUN,
A02 shMITF UP AND DOWN		FBXL17		other			0.0449	HMOX1,
A02 shMITF UP AND DOWN		FBXL2		enzyme			0.0449	APP,
A02 shMITF UP AND DOWN		FBXL20		other			0.0449	APP,
A02 shMITF UP AND DOWN		FCN1		other			0.0449	CXCL8,
A02 shMITF UP AND DOWN		FDPS		enzyme			0.0449	ADRB2,
A02 shMITF UP AND DOWN		FFAR2		g-protein coupled receptor			0.0449	IL6,
A02 shMITF UP AND DOWN		FKBPL		other			0.0449	CDKN1A,
A02 shMITF UP AND DOWN		FPR		group			0.0449	IL6,
A02 shMITF UP AND DOWN		FXYD1		ion channel			0.0449	CDKN1A,
A02 shMITF UP AND DOWN		G protein		complex			0.0449	CYP1B1,
A02 shMITF UP AND DOWN		G-Actin		group			0.0449	JUN,
A02 shMITF UP AND DOWN		GBA	-1.526	enzyme			0.0449	IL6,
A02 shMITF UP AND DOWN		GGN		other			0.0449	ADRB2,
A02 shMITF UP AND DOWN		GGT7		enzyme			0.0449	ADRB2,
A02 shMITF UP AND DOWN		GLB1		enzyme			0.0449	TGFA,
A02 shMITF UP AND DOWN		GNL3L		other			0.0449	ADRB2,
A02 shMITF UP AND DOWN		GRAMD4	-1.551	other			0.0449	IL6,
A02 shMITF UP AND DOWN		GRIN2A		ion channel			0.0449	BDNF,
A02 shMITF UP AND DOWN		GSAP		peptidase			0.0449	APP,
A02 shMITF UP AND DOWN		GSTM1	-1.744	enzyme			0.0449	CXCL8,
A02 shMITF UP AND DOWN		GUCA2B		other			0.0449	SLC26A4,
A02 shMITF UP AND DOWN		GW 6471		chemical reagent			0.0449	PPARGC1A,
A02 shMITF UP AND DOWN		Ggt		group			0.0449	SLC7A5,
A02 shMITF UP AND DOWN		GÎ±q		group			0.0449	PTGS2,
A02 shMITF UP AND DOWN		HCN1		ion channel			0.0449	BDNF,
A02 shMITF UP AND DOWN		HM13		peptidase			0.0449	APP,
A02 shMITF UP AND DOWN		HOXA4		transcription regulator			0.0449	ITGB1,
A02 shMITF UP AND DOWN		Hdac-Rcor-Rest-Sin3a		complex			0.0449	BDNF,
A02 shMITF UP AND DOWN		Hnp alpha		group			0.0449	CXCL8,
A02 shMITF UP AND DOWN		IC261		chemical - kinase inhibitor			0.0449	APP,
A02 shMITF UP AND DOWN		IMMT		other			0.0449	CHCHD6,
A02 shMITF UP AND DOWN		ING3		other			0.0449	CDKN1A,
A02 shMITF UP AND DOWN		ITGA7		other			0.0449	ITGB1,
A02 shMITF UP AND DOWN		ITM2C		other			0.0449	APP,
A02 shMITF UP AND DOWN		JADE1		other			0.0449	CDKN1A,
A02 shMITF UP AND DOWN		Jnkk		group			0.0449	PTGS2,
A02 shMITF UP AND DOWN		KIAA0101		other			0.0449	CDKN1A,
A02 shMITF UP AND DOWN		KIF26B		other			0.0449	NQO1,
A02 shMITF UP AND DOWN		KLC1		other			0.0449	APP,
A02 shMITF UP AND DOWN		KSR2		kinase			0.0449	CXCL8,
A02 shMITF UP AND DOWN		L-threo-safingol		chemical drug			0.0449	CXCL8,
A02 shMITF UP AND DOWN		LECT1		other			0.0449	VEGFA,
A02 shMITF UP AND DOWN		LETM1		other			0.0449	AIFM1,
A02 shMITF UP AND DOWN		LGALS4		other			0.0449	IL6,
A02 shMITF UP AND DOWN		LOC299282		other			0.0449	CYP27A1,
A02 shMITF UP AND DOWN		LPIN2		phosphatase			0.0449	IL6,
A02 shMITF UP AND DOWN		LRRC4C		other			0.0449	IL6,
A02 shMITF UP AND DOWN		LTB4R/LTB4R2		group			0.0449	CXCL8,
A02 shMITF UP AND DOWN		LY311727		chemical reagent			0.0449	PTGS2,
A02 shMITF UP AND DOWN		MAT2A		enzyme			0.0449	HMOX1,
A02 shMITF UP AND DOWN		MW-III-36C		chemical - protease inhibitor			0.0449	APP,
A02 shMITF UP AND DOWN		MYH10		other			0.0449	MYH9,
A02 shMITF UP AND DOWN		Marcks		other			0.0449	IL6,
A02 shMITF UP AND DOWN		Mucin		group			0.0449	PTGS2,
A02 shMITF UP AND DOWN		N(1)-guanyl-1,7-diaminoheptane		chemical reagent			0.0449	CD83,
A02 shMITF UP AND DOWN		N-acetylserotonin		chemical - endogenous mammalian			0.0449	BDNF,
[truncated: 299 more rows]

## Sheet: MM649 shMITF Upstream Regs
Analysis	ID	Upstream Regulator	Exp Fold Change	Molecule Type	Predicted Activation State	Activation z-score	p-value of overlap	Target molecules in dataset	Mechanistic Network
MM649 shMITF UP AND DOWN		TGFB1		growth factor	Activated	6.203	8.74e-31	ADAM19,AHR,ALDH3A2,ANGPTL4,ARNT2,AXL,BCL6,BHLHE40,BTG1,CASP1,CASP9,CCNA2,CD68,CDC25A,CDH1,CDH19,CDH2,CDK2,CDK5R1,CDKN1A,CDKN1C,CDKN3,CEACAM1,CHD4,CLEC2D,CLIC4,CMTM5,COL11A1,COL4A1,COL8A1,COTL1,CRIP2,CSPG4,CSRP1,CTGF,CTLA4,CTSK,CXCL1,CXCL8,DDIT4,DLX5,EGR1,EGR3,FAM3C,FOSB,FSCN1,FTH1,FXYD6,GALM,GAS7,GBP1,GBP2,GDF15,GNG2,HEBP1,HES1,HLA-DMA,HNMT,HOXD1,ID1,IER3,IGFBP5,IL1A,IL1B,ITGA3,ITGA4,ITGAV,ITGB3,…	CEBPB,CEBPD,EGR1,FOS,FOXO1,IFNG,IL1B,JUN,Jnk,NFKBIA,NFkB (complex),NR3C1,RELA,SMAD3,SMAD4,SNAI1,SP1,STAT1,STAT3,TGFB1,Tgf beta,prostaglandin E2
MM649 shMITF UP AND DOWN		ERBB2		kinase	Activated	3.246	1.37e-26	ACSL4,ADAM19,ANGPTL2,ANGPTL4,BHLHE40,CCNA2,CDC25A,CDH1,CDH2,CDKN1A,CDKN3,CES1,COL4A1,COL5A2,CTGF,CXCL8,DAG1,DUSP6,EBP,EGR1,ERBB3,ETFB,FSCN1,FXYD3,GBE1,H19,HES1,ID1,IDH1,IGFBP5,IL1A,IL1B,IL6ST,ITGB3,JUN,KDM5B,KRT81,LAMB1,LTBP3,MAP1B,MITF,MME,MMP16,MMP9,MUC1,NDRG1,NFKB1,NOTCH1,NOX4,NRP1,P4HA2,PHLDB1,PINK1,PLAT,PLAUR,PMEPA1,PPARG,PPP2R2B,PRKCDBP,PTRF,RECK,RHOB,S100A4,S100A6,SCARB1,SIRPA,SKP2,SLC2A1,…	ARNT,Akt,CTNNB1,EGF,EGR1,ELK1,ERBB2,FOXO1,HIF1A,JUN,MYC,NFKBIA,NFkB (complex),NOTCH1,NRG1,PPARG,RELA,SMAD3,STAT3,TCF,TCF7L2,TP53,VHL,estrogen receptor
MM649 shMITF UP AND DOWN		TNF		cytokine	Activated	3.376	2.45e-25	ACP5,ADGRG6,ADRB2,AKAP12,ALCAM,ALDH1A3,ANGPTL4,ANXA1,BCL6,BHLHE40,BHLHE41,BTG1,CARD16,CASP1,CDC42EP5,CDH1,CDH2,CDK2,CDK5R1,CDKN1A,CEBPD,CLASP1,CLIC4,COTL1,CTGF,CTLA4,CXCL1,CXCL8,DAG1,DLX1,DUSP5,DUSP6,EFNB2,EGR1,ERCC1,FGFRL1,FOSB,FSCN1,FTH1,GBP1,GBP2,GDF15,H19,HERC5,HES1,HLA-DRA,HRK,ID1,IER3,IFITM1,IGFBP5,IL1A,IL1B,IRS2,ITGA4,ITGAV,ITGB3,JUN,LAD1,LAMA4,LAMB3,LAMC1,LIF,MARCKSL1,MGST1,MIA,MMP16,MMP9…	CEBPB,CEBPD,EGF,FOXO1,IFNG,IL1B,MYC,NFKBIA,NFkB (complex),NR3C1,RELA,SMAD3,SP1,STAT1,STAT3,TNF,TP53,prostaglandin E2
MM649 shMITF UP AND DOWN		beta-estradiol		chemical - endogenous mammalian		-0.011	3.14e-25	ACP5,ADRB2,AHR,ALCAM,ANXA1,APOD,ARNT2,ART3,ATP1B1,BCL6,BHLHE40,BICD1,BTG1,CASP9,CBX6,CCNA2,CD74,CDC25A,CDCA7,CDH1,CDH2,CDK2,CDK5R1,CDKN1A,CDKN1C,COL13A1,CPA2,CTGF,CTLA4,CTSK,CXCL1,CXCL8,CXXC5,DBN1,DCAF6,DDIT4,DUSP6,EFNB2,EGR1,EGR3,ENC1,ERBB3,FOSB,G6PD,GBP2,GPR137B,H19,HBP1,HES1,HES6,HIST2H2BE,HLA-DRB1,HRK,ID1,IER3,IGFBP5,IL1A,IL1B,IL6ST,IRS2,ITGAV,ITGB3,JUN,KRT81,LAMB1,LIF,MATN2,MGST1,MINOS1-NBL1…	AR,CEBPB,ESR1,ESR2,IFNG,IL1B,JUN,MYC,NFKBIA,NFkB (complex),NR3C1,PGR,PPARG,RELA,SP1,STAT1,STAT3,TNF,TP53,beta-estradiol,progesterone
MM649 shMITF UP AND DOWN		dexamethasone		chemical drug		1.984	4.39e-21	ABHD2,ADRB2,ALCAM,ALDH1B1,ANGPTL4,ANGPTL7,ANXA1,APOD,ATP1B1,BCL6,BHLHE40,BTG1,CASP9,CCNA2,CD74,CDK2,CDKN1A,CDKN1C,CEACAM1,CEBPD,CES1,CHD4,CLIC4,COL11A1,COL4A1,CTGF,CTSK,CXCL1,CXCL8,DDIT4,DUSP5,EGR1,EGR3,ENC1,FOSB,FTH1,G6PD,GBP1,GBP2,GDF15,HES1,HLA-DMA,HLA-DMB,HLA-DRB1,ID1,IER3,IFITM1,IGFBP5,IL1A,IL1B,IL6ST,IRS2,ITGA4,ITGAV,ITGB3,ITGB5,ITPR3,JUN,KLHL24,LAMA4,LAMB3,LAMC1,LIF,MAP2,MIA,MME,MMP9,MUC1,…	CEBPB,IFNG,IL6,NFKBIA,NFkB (complex),PPARG,RELA,SMAD3,SMAD4,SP1,STAT1,STAT3,TGFB1,TNF,TP53,dexamethasone
MM649 shMITF UP AND DOWN		TP53		transcription regulator	Activated	2.945	5.14e-21	ADD3,ADGRE5,ADRB2,AKAP12,ANXA1,AURKB,BHLHE40,BHLHE41,BTG1,CASP1,CASP9,CCNA2,CDC25A,CDH1,CDK2,CDKN1A,CDKN3,CLIC4,COL4A1,COL5A2,CPOX,CSF2RA,CSRP1,CTGF,CTSK,CXCL1,CXCL8,DDIT4,DDIT4L,DLX1,DUSP5,DUSP6,EGR1,EGR3,EI24,ERCC1,FAM212B,FAM3C,FAT1,FRMD4A,FXYD3,G6PD,GBP1,GDF15,GLIPR1,H19,HERC5,ID1,IDH1,IER3,IGFBP5,IL1A,IL1B,ITGB5,JUN,KAT2B,LIF,MAD2L1,MAP4K5,MMP9,MVP,NAB1,NDRG1,NFE2,NFKB1,NOTCH1,NOX4,NRP1,P4HA…	AR,CSF2,CTNNB1,EGR1,EP300,ERBB2,HIF1A,JUN,MAX,MYC,NFKBIA,NFkB (complex),PPARG,RB1,RELA,Rb,SP1,STAT3,TNF,TP53
MM649 shMITF UP AND DOWN		PD98059		chemical - kinase inhibitor	Inhibited	-4.228	8.92e-19	ACOT7,AKAP12,ANXA1,BCL6,CCNA2,CD74,CDC25A,CDH1,CDH2,CDK2,CDK5R1,CDKN1A,CEBPD,COL4A1,CTGF,CTSK,CXCL1,CXCL8,DCBLD2,DUSP5,DUSP6,EGR1,EGR3,EI24,FOSB,FTH1,GAS7,IER3,IL1A,IL1B,ITGA4,ITGAV,ITGB3,ITGB5,JUN,LAD1,MITF,MMP9,MUC1,NAB1,PC,PLAT,PLAUR,PPARG,RECK,S100A4,SCARB1,SIRPA,SLC26A2,SLC2A1,SLC38A2,SMAGP,SNAI2,SPRY2,STOM,TF,TIMP1,TSC22D1,ZFP36L1,	Ap1,CEBPB,ELK1,ERK,IFNG,IL6,JUN,NFKBIA,NFkB (complex),PD98059,PPARG,RAF1,RELA,SMAD3,SP1,SPP1,STAT1,STAT3
MM649 shMITF UP AND DOWN		EGFR		kinase	Activated	2.402	1.2e-17	ACOT7,ANXA1,BCL6,BTG1,CDH1,CDK2,CDKN1A,COL5A2,COL8A1,CTGF,CTSK,CXCL8,DAG1,EFNB2,EGR1,EGR3,ERBB3,GBP1,ID1,IER3,IGFBP5,IL1B,ITGB5,JUN,LAMA4,LEF1,MATN2,MME,MMP9,MUC1,NOTCH1,PLAT,RHOB,SLC2A1,SLC2A3,SNAI2,SPRY2,TBXAS1,TGFA,TGM2,TNFAIP6,VCL,	Ap1,CEBPB,EGF,EGFR,ERK,IFNG,IL6,MYC,NFKBIA,NFkB (complex),PPARG,PTGS2,RELA,SMAD3,SP1,STAT1,STAT3,TP53
MM649 shMITF UP AND DOWN		MITF	-1.549	transcription regulator	Inhibited	-4.768	1.26e-17	ACP5,ALCAM,AMDHD2,APOLD1,ASAH1,AURKB,C1orf74,CDK2,CDK5R1,CTSG,CTSK,CXCL8,GNPTAB,GPR137B,HAUS8,HES1,ITGA3,ITGA4,ITPKB,LYST,MITF,MLANA,PHACTR1,PSEN2,RAB27A,RRAGD,SCARB1,SEMA3C,SEMA6A,SLC45A2,SPC24,STX7,TFAP2A,TMEM251,TNFRSF14,UBL3,UPP1,ZFYVE16,
MM649 shMITF UP AND DOWN		tretinoin		chemical - endogenous mammalian	Activated	3.285	1.28e-17	ABHD2,ADD3,AHR,AKAP12,ALDH1A3,ANGPTL4,ANXA1,APOD,BCL6,BHLHE40,BTG1,CASP1,CASP9,CCNA2,CD68,CD74,CDCA7,CDH1,CDK2,CDK5R1,CDKN1A,CDKN3,CEACAM1,CES1,COL4A1,COTL1,CSRNP1,CTGF,CTLA4,CTSK,CXCL8,EGR1,ERCC1,FAM101B,GAS7,GDF15,HES1,HLA-DMB,HOXD1,ID1,IER3,IFITM1,IGFBP5,IL1A,IL1B,IL6ST,ITGA4,ITGB3,ITM2B,JUN,LAMA4,LAMB1,MAP1B,MAP2,MARCKSL1,MIA,MMP9,MT2A,MXD4,NDRG1,NFE2,NFKB1,NOTCH1,NRP1,P4HA2,PAM,PLAT,PLAUR,PL…	CEBPD,FOXO1,IL6,NFKBIA,NFkB (complex),PPARG,RELA,SMAD3,SMAD4,SP1,STAT1,STAT3,TGFB1,TNF,TP53,prostaglandin E2,tretinoin
MM649 shMITF UP AND DOWN		EGF		growth factor	Activated	4.388	5.1e-17	ACSL4,ALCAM,AURKB,CASP1,CDH1,CDKN1A,CEBPD,CTGF,CXCL8,DUSP5,DUSP6,EGR1,EGR3,ERCC1,FOSB,HES1,ID1,IDH1,IER3,IGFBP5,IL1B,ITGB3,JUN,MAD2L1,MMP9,MUC1,NOTCH1,NR4A2,NRP1,PLAT,PLAUR,PLSCR1,PPAP2B,PPARG,PTPN12,RHOB,S100A4,SH2B3,SHC1,SNAI2,SOX4,SPRY2,SPRY4,TFAP2A,TFPI2,TGFA,TGFBR2,TGM2,TIMP1,TIMP3,ULK1,VCL,	AR,CDKN2A,CEBPD,CTNNB1,EGF,ERBB2,FOXO1,HGF,HIF1A,HRAS,MYC,NFKBIA,NFkB (complex),NOTCH1,PPARG,RB1,RELA,SMAD3,STAT3,TP53,prostaglandin E2
MM649 shMITF UP AND DOWN		PDGF BB		complex	Activated	3.491	1.24e-16	ADARB1,ADD3,ADRB2,AKAP12,BHLHE40,CDK2,CDKN1A,CEBPD,CTGF,CXCL8,DCBLD2,DUSP5,DUSP6,EGR1,EGR3,FOSB,GBP2,GDF15,H19,HES1,IER3,IL1B,JUN,LIF,MAP2,MGST1,MINOS1-NBL1/NBL1,MMP9,NOX4,NR4A2,PLAT,PLK2,PPARG,RHOB,RXRG,SAT1,SLC2A3,TGM2,TIMP1,TNFAIP3,TRIB1,ZFP36L1,	Akt,CTNNB1,EGR1,ELK1,FOS,FOXO1,HIF1A,JUN,Jnk,NFKBIA,NFkB (complex),NOTCH1,PDGF BB,PI3K (complex),RAF1,RELA,SMAD3,SP1,STAT3,TP53
MM649 shMITF UP AND DOWN		SMARCA4		transcription regulator	Activated	2.268	1.54e-15	ABHD2,AHR,ALDH1A3,ANGPTL2,CARD16,CASP1,CCNA2,CD74,CDC25A,CDH1,CDK2,CDKN1A,COTL1,CSF2RA,CTGF,DUSP6,DYNLT3,EBF1,EGR1,GBP1,GSTO1,HLA-DRA,HNMT,IER3,IFITM1,IGFBP5,IL1B,ITGA3,ITGAV,JUN,MAP1B,MIR503HG,MUC1,MXD4,NRP1,PHLDB1,PLAT,PLAUR,PPAP2B,PPARG,PPP1R14C,PSG4,RAB38,S100A6,SDC2,SEMA3B,SERPINB8,SERPINH1,SERTAD1,SLAMF9,SPINK1,SPOCD1,SPRY2,STARD10,TM4SF19,TNFRSF14,TSPAN13,	Ap1,CCND1,CD44,CTNNB1,EGR1,ELK1,FOXO3,HDAC1,IRF8,JUN,MYC,NFKBIA,NFkB (complex),RB1,RBL1,RELA,SMAD3,SMARCA4,SP1,STAT,STAT1,STAT3,TP53
MM649 shMITF UP AND DOWN		LY294002		chemical - kinase inhibitor	Inhibited	-3.154	1.81e-15	ADRB2,ART3,BCL6,BHLHE40,BICD1,CCNA2,CD74,CDH1,CDK2,CDK5R1,CDKN1A,CPA2,CTGF,CXCL1,CXCL8,DUSP6,EFNB2,EGR1,EGR3,ERBB3,ERCC1,FOSB,GBP1,GDF15,GPR137B,HES1,HLA-DRB1,IER3,IGFBP5,IL1B,IRS2,ITGAV,ITGB3,JUN,LAMB3,LIF,MAP2,MITF,MMP9,MT2A,NDRG1,NR4A2,PLK2,PPARG,RXRG,SCARB1,SEMA3C,SLC2A1,SPRY2,TFPI2,TNFAIP3,	CEBPB,CEBPD,FOXO1,HIF1A,IGF1,IL1B,LY294002,NFKBIA,NFkB (complex),NR3C1,PPARG,RELA,SP1,STAT3,TNF,TP53,prostaglandin E2
MM649 shMITF UP AND DOWN		lipopolysaccharide		chemical drug	Activated	4.497	2.2e-15	ACP5,ADRB2,AHR,AK4,ALCAM,ANGPTL2,ANGPTL4,ANXA1,AURKB,BCL6,BTG1,CASP1,CD74,CDH2,CDK5R1,CDKN1A,CEACAM1,CEBPD,CLIC4,COL4A1,COL5A2,CSF2RA,CSPG4,CTGF,CTSK,CXCL1,CXCL8,DAG1,DDIT4,DUSP5,EFNB2,EGR1,EGR3,ERCC1,FOSB,FSCN1,FTH1,G6PD,GBP1,GBP2,H19,HERC5,HES1,HLA-DMA,IDH1,IER3,IFITM1,IGFBP5,IL1A,IL1B,IL6ST,ITGA3,ITGA4,ITGAV,ITGB5,JUN,LAMB1,LIF,MARCKSL1,MME,MMP9,MT2A,MXD4,NFE2,NFKB1,NOTCH1,NR4A2,NRP1,P4HA1,PC,…	CEBPB,IFNG,IL1B,NFKBIA,NFkB (complex),NR3C1,PPARG,RELA,SMAD3,SMAD4,SP1,STAT1,STAT3,TGFB1,TNF,TP53,lipopolysaccharide
MM649 shMITF UP AND DOWN		IFNG		cytokine	Activated	3.77	3.92e-15	AHR,ALDH1A3,ANGPTL4,ANKS1A,ARNT2,ATP1B1,BCAN,BTG1,CASP1,CASP9,CCNA2,CD74,CDH1,CDK2,CDK5R1,CDKN1A,CEACAM1,CEBPD,CLEC2D,CLIC4,COL5A2,CTGF,CTSK,CXCL1,CXCL8,DUSP5,EFNB2,EGR1,EGR3,FOSB,FTH1,GBP1,GBP2,GDF15,GNG2,HLA-DMA,HLA-DMB,HLA-DRA,HLA-DRB1,HRK,ID1,IER3,IFITM1,IL1A,IL1B,IRS2,ITGAV,ITGB3,ITPKB,JUN,LAMC1,LIF,MARCKSL1,MITF,MLANA,MMP9,MUC1,NFKB1,NOTCH1,PAM,PHACTR1,PLAUR,PPARG,PPARGC1A,PSEN2,RAB27A,RAB3…	CTNNB1,IFNG,IL1B,IL6,MYC,NFKBIA,NFkB (complex),NR3C1,PPARG,RELA,SP1,STAT,STAT1,STAT3,TNF,TP53
MM649 shMITF UP AND DOWN		STAT3		transcription regulator	Activated	2.66	4.17e-15	AHR,ANGPTL4,BCL6,CASP1,CD74,CDC25A,CDH1,CDH2,CDKN1A,CEACAM1,CEBPD,CTGF,CTLA4,CXCL8,EGR1,EGR3,FLRT3,FSCN1,GBP2,GLIPR1,HERC5,HLA-DMA,IFITM1,IGFBP5,IL1B,IL6ST,ITGAV,KAT2B,LIF,MAP2,MITF,MMP9,MUC1,NDRG1,NFKB1,NOTCH1,NR4A2,NRP1,PLAUR,PLSCR1,PPARGC1A,PTPN13,RAB27A,RNLS,SLC2A1,SNAI2,TFF3,TFPI2,TIMP1,	AGT,CEBPB,EGR1,HIF1A,IFNG,IL1B,IL6,JUN,NFKBIA,NFkB (complex),NR3C1,PPARG,RELA,SP1,STAT1,STAT3,TNF,TP53
MM649 shMITF UP AND DOWN		progesterone		chemical - endogenous mammalian		1.624	7.1e-15	ACOT7,ACP5,ADARB1,ADRB2,APOD,ART3,ATP1B1,BCL6,BHLHE40,CCNA2,CDC25A,CDH1,CDH2,CDK2,CDKN1A,CEBPD,CES1,CTDSPL,CXCL8,EGR1,ENC1,FTH1,G6PD,H19,ID1,IGFBP5,IL1A,IRS2,JUN,LAMB3,LIF,MINOS1-NBL1/NBL1,MME,MMP9,MPZ,MT2A,MUC1,NDRG1,NRP1,PLK2,PPAP2B,PRSS23,RTN4,S100A6,SKP2,SLC2A3,SPINK1,STEAP1,TGFBI,TIMP1,TIMP3,TIPARP,TNFRSF1A,TNFRSF21,VEGFB,	AR,CEBPB,Ca2+,Creb,FOS,FOSL1,IL1B,JUN,MAPK8,MYC,NFKBIA,NFkB (complex),NR3C1,PGR,PRL,RELA,SP1,STAT1,STAT3,progesterone
MM649 shMITF UP AND DOWN		mifepristone		chemical drug		-1.834	1.08e-14	ANXA1,CASP1,CD74,CDKN1A,CEACAM1,CEBPD,COL5A2,CTGF,DDIT4,EFNB2,EGR1,FTH1,IL1B,IRS2,ITGA4,ITGB3,JUN,LAMB3,MAD2L1,MME,MMP9,MUC1,NDRG1,NOX4,PC,PLAT,PLK2,RARA,RHOB,RHOC,S100A6,SLC2A1,SPINK1,TIMP3,TNFAIP6,UCN2,	AR,ERK,ERK1/2,ESR2,FOSL1,FOXO1,HIF1A,JUN,NFkB (complex),NR3C1,PGR,PPARG,RELA,SMAD3,SP1,STAT3,TNF,TP53,dexamethasone,mifepristone,progesterone
MM649 shMITF UP AND DOWN		HGF		growth factor	Activated	2.547	1.08e-14	AHR,AKAP12,ANGPTL2,ANGPTL4,AURKB,CASP1,CDC25A,CDH1,CDK2,CDKN1A,CDKN3,COL4A1,CTGF,CTSK,CXCL8,DUSP6,EBP,EFNB2,EGR1,FAM3C,FOSB,GBA,HES1,ID1,IL1B,IL6ST,ITPR3,MAD2L1,MMP9,NFKB1,NR4A2,NRP1,PLAUR,PLOD1,PPAP2B,RGS20,RHOB,RNF103,SEMA3A,SKP2,SLC20A1,SPRY2,TGFA,TGFBR2,TIMP1,TIMP3,TNFAIP3,TNFAIP6,TNFRSF1A,TRIB1,	AR,CDKN2A,CEBPD,CTNNB1,EGR1,ERBB2,FOXO1,HGF,HIF1A,HRAS,IL6,NFKBIA,NFkB (complex),P38 MAPK,PPARG,RELA,SMAD3,SP1,STAT1,STAT3,TP53,prostaglandin E2
MM649 shMITF UP AND DOWN		U0126		chemical - kinase inhibitor	Inhibited	-3.874	1.33e-14	ANGPTL4,BHLHE40,CDH1,CDK2,CDK5R1,CDKN1A,CEBPD,COL4A1,CTGF,CXCL1,CXCL8,DUSP5,DUSP6,EGR1,EGR3,ERCC1,FOSB,GDF15,IER3,IL1A,IL1B,ITGA3,ITGB5,JUN,LIF,MMP9,MUC1,NR4A2,PLAUR,PLK2,PPARG,PRKCB,PTPN12,RXRG,SH2B3,SIRPA,SLC2A3,SMAGP,SNAI2,SVIL,TF,TFPI2,TGFA,TGFBR2,TGM2,TIMP3,TRIB1,TSC22D1,WWTR1,	CEBPD,EGF,ERK,FOXO1,MYC,NFKBIA,NFkB (complex),PPARG,RELA,SMAD3,SP1,STAT3,TNF,TP53,U0126,prostaglandin E2
MM649 shMITF UP AND DOWN		HRAS		enzyme		1.043	1.36e-14	ADARB1,ADGRE5,ALDH1A3,AURKB,CCNA2,CDC25A,CDH1,CDK2,CDKN1A,CEBPD,COL4A1,COL5A2,CSRP1,CTGF,CXCL8,DUSP6,EGR1,ERCC1,FAT1,FOSB,FRMD6,HES1,IGFBP5,IL1B,IQGAP2,ITGA4,ITGAV,ITGB5,JUN,MMP9,NOTCH1,NRP1,PLAUR,PLOD1,PMEPA1,PRKCB,PRSS23,RECK,RGS12,RHOB,RTN4,S100A4,SASH1,SERPIND1,SESN3,SIRPA,SOX4,SPRY2,TBX3,TGM2,TIMP3,TSC22D1,VCL,	CDKN2A,CTNNB1,HIF1A,HRAS,JUN,MYC,NFKBIA,NFkB (complex),RB1,RBL1,RELA,SMAD3,SP1,STAT3,TCF,TCF7L2,TERT,TP53
MM649 shMITF UP AND DOWN		MYC		transcription regulator	Inhibited	-2.332	2.1e-14	ACSL4,ADARB1,AKAP12,ALCAM,AURKB,BCL6,CASP1,CASP9,CCNA2,CDC25A,CDCA7,CDH1,CDH2,CDK2,CDKN1A,CEBPD,CLIC4,COL4A1,COL5A2,COL8A1,CSPG4,CXCL8,DBN1,DDIT4,DUSP5,DUSP6,EBF1,EGR1,FTH1,G6PD,GBP2,GTF2F2,H19,HERC5,HES1,ID1,IDH1,IER3,IQGAP2,ITGA3,ITM2B,JUN,LAMB3,MAD2L1,MITF,MMP9,NDRG1,NRP1,PAM,PDLIM7,PLAUR,PLP1,PLSCR1,RARA,RHOB,ROCK2,S100A6,SAT1,SCARB1,SERINC3,SERPINH1,SKP2,SLC16A3,SLC2A1,SLC2A3,TF,TGFBR2,TIMP1…	AR,Ap1,CTNNB1,EGR1,ELK1,ESR1,ESR2,HDAC1,MAX,MDM2,MYC,NFKBIA,NFkB (complex),RELA,Rb,SMAD3,SP1,TP53,beta-estradiol
MM649 shMITF UP AND DOWN		RAF1		kinase	Activated	4.757	2.39e-14	ACOT7,AKAP12,ANXA1,BCL6,BTG1,CD74,CDC25A,CDKN1A,DCBLD2,DUSP5,DUSP6,EGR1,EGR3,IER3,IL1B,ITGB3,ITGB5,JUN,LAD1,LIF,MMP9,NFKB1,PC,PLAT,PLAUR,SLC26A2,SMAGP,SPRY2,TFPI2,TGM2,TIMP1,TSC22D1,	CTNNB1,ELK1,IL6,JUN,MYC,Mek,NFKBIA,NFkB (complex),PPARG,RAF1,RELA,Ras,SP1,SRF,STAT,STAT1,STAT3,TP53
MM649 shMITF UP AND DOWN		KRAS		enzyme		-0.941	3.42e-14	AHR,ATP1B1,CASP1,CD74,CDH1,CDH2,CDKN1A,COL4A1,CXCL8,DBN1,DUSP5,DUSP6,EI24,FTH1,FXYD3,G6PD,GBA,HLA-DRB1,ID1,IER3,IFITM1,IL1B,ITGB3,ITM2B,JUN,LAMB3,MINOS1-NBL1/NBL1,NAB1,PLAT,PPARG,RHOB,RHOC,S100A4,SIRPA,SNAI2,SPRY2,STOM,TGFBR2,UPP1,ZFP36L1,	AR,Ap1,BMP7,CREB1,CTNNB1,ELK1,EP300,ERBB2,HIF1A,KRAS,MAX,MYC,Mek,NFKBIA,NFkB (complex),PPARG,RB1,RELA,Rb,SMAD3,SP1,SRF,STAT1,Smad,TP53
MM649 shMITF UP AND DOWN		ESR1		ligand-dependent nuclear receptor		0.809	3.85e-14	ABHD2,ADD3,ADGRG6,ALCAM,ANGPTL2,ATP1B1,BCL6,CCNA2,CDH1,CDK2,CDK5R1,CDKN1A,CDKN1C,CDKN3,CEBPD,COG5,COL13A1,COL5A2,COL8A1,COTL1,CXCL1,CXCL8,DCBLD2,DDIT4,DUSP5,EFNB2,EGR1,ERBB3,FOSB,FXYD6,G6PD,GAS7,H19,HACD1,HEBP1,ID1,IER3,IFITM1,IGFBP5,IL1A,IL1B,IL6ST,IRS2,JUN,KLHL24,LAMB1,MAD2L1,MAP1B,MAP2,MAP4K5,MINOS1-NBL1/NBL1,MMP9,NFKB1,NLGN1,NOTCH1,PHLDB1,PLAUR,PLCB1,PPARGC1A,PRSS23,PTPN13,RAB27A,RARA,RENBP,S…	4-hydroxytamoxifen,AR,CTNNB1,EGFR,ESR1,ESR2,FOS,HDAC1,JUN,MYC,NCOR1,NCOR2,NFKBIA,NFkB (complex),NOTCH1,PPARG,RB1,SMAD3,SP1,STAT3,TP53,beta-estradiol,fulvestrant
MM649 shMITF UP AND DOWN		butyric acid		chemical - endogenous mammalian		1.232	1.13e-13	ADGRE5,ANXA1,CCNA2,CDC25A,CDH1,CDK2,CDKN1A,CDKN1C,COL11A1,COL4A1,COL5A2,CXCL8,DAG1,FRMD6,FTH1,GBP2,HLA-DRA,HLA-DRB1,IFITM1,IL1B,ITGB5,ITPR3,MT2A,MUC1,MVP,NFKB1,NRP1,PLAT,PLSCR1,PPARG,PRKCB,SAT1,SKP2,SLC26A2,SLC2A1,SPOCK1,TFF3,TGFBI,TGFBR2,TGM2,TIMP1,TIMP3,VEGFB,ZFP36L1,	CDKN2A,EP300,IL6,MAX,MYC,NFKBIA,NFkB (complex),PPARG,RELA,Rb,SMAD3,SP1,STAT1,STAT3,TNF,TP53,butyric acid
MM649 shMITF UP AND DOWN		IL1B	4.615	cytokine	Activated	3.068	1.84e-13	ADRB2,ANGPTL4,ANXA1,CD74,CDKN1A,CEBPD,CSRNP1,CTGF,CXCL1,CXCL8,DDIT4,DUSP5,EGR1,FOSB,G6PD,GBP1,GBP2,GDF15,H19,HERC5,HES1,HLA-DRA,IER3,IGFBP5,IL1A,IL1B,IRS2,ITGAV,ITGB3,ITPKB,JUN,LAMB3,LIF,MARCKSL1,MIA,MMP9,MT2A,MUC1,NFKB1,NR4A2,NRP1,PCDH7,PLAT,PLSCR1,PPARG,PPARGC1A,RARA,RHOB,S100A6,SCARB1,SEMA3A,SERPINH1,SLC20A1,SLC2A1,SNCA,SRGN,TFPI2,TGFBR2,TGM2,TIMP1,TIMP3,TNFAIP3,TNFAIP6,ZYX,	CEBPB,EGF,IFNG,IL1B,KLF6,MYC,NFKBIA,NFkB (complex),PPARG,REL,RELA,SMAD3,SP1,STAT1,STAT3,TNF,TP53
MM649 shMITF UP AND DOWN		Cg		complex	Activated	2.396	4.98e-13	BHLHE40,BTG1,CDH1,CDH2,CDKN1A,CEBPD,COL11A1,CXCL8,DUSP6,EFNB2,EGR1,EPHA3,IER3,IL1B,IRS2,ITGA4,ITGAV,ITGB3,ITGB5,JUN,LIF,MMP9,MRPS6,NRP1,PLAT,PLAUR,PPAP2B,PPARG,RGS20,S100A6,SCARB1,SLC20A1,SPRY2,STEAP1,TFPI2,TIMP1,TNFAIP6,TSPAN13,UPP1,	Ap1,CEBPD,CTNNB1,Cg,EGR1,ELK1,ESR1,ESR2,FOXO1,NFKBIA,NFkB (complex),P38 MAPK,RELA,SMAD3,SP1,STAT3,TP53,beta-estradiol,prostaglandin E2
MM649 shMITF UP AND DOWN		PGR		ligand-dependent nuclear receptor	Activated	3.474	7.33e-13	ACP5,ADARB1,AK4,ALDH1A3,ATP1B1,BCL6,BTG1,CDKN1A,CDKN1C,CEBPD,CSRP1,CTDSPL,ENC1,H19,ID1,IER3,IGFBP5,IRS2,MAD2L1,MVP,NDRG1,P4HA2,PLK2,RHOC,S100A6,SERPINA5,SERPINB8,SLC9A1,SPRY2,STEAP1,TGFBI,TIPARP,TNFRSF21,VCL,	AR,ERK1/2,ESR1,ESR2,FOSL1,FOXO1,HIF1A,JUN,NCOA2,NCOR2,NFkB (complex),NR3C1,PGR,PPARG,RELA,SMAD3,SP1,TP53,TSC22D3,dexamethasone,mifepristone,progesterone
MM649 shMITF UP AND DOWN		Vegf		group	Activated	2.508	7.42e-13	AHR,AKAP12,ANGPTL2,ANGPTL4,ANGPTL7,AURKB,CDC25A,CDH1,CDK2,CDKN3,CXCL1,CXCL8,DUSP5,DUSP6,EBP,EFNB2,EGR1,ERBB3,FOSB,HES1,ID1,IL6ST,ITPR3,LEF1,MAD2L1,MMP9,NFKB1,NOTCH1,NR4A2,NRP1,PC,PLAUR,PPAP2B,PRKCB,RECK,RGS20,SHISA2,SKP2,SLC20A1,TGFBR2,TIMP1,TRIB1,VEGFB,	AR,ASCL1,CDKN2A,CTNNB1,EP300,ERBB2,HDAC1,HDAC2,HIF1A,HRAS,MYC,NFKBIA,NFkB (complex),NOTCH1,PPARG,RB1,RBL1,RBPJ,RELA,RUNX2,SMAD3,TP53,Vegf
MM649 shMITF UP AND DOWN		forskolin		chemical toxicant		1.054	1.18e-12	ACP5,AKAP12,ATP1B1,ATP6V0B,BHLHE40,CASP9,CD68,CDH2,CDKN1A,CDKN1C,CDKN3,CEBPD,CMTM5,CTGF,DDIT4,EGR1,FOSB,GBP1,H19,HLA-DRA,ID1,IER3,IGFBP5,IL1B,IRS2,ITGA3,ITGB5,ITPR3,JUN,MITF,MMP9,MPZ,NAP1L5,NR4A2,OCA2,P4HA2,PLAT,PPARGC1A,RAB27A,RHOB,SAT1,SCARB1,SH3BP4,SHC1,SLC2A1,SLC45A2,TFPI2,TIMP1,TNFAIP3,TNFAIP6,TPM2,TRIB1,UCN2,UPP1,VCL,	ATF4,CEBPB,CREB1,CREBBP,CREM,Creb,EGR1,ESR2,FOS,FOXO1,FSH,IL1B,JUN,NFKBIA,NFkB (complex),NR1I2,NR3C1,PPARG,RELA,SMAD2,SMAD3,STAT3,cyclic AMP,forskolin
MM649 shMITF UP AND DOWN		FSH		complex		-0.047	1.72e-12	ACP5,AHR,AKAP12,ALDH3A2,AXL,CASP9,CDH2,CDKN1C,CTGF,DLX5,ENC1,FOSB,GBP1,HBP1,ID1,ITGA3,ITGB5,JUN,MINOS1-NBL1/NBL1,MMP9,MT2A,P4HA2,PLAT,PLK2,RAB27A,RARA,RGS12,RHOB,SCARB1,SH3BP4,SLC2A1,TF,TFPI2,TGFBR2,TIMP1,TNFAIP3,TNFAIP6,TPM2,TRIB1,UPP1,VCL,	AR,Ap1,CEBPB,CREB1,CTNNB1,Creb,ESR1,ESR2,FOS,FSH,HIF1A,JUN,NFKBIA,NFkB (complex),RELA,SMAD3,SMAD4,SMAD7,SP1,STAT3,TP53,beta-estradiol,cyclic AMP
MM649 shMITF UP AND DOWN		AGT		growth factor	Activated	3.66	2.55e-12	ADD3,ATP1B1,CDC25A,CDKN1A,COL4A1,CTGF,CXCL8,EBP,EFNB2,EGR1,HES1,IDH1,IGFBP5,IL1B,IL6ST,ITGAV,ITGB3,ITGB5,ITPKB,JUN,LAMB1,LIF,MAD2L1,MAP2,MATN2,MGST1,MMP9,MXD4,NDRG1,NOX4,NR4A2,PPARG,SCARB1,SEMA6A,SHC1,SLC2A1,SLC9A1,SNCA,SOX4,TGFA,TGFBR2,TIMP1,	AGT,CTNNB1,EGR1,ERK,ESR1,ESR2,FOXO1,IL1B,JUN,LDL,NFE2L2,NFKBIA,NFkB (complex),NR3C1,PPARA,PPARG,RELA,SMAD3,SP1,STAT1,STAT3,beta-estradiol
MM649 shMITF UP AND DOWN		PTEN		phosphatase		1.318	5.38e-12	ANXA1,AURKB,BTG1,CDC25A,CDKN1A,CSRP1,CTDSPL,CXCL8,EBP,EFNB2,ERBB3,HLA-DMA,IGFBP5,IL1B,IRS2,ITPR3,KLHL24,LAD1,MAD2L1,MME,MMP9,MT2A,MXD4,MZF1,NDRG1,NFKB1,NR4A2,PINK1,PLOD1,PPARG,PPARGC1A,PRKCB,SAT1,SERINC3,SKP2,SLC20A1,SOX4,SPRY2,STEAP1,TGFA,TNFRSF14,VEGFB,	AKT1,Akt,CDKN1A,EGR1,ESR1,FOXO1,FOXO3,HDAC1,HDAC2,HIF1A,NFkB (complex),NOTCH1,PPARG,PTEN,RB1,RBL1,RELA,Rb,SP1,STAT3,TP53,Vegf
MM649 shMITF UP AND DOWN		Tgf beta		group		1.678	6.53e-12	ADGRE5,ANGPTL4,BHLHE40,CASP1,CDH1,CDH2,CDK2,CDKN1A,CTGF,CTSK,CXCL8,FSCN1,IGFBP5,IL1A,IL1B,ITGB3,JUN,LIF,MMP9,MUC1,NOX4,NR4A2,PLAT,PMEPA1,PPAP2B,TGFA,TGFBI,TIMP1,TIMP3,	CDKN2A,IL6,MYC,NFKBIA,NFkB (complex),PPARG,RELA,SMAD2,SMAD3,SMAD4,SP1,STAT1,STAT3,TGFB1,TGFBR2,TNF,TP53,Tgf beta
MM649 shMITF UP AND DOWN		paclitaxel		chemical drug		0.288	1.08e-11	BHLHE40,BHLHE41,CDK2,CDKN1A,CTGF,CXCL1,CXCL8,DUSP5,DUSP6,EGR1,GDF15,IER3,IL1B,ITGA3,ITGB5,JUN,MMP9,MUC1,PLAUR,PTPN12,SAT1,SH2B3,SLC12A2,SLC2A3,SMAGP,SNAI2,SVIL,TFAP2A,TFPI2,TGFA,TGFBR2,TSC22D1,WWTR1,	ELK1,JUN,KLF6,MYC,NFKBIA,NFkB (complex),PPARG,RAF1,REL,RELA,Ras,SMAD3,STAT3,TNF,TP53,paclitaxel
MM649 shMITF UP AND DOWN		Jnk		group	Activated	2.935	1.12e-11	ADARB1,ASAH1,BTG1,CDH1,CDH2,CRIP2,CTGF,CXCL8,EGR1,FOSB,GDF15,HES1,IL1A,IL1B,ITGA4,JUN,MMP9,NOX4,PLAT,PLAUR,PLSCR1,RARA,SNAI2,TGFBR2,TGM2,TIMP1,	ATF2,Ap1,EGR1,ELK1,ERK1/2,FOS,FOSL1,FOXO1,HIF1A,JUN,Jnk,MAPK8,MYC,NFKBIA,NFkB (complex),PPARG,RELA,SMAD3,SP1,STAT3,TNF,TP53
MM649 shMITF UP AND DOWN		FAS		transmembrane receptor		-0.165	1.51e-11	CASP9,CDK5R1,CDKN1A,CEBPD,CLASP1,COL4A1,COL8A1,CTGF,CXCL1,CXCL8,EGR1,ERCC1,FOSB,FSCN1,GBP1,GBP2,GLIPR1,IER3,IL1A,IL1B,IQGAP2,ITGAV,JUN,MME,MMP9,NR4A2,PDLIM7,PINK1,PPFIBP2,PRKCB,RARA,RRAGD,SHC1,SPINK1,TNFAIP3,TNFAIP6,TNFRSF1A,TRIB1,	EGR1,ELK1,FAS,HIF1A,IL1B,KLF6,MAPK1,NFKBIA,NFkB (complex),NR3C1,P38 MAPK,REL,RELA,SMAD3,SP1,STAT1,STAT3,TP53
MM649 shMITF UP AND DOWN		ERK		group	Activated	3.696	1.53e-11	ACP5,ADGRG6,CDH1,CDK5R1,CDKN1A,CEBPD,CTGF,CTSK,CXCL8,EGR1,GDF15,IER3,IL1B,ITGB3,JUN,LAMB1,LIF,MMP9,MUC1,NDRG1,RAB7B,RECK,SLC2A1,SNAI2,SOX4,TGFA,TGM2,TIMP1,ZFP36L1,	Ap1,CEBPB,CTNNB1,EGR1,ELK1,ERK,IFNG,JUN,NFKBIA,NFkB (complex),PPARG,RELA,SMAD3,SP1,SPHK1,STAT1,STAT3,TNF,TP53
MM649 shMITF UP AND DOWN		fluticasone		chemical drug		-1.858	2.54e-11	ANGPTL4,CD74,CES1,CSF2RA,CXCL1,CXCL8,DDIT4,FSCN1,HLA-DMA,HLA-DMB,HLA-DPA1,HLA-DRA,IL1A,IL1B,IRS2,MMP9,MT1A,MT2A,MUC1,OLFML3,PPARGC1A,TGM2,TIMP1,TIMP3,TM4SF19,TSC22D1,	FOXO1,HDAC1,Hdac,Histone h4,ICAM1,IL4,KLF6,MED1,NFE2L2,NFKBIA,NFkB (complex),PPARA,PPARG,REL,RELA,SP1,STAT3,STAT6,TP53,fluticasone
MM649 shMITF UP AND DOWN		LDL		complex	Activated	2.301	2.76e-11	AXL,CASP1,CD68,CDKN1A,CTGF,CTSK,CXCL8,EGR1,EGR3,FOSB,IFITM1,IL1A,IL1B,ITGAV,ITGB3,JUN,LAMB3,MMP16,MMP9,NFKB1,NR4A2,PLAT,PPARG,RARA,SCARB1,SHC1,TGFBR2,TNFAIP3,TNFAIP6,	APP,Creb,EGR1,FOXO1,HIF1A,IL1B,LDL,NFKBIA,NFkB (complex),NR3C1,PPARG,Pkc(s),RELA,SP1,STAT1,STAT3,TNF,TP53,reactive oxygen species
MM649 shMITF UP AND DOWN		TWIST1		transcription regulator		0.577	4.91e-11	ALCAM,APOD,C1QTNF1,CDH1,CDH2,CDKN1A,CXCL8,EFNB2,IGFBP5,IL1B,ITGB3,ITGB5,MME,OLFML3,PAM,RHOC,SNAI2,TF,TGFBI,TGFBR2,TIMP3,TNFRSF21,ZYX,	ASCL1,Ap1,BCL2,CDH1,CEBPB,CREB1,CTNNB1,Creb,ESR2,JUN,MYC,NFKBIA,NFkB (complex),NOTCH1,PTTG1,RBPJ,RELA,RUNX2,SMAD3,SP1,STAT3,TP53,TWIST1,cyclic AMP
MM649 shMITF UP AND DOWN		CSF2		cytokine		1.571	1.07e-10	ACP5,ADGRE5,ANXA1,CARD16,CASP1,CCNA2,CD74,CDH1,CDKN1A,CEACAM1,COL8A1,CSF2RA,CTLA4,CXCL1,CXCL8,DUSP6,EGR1,EGR3,GDF15,HAUS8,HRK,IER3,IL1A,IL1B,ITGA4,ITGB3,ITGB5,MME,MMP9,NFE2,NFKB1,NR4A2,NRP1,PPARG,RARA,SNTB1,TGM2,TNFAIP3,TNFRSF1A,UPP1,	CSF2,IL6,KLF6,MYC,NFKBIA,NFkB (complex),PPARG,REL,RELA,SMAD3,SP1,STAT1,STAT3,TNF,TP53
MM649 shMITF UP AND DOWN		IL6		cytokine	Activated	4.213	1.28e-10	ADGRE5,AHR,ANXA1,BCL6,CASP1,CCNA2,CD68,CD74,CDH1,CDK2,CDKN1A,CDKN3,CEACAM1,CEBPD,CES1,CTGF,CTSK,CXCL1,CXCL8,DLX5,DUSP6,EGR1,FSCN1,GBP2,HLA-DMA,HRK,ID1,IGFBP5,IL6ST,ITGAV,ITGB3,ITGB5,JUN,LIF,MAD2L1,MAP2,MMP9,MUC1,NFKB1,NOTCH1,PLAT,PPARG,RAB27A,SLC12A2,STOM,TBXAS1,TF,TGFA,TGM2,TIMP1,TNFRSF1A,	AR,CEBPB,CTNNB1,EGFR,ESR1,IFNG,IL6,MYC,NFKBIA,NFkB (complex),PPARG,RELA,SMAD3,SP1,STAT,STAT1,STAT3,TNF,TP53
MM649 shMITF UP AND DOWN		MGEA5		enzyme		-1.826	1.3e-10	ADAM19,AHNAK2,CDCA7,CDH1,CDK2,CEACAM1,CXCL8,EFNB2,ERBB3,FSCN1,G6PD,GTF2F2,IGFBP5,ITGB5,ITPKB,JUN,KRT81,LAMB1,PPAP2B,RAB27A,RHOB,S100A3,S100A6,SLAMF9,TGDS,TGFA,TGFBR2,TIMP1,TIMP3,WWTR1,	CTNNB1,EGR1,ESR1,FOS,Growth hormone,JUN,MGEA5,NR0B2,SMAD3,STAT3,TCF,TCF7L2
MM649 shMITF UP AND DOWN		RHOA		enzyme		0.401	1.53e-10	CDH1,CDKN1A,CTGF,CXCL8,GDF15,IL1B,JUN,MMP9,NFKB1,RHOB,RHOC,ROCK2,SCARB1,SDC2,SKP2,SNAI2,	Akt,EGR1,ELK1,ERK,FOSL1,FOXO1,HIF1A,MAP2K1/2,NFkB (complex),NOTCH1,NR3C1,P38 MAPK,PRKCA,RB1,RELA,RHOA,SMAD3,SP1,STAT3,TP53
MM649 shMITF UP AND DOWN		dihydrotestosterone		chemical - endogenous mammalian		0.255	1.94e-10	ALDH1A3,APOD,CASP1,CASP9,CCNA2,CD74,CDCA7,CDH1,CDH2,CDK2,CDKN1A,COL4A1,COL5A2,CTGF,EGR1,FTH1,HACL1,IGFBP5,IL1A,IL6ST,IQGAP2,IRS2,JUN,LEF1,MME,MUC1,NDRG1,NOTCH1,PAM,PC,PMEPA1,PPARG,RAB27A,RHOB,S100A3,SERPINB6,SHC1,SLC1A4,SLC2A1,SLC2A3,SNAI2,TF,TGFBR2,TGM2,	APP,AR,CTNNB1,EGFR,EGR1,EP300,ERBB2,ESR1,FOXO1,HIF1A,MAX,MYC,NCOR1,NFKBIA,NFkB (complex),PPARG,RELA,Rb,SMAD3,SP1,TP53,dihydrotestosterone
MM649 shMITF UP AND DOWN		ESR2		ligand-dependent nuclear receptor		0.425	2.15e-10	AKAP12,ANGPTL2,ARNT2,CCNA2,CDC25A,CDH1,CDH2,CDK5R1,CDKN1A,CDKN1C,CEBPD,CES1,COL11A1,COL13A1,CTGF,CXCL8,EGR1,EGR3,EPHA3,HEBP1,IL1B,MINOS1-NBL1/NBL1,NDRG1,PLAUR,RARA,SCARB1,SEMA3B,SHISA2,SKP2,SNAI2,SOX4,TGFA,TGM2,TIMP1,TMEM2,TNS3,TRIB1,TSPAN13,UBL3,	4-hydroxytamoxifen,Ap1,CTNNB1,EGR1,ELK1,ERK,ESR1,ESR2,MYC,NCOR1,NCOR2,NFKBIA,NFkB (complex),RARA,RELA,SMAD3,SP1,STAT3,TP53,beta-estradiol
MM649 shMITF UP AND DOWN		CSF1		cytokine	Activated	2.426	2.39e-10	ACP5,ADGRE5,CD68,CDK2,CDKN1A,CTSK,DUSP5,EGR1,EGR3,GDF15,IL1A,IL1B,IL6ST,ITGA4,ITGAV,ITGB3,ITGB5,JUN,MMP16,MMP9,NKIRAS1,PPARG,TNFRSF1A,	Ap1,CSF1,CSF2,EGR1,IL10,IL6,NFKBIA,NFkB (complex),P38 MAPK,PPARG,RELA,SMAD3,SP1,STAT1,STAT3,TNFRSF1A,TP53
MM649 shMITF UP AND DOWN		F2		peptidase	Activated	3.013	2.43e-10	ALDH1B1,ANGPTL4,CASP1,CCNA2,CD68,CDKN1A,COL4A1,COTL1,CTGF,CXCL1,CXCL8,EGR1,FAM46A,FOSB,IER3,IGFBP5,IL1B,JUN,MMP9,PLAT,PLAUR,RHOB,RHOJ,SKP2,SLC2A3,SPOCD1,SRGN,TFPI2,TNFAIP3,	F2,F2R,KLF6,NFKBIA,NFkB (complex),REL,RELA,SMAD3,SMAD4,SP1,SRF,STAT3,TGFB1,TP53,lipopolysaccharide
MM649 shMITF UP AND DOWN		HIF1A		transcription regulator	Activated	3.226	2.61e-10	AKAP12,ANGPTL4,AXL,BHLHE40,BHLHE41,CDH1,CDH2,CDKN1A,CTGF,CXCL8,FSCN1,GBE1,HES6,HRK,IGFBP5,IL1A,IL1B,IRS2,ITGAV,ITGB3,JUN,MITF,MMP9,MUC1,NDRG1,NOTCH1,NOX4,P4HA1,P4HA2,PFKFB4,PLAUR,SLC16A4,SLC2A1,SLC2A3,TGFA,TMEM45A,	ARNT,ATF2,Akt,EGR1,EPAS1,ERK1/2,FOS,FOSL1,FOXO1,HIF1A,JUN,NFE2L2,NFkB (complex),NOTCH1,PPARA,PPARG,RELA,RUNX2,SMAD3,SP1,TP53,VHL
MM649 shMITF UP AND DOWN		AHR	1.665	ligand-dependent nuclear receptor	Inhibited	-2.228	2.78e-10	ADAM19,ALDH1B1,CADM4,CCNA2,CDH1,CDH2,CDK2,CDKN1A,COL11A1,COL13A1,COL4A1,COL5A2,DUSP6,IL1B,JUN,LTBP3,LYST,MATN2,MT2A,PLAT,PPARG,SEMA3A,SLC16A10,SLC1A4,SNAI2,TFF3,TGFBI,TGFBR2,TIMP3,TIPARP,TNFRSF19,VCL,	9,10-dimethyl-1,2-benzanthracene,AHR,AR,Ap1,CTNNB1,EGFR,EGR1,ELK1,ESR1,JUN,NFKBIA,NFkB (complex),PPARG,REL,RELA,SMAD3,SMAD4,SP1,SPP1,STAT3,TGFB1,TP53
MM649 shMITF UP AND DOWN		raloxifene		chemical drug		0.426	2.98e-10	CBX6,CDKN1A,DBN1,DDIT4,EGR3,ERBB3,HES1,HIST2H2BE,IER3,ITGB3,JUN,KRT81,LAMB1,MATN2,MUC1,MXD4,NDRG1,PLK2,PRSS23,ROCK2,TGFA,TGFBR2,TIMP1,TIMP3,	AR,Akt,CTNNB1,EGFR,EGR1,ESR1,FOS,FOXO1,HIF1A,JUN,KLF6,NFKBIA,NFkB (complex),NOTCH1,PPARG,REL,RELA,SMAD3,SP1,TP53,estrogen receptor,raloxifene
MM649 shMITF UP AND DOWN		NKX2-3		transcription regulator		-0.114	3.23e-10	ANGPTL4,BTG1,C1orf74,CASP1,CD68,CDKN3,CSRNP1,CXCL8,FAM46A,GBP1,GBP2,GDF15,HCG4,HOXD1,KRT81,MAMDC2,MAP2,PLCB1,PLEKHA4,PLSCR1,SEMA3A,SRPX2,TFF3,TFPI2,TIPARP,TTC3,YPEL2,
MM649 shMITF UP AND DOWN		EDN1		cytokine	Activated	3.42	3.46e-10	ADAM19,ANXA1,CDC25A,CDH1,CDH2,COL4A1,CTGF,CXCL8,EGR1,FOSB,ITGAV,ITGB3,JUN,MARCKSL1,MITF,MMP9,PLAUR,PLOD1,PRKCB,SLC2A1,TGM2,TIMP1,TIMP3,TPM2,VCL,	AR,ATF2,Ap1,CDKN2A,CTNNB1,EDN1,EGR1,ERBB2,FOS,HIF1A,HRAS,JUN,Jnk,MAPK3,NFKBIA,NFkB (complex),PPARG,RELA,SMAD3,SMAD4,SP1,STAT3,TGFB1,TP53
MM649 shMITF UP AND DOWN		MAP2K1		kinase		0.659	4.09e-10	AHR,CDK2,CDKN1A,CTGF,CXCL8,DUSP5,DUSP6,IL1A,ITGB3,JUN,MITF,MMP9,MPZ,PLAUR,PMP2,PTPN13,RAB38,RRAGD,SCARB1,SIRPA,SNAI2,TFPI2,TGM2,	Ap1,EGR1,ELK1,ERK1/2,FOSL1,FOXO1,HIF1A,JUN,MAP2K1,MYC,NFkB (complex),P38 MAPK,PD98059,RAF1,RELA,SMAD3,SP1,STAT3,TP53
MM649 shMITF UP AND DOWN		SPP1		cytokine	Activated	2.177	4.09e-10	CDC25A,CDH1,CDH2,CDK2,CDKN1A,CXCL1,CXCL8,IL1A,IL1B,ITGA3,ITGAV,ITGB3,ITGB5,MMP9,MZF1,NOTCH1,PLOD1,PPARG,S100A4,S100A6,SNAI2,TGFBR2,TIMP1,	Ap1,CCL2,CDKN2A,CEBPB,CTNNB1,Ca2+,Creb,ERK1/2,FOSL1,FOXO1,HIF1A,ITGB3,JUN,MYC,NFKBIA,NFkB (complex),RELA,SMAD3,SMAD4,SP1,SPP1,STAT1,STAT3,TP53
MM649 shMITF UP AND DOWN		TGFB3		growth factor	Activated	3.162	4.47e-10	ADAM19,BHLHE40,CDH1,CDH2,CDKN1A,COL11A1,FOSB,ITGAV,ITGB3,JUN,LEF1,MMP9,PLAUR,PPARGC1A,SH3PXD2A,SNAI2,TIMP3,TSPAN13,	AR,CTNNB1,EGR1,ERK1/2,FGF2,FOS,FOSL1,FOXO1,HIF1A,JUN,MAPK8,MYC,NFKBIA,NFkB (complex),SMAD2,SMAD3,SMAD4,SMAD7,SP1,STAT3,Smad,TGFB3
MM649 shMITF UP AND DOWN		AKT1		kinase	Activated	2.694	4.48e-10	AURKB,CD74,CDH1,CDK2,CDKN1A,CEBPD,COL4A1,COL8A1,EBP,EGR1,FOSB,GDF15,IGFBP5,IRS2,LAMB1,MMP9,MT2A,NFKB1,NOTCH1,PLP1,PPARG,PPARGC1A,RHOB,SLC2A1,SNAI2,TIMP1,TRIM63,	AKT1,AMPK,CEBPB,CREB1,EGR1,FOXO1,FOXO3,Growth hormone,HMGA1,IFNG,IRS1,Insulin,NFKBIA,NFkB (complex),PPARA,PPARG,RB1,RELA,SP1,STAT1,STAT3,TP53
MM649 shMITF UP AND DOWN		fulvestrant		chemical drug		1.501	5.4e-10	ADRB2,AXL,CCNA2,CD74,CDC25A,CDH1,CDKN1A,DDIT4,EGR1,EGR3,ERBB3,G6PD,HES1,ID1,IER3,IGFBP5,IL1B,ITGB3,JUN,MUC1,NRP1,PLK2,PPARG,PRSS23,ROCK2,SKP2,SNAI2,TFF3,TGFA,	AR,Akt,CEBPB,CEBPD,CTNNB1,EGFR,EGR1,ESR1,ESR2,FOXO1,HIF1A,IGF1,NFkB (complex),NOTCH1,NR3C1,PGR,PPARG,RELA,SMAD3,SP1,STAT3,TP53,fulvestrant,progesterone,prostaglandin E2
MM649 shMITF UP AND DOWN		JUN	1.582	transcription regulator		-0.497	5.6e-10	ACP5,AKAP12,ANGPTL2,ANXA1,AXL,BTG1,CCNA2,CD68,CDH1,CDK5R1,CDKN1A,CMTM5,CTGF,CXCL1,CXCL8,ERCC1,FTH1,HES1,IL1A,IL1B,IRS2,ITGAV,JUN,LIF,MMP9,MPZ,MT2A,NBPF10 (includes others),PLAUR,RARA,RHOB,SLC38A2,SNAI2,SNRPB2,SVIL,TIMP1,XPO5,	ATF2,Ap1,EGR1,ELK1,ESR1,ESR2,FOS,JUN,Jnk,NFkB (complex),PPARG,RELA,SMAD3,SP1,STAT3,TNF,TP53
MM649 shMITF UP AND DOWN		NFKBIA		transcription regulator		-0.657	6.72e-10	ADGRE5,AURKB,AXL,CCNA2,CDC25A,CDH1,CDK2,CDKN1A,CEBPD,COL5A2,CXCL1,CXCL8,DAG1,DUSP6,FSCN1,GBP2,HES1,IER3,IL1A,IL1B,ITGA3,ITGAV,JUN,LIF,MMP9,MXD4,NFKB1,PCDH7,PLAT,PMEPA1,PTPN13,SAT1,SEMA3C,SLC12A2,SPOCK1,TIMP1,TIMP3,TNFAIP3,	Ap1,CDKN2A,CHUK,CTNNB1,IKBKB,IL6,IRF1,JUN,NFKBIA,NFkB (complex),NOTCH1,PPARG,RELA,SP1,STAT1,STAT3,TNF,TP53
MM649 shMITF UP AND DOWN		IL2		cytokine		1.422	6.79e-10	AHR,BCL6,BHLHE40,CAPN5,CASP1,CDC25A,CDH1,CDK2,CDK5R1,CDKN1A,CDKN1C,CEACAM1,CSF2RA,CSRNP1,CTLA4,CXCL8,DENND2D,DUSP5,DUSP6,GDF15,IER3,IL1A,IL1B,ITGA4,ITM2B,JUN,LIF,MME,MMP9,NFKB1,PLCB1,PPP2R2B,RHOB,S100A4,SESN3,SLC2A3,SPRED1,TIMP1,TNFRSF1A,TNFRSF21,UPP1,	Ap1,CDKN2A,CSF2,IL10,IL12 (complex),IL2,IRF1,MYC,NFKBIA,NFkB (complex),RELA,SP1,STAT1,STAT3,TP53
MM649 shMITF UP AND DOWN		CTNNB1		transcription regulator	Activated	2.276	6.81e-10	AHR,ALCAM,ALDH1A3,ALDH3A2,ANXA1,APOD,BHLHE40,CCNA2,CDH1,CDH2,CDKN1A,CEACAM1,COL4A1,CTDSPL,CTGF,CXCL8,ERBB3,GPR137B,HES1,IFITM1,IGFBP5,IL1B,JUN,LAMB1,LEF1,MITF,MME,MMP16,MMP9,MPZ,NAP1L5,NOTCH1,PLAUR,POLR2A,S100A4,SDC2,SEMA3C,SERPINA5,SLC12A2,SLC26A2,SNAI2,SOX4,SYNM,TGFA,TGM2,TIMP1,TIMP3,TMEM2,TNIK,TSC22D1,	AR,Akt,CTNNB1,EGR1,ERK,FOXO1,HIF1A,NFkB (complex),NOTCH1,P38 MAPK,RELA,SMAD3,SMAD4,SMAD7,SP1,STAT3,TCF
MM649 shMITF UP AND DOWN		FGF2		growth factor	Activated	2.016	7.06e-10	ANGPTL4,BCL6,CDC25A,CDH1,CDKN1A,CTSK,EFNB2,EGR1,FTH1,GBP1,IGFBP5,IL1B,ITGA3,JUN,LEF1,MITF,MMP9,MPZ,NOTCH1,NR4A2,PLAT,PLAUR,PPARG,S100A4,SLC20A1,SLC2A1,SNAI2,SPINK1,SPRY2,SPRY4,TF,TIMP1,TIMP3,	AR,CEBPB,CTNNB1,EGFR,EGR1,ERK1/2,ESR1,FGF2,FOSL1,FOXO1,HIF1A,IGF1,JUN,MYC,NFkB (complex),P38 MAPK,PPARG,RELA,SMAD3,SP1,STAT,STAT1,STAT3,TP53
MM649 shMITF UP AND DOWN		CREB1		transcription regulator		1.678	7.92e-10	AK4,ANGPTL2,APOLD1,ATP6V0B,BHLHE40,CAPN5,CCNA2,CD68,CDH2,CDK19,CDKN1A,CEBPD,CPEB1,CSRNP1,CXCL8,EBP,EGR1,FAM46A,FOSB,FRMD6,HLA-DRA,ID1,IER3,IL1B,IRS2,JUN,MARCKSL1,NAP1L5,NR4A2,NRP1,PAM,PLAT,POLR2A,PPARG,PPARGC1A,PVRL3,SAT1,SERTAD1,SLC2A3,SSBP2,TF,TFAP2A,TIPARP,UPP1,	ATF2,CEBPA,CEBPB,CREB1,CREBBP,CREM,CTNNB1,Creb,EP300,FOXO1,HDAC1,MYC,NCOA2,NFKBIA,NFkB (complex),PPARG,RELA,SP1,STAT3,TP53
MM649 shMITF UP AND DOWN		Mek		group		1.688	9.45e-10	AXL,CDCA7,CDH1,CDK5R1,CDKN1A,CTGF,CXCL8,DUSP5,DUSP6,EGR1,EGR3,ERBB3,IL1B,ITGB3,JUN,MLANA,MMP9,NOX4,POLR3G,ROCK2,SPRY2,SPRY4,	AR,CTNNB1,EGFR,ELK1,ERK,ERK1/2,ESR1,FOSL1,FOXO1,HIF1A,JUN,MAPK1,Mek,NFkB (complex),PPARG,RAF1,RELA,SMAD3,SP1,STAT1,STAT3
MM649 shMITF UP AND DOWN		MAPK8		kinase		1.761	1.27e-09	ACSL4,ADARB1,APOD,CCNA2,CDH1,CDH2,CDK2,CDKN1A,CXCL8,EGR1,FTH1,IL1B,JUN,LIF,MMP9,MVP,NOX4,PLAUR,PPARGC1A,RARA,TNFAIP3,	Ap1,EGR1,ELK1,ESR1,FADD,FOS,HIF1A,HMGB1,Histone h3,JUN,Jnk,MAPK8,MAPK9,NFkB (complex),RB1,RELA,SP1
MM649 shMITF UP AND DOWN		epigallocatechin-gallate		chemical drug		-1.366	1.38e-09	ACP5,AHR,AXL,BHLHE41,CASP1,CASP9,CDH1,CDKN1A,CSF2RA,CTGF,CTSK,CXCL1,CXCL8,EGR1,FOSB,IL1A,IL1B,IL6ST,ITGAV,ITGB3,JUN,MMP9,NOTCH1,SNAI2,TIMP1,	CEBPB,ERK,ERK1/2,FOSL1,FOXO1,HIF1A,IFNG,IL6,JUN,NFKBIA,NFkB (complex),PPARG,RELA,SMAD3,SP1,STAT1,STAT3,TP53,epigallocatechin-gallate
MM649 shMITF UP AND DOWN		phorbol myristate acetate		chemical drug	Activated	3.619	1.51e-09	ACSL4,ALDH1A3,ANGPTL4,ANXA1,AURKB,AXL,CCNA2,CD68,CDH1,CDK5R1,CDKN1A,CES1,CSF2RA,CTGF,CTLA4,CXCL8,DDIT4,DYNC1I1,EFNB2,EGR1,EGR3,ERCC1,FOSB,FTH1,GDF15,H19,HES1,HLA-DRA,ID1,IGFBP5,IL1A,IL1B,ITGB3,JUN,KAT2B,LIF,MITF,MME,MMP9,MPZ,MT2A,NFKB1,NR4A2,NRP1,PLAT,PLAUR,PPARG,PRKCB,RAB27A,RARA,SLC12A2,SLC2A1,SNAI2,SRGN,TBXAS1,TFPI2,TGFA,TIMP1,TNFAIP3,TNFAIP6,VCL,	Ap1,EGF,FOS,FOXO1,HIF1A,IL1B,JUN,MYC,NFKBIA,NFkB (complex),NR3C1,PPARG,RB1,RELA,SMAD3,SP1,STAT3,TNF,TP53,hydrogen peroxide,phorbol myristate acetate
MM649 shMITF UP AND DOWN		estrogen receptor		group		-1.746	1.89e-09	ANXA1,AXL,CD68,CDH1,CDH19,COL13A1,COL4A1,CTGF,CXCL1,CXCL8,EGR1,ERBB3,IL1A,ITGA3,JUN,MAP1B,MMP9,MUC1,PCDH7,PLAUR,SAT1,TFF3,TGFA,TGFBR2,TIMP1,TIMP3,UGT8,	ATF2,Ap1,EGF,ERK,ESR2,FOS,HIF1A,JUN,MYC,NFkB (complex),RELA,SMAD3,SP1,STAT3,TP53,estrogen,estrogen receptor
MM649 shMITF UP AND DOWN		ERK1/2		group	Activated	2.691	2.39e-09	ASAH1,CDC25A,CDC42EP5,CDKN1A,CTGF,CXCL1,CXCL8,EFNB2,EGR1,FOSB,H19,ID1,IL1A,IL1B,IRS2,ITGA3,ITGB3,JUN,MMP9,NOX4,PFKFB4,PLAUR,RHOC,S100A6,SNAI2,SPRY4,TIMP1,TRIM63,	ATF4,Ap1,CEBPB,CTNNB1,EGR1,ERK1/2,FOS,FOSL1,FOXO1,HIF1A,IGF1,JUN,JUND,Jnk,NFE2L2,NFKBIA,NFkB (complex),NR1I2,PPARG,RELA,SP1,SPHK1,TP53
MM649 shMITF UP AND DOWN		NOTCH1	1.571	transcription regulator		1.537	2.63e-09	ADAM19,BCL6,CD68,CDCA7,CDH1,CDK2,CDKN1A,CDKN1C,CEBPD,CTGF,CTSG,CXCL8,EFNB2,ERBB3,FOSB,HES1,ID1,LEF1,MPZ,NFKB1,NOTCH1,PPARG,RLBP1,S100A1,TGFBR2,	AKT1,AR,ATF2,Akt,CTNNB1,EGFR,EGR1,ESR1,FOXO1,FOXO3,HDAC1,HIF1A,NFkB (complex),NOTCH1,PPARG,RB1,RBL1,RELA,RUNX2,SMAD3,SP1,STAT3,VHL,Vegf
MM649 shMITF UP AND DOWN		NRG1		growth factor	Activated	3.437	2.92e-09	CDKN1A,CTGF,CXCL8,DAG1,DUSP6,EGR1,EGR3,ERBB3,ETFB,FOSB,HES1,ID1,IER3,ITGAV,ITGB3,ITGB5,MMP9,PLAUR,PTRF,SLC2A1,SLC2A3,SOX4,TF,VCL,VEGFB,	AR,CTNNB1,EGF,EGFR,ELK1,ERBB2,ERK1/2,ESR1,FOSL1,FOXO1,HIF1A,JUN,MYC,Mek,NFkB (complex),NRG1,PPARG,RELA,SMAD3,SP1,SRF,STAT1,STAT3,TP53
MM649 shMITF UP AND DOWN		P38 MAPK		group	Activated	2.638	2.99e-09	CDKN1A,CTGF,CTSK,CXCL8,EGR1,GBP1,HBP1,IER3,IGFBP5,IL1A,IL1B,ITGA4,ITGAV,ITGB3,JUN,MITF,MMP9,NFKB1,PLAUR,PPARG,PPARGC1A,PTPN12,RAB7B,RARA,RHOB,SDC2,TGFA,TIMP1,TIMP3,TNFRSF1A,TRIB1,ULK1,	Ap1,CEBPB,EGF,IFNG,IL1B,JUN,MYC,NFKBIA,NFkB (complex),NR3C1,P38 MAPK,PPARG,RELA,SMAD3,STAT1,STAT3,TNF,TNFSF11,TP53
MM649 shMITF UP AND DOWN		15-deoxy-delta-12,14 -PGJ 2		chemical - endogenous non-mammalian	Inhibited	-2	3.36e-09	CASP9,CDK2,CDKN1A,CEBPD,CTGF,CXCL8,EGR1,FTH1,GDF15,HLA-DRA,IL1A,IL1B,JUN,MMP9,MUC1,NFKB1,NOX4,P4HA1,PPARG,SCARB1,SLC9A1,TBXAS1,	15-deoxy-delta-12,14 -PGJ 2,AR,EGR1,FOXO1,JUN,KLF6,NFE2L2,NFKBIA,NFkB (complex),PPARA,PPARG,Pkc(s),RB1,REL,RELA,SP1,STAT1,STAT3,TP53
MM649 shMITF UP AND DOWN		salmonella minnesota R595 lipopolysaccharides		chemical - endogenous non-mammalian	Activated	2.916	6.46e-09	AXL,CEBPD,CXCL1,CXCL8,EGR1,FOSB,GDF15,HLA-DMA,HLA-DMB,HLA-DPA1,HLA-DRA,IL1A,IL1B,JUN,MT1A,NFKB1,TNFAIP3,TSC22D1,	CDKN2A,EGR1,ERK1/2,FOS,FOSL1,FOXO1,HIF1A,JUN,Jnk,MYC,NFKBIA,NFkB (complex),PPARG,RELA,SMAD3,SP1,STAT3,TNF,TP53,salmonella minnesota R595 lipopolysaccharides
MM649 shMITF UP AND DOWN		ERG		transcription regulator	Activated	2.037	6.7e-09	ADRB2,CCNA2,CDH1,CXCL1,CXCL8,DBN1,DYNC1I1,FAM174B,FOSB,LEF1,MMP9,NDRG1,NLGN1,NPAS1,NR4A2,PLAT,PLAUR,PPAP2B,RHOJ,ROCK2,SNCA,SOX4,SVIL,TGFBR2,	ATF2,Ap1,BRAF,EGR1,ELK1,EP300,ERG,FOS,HIF1A,JUN,MAX,MYC,NFkB (complex),NFkB (family),RELA,Rb,SP1,SRC,STAT3,TP53
MM649 shMITF UP AND DOWN		MAPK1		kinase		1.935	7.01e-09	ATP1B1,CDH2,CDK19,CDK5R1,CDKN1A,CTGF,CXCL8,EGR1,ERCC1,FOSB,GBP1,GBP2,GNG2,HERC5,HLA-DMA,IFITM1,IL1B,ITGAV,ITGB3,JUN,LAD1,LAMA4,LIF,MITF,MMP9,MVP,NRP1,OLFML2A,PLSCR1,SPOCK1,SPRY2,SPRY4,	CTNNB1,EGR1,ELK1,HDAC1,IRF8,JUN,MAPK1,MYC,Mek,NFKBIA,NFkB (complex),P38 MAPK,PD98059,RELA,SMAD3,SP1,SRF,STAT,STAT1,STAT3
MM649 shMITF UP AND DOWN		doxorubicin		chemical drug	Activated	2.864	7.33e-09	ANXA1,AURKB,BHLHE40,BTG1,CASP1,CASP9,CDKN1A,CDKN3,CHCHD6,CTGF,DUSP5,EGR1,FTH1,GDF15,GLIPR1,ID1,IER3,IL1B,JUN,MAD2L1,MVP,NDRG1,NFKB1,NOX4,PMEPA1,SDC2,SLC2A1,SVIL,TFAP2A,TGFA,TIMP1,TNFRSF1A,UPP1,	AR,Ap1,CTNNB1,ERK,JUN,MYC,NFKBIA,NFkB (complex),RELA,SMAD3,SMAD4,SMAD7,SP1,SPHK1,STAT3,TP53,doxorubicin
MM649 shMITF UP AND DOWN		SPDEF		transcription regulator		-1.722	7.37e-09	CDH2,CDKN1A,COL13A1,COL4A1,COL5A2,CTGF,CXCL8,ITGA3,LAMC1,LEF1,PLAUR,SDC2,SNAI2,VEGFB,	CTNNB1,JUN,SMAD3,SPDEF,STAT3,TCF,TCF7L2
MM649 shMITF UP AND DOWN		NR3C1		ligand-dependent nuclear receptor		-0.213	7.38e-09	ABHD2,ANGPTL4,ANGPTL7,ANXA1,ATP1B1,BHLHE40,BTG1,C1QTNF1,CASP9,CDKN1A,CDKN1C,CSRNP1,CXCL8,DAG1,DDIT4,EGR1,ENC1,GBP2,GLIPR1,IDH1,IER3,IL1A,IL1B,JUN,LAD1,LIF,LYST,MMP9,NFKB1,PLK2,PPARG,PPP1R14C,PRKCB,RHOB,RTN4,SCARB1,SEMA3C,SERINC3,SNAI2,SNCA,SOX4,STOM,TIMP3,TIPARP,TNFAIP3,TNFAIP6,TNFRSF1A,TNFRSF21,	Akt,CREB1,Creb,EGR1,FOXO1,HIF1A,JUN,LEP,NFKBIA,NFkB (complex),NOTCH1,NR3C1,PPARG,RELA,SP1,STAT3,TNF,TP53,dexamethasone
MM649 shMITF UP AND DOWN		PPARG	1.501	ligand-dependent nuclear receptor		0.871	8.65e-09	ACSL4,ADRB2,ANGPTL4,BCL6,CDH1,CDK2,CDKN1A,CES1,CTGF,CXCL1,CXCL8,GDF15,HES1,IGFBP5,IL1B,IRS2,JUN,LAMB3,MAP2,MGST1,MMP9,MUC1,NDRG1,NOX4,PC,PPARG,PPARGC1A,PPP2R2B,SAT1,SCARB1,SLC2A1,SLC9A1,TBXAS1,TGFBR2,	15-deoxy-delta-12,14 -PGJ 2,CEBPB,EGR1,HIF1A,KLF2,NFE2L2,NFKBIA,NFkB (complex),PPARA,PPARG,RELA,SP1,STAT1,STAT3,TNF,TP53,pioglitazone,rosiglitazone,troglitazone
MM649 shMITF UP AND DOWN		caffeine		chemical drug		-1.838	9.31e-09	ACP5,CDC25A,CDH1,CDKN1A,CTGF,CTSK,CXCL8,EGR1,FOSB,MITF,PPARG,PPARGC1A,SLC2A1,	AMPK,CEBPB,CREBBP,CTNNB1,Creb,EGR1,EP300,ERK,FOXO1,FOXO3,HIF1A,IGF1,NCOA2,NFkB (complex),P38 MAPK,PPARG,RB1,RELA,SMAD3,SP1,STAT1,STAT3,TP53,caffeine
MM649 shMITF UP AND DOWN		TFAP4		transcription regulator		-0.132	9.43e-09	CASP9,CDH1,CDH2,CDK2,CDKN1A,EGR1,GDF15,ID1,LEF1,LIF,RPS6KA5,	MYC,NFKBIA,NFkB (complex),RELA,SMAD3,TFAP4,TP53
MM649 shMITF UP AND DOWN		STAT5A		transcription regulator		0.7	9.95e-09	AHSA2,BCL6,CASP9,CD68,CDH1,CDKN1A,CEACAM1,DUSP5,FOSB,ID1,IL6ST,KRT80,LAMB3,LEF1,NR4A2,PPARG,PPFIBP2,PRSS23,SLC2A1,SLC2A10,SLC2A3,SNTB1,TFF3,TGFBI,TGFBR2,TNFRSF14,TNFRSF1A,TSPAN13,	CEBPB,EP300,FOXO1,HIF1A,IGF1,IL2,IL6,IRF1,MAX,MYC,NFKBIA,NFkB (complex),NR3C1,PPARG,RELA,Rb,SP1,STAT1,STAT3,STAT5A,TP53
MM649 shMITF UP AND DOWN		IL5		cytokine	Activated	3.217	1.39e-08	ACP5,ATP1B1,BCL6,CDKN1A,CEACAM1,CXCL8,DUSP5,DUSP6,EBP,EGR1,EGR3,GBP2,IER3,ITGAV,MMP9,MYADM,NDRG1,NFE2,P4HA1,S100A4,S100A6,SLAIN1,SLC16A3,SLC2A1,SNTB1,TUBB2B,UPP1,ZYX,	CEBPB,CSF2,CTNNB1,ERK,IFNG,IL5,JUN,MYC,NFKBIA,NFkB (complex),RELA,Ras,SMAD3,SP1,STAT,STAT1,STAT3,TP53
MM649 shMITF UP AND DOWN		SB203580		chemical - kinase inhibitor	Inhibited	-2.763	1.41e-08	ADRB2,ANXA1,CDH2,CDK5R1,CDKN1A,CEACAM1,CEBPD,CTGF,CTSK,CXCL1,CXCL8,EGR1,FOSB,GBP2,IER3,IL1A,IL1B,ITGA4,JUN,MITF,MMP9,NFKB1,P4HA1,PLAT,PLAUR,PPARGC1A,SLC20A1,TGM2,TIMP1,TIMP3,TNFAIP6,	CEBPB,EGR1,IFNG,IL1B,IL4,NFKBIA,NFkB (complex),NR3C1,P38 MAPK,PPARG,RELA,SB203580,SMAD3,SP1,STAT1,STAT3,STAT6,TNF,TP53
MM649 shMITF UP AND DOWN		calcitriol		chemical drug		0.568	1.68e-08	ADAM19,CASP9,CCNA2,CDH1,CDK5R1,CDKN1A,CEBPD,CES1,COL4A1,CPOX,CTSK,CXCL8,EGR1,ERBB3,G6PD,ID1,IDH1,IER3,IFITM1,IGFBP5,IL1A,IL1B,ITGA4,JUN,MAD2L1,NFKB1,NOX4,OLFML2A,PMEPA1,PPARG,PTRF,RAB38,SERPINB6,SKP2,SPRY2,TNFAIP3,VCL,	AR,CCND1,CEBPD,EGR1,FOXO1,FOXO3,HDAC1,JUN,NFKBIA,NFkB (complex),P38 MAPK,RB1,RBL1,RELA,SMAD3,SP1,STAT3,TP53,calcitriol,prostaglandin E2
MM649 shMITF UP AND DOWN		WT1		transcription regulator		0.266	1.9e-08	ADGRE5,CDH1,CDKN1A,CLIC4,COL4A1,CSPG4,CTGF,EGR1,FOSB,IL1B,ITM2B,MGST1,MMP9,NCSTN,NDRG1,NR4A2,PLAUR,RARA,SLC20A1,SLC2A3,SNAI2,TFAP2A,TIMP3,TSC22D1,ZMIZ1,	CEBPB,CTNNB1,FOXO1,HIF1A,IGF1,JUN,MYC,NFkB (complex),RELA,Ras,SP1,STAT,STAT1,STAT3,TERT,TP53,WT1
MM649 shMITF UP AND DOWN		CDKN2A		transcription regulator	Activated	2.207	2.21e-08	AURKB,CCNA2,CDC25A,CDK2,CDKN1A,CEBPD,CTGF,EBF1,EGR1,FMN2,GAS7,IGFBP5,IL1A,IL1B,ITGAV,ITGB3,ITGB5,JUN,LEF1,MAD2L1,P4HA2,PMEPA1,RAB27A,S100A6,SERTAD1,SKP2,TNFRSF1A,	Ap1,CCND1,CDKN1A,CDKN2A,EGR1,ELK1,FOXO3,HDAC1,IL6,MYC,NFKBIA,NFkB (complex),PPARG,RB1,RBL1,RELA,Rb,SMAD3,SP1,STAT1,STAT3,TP53
MM649 shMITF UP AND DOWN		RASSF1		other		1.832	2.39e-08	BHLHE40,CCNA2,CDH2,COL13A1,COL4A1,CRIP2,EFNB2,EGR1,GDF15,HLA-DPA1,LIF,MAP1B,PCDH7,PLK2,TGM2,	EGR1,ERK,FOS,JUN,Jnk,MYC,NFKBIA,NFkB (complex),RASSF1,RELA,SMAD3,SP1,STAT3,TP53
MM649 shMITF UP AND DOWN		Akt		group	Activated	2.096	2.69e-08	BHLHE40,CDKN1A,CDKN1C,CTGF,CXCL8,ERBB3,HES1,IER3,IL1B,JUN,LEF1,MAP2,MMP9,MUC1,NDRG1,NFKB1,NOTCH1,NOX4,PPARG,PPARGC1A,RHOB,SCARB1,SKP2,SNAI2,	AR,ATF4,Akt,CTNNB1,EGFR,EGR1,ESR1,FOXO1,JUN,KLF6,NFKBIA,NFkB (complex),NR1I2,PPARG,RB1,REL,RELA,RHOA,SMAD3,SP1,TP53
MM649 shMITF UP AND DOWN		IKBKB		kinase	Activated	2.704	2.74e-08	AURKB,CCNA2,CDH1,CDKN1A,CEBPD,CTSK,CXCL1,CXCL8,DUSP6,EGR1,GBP2,IL1A,IL1B,ITGB3,ITGB5,MMP9,NFKB1,PCDH7,PTPN13,S100A4,SEMA3C,SKP2,TGFBR2,TIMP3,TRIM63,	Ap1,CDKN2A,CHUK,CTNNB1,IKBKB,IKBKG,IL6,MYC,NFKBIA,NFkB (complex),NOTCH1,PPARG,RELA,SMAD3,STAT1,STAT3,TP53
MM649 shMITF UP AND DOWN		FOXM1		transcription regulator		-0.603	2.87e-08	ANXA1,AURKB,CCNA2,CDC25A,CDH1,CDH2,CDK2,CDKN1A,CDKN3,LAMA4,LEF1,MMP9,PLAUR,SKP2,SNAI2,TGFBR2,	CCND1,CDKN1A,CDKN1B,CDKN2A,CTNNB1,FOXM1,FOXO3,HDAC1,JUN,MYC,NCOA3,NFkB (complex),NOTCH1,RB1,RBL1,Rb,SKP2,SMAD3,STAT3,TCF,TCF7L2,TP53,Vegf
MM649 shMITF UP AND DOWN		camptothecin		chemical drug		1.272	3.01e-08	AK4,CASP1,CASP9,CDC25A,CDK2,CDKN1A,CLASP1,CXCL1,CXCL8,DUSP6,EHBP1,EI24,ENC1,FOSB,FSCN1,GBP2,GLIPR1,HRK,HTN1,ID1,IL1A,IL1B,IQGAP2,JUN,MARCKSL1,MMP9,NFKB1,NR4A2,NRP1,PCBP4,PDLIM7,PINK1,PPFIBP2,RARA,RRAGD,SAT1,SPINK1,SPRY2,TGFBI,TNFAIP3,TNFAIP6,TNS3,TRIB1,ULK1,ZFP36L1,	Ap1,CDKN2A,CEBPB,EGR1,MYC,NFKBIA,NFkB (complex),P38 MAPK,RELA,SMAD3,SP1,STAT3,TP53,camptothecin,ceramide
MM649 shMITF UP AND DOWN		troglitazone		chemical drug		-0.56	3.18e-08	ABHD2,ANGPTL4,CDC25A,CDH1,CDK2,CDKN1A,CEBPD,COL4A1,CXCL1,CXCL8,EGR1,GBP2,GDF15,HLA-DRA,IL1B,JUN,LAMA4,MME,MMP9,MUC1,NDRG1,NFKB1,P4HA1,PC,PPARG,PPARGC1A,SCARB1,SKP2,SLC2A1,SLC9A1,SPOCD1,TBXAS1,	AR,Akt,EGR1,FOXO1,FOXO3,Growth hormone,HIF1A,IL1B,Insulin,JUN,NFE2L2,NFKBIA,NFkB (complex),NOTCH1,NR3C1,PPARA,PPARG,RB1,RELA,SP1,STAT3,troglitazone
MM649 shMITF UP AND DOWN		FN1		enzyme		1.79	3.43e-08	ACP5,CDH1,CDH2,CDKN1A,CLIC4,CXCL1,CXCL8,IL1B,ITGA4,ITGAV,ITGB3,MMP9,PLAUR,RECK,RNF125,RRAGD,SKP2,SLC2A1,SLC9A1,SNAI2,TGFBR2,TGM2,ZYX,	Ap1,CTNNB1,EGR1,ERK,FN1,FOS,FOSL1,HIF1A,ITGB1,ITGB3,JUN,Jnk,NFkB (complex),RELA,SMAD3,SMAD4,SP1,STAT1,STAT3,TP53,epigallocatechin-gallate
MM649 shMITF UP AND DOWN		F3		transmembrane receptor	Activated	3.606	3.55e-08	CTGF,CXCL8,DUSP6,EGR1,IL1B,LAMB1,LEF1,MMP9,PPAP2B,SEMA3A,SPRY4,TGFBR2,TGM2,	Ap1,ERK1/2,F2R,F2RL1,F3,F7,FOSL1,FOXO1,HIF1A,JUN,NFE2L2,NFKBIA,NFkB (complex),PPARG,RELA,SMAD3,SP1,SRF,STAT3,nitric oxide
MM649 shMITF UP AND DOWN		FOXC2		transcription regulator	Activated	2.173	4.1e-08	ADRB2,CDH1,CDH2,EFNB2,IRS2,ITGB3,ITGB5,MMP9,NOTCH1,PPARG,PPARGC1A,	FOXC2,FOXO1,NFE2L2,PPARA,PPARG,RELA,SP1
MM649 shMITF UP AND DOWN		IL17A		cytokine	Activated	2.16	4.29e-08	CD68,CEBPD,COTL1,CTGF,CTSK,CXCL1,CXCL8,DLX1,GBP2,IL1A,IL1B,JUN,LIF,MMP9,NRP1,SERPIND1,SLC2A1,TGFA,TGFBR2,TIMP1,TNFAIP3,	ERK,IL17A,IL1B,IL4,NFKBIA,NFkB (complex),NR3C1,PPARG,RELA,SMAD3,SP1,STAT3,STAT6,TNF,TP53
MM649 shMITF UP AND DOWN		MYOC		other	Activated	2.36	4.71e-08	ANXA1,DAG1,DDIT4,DLX5,FSCN1,IGFBP5,LAMB1,LAMC1,MPZ,PLP1,PRKCB,RHBDF1,SLC2A3,TRIM63,UPP1,	AKT1,ESR1,FOXO3,MYOC,NFkB (complex),PPARG,SP1
MM649 shMITF UP AND DOWN		rosiglitazone		chemical drug		-0.207	5.02e-08	ANGPTL4,ASAH1,CD68,CDH1,CDKN1A,CTGF,CXCL8,DLX5,GBP1,GBP2,HLA-DRA,IGFBP5,IL1A,IL1B,IRS2,KLF11,LAMB3,MMP9,MUC1,NOX4,PC,PPAP2B,PPARG,PPARGC1A,SCARB1,SEMA3C,SKP2,SLC2A1,SLC9A1,TIMP1,TRIM63,TSC22D1,WWTR1,	AMPK,CEBPB,EGR1,FOXO1,FOXO3,LPL,NFE2L2,NFkB (complex),PPARA,PPARG,RB1,RELA,SP1,STAT1,STAT3,TNF,TP53,palmitic acid,rosiglitazone
MM649 shMITF UP AND DOWN		deferoxamine		chemical drug	Activated	2.708	5.72e-08	ANGPTL4,BHLHE40,CDH1,CDK2,CDKN1A,CXCL8,DUSP5,EGR1,GDF15,IGFBP5,NDRG1,NFKB1,NR4A2,PLAT,PLAUR,PPARG,SLC2A1,SLC2A3,SPRY4,TSC22D1,	AKT1,APP,ARNT,CTNNB1,EGR1,ESR1,FOXO1,FOXO3,HIF1A,JUN,MYC,NFKBIA,NFkB (complex),PPARG,RELA,SMAD3,SP1,STAT3,TP53,VHL,deferoxamine
MM649 shMITF UP AND DOWN		nitric oxide		chemical - endogenous mammalian		1.839	5.94e-08	AHR,CDKN1A,CTGF,CXCL8,DAG1,DUSP6,EGR1,FTH1,IER3,IL1B,JUN,MGST1,MMP9,NDRG1,PPARGC1A,RXRG,SLC16A4,TIMP3,VCL,	Akt,CEBPD,EGR1,FOXO1,HIF1A,KEAP1,KLF6,NFE2L2,NFKBIA,NFkB (complex),NOTCH1,P38 MAPK,REL,RELA,SMAD3,SP1,STAT3,TP53,nitric oxide,prostaglandin E2
MM649 shMITF UP AND DOWN		phorbol esters		chemical - other	Activated	3.258	6.31e-08	ANXA1,CDH2,CXCL8,EGR1,ERCC1,IL1B,JUN,LIF,MMP9,NFKB1,PLAT,PRKCB,SLC12A2,TIMP1,	Ap1,EGR1,ESR1,FOS,Fcer1,JUN,Jnk,MAPK8,MYC,NFKBIA,NFkB (complex),PRKCE,RELA,SP1,STAT1,STAT3,phorbol esters
MM649 shMITF UP AND DOWN		D-glucose		chemical - endogenous mammalian	Activated	2.41	6.47e-08	ADARB1,ANXA1,ART3,CDK5R1,CDKN1A,COL4A1,CTGF,CXCL8,DDIT4,EGR1,ERO1B,G6PD,GDF15,ID1,IDH1,IL1B,IL6ST,IRS2,ITPR3,JUN,LAMC1,MMP9,NOX4,NR4A2,PC,PINK1,PLAUR,PLCB1,PPARG,PPARGC1A,PRKCB,S100A4,SHC1,SLC2A1,TGFA,TGM2,TIMP1,TRIM63,	AGT,CEBPB,D-glucose,EGR1,FOS,FOXO1,FOXO3,Growth hormone,HIF1A,Insulin,NFE2L2,NFkB (complex),NR3C1,PPARA,PPARG,Pdgf (complex),RELA,SMAD3,SP1,STAT3,TP53,dexamethasone,palmitic acid
MM649 shMITF UP AND DOWN		CBX5		transcription regulator		-1.807	8.09e-08	AHSA2,CD68,CDC25A,CDKN1A,CEACAM1,KRT80,LAMB3,LEF1,PPARG,PPFIBP2,PRSS23,SLC2A10,SLC2A3,SNTB1,TFF3,TGFBI,TSPAN13,
MM649 shMITF UP AND DOWN		TP73		transcription regulator		1.472	8.15e-08	ADAM19,BHLHE40,CASP1,CDH1,CDKN1A,CDKN1C,CLIP3,COL5A2,CXCL1,DDIT4,EGR1,G6PD,GPR137B,HES1,IER3,IGFBP5,IL1B,MINOS1-NBL1/NBL1,N4BP2L2,PLK2,RAB7B,SAT1,SERPINA5,SERPINB6,SNAI2,TIMP1,TNFRSF1A,UBL3,ULK1,	EGR1,EP300,FOS,HDAC1,Hdac,Histone h4,JUN,Jnk,MAX,MDM2,MED1,MYC,NFKBIA,NFkB (complex),RB1,RELA,Rb,SMAD3,SMAD4,SP1,TP53,TP73
MM649 shMITF UP AND DOWN		VTN		other		0.834	1.01e-07	BHLHE40,CDKN1A,EFNB2,IL1B,ITGA4,ITGAV,ITGB3,MMP9,PLAUR,	Ap1,CTNNB1,EGR1,ERK1/2,FN1,FOSL1,FOXO1,HIF1A,ITGB3,JUN,NFkB (complex),P38 MAPK,PLAUR,RELA,RUNX2,SMAD3,SMAD4,SP1,STAT3,TP53,VTN
MM649 shMITF UP AND DOWN		GNA15		enzyme			1.04e-07	ADARB1,ADD3,AKAP12,CEBPD,CXCL8,GBP2,HES1,MAP2,MGST1,MINOS1-NBL1/NBL1,NFKB1,NOX4,PLAT,TIMP1,ZFP36L1,	CDKN2A,CTNNB1,EGR1,FOS,GNA15,IKBKB,IRF1,JUN,Jnk,MYC,NFKBIA,NFkB (complex),Pkc(s),RELA,SP1,STAT,STAT1,STAT3,TP53
MM649 shMITF UP AND DOWN		trans-hydroxytamoxifen		chemical drug		-1.698	1.05e-07	ARNT2,CBX6,DBN1,DDIT4,EGR3,ENC1,ERBB3,HIST2H2BE,IER3,KRT81,LAMB1,MATN2,MUC1,MXD4,NDRG1,PLK2,PRSS23,
MM649 shMITF UP AND DOWN		cycloheximide		chemical reagent		0.021	1.16e-07	AHR,CDKN1A,CEBPD,CTGF,CXCL1,CXCL8,DDIT4,EGR1,FOSB,GBP1,IGFBP5,IL1A,IL1B,IRS2,ITGB3,ITGB5,JUN,MME,PLAT,PLAUR,PPARG,PTPN13,RHOB,SCARB1,SLC2A1,TGFA,TGFBR2,TIMP1,TNFAIP3,TNFAIP6,	Ap1,CEBPD,EGR1,ELK1,FOXO1,IL1B,NFKBIA,NFkB (complex),NR3C1,P38 MAPK,PPARG,RELA,SMAD3,SP1,STAT3,TNF,TP53,cycloheximide,prostaglandin E2
MM649 shMITF UP AND DOWN		ethanol		chemical - endogenous mammalian		0.568	1.24e-07	ALDH1A3,CAPN5,CDKN1A,CEBPD,CLIC4,CTGF,CXCL8,DUSP6,EGR1,FAM46A,FOSB,ID1,IL1B,JUN,KLHL24,MAP1B,MAP2,MME,MMP9,MZF1,PLAT,PPARG,PPARGC1A,RHOB,TFF3,TFPI2,TIMP1,TNFAIP6,TTC3,	ATF2,ATF4,Ap1,CEBPB,CEBPD,CREB1,Creb,EGR1,ESR2,FOS,FOXO1,MAPK3,NFKBIA,NFkB (complex),NR1I2,PPARG,RELA,SP1,STAT3,TP53,cyclic AMP,ethanol,prostaglandin E2
MM649 shMITF UP AND DOWN		KITLG		growth factor		1.291	1.26e-07	AXL,BTG1,CASP1,CCNA2,CD68,CDKN1A,CTGF,CXCL8,EFNB2,EGR1,FTH1,IL1A,IL1B,ITGAV,ITGB3,KLHL24,MME,PLSCR1,PRKCB,SHC1,SLC44A2,SNAI2,TNFRSF1A,	EGR1,ERK1/2,FOS,FOSL1,FOXO1,HDAC1,HIF1A,IRF8,JUN,Jnk,KITLG,LYN,NFKBIA,NFkB (complex),P38 MAPK,RELA,SMAD3,SP1,STAT1,STAT3
MM649 shMITF UP AND DOWN		prostaglandin E2		chemical - endogenous mammalian		1.497	1.5e-07	AHR,ANGPTL4,BTG1,CASP1,CDH1,CDKN1A,CEBPD,CTGF,CTLA4,CXCL1,CXCL8,EGR1,FOSB,IER3,IGFBP5,IL1A,IL1B,JUN,MITF,MMP9,NR4A2,NRP1,PLK2,PPARG,TGFA,TNFAIP6,	CEBPB,CREB1,Creb,ESR2,IFNG,NFKBIA,NFkB (complex),PPARG,RELA,SMAD3,SMAD4,SP1,STAT1,STAT3,TGFB1,TNF,TP53,cyclic AMP,prostaglandin E2
MM649 shMITF UP AND DOWN		ITGB1		transmembrane receptor		0.262	1.67e-07	CDH1,CDKN1A,CXCL8,DAG1,IL1B,ITGAV,ITGB3,JUN,LAMB1,LAMC1,MMP9,PLAUR,TNFAIP3,	Ap1,CD44,ELK1,FN1,FOS,ITGB1,JUN,MAPK8,MYC,NFKBIA,NFkB (complex),PLAUR,RELA,RUNX2,SMAD3,SP1,STAT3,TNFSF11
MM649 shMITF UP AND DOWN		lysophosphatidic acid		chemical - other	Activated	2.124	1.67e-07	BCL6,CTGF,CXCL8,EGR1,IL1B,JUN,MMP9,MPZ,NFKB1,PLAUR,PPARG,SCARB1,TF,	ATF4,EGR1,FOSL1,FOXO1,JUN,MAP2K1/2,NFkB (complex),NR1I2,NR3C1,P38 MAPK,PPARG,Pkc(s),RELA,Ras,SMAD3,SP1,STAT1,STAT3,TP53,lysophosphatidic acid
[truncated: 1,926 more rows]

## Sheet: HT144 shMITF Upstream Regs
Analysis	ID	Upstream Regulator	Exp Fold Change	Molecule Type	Predicted Activation State	Activation z-score	p-value of overlap	Target molecules in dataset	Mechanistic Network
[truncated: 2,248 more rows]

## Sheet: MM455 shMITF Upstream Regs
Analysis	ID	Upstream Regulator	Exp Fold Change	Molecule Type	Predicted Activation State	Activation z-score	p-value of overlap	Target molecules in dataset	Mechanistic Network
[truncated: 1,523 more rows]
