# Supplementary material for: MITF and BRN2 contribute to metastatic growth after dissemination of melanoma
Source: Sci Rep. 2017 Sep 7;7:10909. doi: 10.1038/s41598-017-11366-y (PMC5589904; doi:10.1038/s41598-017-11366-y)
Supplement: Supplementary file 5 — Supplementary Table S4 [file 41598_2017_11366_MOESM5_ESM.xls]

## Sheet: A02 shMITF Functional
Categories	Functions	Diseases or Functions Annotation	p-Value	Predicted Activation State	Activation z-score	Molecules	# Molecules
Cellular Movement	migration	migration of cells	1.15e-22	Increased	3.53	RAC2,MYH9,IGF2BP3,FRMD6,IL6,SUN2,LAMC1,FHL2,MERTK,SRPX2,CTSH,MYADM,CAV1,CXCL1,PLXNB2,IGFBP1,HES6,TNFRSF21,DDIT4,SLC2A1,ANGPTL2,ITGA6,ZFYVE21,IGFBP5,ANXA2,SKP2,CTSL,FSCN1,ZYX,ALCAM,FTH1,FLNB,APOE,BDNF,PHLDA2,GDF15,SEMA6A,ITGB8,TUBB2B,ARRDC3,ARRB1,SCHIP1,CARD10,P4HA2,HEY1,LIMS2,TNFRSF1A,ID3,LY96,NR4A2,ABCB4,CDKN1A,CRIP2,SEMA3C,EEF1A2,ITGB1BP1,NME2,WISP2,SHC4,TGFBR2,TRAF3IP2,RASA1,CEACAM1,CXCL8,SYNE…	221
Cellular Movement	cell movement	cell movement	1.53e-21	Increased	3.541	RAC2,MYH9,IGF2BP3,FRMD6,IL6,SUN2,LAMC1,FHL2,MERTK,SRPX2,CTSH,MYADM,CAV1,CXCL1,PLXNB2,HES6,IGFBP1,TNFRSF21,DDIT4,SLC2A1,ANGPTL2,ITGA6,ZFYVE21,ANXA2,IGFBP5,SKP2,CTSL,FSCN1,ZYX,ALCAM,FTH1,FLNB,APOE,BDNF,PHLDA2,GDF15,SEMA6A,ITGB8,TUBB2B,ARRDC3,ARRB1,SCHIP1,CARD10,HEY1,P4HA2,LIMS2,TNFRSF1A,ID3,LY96,NR4A2,ABCB4,SERPINH1,CDKN1A,CRIP2,SEMA3C,EEF1A2,MBP,ITGB1BP1,NME2,WISP2,SHC4,TGFBR2,TRAF3IP2,RASA1,CEACA…	236
Cellular Movement	invasion	invasion of cells	4.68e-19	Increased	3.781	CTGF,IGF2BP3,POU3F2,IL6,VEGFA,MIA,LAMC1,SATB2,ITGA3,FHL2,MERTK,CTSH,EZR,CAV1,CXCL1,IRS2,BIRC7,SLC2A1,NDRG1,MITF,DCN,CTNNAL1,ITGA6,ZFYVE21,ANXA2,IER3,SKP2,IFITM3,CDH2,CTSL,FSCN1,ALCAM,CYR61,ANG,ADM,SNAI2,BDNF,WWTR1,GDF15,TWIST1,ITGB8,CXCL5,VCAN,CDH11,ID1,JUN,ARRDC3,INSIG2,PHB,CST3,CARD10,ACSL4,PLOD3,PLAT,ITGB1,TGFBI,AXL,CYP1B1,APP,KITLG,NR4A2,SPRY2,CDKN1A,TAGLN,PTGS2,TFF3,MAP3K11,FAT1,MMP16,NME2,S…	121
Cellular Movement	invasion	invasion of tumor cell lines	6.02e-18	Increased	3.288	CTGF,IGF2BP3,POU3F2,IL6,VEGFA,MIA,SATB2,ITGA3,FHL2,MERTK,CTSH,EZR,CAV1,IRS2,SLC2A1,NDRG1,MITF,DCN,CTNNAL1,SKP2,IFITM3,CDH2,FSCN1,ALCAM,CYR61,ADM,SNAI2,BDNF,WWTR1,GDF15,TWIST1,CXCL5,ITGB8,VCAN,CDH11,ID1,INSIG2,JUN,ARRDC3,PHB,CARD10,ACSL4,PLAT,ITGB1,TGFBI,AXL,CYP1B1,APP,NR4A2,SPRY2,CDKN1A,TAGLN,PTGS2,TFF3,FAT1,MMP16,NME2,SDC4,CBX5,TGFBR2,CTSD,ITGAV,MAP3K7,ARHGAP24,FXYD5,RASA1,CEACAM1,S100A10,CXCL8,…	98
Cellular Development	differentiation	differentiation of cells	1.38e-17	Increased	2.756	RAC2,RDH10,DDIAS,IL6,POR,LAMC1,FHL2,ITPKB,SRPX2,MERTK,CAV1,RNF128,ATF4,CXCL1,PLXNB2,HES6,TPM4,TNFRSF21,DDIT4,ANGPTL2,ITGA6,ANXA2,IGFBP5,MAFF,ASAH1,SMARCA1,PDLIM7,FSCN1,ALCAM,FLNB,APOE,GADD45B,EIF4EBP2,BEND6,BDNF,CTHRC1,CTDSPL,PSEN2,ITGB8,IGFBP7,DUSP5,ARRB1,HEY1,TXNIP,TNFRSF1A,NPPC,IFNGR2,ID3,HSPA2,GLG1,NR4A2,PIR,CDKN1A,TAGLN,METRNL,PPARGC1A,DPYSL4,MBP,ITGB1BP1,NME2,CBX5,WISP2,SHC4,TGFBR2,RASA1,IL…	233
Cellular Movement	migration	migration of tumor cell lines	1.01e-16	Increased	3.023	CTGF,MYH9,IGF2BP3,IL6,VEGFA,SATB2,FHL2,MERTK,SRPX2,CTSH,EZR,CAV1,IGFBP1,HES6,SLC2A1,NDRG1,MITF,DCN,CTNNAL1,ITGA6,ZFYVE21,ANXA2,IFITM3,CDH2,CTSL,IRS1,FSCN1,ZYX,ALCAM,CYR61,MME,FLNB,SNAI2,WWTR1,GDF15,RLN2,TWIST1,CXCL5,ASNS,VCAN,CDH11,ID1,JUN,ARRDC3,ARRB1,PHB,CARD10,ACSL4,PLAT,ITGB1,BANP,TGFBI,AXL,APP,KITLG,NR4A2,SPRY2,CDKN1A,PTGS2,RGS1,FAT1,SDC4,SHC4,CA9,ITGAV,MAP3K7,RASA1,CEACAM1,S100A10,CXCL8,PHA…	100
Cardiovascular System Development and Function, Organismal Development	angiogenesis	angiogenesis	1.65e-16	Increased	3.396	RAC2,MYH9,HTR2B,CTGF,IL6,NEU1,VEGFA,POR,LAMC1,SRPK2,GATAD2A,FHL2,MERTK,SRPX2,CTSH,DDAH1,CAV1,CXCL1,HEY2,PLXNB3,AHR,NDRG1,RRAS,DCN,ANGPTL2,ANXA2,SKP2,CDH2,IRS1,RTN4,ALCAM,CYR61,ANG,ADM,FLNB,APOE,SNAI2,BDNF,SEMA6A,TWIST1,RLN2,PSEN2,ITGB8,CXCL5,IGFBP7,COL5A1,ID1,JUN,CST3,TNFSF12,PPAP2B,CCL28,CITED2,PLOD3,HEY1,PLAT,ITGB1,GSTM1,TGFBI,TNFRSF1A,NPPC,AXL,ID3,CYP1B1,APP,KITLG,SERPINH1,SPRY2,CDKN1A,SEMA3C,…	119
Cell Death and Survival	cell death	cell death	4.78e-16		-0.014	RAC2,MYH9,RDH10,DDIAS,FRMD6,IL6,SUN2,NCEH1,POR,SRPK2,FHL2,GATAD2A,ITPKB,CRADD,MERTK,CTSH,SCG5,PRKCDBP,CAV1,ATF4,CXCL1,IGFBP1,ALDOC,TNFRSF21,DDIT4,SLC2A1,ITGA6,ANXA2,IGFBP5,DCTD,VAMP2,ASAH1,SKP2,SMARCA1,PDLIM7,CTSL,ZYX,ALCAM,FTH1,APOE,FLNB,GADD45B,BDNF,PHLDA2,SEMA6A,GDF15,PSEN2,IGFBP7,GLIPR1,ARRB1,HEY1,PMAIP1,LIMS2,TXNIP,TNFRSF1A,IFNGR2,GPM6B,ID3,HSPA2,SLC25A24,SDF2L1,TMEM107,NR4A2,UBR4,ABCB4,SERP…	309
Cell Death and Survival	necrosis	necrosis	2.29e-15		0.416	RAC2,RDH10,DDIAS,FRMD6,IL6,SUN2,NCEH1,SRPK2,FHL2,ITPKB,MERTK,CRADD,SCG5,PRKCDBP,CAV1,ATF4,CXCL1,IGFBP1,TNFRSF21,DDIT4,SLC2A1,ITGA6,ANXA2,IGFBP5,DCTD,ASAH1,SKP2,SMARCA1,PDLIM7,ZYX,ALCAM,FTH1,FLNB,APOE,GADD45B,BDNF,GDF15,SEMA6A,PSEN2,IGFBP7,GLIPR1,ARRB1,PMAIP1,LIMS2,TXNIP,TNFRSF1A,ID3,SLC25A24,TMEM107,NR4A2,ABCB4,SERPINH1,CDKN1A,MCOLN2,TSC22D2,SGCD,PPARGC1A,LIG1,MAP3K11,EEF1A2,DPYSL4,MBP,CBX5,TGFBR…	251
Cellular Growth and Proliferation	proliferation	proliferation of cells	1.88e-14		1.965	RAC2,MYH9,IGF2BP3,FRMD6,IL6,CLIP1,LAMC1,POR,SRPK2,FHL2,CRADD,MERTK,CTSH,PRKCDBP,CAV1,RNF128,ATF4,CXCL1,PLXNB2,HES6,IGFBP1,TNFRSF21,SLC2A1,DDIT4,DACT3,RAB33A,ITGA6,ANXA2,IGFBP5,MAFF,ASAH1,SKP2,SMARCA1,CTSL,FSCN1,ZYX,MXD4,ALCAM,HILPDA,FTH1,APOE,GADD45B,PHLDA2,BDNF,SEMA6A,GDF15,CTDSPL,CTHRC1,PSEN2,ITGB8,IGFBP7,DUSP5,ARRB1,ARRDC3,CARD10,HEY1,P4HA2,PLOD2,PMAIP1,LIMS2,TXNIP,TNFRSF1A,NPPC,COQ3,ID3,LY96,…	329
Cellular Movement	cell movement	cell movement of tumor cell lines	7.81e-14	Increased	3.09	MYH9,CTGF,IGF2BP3,IL6,VEGFA,SATB2,FHL2,MERTK,SRPX2,CTSH,EZR,CAV1,IGFBP1,HES6,RAB27A,SLC2A1,NDRG1,MITF,DCN,CTNNAL1,ITGA6,ZFYVE21,ANXA2,IFITM3,CDH2,CTSL,IRS1,FSCN1,ZYX,ALCAM,CYR61,ST3GAL5,MME,FLNB,SNAI2,WWTR1,GDF15,RLN2,TWIST1,CXCL5,ASNS,VCAN,CDH11,ID1,JUN,ARRDC3,ARRB1,PHB,CARD10,STARD13,ACSL4,PLAT,ITGB1,BANP,TGFBI,AXL,APP,KITLG,NR4A2,SPRY2,CDKN1A,PTGS2,RGS1,FAT1,SDC4,SHC4,CA9,MAP3K7,ITGAV,RASA1,CE…	107
Cell Death and Survival	apoptosis	apoptosis	1.18e-13		-0.483	RAC2,DDIAS,IL6,SUN2,NCEH1,POR,SRPK2,GATAD2A,FHL2,MERTK,CRADD,CTSH,PRKCDBP,CAV1,ATF4,CXCL1,IGFBP1,ALDOC,TNFRSF21,DDIT4,SLC2A1,ITGA6,ANXA2,IGFBP5,ASAH1,SKP2,SMARCA1,PDLIM7,CTSL,ALCAM,FTH1,FLNB,APOE,GADD45B,BDNF,PHLDA2,GDF15,PSEN2,IGFBP7,GLIPR1,ARRB1,HEY1,PMAIP1,LIMS2,TXNIP,TNFRSF1A,GPM6B,ID3,HSPA2,SLC25A24,SDF2L1,TMEM107,NR4A2,UBR4,SERPINH1,CDKN1A,PPARGC1A,LIG1,MAP3K11,EEF1A2,NME2,CBX5,SHC4,TGFBR2,…	250
Organismal Survival	organismal death	organismal death	2.52e-13	Decreased	-4.896	RAC2,MYH9,RDH10,CA5B,IGF2BP3,IL6,SUN2,POR,LAMC1,GATAD2A,ITPKB,MERTK,SCG5,PRKCDBP,CAV1,ATF4,PLXNB2,SLC2A1,ITGA6,IGFBP5,VAMP2,MAFF,ASAH1,TRIM63,FSCN1,FTH1,FLNB,APOE,BDNF,GDF15,PSEN2,ITGB8,INSIG2,ARRB1,CARD10,HEY1,QDPR,ATP1B1,LIMS2,TXNIP,TNFRSF1A,NPPC,GPM6B,ID3,LY96,TMEM107,NR4A2,UBR4,ABCB4,SERPINH1,CDKN1A,SGCD,PPARGC1A,LIG1,EEF1A2,ITGB1BP1,TGFBR2,CTSD,TRAF3IP2,ADGRG6,NEDD4L,RASA1,CEACAM1,CXCL8,SYNE…	231
Organismal Injury and Abnormalities	growth	growth of lesion	4.9e-13	Increased	2.131	CTGF,FRMD6,POU3F2,IL6,VEGFA,PEG10,FHL2,EZR,PRKCDBP,CAV1,CXCL1,IGFBP1,AHR,RAB27A,NDRG1,DCN,IGFBP5,ANXA2,SKP2,IFITM3,IRS1,ALCAM,CYR61,ANG,FTH1,ADM,MME,APOE,SNAI2,BDNF,GDF15,TWIST1,HYOU1,IGFBP7,CXCL5,ITGB8,VCAN,ID1,SLC16A3,JUN,ARRDC3,PHB,CST3,CARD10,LZTS1,PLAT,ITGB1,TXNIP,AXL,ID3,KITLG,NR4A2,CDKN1A,PTGS2,PPARGC1A,TNIK,TFF3,NR2F2,TPM1,GPNMB,TGFBR2,CA9,LAMB1,CEACAM1,S100A10,CXCL8,CDK6,PAWR,SLC3A2,PRKC…	100
Cardiovascular System Development and Function, Organismal Development	vasculogenesis	vasculogenesis	5.24e-13	Increased	2.252	MYH9,CTGF,HTR2B,CAV2,ITGB1BP1,NR2F2,IL6,SDC4,TGFBR2,NEU1,VEGFA,POR,SCARB1,SRPX2,MERTK,DDAH1,MAP3K7,CAV1,ITGAV,CXCL1,HEY2,PLXNB3,RASA1,ARHGAP24,CEACAM1,AHR,CXCL8,DCN,RDX,ANGPTL2,RHOJ,ANXA2,MYOF,SCG2,SKP2,STC1,CDH2,COL13A1,IRS1,PRKCD,ALCAM,CYR61,TFPI,ANG,CD151,ADM,RUNX1,APOE,LOX,SNAI2,BDNF,SEMA6A,HEG1,PSEN2,ITGB8,IGFBP7,NGF,TNFRSF12A,TNC,HMOX1,ID1,ANGPTL4,JUN,THBS1,CST3,TNFSF12,PPAP2B,PTPRZ1,SEMA3B…	95
Organismal Survival	morbidity or mortality	morbidity or mortality	5.94e-13	Decreased	-4.9	RAC2,MYH9,RDH10,CA5B,IGF2BP3,IL6,SUN2,POR,LAMC1,GATAD2A,ITPKB,MERTK,SCG5,PRKCDBP,CAV1,ATF4,PLXNB2,SLC2A1,ITGA6,IGFBP5,VAMP2,MAFF,ASAH1,TRIM63,FSCN1,FTH1,FLNB,APOE,BDNF,GDF15,PSEN2,ITGB8,INSIG2,ARRB1,CARD10,HEY1,QDPR,ATP1B1,LIMS2,TXNIP,TNFRSF1A,NPPC,GPM6B,ID3,LY96,TMEM107,NR4A2,UBR4,ABCB4,SERPINH1,CDKN1A,SGCD,PPARGC1A,LIG1,EEF1A2,ITGB1BP1,TGFBR2,CTSD,TRAF3IP2,ADGRG6,NEDD4L,RASA1,CEACAM1,CXCL8,SYNE…	232
Cancer, Organismal Injury and Abnormalities	growth	growth of tumor	1.06e-12	Increased	2.068	CTGF,FRMD6,POU3F2,IL6,VEGFA,PEG10,FHL2,EZR,PRKCDBP,CAV1,CXCL1,IGFBP1,AHR,RAB27A,NDRG1,DCN,IGFBP5,ANXA2,SKP2,IFITM3,IRS1,ALCAM,CYR61,ANG,FTH1,ADM,MME,SNAI2,BDNF,GDF15,TWIST1,HYOU1,IGFBP7,CXCL5,ITGB8,VCAN,ID1,SLC16A3,JUN,ARRDC3,PHB,CST3,CARD10,LZTS1,PLAT,ITGB1,TXNIP,AXL,ID3,KITLG,NR4A2,CDKN1A,PTGS2,PPARGC1A,TNIK,TFF3,NR2F2,TPM1,GPNMB,TGFBR2,CA9,LAMB1,CEACAM1,S100A10,CXCL8,CDK6,PAWR,SLC3A2,PRKCD,S10…	99
Tissue Development	development	development of epithelial tissue	1.47e-12		0.795	CTGF,HTR2B,CAV2,ITGB1BP1,NR2F2,IL6,SDC4,TGFBR2,LAMC1,CA9,VEGFA,SCARB1,MERTK,DDAH1,LAMB1,CAV1,CXCL1,PLXNB3,ARHGAP24,AHR,CEACAM1,RIPK4,CXCL8,RRAS,MITF,STX2,MYOF,SCG2,SKP2,STC1,CDH2,PRKCD,CYR61,TFPI,ANG,CD151,ADM,FLNB,APOE,SNAI2,BDNF,PSMB10,SEMA6A,HEG1,PSEN2,ITGB8,NGF,TNFRSF12A,ID1,HMOX1,ANGPTL4,JUN,THBS1,TNFSF12,PLOD3,HEY1,PLAT,PRKCA,ITGB1,PMEL,TFAP2C,PLAUR,AXL,FOXM1,APP,KITLG,RCAN1,RRAS2,LAMA4,SPR…	73
Tissue Development	growth	growth of epithelial tissue	4.79e-12		1.055	WFDC1,HTR2B,CAV2,ITGB1BP1,NR2F2,NME2,POU3F2,IL6,SDC4,TGFBR2,LAMC1,VEGFA,ITGA3,FHL2,SCARB1,MERTK,EZR,DDAH1,MAP3K7,LAMB1,CAV1,SLC7A5,CXCL1,IGFBP1,PLXNB3,ARHGAP24,CEACAM1,AHR,CDC25A,CXCL8,TNFAIP6,RRAS,CDK6,ITGA6,IFNGR1,MYOF,SCG2,SKP2,CDH2,PRKCD,TFPI,ANG,CDK2,ADM,RUNX1,APOE,SNAI2,BDNF,SEMA6A,GDF15,TWIST1,PSEN2,ITGB8,MAP3K5,IGFBP7,TNFRSF12A,ID1,HMOX1,KLF9,ANGPTL4,JUN,THBS1,TNFSF12,PTPRZ1,CITED2,HEY1,P…	87
Cell Death and Survival	cell death	cell death of tumor cell lines	5.08e-12		0.017	CTGF,AIM2,ATXN1,FRMD6,IL6,MIA,VEGFA,MERTK,EZR,PRKCDBP,CAV1,ATF4,FBXO32,IGFBP1,MVP,AHR,TNFRSF21,BIRC7,NDRG1,DDIT4,MITF,ANXA2,IGFBP5,IER3,DCTD,ASAH1,SKP2,SMARCA1,PDLIM7,mir-302,CHKA,RTN4,ALCAM,CYR61,ENC1,ANG,FTH1,ADM,MME,CNN2,APOE,FLNB,SNAI2,GADD45B,BDNF,GDF15,TWIST1,BNIP3,PSEN2,MAP3K5,IGFBP7,ASNS,GLIPR1,VCAN,FANCE,ID1,KLF9,JUN,PHB,TNFSF12,AIFM1,ITGB1,GSTM1,PMAIP1,TNFRSF1A,PAEP,SVIL,CERK,AXL,ID3,CY…	160
Cardiovascular System Development and Function, Cellular Development, Organismal Development, Tissue Development	development	endothelial cell development	1.27e-11		0.815	HTR2B,CAV2,ITGB1BP1,NR2F2,SDC4,IL6,TGFBR2,VEGFA,SCARB1,MERTK,DDAH1,CAV1,CXCL1,PLXNB3,ARHGAP24,CEACAM1,CXCL8,MYOF,SCG2,SKP2,STC1,CDH2,PRKCD,CYR61,TFPI,ANG,CD151,ADM,APOE,SNAI2,BDNF,SEMA6A,HEG1,PSEN2,NGF,TNFRSF12A,ID1,HMOX1,JUN,ANGPTL4,TNFSF12,THBS1,PLOD3,PRKCA,HEY1,ITGB1,PLAUR,AXL,FOXM1,APP,RCAN1,CDKN1A,DKK1,PTGS2	54
Cancer, Organismal Injury and Abnormalities	metastasis	metastasis	1.55e-11		1.139	TNIK,CTGF,NR2F2,SEL1L3,GYG2,ACP5,IL6,TGFBR2,NR2F1,MIA,VEGFA,POR,ITGA3,CTSH,EZR,ITGAV,CAV1,CXCL1,PDZRN3,CDC25A,CXCL8,NDRG1,MITF,CDK6,ANGPTL2,ITGA6,ZFYVE21,CAPG,IFNGR1,IGFBP5,STX2,ASAH1,PAPSS2,MLPH,IFITM3,CDH2,SDCBP,FSCN1,IRS1,ALCAM,MAP4K5,CYR61,TFPI,CD151,ADM,MME,APOE,LOX,MSC,SNAI2,GDF15,HYOU1,TWIST1,CTHRC1,CXCL5,IGFBP7,E2F3,GLRX,VCAN,TNFRSF12A,ID1,HMOX1,SLC16A3,ANGPTL4,PHB,THBS1,CST3,ANXA1,PPAP2B…	92
Cardiovascular System Development and Function, Tissue Development	development	development of endothelial tissue	1.87e-11		0.797	HTR2B,CAV2,ITGB1BP1,NR2F2,SDC4,IL6,TGFBR2,VEGFA,SCARB1,MERTK,DDAH1,CAV1,CXCL1,PLXNB3,ARHGAP24,CEACAM1,CXCL8,MYOF,SCG2,SKP2,STC1,CDH2,PRKCD,CYR61,TFPI,ANG,CD151,ADM,APOE,SNAI2,BDNF,SEMA6A,HEG1,PSEN2,NGF,TNFRSF12A,ID1,HMOX1,ANGPTL4,JUN,TNFSF12,THBS1,PLOD3,PRKCA,PLAT,HEY1,ITGB1,PLAUR,AXL,FOXM1,APP,RCAN1,CDKN1A,DKK1,PTGS2	55
Cell Morphology	morphology	morphology of cells	3.16e-11			RAC2,MYH9,CTGF,HTR2B,SYTL2,ATXN1,IL6,SUN2,LAMC1,MIA,CKB,VEGFA,ITGA3,PEG10,ITPKB,TMEM38B,MERTK,SCG5,EZR,CAV1,ATF4,PLCB1,PLXNB2,IRS2,IGFBP1,HEY2,AHR,MITF,ATL1,CSRP2,DCN,RAB13,ITGA6,ANXA2,IGFBP5,IER3,CREB5,VAMP2,PLOD1,SKP2,SMARCA1,CDH2,ZP1,SLC26A4,TRIM63,IRS1,RTN4,ZYX,ADM,CNN2,APOE,SNAI2,EIF4EBP2,PSMB10,BDNF,WWTR1,GDF15,SLC1A3,TWIST1,CTHRC1,ITGB8,MAP3K5,IGFBP7,VCAN,CDH11,COL5A1,ID1,CES1,ARRB1,JUN,GB…	189
Cardiovascular System Development and Function, Cellular Development, Cellular Growth and Proliferation, Organismal Development, Tissue Development	proliferation	proliferation of endothelial cells	6.47e-11		0.393	ADM,APOE,SNAI2,HTR2B,CAV2,BDNF,ITGB1BP1,NR2F2,SEMA6A,PSEN2,IL6,SDC4,TNFRSF12A,TGFBR2,VEGFA,HMOX1,ID1,ANGPTL4,JUN,SCARB1,MERTK,THBS1,TNFSF12,DDAH1,CAV1,CXCL1,PLXNB3,ARHGAP24,CEACAM1,HEY1,PRKCA,ITGB1,CXCL8,PLAUR,FOXM1,MYOF,AXL,SCG2,APP,SKP2,RCAN1,CDH2,PRKCD,CDKN1A,PTGS2,DKK1,TFPI,ANG	48
Organismal Development	abnormal morphology	abnormal morphology of body cavity	1.07e-10			MYH9,HTR2B,CTGF,SYTL2,RDH10,TYRO3,IL6,VEGFA,POR,LAMC1,ITGA3,ITPKB,TMEM38B,MERTK,SCG5,TCEB3,CAV1,RNF128,ATF4,IRS2,HEY2,CRIM1,AHR,CSRP2,DCN,DACT3,ITGA6,IGFBP5,IER3,ASAH1,SKP2,CDH2,ZP1,TRIM63,ADM,APOE,SNAI2,BDNF,GDF15,CTHRC1,PSEN2,ITGB8,ID1,CES1,JUN,ARRB1,CST3,TNFSF12,ADAM19,ACSL4,CITED2,HEY1,CKMT2,ITGB1,TGFBI,TXNIP,TNFRSF1A,AXL,ID3,LAMP2,ABCB4,CDKN1A,DBNL,PTGS2,SGCD,PPARGC1A,BIRC2,LIG1,RGS1,CAV2,FA…	124
Cellular Development, Tissue Development	differentiation	differentiation of connective tissue cells	1.47e-10		0.69	GAS7,CTGF,HTR2B,MAF,IL6,TGFBR2,NR2F1,LAMC1,VEGFA,POR,FHL2,PEG10,ATF4,PLCB1,IRS2,TPM4,CXCL8,MITF,CDK6,ITGA6,FZD9,IGFBP5,CREB5,OSTM1,STC1,PDLIM7,PRKCD,IRS1,CYR61,SIRPA,ADM,RUNX1,APOE,SNAI2,GADD45B,WWTR1,TWIST1,RLN2,BNIP3,CTHRC1,VCAN,TNC,ID1,HMOX1,SH3PXD2B,JUN,PHB,CST3,TNFSF12,HSPE1,SORT1,HNRNPC,ADRB2,HEY1,PRKCA,ITGB1,TIMP3,RGS2,ENPP1,NPPC,ERO1A,PLAUR,ERBB3,ID3,GLG1,KITLG,RPS15,LTBP3,RRAS2,LAMA4,CDK…	80
Cancer, Organismal Injury and Abnormalities	advanced malignant tumor	advanced malignant tumor	1.59e-10		1.139	CTGF,GYG2,SEL1L3,IL6,ACP5,POR,VEGFA,MIA,ITGA3,CTSH,EZR,CAV1,CXCL1,NDRG1,RRAS,MITF,CTNNAL1,ITGA6,ANGPTL2,ZFYVE21,IGFBP5,ASAH1,IFITM3,CDH2,IRS1,FSCN1,ALCAM,CYR61,MME,ADM,APOE,MSC,SNAI2,GDF15,TWIST1,HYOU1,CTHRC1,IGFBP7,CXCL5,VCAN,ID1,SLC16A3,PHB,CST3,PPAP2B,TUBB4A,SORT1,PLAT,ITGB1,PLOD2,PAEP,TXNIP,AXL,ID3,CYP1B1,CDKN1A,SEMA3C,PTGS2,TNIK,NR2F2,NR2F1,TGFBR2,ITGAV,PDZRN3,CDC25A,CXCL8,CDK6,IFNGR1,CAPG,S…	97
Cardiovascular System Development and Function	development	development of vasculature	2.12e-10			TYRO3,NR2F2,IL6,SDC4,TGFBR2,VEGFA,ITGA3,TRAF3IP2,SCARB1,MERTK,DDAH1,ITGAV,CAV1,PLXNB2,HEY2,RASA1,AHR,TNFRSF21,ANXA2,PLOD1,CDH2,CYR61,TFPI,CD151,ADM,RUNX1,DCBLD2,FLNB,LOX,APOE,NLGN1,HEG1,ITGB8,COL5A1,ID1,HMOX1,ANGPTL4,JUN,CST3,THBS1,ADAM19,ERRFI1,CITED2,IL11RA,HEY1,TIMP3,RGS2,ENPP1,TNFRSF1A,AXL,FOXM1,ID3,APP,UBR4,ABCB4,LAMA4,SERPINH1,E2F7	58
Cellular Assembly and Organization, Cellular Function and Maintenance	organization	organization of cytoplasm	2.3e-10	Increased	4.15	RAC2,KIF13B,MYH9,CTGF,ATXN1,SH3BGRL3,ARPC5,POU3F2,IL6,RAPH1,SUN2,CLIP1,LAMC1,MIA,VEGFA,ITGA3,GNPTAB,FHL2,MERTK,EZR,PRKCDBP,DDAH1,CAV1,CXCL1,PLXNB2,PLXNB3,AHR,TNFRSF21,NDRG1,ATL1,RAB13,NAGPA,RAB33A,ITGA6,CLN5,CDH2,PDLIM7,FSCN1,RTN4,CYR61,ENC1,ADM,CNN2,APOE,FLNB,EIF4EBP2,CHCHD10,BDNF,WWTR1,GDF15,TWIST1,BNIP3,PSEN2,ITGB8,KLF9,ID1,ARRB1,JUN,PHB,LZTS1,TUBB4A,PLAT,IL11RA,ITGB1,GSTM1,RGS2,TPCN2,TNFRSF1A…	155
Organismal Development	abnormal morphology	abnormal morphology of thoracic cavity	2.6e-10			HTR2B,CTGF,CAV2,RDH10,IL6,BCL6,TGFBR2,LAMC1,IL7R,VEGFA,POR,ITGA3,SCARB1,TMEM38B,SCG5,TCEB3,ITGAV,CAV1,HEY2,NEDD4L,RASA1,AHR,DISP1,CSRP2,DCN,ITGA6,CDK6,IER3,ADAMTS9,CDH2,TRIM63,SMTN,CDK2,RHBDF1,ADM,RUNX1,LOX,APOE,KCNN4,SNAI2,HEG1,PSEN2,ITGB8,ID1,HMOX1,ARRB1,JUN,THBS1,CST3,ADAM19,ERRFI1,CITED2,HEY1,PRKCA,CKMT2,TIMP3,MBNL2,DHRS3,TXNIP,TNFRSF1A,ERBB3,FOXM1,ID3,RCAN1,LAMP2,ACADVL,LAMA4,CDKN1A,DBNL,GBE…	74
Cellular Movement	migration	migration of prostate cancer cell lines	4.18e-10		1.621	MME,ITGB1,CXCL8,NDRG1,PHACTR1,GDF15,TWIST1,RARRES1,ANXA2,IL6,AXL,CDH11,VEGFA,HMOX1,ID1,NR4A2,PHB,CTSH,FSCN1,CAV1,PTPRZ1,AGK,CD151	23
Cardiovascular System Development and Function	abnormal morphology	abnormal morphology of cardiovascular system	4.79e-10			HTR2B,NR2F2,TYRO3,IL6,BCL6,TGFBR2,VEGFA,POR,ITGA3,TRAF3IP2,SCARB1,TMEM38B,MERTK,SCG5,TCEB3,DDAH1,ITGAV,CAV1,HEY2,RASA1,AHR,DISP1,CSRP2,CDK6,IER3,ADAMTS9,PLOD1,CDH2,TRIM63,SMTN,CDK2,RHBDF1,CD151,ADM,DCBLD2,LOX,APOE,KCNN4,HEG1,PSEN2,ITGB8,COL5A1,HMOX1,JUN,THBS1,CST3,PPAP2B,ADAM19,CITED2,PLOD3,HEY1,PRKCA,CKMT2,TIMP3,MBNL2,DHRS3,ENPP1,TXNIP,TNFRSF1A,ERBB3,AXL,FOXM1,RCAN1,ACADVL,LAMA4,E2F7,CDKN1A,GBE1…	71
Organismal Development	morphology	morphology of body cavity	4.91e-10			MYH9,HTR2B,CTGF,SYTL2,RDH10,TYRO3,IL6,VEGFA,POR,LAMC1,ITGA3,ITPKB,TMEM38B,MERTK,SCG5,TCEB3,CAV1,RNF128,ATF4,IRS2,HEY2,CRIM1,AHR,CSRP2,PGM3,DCN,DACT3,ITGA6,IGFBP5,IER3,ASAH1,SKP2,CDH2,ZP1,TRIM63,ADM,APOE,SNAI2,BDNF,GDF15,CTHRC1,PSEN2,ITGB8,CDH11,ID1,CES1,JUN,ARRB1,CST3,TNFSF12,ADAM19,ACSL4,CITED2,HEY1,ITGB1,CKMT2,TGFBI,TXNIP,TNFRSF1A,AXL,ID3,LAMP2,ABCB4,CDKN1A,DBNL,PTGS2,SGCD,PPARGC1A,BIRC2,LIG1,R…	126
Cancer, Gastrointestinal Disease, Organismal Injury and Abnormalities	metastatic colorectal cancer	metastatic colorectal cancer	4.97e-10			TNIK,MME,MSC,CTGF,GDF15,TWIST1,GYG2,SEL1L3,IL6,IGFBP7,GLRX,NR2F1,VEGFA,HMOX1,SLC16A3,PPAP2B,CAV1,PDZRN3,PLAT,PRNP,PLOD2,ANGPTL2,CAPG,IGFBP5,PLSCR4,PAPSS2,MLPH,EMP1,CDH2,IRS1,PTGS2,EFEMP1,DKK1,TFPI	34
Cancer, Cell Death and Survival, Organismal Injury and Abnormalities, Tumor Morphology	necrosis	necrosis of tumor	5.1e-10	Increased	2.148	TPM1,IL6,TGFBR2,VEGFA,CA9,FHL2,ITGAV,CAV1,CEACAM1,TNFRSF21,CXCL8,BIRC7,PON2,NDRG1,MITF,CDK6,BTG1,ANXA2,PAWR,STC1,RND3,PRKCD,RTN4,CYR61,CDK2,RUNX1,SNAI2,BDNF,GDF15,TWIST1,NGF,CDH11,HMOX1,DHCR7,JUN,TNFSF12,ANXA1,SEMA3B,PRNP,AIFM1,PMAIP1,IRF4,APAF1,PLAUR,TNFRSF14,APP,KITLG,NR4A2,SPRY2,CDKN1A,TSC22D1,PTGS2,BIRC2	53
Cellular Development, Tissue Development	differentiation	differentiation of connective tissue	5.13e-10		0.74	GAS7,CTGF,HTR2B,MAF,IL6,TGFBR2,NR2F1,LAMC1,VEGFA,POR,FHL2,PEG10,MERTK,ATF4,PLCB1,IRS2,TPM4,CXCL8,MITF,CDK6,ITGA6,FZD9,IGFBP5,CREB5,OSTM1,STC1,PDLIM7,PRKCD,IRS1,CYR61,SIRPA,ADM,DCBLD2,RUNX1,APOE,SNAI2,GADD45B,WWTR1,TWIST1,RLN2,BNIP3,CTHRC1,VCAN,TNFRSF12A,TNC,HMOX1,ID1,SH3PXD2B,JUN,PHB,CST3,TNFSF12,HSPE1,SORT1,HNRNPC,ADRB2,HEY1,PRKCA,ITGB1,TIMP3,RGS2,ENPP1,NPPC,ERO1A,PLAUR,ERBB3,AXL,ID3,GLG1,APP,KI…	86
Tissue Development	growth	growth of connective tissue	5.87e-10		1.507	LIG1,CHRNA1,MYH9,CTGF,HTR2B,TYRO3,FRMD6,TPM1,IL6,SDC4,TGFBR2,CTSD,MAP3K7,ITGAV,CAV1,ATF4,IGFBP1,RASA1,AHR,CEACAM1,CXCL8,NDRG1,DCN,BTG1,CDK6,PAWR,ANXA2,IGFBP5,SKP2,SLC3A2,STC1,PRKCD,IRS1,LIMA1,CYR61,CDK2,FTH1,ADM,RUNX1,LOX,SNAI2,TWIST1,RLN2,CTHRC1,CD83,IGFBP7,MAP3K5,NGF,PTPRF,VCAN,TNFRSF12A,IDH1,HMOX1,KLF9,JUN,TNFSF12,DKK3,PLK2,LZTS1,PTPRZ1,ERRFI1,CITED2,PLAT,PRKCA,ITGB1,TXNIP,TNFRSF1A,PAEP,NPPC,P…	79
Cell Death and Survival	apoptosis	apoptosis of tumor cell lines	6.04e-10		0.046	CTGF,AIM2,IL6,VEGFA,MIA,MERTK,EZR,PRKCDBP,CAV1,ATF4,IGFBP1,FBXO32,MVP,AHR,TNFRSF21,BIRC7,NDRG1,DDIT4,MITF,ANXA2,IGFBP5,IER3,SKP2,SMARCA1,PDLIM7,CHKA,RTN4,ALCAM,CYR61,ENC1,FTH1,ADM,MME,CNN2,FLNB,APOE,GADD45B,SNAI2,BDNF,GDF15,TWIST1,BNIP3,PSEN2,IGFBP7,MAP3K5,ASNS,GLIPR1,VCAN,ID1,KLF9,JUN,PHB,TNFSF12,AIFM1,ITGB1,PMAIP1,TNFRSF1A,PAEP,ID3,CYP1B1,APP,KITLG,NR4A2,DHCR24,SPOCK1,SPRY2,CDKN1A,PTGS2,PPARGC1…	127
Cancer, Cell Death and Survival, Organismal Injury and Abnormalities, Tumor Morphology	cell death	cell death of tumor cells	6.13e-10	Increased	2.148	TPM1,IL6,TGFBR2,VEGFA,CA9,FHL2,ITGAV,CAV1,CEACAM1,TNFRSF21,CXCL8,BIRC7,PON2,NDRG1,MITF,CDK6,ANXA2,PAWR,STC1,RND3,PRKCD,RTN4,CYR61,CDK2,RUNX1,SNAI2,BDNF,GDF15,TWIST1,NGF,CDH11,HMOX1,DHCR7,JUN,TNFSF12,ANXA1,SEMA3B,PRNP,AIFM1,PMAIP1,IRF4,APAF1,PLAUR,TNFRSF14,APP,KITLG,NR4A2,SPRY2,CDKN1A,TSC22D1,PTGS2,BIRC2	52
Neurological Disease	epilepsy	epilepsy	6.74e-10			ADM,RGS1,APOE,GADD45B,CA14,BDNF,ABCC2,CA5B,TYRO3,SLC1A3,CD83,NGF,SLC2A3,C11orf96,CA9,HMOX1,DUSP5,ANGPTL4,ARRDC3,JUN,GBA,SRPX2,PLK2,SRGN,ANKRD37,PLCB1,ERRFI1,CITED2,ADRB2,SLC25A25,RGS2,SLC2A1,SERTAD1,ASAH1,SCG2,SERPINE2,SLC25A22,SPRY2,CDKN1A,PTGS2,CYR61,ENC1,METRNL,ST3GAL5,ELL2,SLC6A12	46
Cell Death and Survival	necrosis	necrosis of epithelial tissue	7.18e-10		0.354	GAS7,TFF3,IL6,BCL6,TGFBR2,VEGFA,MIA,ITGA3,ITGAV,CAV1,PLCB1,IGFBP1,AHR,CEACAM1,CXCL8,NDRG1,RRAS,MITF,DCN,CABLES1,CDK6,ITGA6,RDX,PAWR,IFNGR1,IGFBP5,IER3,SSRP1,CDH2,RND3,PRKCD,IRS1,CD151,ADM,GADD45B,BDNF,PSMB10,SEMA6A,GDF15,BNIP3,MYLK,MAP3K5,NGF,ID1,HMOX1,JUN,THBS1,SEMA3B,PLAT,AIFM1,PRNP,PRKCA,SLC20A1,ITGB1,TIMP3,PMAIP1,IRF4,TNFRSF1A,APAF1,PLAUR,ERBB3,AXL,APP,EMP1,TYRP1,RRAS2,CDKN1A,TGFA,PTGS2,TNFRS…	73
Organismal Development	size	size of body	7.64e-10	Increased	3.446	HTR2B,ITGB1BP1,MMP16,NR2F2,MAF,CA5B,MAP1B,ERI1,POU3F2,IL6,BCL6,SUN2,LAMC1,CKB,VEGFA,CTSD,STC2,SCG5,ADGRG6,PRKCDBP,CAV1,ATF4,PLCB1,IRS2,IGFBP1,HEY2,AHR,M6PR,NDRG1,DCN,DACT3,CDK6,ANGPTL2,FZD9,ANXA2,IGFBP5,MYOF,SKP2,SLITRK6,IRS1,PRKCD,CLCN7,SIRPA,CDK2,RHBDF1,RUNX1,APOE,SNAI2,NLGN1,BDNF,CA14,GDF15,E2F3,NGF,HMOX1,ID1,ANGPTL4,ARRB1,AHNAK,PLK2,STARD13,SOCS2,ADRB2,HEY1,PLAT,SLC25A25,CKMT2,TIMP3,MBNL2,TFA…	96
Neurological Disease	seizure disorder	seizure disorder	8.15e-10		-0.131	RGS1,TYRO3,MAP1B,CA5B,IL6,CKB,CA9,NR2F1,CTSD,SRPX2,SCG5,ANKRD37,PLCB1,SLC2A1,FZD9,VAMP2,SCG2,ASAH1,SLC25A22,CYR61,ENC1,ST3GAL5,SLC6A12,ELL2,ADM,APOE,GADD45B,BDNF,CA14,ABCC2,HYOU1,SLC1A3,PSEN2,CD83,NGF,SLC2A3,C11orf96,HMOX1,DUSP5,ANGPTL4,ARRDC3,JUN,GBA,PLK2,SRGN,ERRFI1,CITED2,ADRB2,PLAT,SLC25A25,MBNL2,RGS2,TNFRSF1A,PLAUR,SERTAD1,APP,SERPINE2,SPRY2,CDKN1A,DBNL,PTGS2,METRNL	62
Cellular Assembly and Organization, Cellular Function and Maintenance	organization	organization of cytoskeleton	8.58e-10	Increased	4.15	RAC2,KIF13B,MYH9,CTGF,ATXN1,SH3BGRL3,ARPC5,POU3F2,IL6,RAPH1,SUN2,CLIP1,LAMC1,MIA,VEGFA,ITGA3,FHL2,MERTK,EZR,PRKCDBP,DDAH1,CAV1,CXCL1,PLXNB2,PLXNB3,AHR,TNFRSF21,NDRG1,ATL1,RAB13,RAB33A,ITGA6,CDH2,PDLIM7,FSCN1,RTN4,CYR61,ENC1,ADM,CNN2,FLNB,APOE,EIF4EBP2,BDNF,WWTR1,GDF15,TWIST1,PSEN2,ITGB8,ID1,KLF9,ARRB1,JUN,LZTS1,TUBB4A,PLAT,IL11RA,ITGB1,GSTM1,RGS2,TNFRSF1A,ADAP1,GPM6B,AXL,APP,KITLG,TMEM107,CDKN1A,…	142
Cardiovascular System Development and Function	morphology	morphology of cardiovascular system	9.8e-10			LIG1,HTR2B,NR2F2,TYRO3,IL6,BCL6,TGFBR2,VEGFA,POR,ITGA3,TRAF3IP2,TMEM38B,MERTK,SCARB1,SCG5,TCEB3,DDAH1,ITGAV,CAV1,HEY2,RASA1,AHR,DISP1,CSRP2,CDK6,IER3,ADAMTS9,PLOD1,CDH2,TRIM63,SMTN,CDK2,RHBDF1,CD151,ADM,DCBLD2,APOE,LOX,KCNN4,HEG1,PSEN2,ITGB8,IGFBP7,COL5A1,HMOX1,JUN,THBS1,CST3,PPAP2B,ADAM19,CITED2,PLOD3,HEY1,PRKCA,CKMT2,TIMP3,MBNL2,DHRS3,ENPP1,TXNIP,TNFRSF1A,ERBB3,AXL,FOXM1,APP,RCAN1,ACADVL,LAMA4,…	75
Cellular Movement	migration	migration of carcinoma cell lines	1.06e-09		1.761	CTGF,SNAI2,IGF2BP3,IL6,ASNS,ID1,HMOX1,SATB2,JUN,CTSH,EZR,ITGAV,CAV1,PTPRZ1,S100A10,ITGB1,CXCL8,TGFBI,NDRG1,MITF,ERBB3,AXL,FOXM1,IRS1,PRKCD,TGFA,ZYX,ALCAM,PTGS2,CYR61	30
Neurological Disease	movement disorder	Movement Disorders	1.11e-09		-0.752	HTR2B,CTGF,ATXN1,HLA-B,CA5B,IL6,CKB,VEGFA,GNPTAB,ITPKB,MERTK,PNKD,CAV1,SEC24A,PLCB1,ATF4,FOXN3,CRIM1,SLC2A1,NDRG1,ATL1,CSRP2,GYPC,ANXA2,IGFBP5,IER3,VAMP2,MAFF,CA8,SLC25A22,CDH2,PDLIM7,SLC26A4,RTN4,ST3GAL5,FTH1,APOE,BDNF,CA14,WWTR1,SLC1A3,KAZN,MAP3K5,VCAN,TUBB2B,STOM,DUSP5,JUN,GBA,SORT1,TUBB4A,AIFM1,PLOD2,RGS2,BANP,TNFRSF1A,IFNGR2,NBEA,CERK,GPM6B,ID3,APP,LAMP2,NR4A2,IMPDH1,DBNL,AFG3L2,PTGS2,PPARGC…	114
Cardiovascular System Development and Function, Cellular Movement	cell movement	cell movement of endothelial cells	1.44e-09	Increased	2.486	CTGF,ITGB1BP1,SDC4,TGFBR2,VEGFA,NEU1,ITGA3,SCARB1,CAV1,ITGAV,MAP3K7,CXCL1,ARHGAP24,CEACAM1,CXCL8,DCN,ANXA2,SCG2,STC1,CDH2,RTN4,ALCAM,TFPI,CYR61,CD151,CNN2,ADM,LOX,FLNB,APOE,SNAI2,BDNF,TNFRSF12A,ID1,ANGPTL4,TNFSF12,THBS1,PTPRZ1,PRKCA,HEY1,ITGB1,TIMP3,TGFBI,PAEP,PLAUR,AXL,ID3,CYP1B1,DKK1,PTGS2	50
Cardiovascular System Development and Function, Cell Morphology, Cellular Development, Organismal Development, Tissue Development	tubulation	tubulation of endothelial cells	1.73e-09	Increased	2.457	TIMP3,CXCL8,SNAI2,TGFBI,RDX,PLAUR,RHOJ,IL6,AXL,ID3,APP,NEU1,VEGFA,ID1,RCAN1,ANGPTL4,MAP3K7,CAV1,PTPRZ1,ALCAM,CXCL1,SEMA3B,CYR61,PRKCA	24
Cellular Development, Cellular Growth and Proliferation	proliferation	proliferation of tumor cell lines	1.81e-09	Increased	2.142	CTGF,AIM2,IGF2BP3,FRMD6,IL6,CLIP1,MIA,VEGFA,POR,FHL2,PEG10,EZR,CAV1,CXCL1,FOXN3,IRS2,HES6,IGFBP1,AHR,NDRG1,SLC2A1,MITF,DCN,ITGA6,ANXA2,IGFBP5,IER3,ASAH1,SKP2,IFITM3,VKORC1,FSCN1,IRS1,CHKA,ALCAM,CYR61,ENC1,ANG,FTH1,ADM,CNN2,BDNF,CHCHD6,WWTR1,GDF15,TWIST1,BNIP3,PSEN2,ITGB8,IGFBP7,ASNS,VCAN,ID1,DUSP5,ARRDC3,JUN,PHB,CARD10,LZTS1,STARD13,ACSL4,PLAT,ITGB1,PLOD2,GSTM1,TXNIP,TNFRSF1A,PAEP,AXL,ID3,CYP1B1,…	151
Cancer, Organismal Injury and Abnormalities	growth	growth of malignant tumor	1.89e-09		1.91	TFF3,CTGF,NR2F2,POU3F2,IL6,TGFBR2,VEGFA,PEG10,FHL2,EZR,CAV1,CXCL1,IGFBP1,S100A10,CXCL8,NDRG1,DCN,IGFBP5,SKP2,PRKCD,IRS1,CYR61,CDK2,CD151,ADM,MME,LOX,S100A6,SNAI2,GDF15,TWIST1,CXCL5,NGF,ID1,TNC,JUN,CST3,THBS1,LZTS1,PRKCA,PLAT,TIMP3,IRF4,TXNIP,PLAUR,ERBB3,FOXM1,ID3,KITLG,RCAN1,ADGRG1,NR4A2,NT5E,TGFA,DKK1,PTGS2,IL11	57
Cardiovascular System Development and Function	function	function of cardiovascular system	1.91e-09		1.37	RAC2,HTR2B,RDH10,IL6,VEGFA,TMEM38B,DDAH1,CAV1,HEY2,FBXO32,NEDD4L,TNFRSF21,GLA,SLC2A1,CSRP2,MITF,IFNGR1,IER3,TRIM63,SMTN,CD151,ADM,APOE,BDNF,GDF15,MAP3K5,ITGB8,NGF,ID1,HMOX1,ARRB1,PRKCA,PLAT,ADRB2,CKMT2,ITGB1,TIMP3,RGS2,RNLS,LIMS2,TXNIP,KITLG,LAMP2,LAMA4,NT5E,CDKN1A,DBNL,DNM1L,SGCD,PPARGC1A,BIRC2	51
Cardiovascular System Development and Function, Cellular Movement	migration	migration of endothelial cells	2.09e-09	Increased	3	ADM,CNN2,APOE,FLNB,LOX,CTGF,BDNF,ITGB1BP1,SDC4,TNFRSF12A,TGFBR2,NEU1,VEGFA,ID1,ITGA3,ANGPTL4,SCARB1,THBS1,TNFSF12,MAP3K7,ITGAV,CAV1,PTPRZ1,CXCL1,ARHGAP24,HEY1,PRKCA,ITGB1,TIMP3,CXCL8,TGFBI,PAEP,DCN,PLAUR,ANXA2,AXL,ID3,CYP1B1,SCG2,STC1,RTN4,ALCAM,PTGS2,DKK1,CYR61,TFPI,CD151	47
Cell Death and Survival	cell death	cell death of connective tissue cells	2.18e-09	Increased	2.164	LIG1,DPYSL4,DDIAS,SDC4,BCL6,SUN2,VEGFA,CTSD,MICAL1,CRADD,TCEB3,MAP3K7,ITGAV,ATF4,AHR,M6PR,CXCL8,DDIT4,DCN,GNG2,ITGA6,CDK6,PAWR,IER3,ASAH1,SKP2,STC1,EI24,PRKCD,RTN4,CYR61,FTH1,ADM,RUNX1,SNAI2,GADD45B,TWIST1,BNIP3,PSEN2,MAP3K5,NGF,TANK,TNC,ID1,HMOX1,JUN,TNFSF12,LZTS1,GMFB,AIFM1,PRNP,PRKCA,ITGB1,TIMP3,PMAIP1,TXNIP,TNFRSF1A,PERP,APAF1,RPS6KA5,CYP1B1,SLC25A24,APP,LAMP2,RRAS2,TMEM107,DHCR24,SERPINH1,CD…	73
Cancer, Gastrointestinal Disease, Organismal Injury and Abnormalities	gastrointestinal tract cancer	metastatic gastrointestinal tract cancer	2.48e-09			TNIK,MME,MSC,CTGF,GDF15,TWIST1,GYG2,SEL1L3,IL6,IGFBP7,GLRX,NR2F1,VEGFA,POR,HMOX1,SLC16A3,PPAP2B,CAV1,TUBB4A,PDZRN3,PLAT,PRNP,PLOD2,ANGPTL2,CAPG,IGFBP5,PLSCR4,PAPSS2,MLPH,EMP1,CDH2,IRS1,PTGS2,EFEMP1,DKK1,TFPI	36
Cancer, Gastrointestinal Disease, Organismal Injury and Abnormalities	secondary neoplasm of digestive system	secondary neoplasm of digestive system	2.67e-09		0	TNIK,MME,MSC,CTGF,GDF15,TWIST1,GYG2,SEL1L3,IL6,IGFBP7,GLRX,NR2F1,VEGFA,POR,HMOX1,SLC16A3,PPAP2B,CAV1,TUBB4A,PDZRN3,PLAT,PRNP,TIMP3,PLOD2,NDRG1,ANGPTL2,PLAUR,CAPG,IGFBP5,PLSCR4,PAPSS2,MLPH,EMP1,CDH2,IRS1,PTGS2,EFEMP1,DKK1,TFPI	39
Cardiovascular System Development and Function, Organ Morphology, Organismal Development	abnormal morphology	abnormal morphology of heart	2.9e-09			HTR2B,IL6,BCL6,TGFBR2,POR,VEGFA,TMEM38B,SCARB1,SCG5,TCEB3,ITGAV,CAV1,HEY2,RASA1,AHR,DISP1,CSRP2,CDK6,IER3,ADAMTS9,CDH2,TRIM63,SMTN,CDK2,RHBDF1,ADM,APOE,KCNN4,HEG1,PSEN2,ITGB8,HMOX1,JUN,THBS1,ADAM19,CITED2,PRKCA,HEY1,CKMT2,MBNL2,TIMP3,DHRS3,TXNIP,ERBB3,FOXM1,RCAN1,ACADVL,LAMA4,GBE1,SGCD,PPARGC1A,BIRC2	52
Cancer, Organismal Injury and Abnormalities, Reproductive System Disease	female genital tract serous cancer	female genital tract serous cancer	3.2e-09			PRUNE2,HTR2B,HIST1H2BD,EEF1A2,MAF,IGF2BP3,SERPINB8,SEL1L3,IL6,ACP5,RNASE4,TGFBR2,ITGA3,SLC7A5,ACTG2,PDZRN3,NFE2L3,CXCL8,RRAS,CTNNAL1,IGFBP5,ANXA2,PAPSS2,MATN2,SMTN,APOE,MYLK,ITGB8,E2F3,PPAP2A,CDH11,SLC16A3,SOCS2,NAV3,SORT1,LPP,TIMP3,PMAIP1,RGS2,ENPP1,GPRC5A,MOXD1,PAEP,TXNIP,PLAUR,ERBB3,FOXM1,TSHZ3,LAMA4,CDKN1A,TGFA,SEMA3C,DKK1	53
Inflammatory Response	inflammation	inflammation of organ	3.3e-09		-1.611	MYH9,HTR2B,CA5B,IL6,POR,VEGFA,CKB,MERTK,SCG5,PNKD,CAV1,RNF128,CXCL1,IGFBP1,FBXO32,AHR,CTNS,TNFRSF21,PGM3,RRAS,DCN,ITGA6,CTSL,mir-302,ZYX,ALCAM,CYR61,ADM,MME,APOE,GADD45B,CA14,ABCC2,TWIST1,PSEN2,ITGB8,CXCL5,MAP3K5,CDH11,TUBB2B,TANK,ID1,JUN,ARRB1,PHB,TNFSF12,CST3,SOCS2,NAV3,TUBB4A,P4HA2,IL11RA,PLAT,TNFRSF1A,IFNGR2,AXL,ID3,APP,LY96,NR4A2,ABCB4,IMPDH1,CDKN1A,PTGS2,PPARGC1A,BIRC2,TFF3,CHRNA1,MBP,TPM1,…	116
Cardiovascular System Development and Function, Organ Morphology, Organismal Development	morphology	morphology of heart	3.49e-09			HTR2B,NR2F2,IL6,BCL6,TGFBR2,POR,VEGFA,TMEM38B,SCARB1,SCG5,TCEB3,ITGAV,CAV1,HEY2,RASA1,AHR,DISP1,CSRP2,CDK6,IER3,ADAMTS9,CDH2,TRIM63,SMTN,CDK2,RHBDF1,ADM,APOE,KCNN4,HEG1,PSEN2,ITGB8,HMOX1,JUN,THBS1,ADAM19,CITED2,PRKCA,HEY1,CKMT2,MBNL2,TIMP3,DHRS3,TXNIP,ERBB3,FOXM1,RCAN1,ACADVL,LAMA4,CDKN1A,GBE1,SGCD,PPARGC1A,BIRC2	54
Cellular Growth and Proliferation, Tissue Development	proliferation	proliferation of connective tissue cells	3.63e-09		1.668	LIG1,CTGF,HTR2B,TYRO3,FRMD6,TPM1,IL6,SDC4,TGFBR2,CTSD,MAP3K7,ITGAV,CAV1,ATF4,IGFBP1,RASA1,AHR,CXCL8,NDRG1,DCN,CDK6,ANXA2,IGFBP5,SKP2,SLC3A2,STC1,PRKCD,IRS1,LIMA1,CYR61,CDK2,FTH1,ADM,RUNX1,LOX,SNAI2,TWIST1,RLN2,CTHRC1,IGFBP7,MAP3K5,NGF,PTPRF,VCAN,IDH1,TNFRSF12A,HMOX1,KLF9,JUN,DKK3,TNFSF12,PLK2,LZTS1,PTPRZ1,ERRFI1,CITED2,PLAT,PRKCA,ITGB1,TXNIP,TNFRSF1A,NPPC,PLAUR,SERTAD1,KITLG,SERPINH1,SPRY2,CDKN1A…	72
Cellular Movement	migration	migration of breast cancer cell lines	4.07e-09	Increased	2.599	MYH9,SNAI2,CTGF,WWTR1,RLN2,IL6,CXCL5,SDC4,VEGFA,ID1,ARRB1,ARRDC3,JUN,ANXA1,ITGAV,CAV1,ACSL4,IGFBP1,RASA1,ADRB2,PRKCA,ITGB1,CXCL8,TFAP2C,NDRG1,BANP,ITGA6,ZFYVE21,PLAUR,ANXA2,ERBB3,AXL,CDH2,SDCBP,CTSL,PRKCD,TGFA,TFPI	38
Developmental Disorder	hypertrophy	Hypertrophy	4.15e-09		-0.67	CTGF,HTR2B,TPM1,IL6,TGFBR2,VEGFA,CTSD,FHL2,SCARB1,MAP3K7,PNKD,CAV1,PLCB1,HEY2,ACTG2,FBXO32,AHR,S100A10,GLA,IER3,SKP2,STC1,EI24,TRIM63,PRKCD,SMTN,ADM,FLNB,APOE,S100A6,BDNF,GDF15,MAP3K5,NGF,HMOX1,DUSP5,JUN,ADRB2,PLAT,PRKCA,CKMT2,TIMP3,MBNL2,RGS2,RNLS,PDE9A,NPPC,APAF1,FOXM1,CYP1B1,APP,EMP1,RCAN1,ADGRG1,LAMA4,NT5E,CDKN1A,PTGS2,IL11,PPARGC1A	60
Cancer, Organismal Injury and Abnormalities	benign neoplasia	benign neoplasia	5.35e-09		-0.865	RAC2,MYL6,HIST1H2BD,MAF,ACP5,POR,VEGFA,MIA,PLXNB2,AHR,ALDOC,NFE2L3,SLC2A1,NDRG1,RRAS,DACT3,DCN,CTNNAL1,ANGPTL2,ITGA6,IGFBP5,ANXA2,IFITM3,CHKA,ZYX,TCN1,ALCAM,CYR61,ENC1,FTH1,APOE,PHLDA2,BDNF,PSEN2,IGFBP7,VCAN,IDH1,COL5A1,ID1,DUSP5,JUN,LZTS1,NAV3,SORBS2,TUBB4A,SORT1,ITGB1,PAEP,TNFRSF1A,TXNIP,GPM6B,CYP1B1,APP,KITLG,NR4A2,CDKN1A,SEMA3C,PTGS2,LIG1,DPYSL4,NR2F2,AURKB,WISP2,TGFBR2,NR2F1,SLC7A5,CEACAM1,S…	100
Cancer, Organismal Injury and Abnormalities	neoplasia	neoplasia of tumor cell lines	5.36e-09		0.598	SNAI2,WWTR1,TWIST1,IL6,CXCL5,PPAP2A,TGFBR2,VEGFA,HMOX1,ITGA3,ANGPTL4,ARRDC3,THBS1,ALDH1A3,PPAP2B,CAV1,PTPRZ1,CXCL1,CEACAM1,PRNP,CDC25A,TIMP3,CXCL8,NDRG1,TXNIP,ZFYVE21,PLAUR,SERTAD1,ADAMTS9,FOXM1,ASAH1,SKP2,CDH2,SDCBP,FSCN1,PRKCD,SPRY2,CDKN1A,ALCAM,PTGS2,DKK1,CYR61,ANG,CD151	44
Cellular Movement	cell movement	cell movement of prostate cancer cell lines	5.52e-09		1.992	MME,ITGB1,CXCL8,NDRG1,PHACTR1,GDF15,TWIST1,RARRES1,ANXA2,IL6,AXL,CDH11,VEGFA,HMOX1,ID1,NR4A2,PHB,CTSH,FSCN1,IRS1,CAV1,PTPRZ1,AGK,CD151	24
Neurological Disease	neurological signs	neurological signs	5.6e-09		0.321	CHRNA1,CTGF,EEF1A2,IL6,SDC4,BCL6,CKB,GNPTAB,ITPKB,SCARB1,MERTK,SUB1,PNKD,LAMB1,CAV1,SEC24A,PLCB1,FOXN3,CRIM1,S100A10,NDRG1,SLC2A1,CSRP2,ENO2,GYPC,IER3,VAMP2,MAFF,SCG2,SLC25A22,CDH2,PDLIM7,NDUFS3,SMTN,ST3GAL5,MME,ABCD1,KDM3A,APOE,BDNF,WWTR1,ITM2B,SLC1A3,KAZN,MAP3K5,ARMCX3,NGF,VCAN,HMOX1,DHCR7,DUSP5,STOM,JUN,GBA,DKK3,PLK2,SORT1,ADRB2,AIFM1,PRNP,PLOD2,MBNL2,RGS2,BANP,TNFRSF1A,RPS6KA5,NBEA,PLSCR4,ID3…	77
Cell Death and Survival	cell death	cell death of epithelial cells	5.76e-09		0.008	GAS7,TFF3,IL6,BCL6,TGFBR2,MIA,ITGAV,PLCB1,IGFBP1,AHR,CEACAM1,CXCL8,NDRG1,RRAS,MITF,DCN,CABLES1,ITGA6,CDK6,IGFBP5,IFNGR1,PAWR,IER3,SSRP1,CDH2,RND3,PRKCD,IRS1,CD151,GADD45B,GDF15,BNIP3,MYLK,MAP3K5,NGF,ID1,HMOX1,JUN,PLAT,AIFM1,PRNP,PRKCA,SLC20A1,ITGB1,TIMP3,PMAIP1,IRF4,TNFRSF1A,APAF1,PLAUR,ERBB3,APP,TYRP1,EMP1,RRAS2,CDKN1A,TGFA,PTGS2,TNFRSF19,IL11,PPARGC1A,BIRC2	62
Cellular Development, Nervous System Development and Function, Tissue Development	development	development of neurons	6.5e-09	Increased	4.666	TNIK,GAS7,KIF13B,CHRNA1,MBP,ATXN1,DPYSL4,MAP1B,POU3F2,IL6,ZSWIM6,RAPH1,WISP2,NR2F1,LAMC1,VEGFA,ITGA3,SRPX2,BRSK1,EZR,ADGRG6,DDAH1,CAV1,LAMB1,PLXNB2,HEY2,SLITRK2,PDZRN3,IL1RAP,AHR,TNFRSF21,ATL1,RAB13,RAB33A,RDX,SLITRK6,CDH2,SDCBP,MATN2,S100B,RTN4,CYR61,ENC1,SIRPA,RUNX1,APOE,LOX,EIF4EBP2,NLGN1,BDNF,FLRT1,PRSS12,SLC1A3,CSRP1,PSEN2,NGF,PTPRF,TNC,NTNG1,KLF9,ID1,JUN,THBS1,LZTS1,PTPRZ1,FLRT3,ADRB2,HEY1,…	88
Cell Death and Survival	cell death	cell death of fibroblast cell lines	7.56e-09	Increased	2.091	LIG1,DPYSL4,DDIAS,SDC4,BCL6,SUN2,CTSD,MICAL1,MAP3K7,ATF4,AHR,DDIT4,GNG2,ITGA6,CDK6,PAWR,IER3,ASAH1,SKP2,PRKCD,RTN4,CYR61,FTH1,RUNX1,GADD45B,TWIST1,BNIP3,PSEN2,MAP3K5,NGF,TANK,ID1,HMOX1,TNC,JUN,TNFSF12,GMFB,PRKCA,PRNP,AIFM1,ITGB1,PMAIP1,TXNIP,TNFRSF1A,APAF1,RPS6KA5,SLC25A24,APP,LAMP2,TMEM107,RRAS2,CDKN1A,DKK1,DNM1L,BIRC2	55
Neurological Disease	seizures	seizures	7.57e-09		0	RGS1,TYRO3,MAP1B,CA5B,IL6,CKB,CA9,NR2F1,CTSD,SCG5,ANKRD37,PLCB1,SLC2A1,FZD9,VAMP2,SCG2,CYR61,ENC1,SLC6A12,ELL2,ADM,GADD45B,BDNF,CA14,HYOU1,SLC1A3,CD83,PSEN2,SLC2A3,C11orf96,HMOX1,DUSP5,JUN,ARRDC3,ANGPTL4,PLK2,SRGN,ERRFI1,CITED2,PLAT,SLC25A25,MBNL2,RGS2,TNFRSF1A,PLAUR,SERTAD1,APP,SERPINE2,SPRY2,CDKN1A,DBNL,PTGS2,METRNL	53
Cellular Development	branching	branching of cells	7.81e-09	Increased	3.153	CHRNA1,DPYSL4,ATXN1,ITGB1BP1,MAP1B,IL6,RAPH1,VEGFA,ITGA3,SRPX2,EZR,CAV1,IL1RAP,AHR,TNFRSF21,RRAS,DCN,ANGPTL2,ANXA2,STX2,CDH2,RND3,S100B,RTN4,CYR61,ANG,ADM,APOE,EIF4EBP2,BDNF,PRSS12,CSRP1,PSEN2,NGF,PTPRF,KLF9,TNC,JUN,PRNP,PLAT,ITGB1,ADAP1,APP,KITLG,RRAS2,LAMA4,CDKN1A,TGFA,PTGS2,DNM1L	50
Cell Morphology, Cellular Assembly and Organization, Cellular Development, Cellular Function and Maintenance	formation	formation of plasma membrane projections	8.39e-09	Increased	3.662	TNIK,GAS7,CHRNA1,KIF13B,DPYSL4,ATXN1,MBP,MAP1B,POU3F2,IL6,ZSWIM6,RAPH1,WISP2,LAMC1,ITGA3,BRSK1,EZR,ADGRG6,DDAH1,LAMB1,CAV1,PLXNB2,SLITRK2,IL1RAP,ARHGAP24,AHR,TNFRSF21,ATL1,RAB13,RAB33A,RDX,SLITRK6,CDH2,MATN2,S100B,RTN4,CYR61,ENC1,SIRPA,APOE,LOX,EIF4EBP2,NLGN1,BDNF,PRSS12,CSRP1,PSEN2,NGF,PTPRF,TNC,KLF9,NTNG1,ID1,JUN,LZTS1,PTPRZ1,PLAT,IL11RA,PRNP,PRKCA,ITGB1,MINOS1-NBL1/NBL1,ADAP1,APP,KITLG,CDKN1A,…	71
Neurological Disease	epileptic seizure	epileptic seizure	8.47e-09			ADM,RGS1,GADD45B,BDNF,TYRO3,CD83,SLC2A3,C11orf96,HMOX1,DUSP5,JUN,ARRDC3,ANGPTL4,PLK2,SRGN,ANKRD37,ERRFI1,CITED2,SLC25A25,RGS2,SERTAD1,SCG2,SPRY2,CDKN1A,PTGS2,CYR61,METRNL,ENC1,ELL2	29
Cancer, Organismal Injury and Abnormalities, Reproductive System Disease	uterine serous papillary cancer	uterine serous papillary cancer	9.46e-09			PRUNE2,HTR2B,EEF1A2,IGF2BP3,MAF,SERPINB8,MYLK,SEL1L3,IL6,ITGB8,CDH11,RNASE4,ITGA3,SLC16A3,SOCS2,SLC7A5,ACTG2,LPP,PDZRN3,NFE2L3,CXCL8,RGS2,PMAIP1,ENPP1,GPRC5A,MOXD1,PLAUR,ANXA2,IGFBP5,ERBB3,FOXM1,MATN2,LAMA4,TGFA,DKK1,SMTN	36
Cancer, Organismal Injury and Abnormalities, Tumor Morphology	progression	progression of tumor	9.69e-09	Increased	3.036	APOE,GDF15,NR2F2,TWIST1,IL6,TGFBR2,VEGFA,CA9,TNC,JUN,EZR,ANXA1,MAP3K7,CAV1,CXCL8,ITGA6,CDK6,PLAUR,ANXA2,ERBB3,AXL,SKP2,CDKN1A,ALCAM,PTGS2,COL11A1,CDK2,IL11	28
Cancer, Cellular Development, Cellular Growth and Proliferation, Organismal Injury and Abnormalities, Tumor Morphology	proliferation	proliferation of tumor cells	9.79e-09		1.074	TFF3,NR2F2,POU3F2,IL6,TGFBR2,VEGFA,CA9,PEG10,FHL2,EZR,CAV1,CXCL1,IGFBP1,CXCL8,NDRG1,DCN,CDK6,ANXA2,IGFBP5,SKP2,SLC3A2,PRKCD,IRS1,CYR61,CDK2,CD151,LOX,S100A6,SNAI2,GDF15,TWIST1,IGFBP7,NGF,VCAN,ID1,HMOX1,JUN,ARRDC3,CST3,THBS1,ANXA1,LZTS1,SEMA3B,PLAT,PRKCA,TIMP3,IRF4,TXNIP,PLAUR,ERBB3,FOXM1,ID3,KITLG,RCAN1,NR4A2,CDKN1A,TGFA,DKK1,PTGS2	59
Skeletal and Muscular System Development and Function	function	function of muscle	1.31e-08		0.978	ADM,KDM3A,APOE,CAV2,BDNF,GDF15,IL6,MAP3K5,VEGFA,HMOX1,ITGA3,ARRB1,TMEM38B,THBS1,TNFSF12,CAV1,FBXO32,HEY2,IGFBP1,NEDD4L,ADRB2,HEY1,PLAT,PRNP,PRKCA,ITGB1,CKMT2,TIMP3,RGS2,LIMS2,TXNIP,CSRP2,IGFBP5,IER3,STC1,LAMP2,LAMA4,TRIM63,CDKN1A,GBE1,NUCB2,PTGS2,EFEMP1,DNM1L,SGCD,BIRC2,PPARGC1A	47
Cell Morphology	sprouting	sprouting	1.31e-08	Increased	2.457	CHRNA1,DPYSL4,ATXN1,ITGB1BP1,MAP1B,IL6,RAPH1,TGFBR2,VEGFA,ITGA3,SRPX2,EZR,CAV1,IL1RAP,TNFRSF21,DCN,ANGPTL2,ANXA2,CDH2,S100B,RTN4,CYR61,ANG,ADM,RUNX1,APOE,EIF4EBP2,BDNF,PRSS12,CSRP1,PSEN2,ITGB8,NGF,PTPRF,KLF9,TNC,JUN,THBS1,PRNP,PLAT,ITGB1,TIMP3,ADAP1,APP,KITLG,LAMA4,SPRY2,CDKN1A,TGFA,PTGS2,DNM1L	51
Cellular Assembly and Organization, Tissue Development	fibrogenesis	fibrogenesis	1.51e-08		0.873	GAS7,CTGF,MBP,ITGB1BP1,MAP1B,CLIP3,TPM1,SDC4,IL6,CLIP1,TGFBR2,VEGFA,ITGA3,MYADM,CAV1,RASA1,CLASP1,S100A10,CXCL8,PHACTR1,GNG2,CDK6,RND3,PRKCD,ZYX,CD14,ARHGEF10,SIRPA,APOE,ITM2B,MYLK,CDH11,PHLDB2,COL5A1,TNC,ARRB1,STARD13,ARHGEF2,PLAT,PMEL,ITGB1,RGS2,TGFBI,TNFRSF1A,PLAUR,FOXM1,APP,SH3PXD2A,SERPINH1,SPRY2,CDKN1A,DKK1,FHOD3	53
Cell Death and Survival	apoptosis	apoptosis of fibroblast cell lines	1.52e-08	Increased	2.481	RUNX1,TWIST1,BNIP3,PSEN2,DDIAS,MAP3K5,SDC4,NGF,BCL6,SUN2,TNC,ID1,MICAL1,JUN,TNFSF12,MAP3K7,AHR,AIFM1,PRNP,PRKCA,ITGB1,PMAIP1,DDIT4,TXNIP,TNFRSF1A,GNG2,ITGA6,APAF1,RPS6KA5,PAWR,IER3,ASAH1,SLC25A24,SKP2,APP,RRAS2,TMEM107,PRKCD,CDKN1A,RTN4,DKK1,CYR61,DNM1L,FTH1,BIRC2	45
Cellular Movement	invasion	invasion of carcinoma cell lines	1.57e-08	Increased	2.549	CTGF,BDNF,IGF2BP3,IL6,NGF,VEGFA,ID1,SATB2,CTSH,EZR,MAP3K7,ITGAV,S100A10,ITGB1,TIMP3,NDRG1,TGFBI,MITF,PLAUR,ERBB3,AXL,FOXM1,CDH2,PRKCD,FSCN1,TGFA,ALCAM,DKK1,PTGS2,CYR61,TAGLN2	31
Organ Development, Skeletal and Muscular System Development and Function, Tissue Development	growth	growth of muscle tissue	1.59e-08		0.748	CHRNA1,HTR2B,SDC4,IL6,WISP2,VEGFA,TGFBR2,SCARB1,CAV1,IGFBP1,HEY2,CXCL8,ITGA6,CDK6,IGFBP5,IFNGR1,SKP2,TFPI,ANG,CDK2,SIRPA,ADM,APOE,BDNF,ABCC2,E2F3,VCAN,PTPRF,TNFRSF12A,HMOX1,TNC,JUN,TNFSF12,THBS1,PRKCA,PRNP,PLAT,HEY1,ITGB1,TNFRSF1A,NQO1,PLAUR,FOXM1,ID3,CYP1B1,NR4A2,CDKN1A,PTGS2,PPARGC1A	49
Inflammatory Response	inflammation	inflammation of body region	1.63e-08		-1.765	MYH9,CA5B,IL6,POR,VEGFA,CKB,MERTK,SCG5,CAV1,PNKD,RNF128,CXCL1,IGFBP1,FBXO32,AHR,TNFRSF21,CTNS,RRAS,DCN,CTSL,mir-302,ALCAM,CYR61,MME,ADM,APOE,GADD45B,CA14,ABCC2,TWIST1,PSEN2,CXCL5,MAP3K5,ITGB8,CDH11,TANK,ID1,JUN,ARRB1,PHB,TNFSF12,CST3,SOCS2,IL11RA,PLAT,TNFRSF1A,IFNGR2,AXL,ID3,APP,LY96,NR4A2,ABCB4,IMPDH1,CDKN1A,PTGS2,BIRC2,CHRNA1,TFF3,MBP,BCL6,CA9,TGFBR2,TRAF3IP2,PDE7B,NEDD4L,CEACAM1,CXCL8,TNFAIP6,…	97
Cell Morphology, Cellular Assembly and Organization, Cellular Development, Cellular Function and Maintenance, Nervous System Development and Function, Tissue Development	neuritogenesis	neuritogenesis	1.74e-08	Increased	3.651	TNIK,GAS7,CHRNA1,KIF13B,DPYSL4,ATXN1,MBP,MAP1B,POU3F2,IL6,ZSWIM6,RAPH1,WISP2,LAMC1,ITGA3,BRSK1,EZR,ADGRG6,DDAH1,LAMB1,CAV1,PLXNB2,SLITRK2,IL1RAP,AHR,TNFRSF21,ATL1,RAB13,RAB33A,RDX,SLITRK6,CDH2,MATN2,S100B,RTN4,CYR61,ENC1,SIRPA,APOE,LOX,EIF4EBP2,NLGN1,BDNF,PRSS12,CSRP1,PSEN2,NGF,PTPRF,TNC,ID1,KLF9,NTNG1,JUN,LZTS1,PTPRZ1,PLAT,IL11RA,PRNP,PRKCA,ITGB1,MINOS1-NBL1/NBL1,ADAP1,APP,CDKN1A,DBNL,NFIB,PTGS2…	69
Cell Death and Survival	survival	cell survival	2.06e-08	Increased	2.738	RAC2,CTGF,ATXN1,IGF2BP3,TYRO3,IL6,VEGFA,POR,ITPKB,MERTK,SCG5,EZR,CAV1,ATF4,CXCL1,IRS2,FBXO32,MVP,AHR,NDRG1,SLC2A1,MITF,IGFBP5,IER3,ASAH1,CDH2,VKORC1,IRS1,CHKA,ALCAM,CYR61,ANG,TMEM158,FTH1,APOE,SNAI2,GADD45B,BDNF,CHCHD6,GDF15,SEMA6A,SLC1A3,HYOU1,TWIST1,BNIP3,CTDSPL,PSEN2,IGFBP7,MAP3K5,AKAP7,IDH1,TANK,DUSP5,ARRB1,JUN,PHB,CST3,CARD10,SOCS2,TUBB4A,IL11RA,AIFM1,POLR1D,ITGB1,GSTM1,PMAIP1,TXNIP,TNFRSF1A…	136
Cardiovascular Disease, Developmental Disorder, Organismal Injury and Abnormalities	hypertrophy	hypertrophy of heart	2.07e-08		-0.904	ADM,APOE,S100A6,CTGF,HTR2B,GDF15,TPM1,IL6,MAP3K5,HMOX1,CTSD,DUSP5,FHL2,JUN,MAP3K7,PNKD,CAV1,PLCB1,FBXO32,ACTG2,HEY2,AHR,S100A10,PRKCA,ADRB2,PLAT,CKMT2,TIMP3,MBNL2,RGS2,GLA,RNLS,PDE9A,IER3,ADGRG1,RCAN1,NT5E,LAMA4,TRIM63,PRKCD,CDKN1A,PTGS2,SMTN,IL11,PPARGC1A	45
Cell Death and Survival	apoptosis	apoptosis of epithelial cells	2.08e-08		-0.973	TFF3,GADD45B,GDF15,MYLK,IL6,MAP3K5,NGF,MIA,ID1,JUN,IGFBP1,CEACAM1,AHR,PLAT,PRKCA,SLC20A1,ITGB1,TIMP3,CXCL8,NDRG1,TNFRSF1A,MITF,DCN,APAF1,ITGA6,CDK6,PLAUR,IFNGR1,IGFBP5,ERBB3,APP,CDH2,RND3,PRKCD,CDKN1A,TGFA,PTGS2,IL11,PPARGC1A,CD151	40
Neurological Disease, Psychological Disorders	disorder of basal ganglia	disorder of basal ganglia	2.36e-08		-1.271	CTGF,HTR2B,MBP,EEF1A2,HLA-B,MAP1B,IL6,SDC4,BCL6,CKB,ITPKB,MERTK,SUB1,CAV1,PNKD,LAMB1,ATF4,SEC24A,PLCB1,FOXN3,CRIM1,S100A10,NDRG1,SLC2A1,CSRP2,ENO2,GYPC,ANXA2,IER3,VAMP2,MAFF,SCG2,CDH2,PDLIM7,RTN4,NDUFS3,SMTN,ST3GAL5,FTH1,CAPN3,ABCD1,KDM3A,APOE,BDNF,WWTR1,SLC1A3,KAZN,MAP3K5,ARMCX3,NGF,VCAN,TUBB2B,HMOX1,DHCR7,DUSP5,STOM,JUN,GBA,DKK3,PLK2,SORT1,TUBB4A,ADRB2,AIFM1,PRNP,PLOD2,MBNL2,RGS2,BANP,TNFRSF1A,…	85
Cellular Movement, Skeletal and Muscular System Development and Function	migration	migration of smooth muscle cells	2.37e-08	Increased	2.481	ADM,APOE,BDNF,SDC4,IL6,NGF,PTPRF,VCAN,WISP2,HMOX1,FHL2,THBS1,CXCL1,PLAT,ITGB1,CXCL8,NQO1,CDK6,PLAUR,IGFBP5,CYP1B1,RCAN1,RTN4,CRIP2,PTGS2,TFPI	26
Cellular Movement	cell movement	cell movement of blood cells	2.76e-08	Increased	2.852	RGS1,RAC2,MYH9,CTGF,EEF1A2,IL6,TGFBR2,VEGFA,ITGA3,FHL2,TRAF3IP2,EZR,MYADM,ITGAV,CAV1,CXCL1,CEACAM1,AHR,S100A10,TNFRSF21,CXCL8,RAB27A,PON2,NDRG1,DCN,ITGA6,ANGPTL2,CAPG,IFNGR1,ANXA2,SCG2,STC1,PRKCD,S100B,RTN4,ALCAM,CD14,CYR61,TFPI,SIRPA,CD151,ADM,CNN2,RUNX1,APOE,KCNN4,BDNF,GDF15,HYOU1,TWIST1,RLN2,MYLK,MAP3K5,CXCL5,NGF,GLRX,VCAN,TNC,HMOX1,CES1,ARRB1,LYST,JUN,GBA,THBS1,CST3,TNFSF12,ANXA1,CCL28,ADRB2,…	93
Cardiovascular Disease, Cardiovascular System Development and Function, Organ Morphology	mass	mass of heart	2.89e-08		-0.208	ADM,APOE,KCNN4,GLA,HTR2B,PPP1R3C,DDIAS,IL6,VEGFA,HMOX1,RCAN1,LAMP2,SCARB1,TRIM63,IRS1,CAV1,TSC22D1,PTGS2,HEY2,NEDD4L,SMTN,CDK2,AHR,PPARGC1A	24
Cell Morphology, Cellular Assembly and Organization, Cellular Function and Maintenance	formation	formation of cellular protrusions	3.36e-08	Increased	4.466	TNIK,GAS7,RAC2,KIF13B,CHRNA1,CTGF,MBP,ATXN1,DPYSL4,MAP1B,POU3F2,SDC4,ZSWIM6,IL6,RAPH1,WISP2,LAMC1,VEGFA,ITGA3,BRSK1,EZR,ADGRG6,DDAH1,MAP3K7,CAV1,LAMB1,PLXNB2,SLITRK2,PLXNB3,IL1RAP,ARHGAP24,AHR,TNFRSF21,CXCL8,ATL1,RAB13,RAB33A,RDX,ITGA6,CAPG,STX2,SLITRK6,CDH2,MATN2,FSCN1,S100B,RTN4,CYR61,ENC1,SIRPA,APOE,LOX,TMEM138,ICK,EIF4EBP2,NLGN1,BDNF,WWTR1,PRSS12,GDF15,TWIST1,CSRP1,PSEN2,ITGB8,NGF,PHLDB2,PTPR…	96
Cellular Development, Cellular Growth and Proliferation, Organ Development, Skeletal and Muscular System Development and Function, Tissue Development	proliferation	proliferation of muscle cells	3.45e-08		0.748	ADM,APOE,HTR2B,BDNF,ABCC2,IL6,SDC4,E2F3,WISP2,PTPRF,VCAN,TNFRSF12A,TGFBR2,VEGFA,TNC,HMOX1,JUN,SCARB1,THBS1,TNFSF12,CAV1,HEY2,IGFBP1,PLAT,HEY1,PRKCA,PRNP,ITGB1,CXCL8,TNFRSF1A,NQO1,CDK6,ITGA6,PLAUR,IFNGR1,IGFBP5,FOXM1,ID3,CYP1B1,SKP2,NR4A2,CDKN1A,PTGS2,TFPI,ANG,SIRPA,CDK2,PPARGC1A	48
Cellular Assembly and Organization, Cellular Function and Maintenance	organization	microtubule dynamics	3.9e-08	Increased	4.001	RAC2,KIF13B,MYH9,CTGF,ATXN1,POU3F2,IL6,RAPH1,CLIP1,VEGFA,MIA,LAMC1,ITGA3,EZR,DDAH1,CAV1,PLXNB2,PLXNB3,AHR,TNFRSF21,NDRG1,ATL1,RAB13,RAB33A,ITGA6,CDH2,FSCN1,RTN4,CYR61,ENC1,ADM,APOE,EIF4EBP2,BDNF,WWTR1,GDF15,TWIST1,PSEN2,ITGB8,ID1,KLF9,JUN,ARRB1,LZTS1,TUBB4A,PLAT,IL11RA,ITGB1,GSTM1,RGS2,TNFRSF1A,ADAP1,AXL,APP,KITLG,TMEM107,CDKN1A,MACF1,DBNL,AFG3L2,PTGS2,TNIK,GAS7,CHRNA1,DPYSL4,MBP,MAP1B,CLIP3,ZSWI…	119
Cellular Movement, Skeletal and Muscular System Development and Function	cell movement	cell movement of smooth muscle cells	3.91e-08	Increased	2.575	ADM,LOX,APOE,BDNF,SDC4,IL6,NGF,PTPRF,VCAN,WISP2,HMOX1,FHL2,THBS1,CXCL1,PLAT,ITGB1,CXCL8,NQO1,CDK6,PLAUR,IGFBP5,CYP1B1,RCAN1,RTN4,CRIP2,PTGS2,TFPI	27
Cellular Movement	cell movement	cell movement of breast cancer cell lines	4.08e-08	Increased	2.656	MYH9,SNAI2,CTGF,WWTR1,RLN2,IL6,CXCL5,SDC4,VEGFA,ID1,ARRB1,ARRDC3,JUN,ANXA1,ITGAV,CAV1,ACSL4,IGFBP1,RASA1,ADRB2,PRKCA,ITGB1,CXCL8,TFAP2C,RAB27A,NDRG1,BANP,ITGA6,ZFYVE21,PLAUR,ERBB3,ANXA2,AXL,CDH2,SDCBP,CTSL,PRKCD,TGFA,TFPI,CD151	40
Cellular Movement, Hematological System Development and Function, Immune Cell Trafficking	cell movement	cell movement of myeloid cells	4.31e-08	Increased	2.314	RAC2,CTGF,EEF1A2,IL6,TGFBR2,VEGFA,TRAF3IP2,ITGAV,CAV1,CXCL1,CEACAM1,S100A10,TNFRSF21,CXCL8,RAB27A,PON2,NDRG1,ANGPTL2,CAPG,IFNGR1,ANXA2,SCG2,STC1,PRKCD,S100B,RTN4,CD14,CYR61,SIRPA,CD151,ADM,CNN2,APOE,GDF15,MYLK,CXCL5,MAP3K5,NGF,VCAN,HMOX1,CES1,ARRB1,GBA,TNFSF12,CST3,THBS1,ANXA1,CCL28,PLAT,PRKCA,PRNP,ITGB1,TIMP3,MINOS1-NBL1/NBL1,TNFRSF1A,PAEP,NQO1,PLAUR,APP,KITLG,NT5E,CDKN1A,TRPV2,PTGS2	64
Cellular Movement, Immune Cell Trafficking	migration	leukocyte migration	4.46e-08	Increased	2.774	RGS1,RAC2,MYH9,CTGF,EEF1A2,IL6,TGFBR2,VEGFA,ITGA3,FHL2,TRAF3IP2,EZR,MYADM,ITGAV,CAV1,CXCL1,CEACAM1,AHR,S100A10,TNFRSF21,CXCL8,RAB27A,PON2,NDRG1,DCN,ITGA6,ANGPTL2,CAPG,IFNGR1,ANXA2,SCG2,STC1,PRKCD,S100B,RTN4,ALCAM,CD14,CYR61,TFPI,SIRPA,CD151,ADM,CNN2,RUNX1,APOE,KCNN4,GDF15,TWIST1,RLN2,HYOU1,MYLK,MAP3K5,CXCL5,NGF,GLRX,VCAN,TNC,HMOX1,CES1,ARRB1,LYST,JUN,GBA,THBS1,CST3,TNFSF12,ANXA1,CCL28,ADRB2,PLAT,…	92
Inflammatory Response	immune response	immune response of cells	4.48e-08		0.363	RAC2,MYH9,TYRO3,IL6,BCL6,CLIP1,TGFBR2,VEGFA,CKB,IL7R,CTSD,TRAF3IP2,SCARB1,MERTK,ITGAV,CAV1,CXCL1,FBXO32,IL1RAP,AHR,CEACAM1,GULP1,CXCL8,RAB27A,RAB33A,CAPG,MLANA,IFNGR1,TTC3,TRIM63,PRKCD,CD14,SIRPA,CNN2,APOE,EIF4EBP2,MOK,CD83,GLRX,HMOX1,DNTTIP1,THBS1,CST3,TNFSF12,ANXA1,MEX3B,PRNP,ITGB1,MEGF10,TNFRSF1A,PAEP,PLAUR,ERBB3,CERK,AXL,CYP1B1,APP,LY96,RRAS2,NR4A2,SPRY2,CDKN1A,TRPV2,DNM1L,IL11,BIRC2	66
Cell Death and Survival	cell death	neuronal cell death	4.97e-08		0.677	MAP3K11,CTGF,ATXN1,MBP,MAP1B,TYRO3,IL6,NR2F1,VEGFA,SRPK2,CTSD,ATF4,CXCL1,CDC25A,TNFRSF21,CXCL8,SLC2A1,CDK6,PAWR,ASAH1,CDH2,PRKCD,AGAP3,CLCN7,TMEM158,CDK2,RUNX1,APOE,BDNF,ITM2B,GDF15,SLC1A3,HYOU1,BNIP3,PSEN2,KCNIP3,MAP3K5,NGF,E2F3,GLRX,PTPRF,HMOX1,JUN,GBA,PHB,THBS1,SORT1,IL11RA,PLAT,AIFM1,PRKCA,PRNP,ITGB1,TNFRSF1A,NQO1,PERP,APAF1,RPS6KA5,ERBB3,AXL,SH3PXD2A,TSHZ3,APP,SERPINE2,KITLG,RCAN1,NR4A2,CDKN…	76
Cancer, Organismal Injury and Abnormalities	neoplasia	neoplasia of cells	5.11e-08		0.666	IL6,TGFBR2,VEGFA,ITGA3,CAV1,ITGAV,CXCL1,CEACAM1,CDC25A,CXCL8,NDRG1,ZFYVE21,ADAMTS9,STX2,ASAH1,SKP2,CDH2,CTSL,SDCBP,PRKCD,FSCN1,ALCAM,CYR61,ANG,ST3GAL5,CD151,RUNX1,LOX,SNAI2,WWTR1,TWIST1,CTHRC1,CXCL5,PPAP2A,HMOX1,ANGPTL4,ARRDC3,PHB,ALDH1A3,THBS1,LZTS1,PPAP2B,PTPRZ1,PRNP,TIMP3,TXNIP,PLAUR,FOXM1,SERTAD1,SPRY2,CDKN1A,TGFA,DKK1,PTGS2	54
Cellular Growth and Proliferation, Tissue Development	proliferation	proliferation of epithelial cells	5.67e-08		1.341	WFDC1,NME2,POU3F2,IL6,TGFBR2,VEGFA,LAMC1,ITGA3,FHL2,EZR,MAP3K7,LAMB1,CAV1,SLC7A5,IGFBP1,AHR,CEACAM1,CDC25A,CXCL8,TNFAIP6,RRAS,ITGA6,CDK6,IFNGR1,SKP2,PRKCD,CDK2,RUNX1,SNAI2,GDF15,TWIST1,ITGB8,IGFBP7,MAP3K5,TNFRSF12A,ID1,KLF9,JUN,TNFSF12,THBS1,PTPRZ1,CITED2,PRKCA,SLC20A1,ITGB1,LIMS2,TNFRSF1A,ERBB3,FOXM1,KITLG,TYRP1,ABCB4,CDKN1A,TGFA,NFIB,DKK1,PTGS2,IL11,BIRC2	59
Cellular Movement	cell movement	cell movement of carcinoma cell lines	5.69e-08		1.815	CTGF,SNAI2,IGF2BP3,IL6,ASNS,ID1,HMOX1,SATB2,JUN,CTSH,EZR,ITGAV,CAV1,PTPRZ1,S100A10,ITGB1,CXCL8,NDRG1,TGFBI,MITF,ERBB3,AXL,FOXM1,IRS1,PRKCD,TGFA,ZYX,ALCAM,PTGS2,CYR61,TAGLN2	31
Cellular Movement, Hematological System Development and Function, Immune Cell Trafficking	cell movement	cell movement of leukocytes	5.84e-08	Increased	2.709	RGS1,RAC2,MYH9,CTGF,EEF1A2,IL6,TGFBR2,VEGFA,ITGA3,FHL2,TRAF3IP2,EZR,MYADM,ITGAV,CAV1,CXCL1,CEACAM1,S100A10,TNFRSF21,CXCL8,RAB27A,PON2,NDRG1,DCN,ANGPTL2,ITGA6,CAPG,IFNGR1,ANXA2,SCG2,STC1,PRKCD,S100B,RTN4,ALCAM,CD14,CYR61,SIRPA,CD151,ADM,CNN2,RUNX1,APOE,KCNN4,GDF15,HYOU1,RLN2,MYLK,CXCL5,MAP3K5,NGF,VCAN,HMOX1,CES1,ARRB1,LYST,JUN,GBA,THBS1,CST3,TNFSF12,ANXA1,CCL28,ADRB2,PLAT,IL11RA,PRNP,PRKCA,ITGB1,T…	83
Neurological Disease, Skeletal and Muscular Disorders	neuromuscular disease	neuromuscular disease	5.85e-08		-1.387	CHRNA1,CTGF,HTR2B,MBP,EEF1A2,HLA-B,MAP1B,IL6,SDC4,BCL6,IL7R,CKB,ITPKB,MERTK,SUB1,LAMB1,ATF4,SEC24A,PLCB1,CXCL1,FOXN3,CRIM1,M6PR,NDRG1,CSRP2,ENO2,GYPC,IFNGR1,ANXA2,IER3,VAMP2,MAFF,SCG2,CDH2,PDLIM7,RTN4,ALCAM,NDUFS3,SMTN,ST3GAL5,FTH1,CAPN3,KDM3A,APOE,BDNF,WWTR1,SLC1A3,KAZN,MAP3K5,ARMCX3,NGF,VCAN,TUBB2B,TNC,HMOX1,DHCR7,DUSP5,STOM,ARRB1,JUN,GBA,DKK3,CST3,ANXA1,PLK2,SORT1,ADRB2,AIFM1,PRNP,PLOD2,MBNL2,…	93
Cell Morphology	tubulation	tubulation of cells	5.86e-08	Increased	2.689	SNAI2,IL6,VEGFA,NEU1,ID1,ANGPTL4,CAV1,MAP3K7,PTPRZ1,CXCL1,SEMA3B,PRKCA,ITGB1,CXCL8,TIMP3,TGFBI,RDX,PLAUR,RHOJ,AXL,ID3,APP,RCAN1,ALCAM,CYR61	25
Cell Morphology	abnormal morphology	abnormal morphology of cells	6.48e-08			MYH9,CTGF,SYTL2,IL6,VEGFA,CKB,MIA,LAMC1,ITGA3,PEG10,TMEM38B,MERTK,SCG5,CAV1,ATF4,IRS2,PLXNB2,HEY2,AHR,CSRP2,DCN,ITGA6,IGFBP5,IER3,VAMP2,PLOD1,SKP2,CDH2,ZP1,SLC26A4,TRIM63,ZYX,ADM,CNN2,APOE,EIF4EBP2,BDNF,PSMB10,SLC1A3,CTHRC1,ITGB8,VCAN,COL5A1,JUN,ARRB1,TNFSF12,FLRT3,SORT1,CITED2,PLOD3,HEY1,IL11RA,ITGB1,TGFBI,TXNIP,GPM6B,ID3,APP,LAMP2,ABCB4,IMPDH1,SPRY2,CDKN1A,GPR143,PPARGC1A,CHRNA1,CAV2,FAT1,MMP16…	123
Cellular Movement, Hematological System Development and Function, Immune Cell Trafficking, Inflammatory Response	cell movement	cell movement of phagocytes	7.04e-08	Increased	2.073	RAC2,CTGF,EEF1A2,IL6,TGFBR2,VEGFA,TRAF3IP2,FHL2,ITGAV,CAV1,CXCL1,CEACAM1,S100A10,TNFRSF21,CXCL8,RAB27A,PON2,NDRG1,ANGPTL2,CAPG,ANXA2,SCG2,STC1,PRKCD,S100B,RTN4,CD14,ALCAM,CYR61,SIRPA,CD151,ADM,CNN2,APOE,MYLK,CXCL5,MAP3K5,NGF,VCAN,HMOX1,CES1,ARRB1,GBA,TNFSF12,CST3,THBS1,ANXA1,IL11RA,PLAT,PRNP,PRKCA,ITGB1,TIMP3,MINOS1-NBL1/NBL1,TNFRSF1A,PAEP,NQO1,PLAUR,APP,KITLG,NT5E,CDKN1A,TRPV2,PTGS2	64
Developmental Disorder, Hereditary Disorder, Metabolic Disease, Organismal Injury and Abnormalities	albinism	albinism	7.27e-08			TYRP1,RAB27A,SNAI2,MITF,HPS4,SLC24A5,OCA2,GPR143,MLPH,SLC45A2	10
Cellular Development, Cellular Growth and Proliferation, Organ Development, Skeletal and Muscular System Development and Function, Tissue Development	proliferation	proliferation of smooth muscle cells	7.96e-08		1.155	ADM,APOE,ABCC2,IL6,E2F3,WISP2,PTPRF,VCAN,TGFBR2,VEGFA,TNC,HMOX1,JUN,SCARB1,THBS1,TNFSF12,CAV1,IGFBP1,PLAT,PRKCA,ITGB1,CXCL8,TNFRSF1A,NQO1,CDK6,PLAUR,IFNGR1,IGFBP5,FOXM1,ID3,CYP1B1,SKP2,NR4A2,CDKN1A,PTGS2,TFPI,ANG,SIRPA,PPARGC1A	39
Cellular Movement, Skeletal and Muscular System Development and Function	migration	migration of muscle cells	7.98e-08	Increased	2.481	ADM,APOE,BDNF,ITGB1BP1,SDC4,IL6,NGF,PTPRF,VCAN,WISP2,HMOX1,FHL2,THBS1,CXCL1,PLAT,ITGB1,CXCL8,NQO1,CDK6,PLAUR,IGFBP5,CYP1B1,RCAN1,RTN4,CRIP2,PTGS2,TFPI	27
Tissue Morphology	quantity	quantity of cells	8.69e-08		1.341	RAC2,MYH9,CTGF,HTR2B,SYTL2,ATXN1,MAF,TYRO3,POU3F2,DDIAS,IL6,LAMC1,VEGFA,ITGA3,ITPKB,TMEM38B,MERTK,RAB38,CAV1,ATF4,CXCL1,IRS2,IGFBP1,AHR,TNFRSF21,RAB27A,SLC2A1,MITF,DCN,ITGA6,IGFBP5,SKP2,EAPP,ZP1,TRIM63,IRS1,ALCAM,FTH1,ADM,MME,CNN2,APOE,SNAI2,GADD45B,EIF4EBP2,BDNF,PSMB10,GDF15,SLC1A3,TWIST1,PSEN2,ITGB8,IGFBP7,NIPAL3,CDH11,TANK,ID1,CES1,JUN,GBA,TNFSF12,CCL28,LZTS1,CITED2,HEY1,PLAT,IL11RA,AIFM1,ITGB…	160
Cell Death and Survival	cell viability	cell viability	9.2e-08	Increased	2.206	RAC2,CTGF,ATXN1,IGF2BP3,IL6,VEGFA,POR,ITPKB,SCG5,EZR,CAV1,CXCL1,IRS2,FBXO32,MVP,NDRG1,SLC2A1,MITF,IGFBP5,IER3,ASAH1,CDH2,VKORC1,CHKA,CYR61,TMEM158,FTH1,APOE,GADD45B,SNAI2,BDNF,CHCHD6,GDF15,SEMA6A,TWIST1,SLC1A3,HYOU1,BNIP3,CTDSPL,PSEN2,IGFBP7,MAP3K5,AKAP7,IDH1,TANK,DUSP5,JUN,ARRB1,PHB,CST3,CARD10,SOCS2,TUBB4A,IL11RA,AIFM1,POLR1D,ITGB1,GSTM1,PMAIP1,TXNIP,TNFRSF1A,SVIL,CERK,AXL,APP,KITLG,NR4A2,ABCB4…	126
Cellular Movement, Hematological System Development and Function, Immune Cell Trafficking, Inflammatory Response	cellular infiltration	cellular infiltration of phagocytes	9.35e-08		1.092	RAC2,APOE,CTGF,EEF1A2,MAP3K5,IL6,TGFBR2,HMOX1,CES1,ARRB1,GBA,TNFSF12,ANXA1,CAV1,S100A10,ITGB1,TNFRSF21,TIMP3,NDRG1,TNFRSF1A,NQO1,APP,STC1,KITLG,PRKCD,S100B,PTGS2,CYR61	28
Cellular Development, Cellular Growth and Proliferation, Digestive System Development and Function, Hepatic System Development and Function, Organ Development	proliferation	proliferation of liver cells	9.55e-08		0.829	CTGF,IL6,TNFRSF12A,TGFBR2,VEGFA,JUN,TNFSF12,THBS1,CAV1,ITGAV,SLC7A5,IGFBP1,AHR,CEACAM1,CITED2,SLC20A1,ITGB1,TNFRSF1A,NPPC,IFNGR1,FOXM1,SKP2,KITLG,ABCB4,SERPINH1,CDKN1A,TGFA,PTGS2,CDK2	29
Cancer, Gastrointestinal Disease, Organismal Injury and Abnormalities	oral cavity carcinoma	oral cavity carcinoma	9.58e-08			DCBLD2,CTGF,CTHRC1,TPM1,CD83,IL6,TNC,CTSH,SCG5,EZR,RAB38,SRGN,FLRT3,CXCL1,TUBB4A,PLOD2,CXCL8,TIMP3,MEGF10,DCN,ITGA6,IGFBP5,RHOJ,SCG2,RND3,LAMA4,MATN2,TAGLN,PTGS2,COL11A1	30
Developmental Disorder	hypertrophy	hypertrophy of cells	1.01e-07		-0.154	FLNB,S100A6,CTGF,HTR2B,BDNF,GDF15,IL6,MAP3K5,NGF,TGFBR2,VEGFA,CTSD,DUSP5,FHL2,JUN,MAP3K7,CAV1,PLCB1,FBXO32,HEY2,AHR,ADRB2,S100A10,PRKCA,RGS2,PDE9A,NPPC,IER3,FOXM1,CYP1B1,SKP2,APP,EMP1,EI24,STC1,ADGRG1,PTGS2,IL11,PPARGC1A	39
Lipid Metabolism, Small Molecule Biochemistry	synthesis	synthesis of lipid	1.11e-07		0.846	CAV2,RDH10,NR2F2,IL6,NR2F1,VEGFA,POR,ITGA3,SCARB1,CAV1,PLCB1,CXCL1,LSS,AHR,CXCL8,GLA,PON2,ACOX2,MITF,ITGA6,ASAH1,ELOVL6,STC1,EBP,PDSS1,PRKCD,CHKA,CD14,ANG,ST3GAL5,ADM,APOE,BDNF,GDF15,SLC1A3,BNIP3,CD83,IGFBP7,NGF,ACOT7,SPTSSA,TNFRSF12A,HMOX1,DHCR7,CES1,INSIG2,GBA,PHB,TNFSF12,DKK3,ALDH1A3,ANXA1,ACSL4,AGK,AGPAT9,ADRB2,PRNP,PLSCR1,PRKCA,ITGB1,RGS2,CYP27A1,TNFRSF1A,CERK,CYP1B1,APP,SERPINE2,CADM1,KITLG…	78
Cellular Movement	migration	migration of tumor cells	1.17e-07	Increased	2.963	S100A6,SNAI2,CTGF,BDNF,IL6,VCAN,WISP2,VEGFA,TNC,SATB2,ITGA3,THBS1,EZR,CAV1,CXCL1,IRS2,CEACAM1,PRKCA,ITGB1,CXCL8,BIRC7,PLAUR,ERBB3,FOXM1,CDH2,SPRY2,TGFA,ALCAM,PTGS2,TFPI,SIRPA,IL11,CD151	33
Cellular Movement, Hematological System Development and Function, Immune Cell Trafficking, Inflammatory Response	cell movement	cell movement of macrophages	1.23e-07		1.383	CNN2,RAC2,APOE,CTGF,EEF1A2,MYLK,MAP3K5,VCAN,TGFBR2,VEGFA,HMOX1,CES1,ARRB1,TRAF3IP2,GBA,THBS1,TNFSF12,ANXA1,CAV1,CXCL1,PRNP,S100A10,ITGB1,TNFRSF21,TIMP3,CXCL8,NDRG1,NQO1,ANGPTL2,APP,STC1,PRKCD,S100B,CDKN1A,TRPV2,PTGS2,CYR61	37
Neurological Disease	dyskinesia	dyskinesia	1.26e-07			CHRNA1,CTGF,EEF1A2,IL6,SDC4,BCL6,CKB,ITPKB,MERTK,SUB1,PNKD,LAMB1,CAV1,SEC24A,PLCB1,FOXN3,CRIM1,S100A10,NDRG1,SLC2A1,CSRP2,ENO2,GYPC,IER3,VAMP2,MAFF,SCG2,SLC25A22,CDH2,PDLIM7,NDUFS3,SMTN,ST3GAL5,ABCD1,KDM3A,APOE,BDNF,WWTR1,SLC1A3,KAZN,MAP3K5,ARMCX3,NGF,VCAN,HMOX1,DHCR7,DUSP5,STOM,JUN,DKK3,PLK2,SORT1,ADRB2,AIFM1,PLOD2,MBNL2,RGS2,BANP,TNFRSF1A,RPS6KA5,NBEA,PLSCR4,ID3,P4HA1,RCAN1,LAMP2,NREP,ATP6V1B2,…	70
Cellular Movement	cell movement	cell movement of neurons	1.35e-07		1.844	MYH9,BDNF,NR2F2,SEMA6A,GDF15,TYRO3,MAP1B,SLC1A3,TWIST1,POU3F2,E2F3,TUBB2B,NR2F1,LAMC1,VEGFA,SATB2,ITGA3,PTPRZ1,PLXNB2,ERRFI1,PLAT,ITGB1,DDIT4,APAF1,ITGA6,PLAUR,ERBB3,AXL,KITLG,ADGRG1,CDH2,NR4A2,MATN2,FSCN1,PRKCD,RTN4	36
Organismal Injury and Abnormalities	disorder of pigmentation	disorder of pigmentation	1.49e-07			PMEL,APOE,RAB27A,SYNE2,SNAI2,MITF,ABCC2,MLANA,IL6,MLPH,KITLG,MIA,TYRP1,WDR72,LAMA4,LZTS1,HPS4,SLC24A5,OCA2,GPR143,SLC45A2	21
Cancer, Gastrointestinal Disease, Organismal Injury and Abnormalities	neoplasia	Oral Cancer and Tumors	1.68e-07			DCBLD2,CTGF,CTHRC1,CD83,TPM1,IL6,TNC,CTSH,SCG5,ANXA1,EZR,RAB38,SRGN,FLRT3,CXCL1,TUBB4A,GSTM1,PLOD2,CXCL8,TIMP3,MEGF10,DCN,ITGA6,IGFBP5,RHOJ,SCG2,RND3,LAMA4,MATN2,TAGLN,COL11A1,PTGS2,HILPDA	33
Embryonic Development, Organ Development, Organismal Development, Respiratory System Development and Function, Tissue Development	formation	formation of lung	1.69e-07		0.895	LOX,APOE,CTGF,CAV2,RDH10,ATXN1,HEG1,PSEN2,CDH11,TGFBR2,LAMC1,VEGFA,ID1,DHCR7,ITGA3,ARRB1,TMEM38B,CTSH,THBS1,CAV1,ERRFI1,HEY2,NEDD4L,CITED2,PLOD3,ITGB1,TIMP3,TNFRSF1A,ITGA6,IGFBP5,FOXM1,ASAH1,TSHZ3,mir-302,TRIM63,SPRY2,CDKN1A,DBNL,NFIB,PPARGC1A	40
Molecular Transport	transport	transport of molecule	1.72e-07		1.205	RAC2,MYH9,HTR2B,SYTL2,IL6,NCEH1,ITGA3,GNPTAB,SCG5,EZR,PNKD,CAV1,SEC24A,LSS,IRS2,MVP,CTNS,RAB27A,SLC2A1,RAB13,ANXA2,SLC44A1,VAMP2,MAFF,ASAH1,SLC25A22,SLC26A4,IRS1,CHKA,RTN4,TCN1,SLC44A2,ANG,SLC6A12,HILPDA,FTH1,ADM,PTTG1IP,APOE,BDNF,CA14,ABCC2,PPP1R3C,CUBN,GDF15,SLC1A3,PSEN2,SLC26A11,AKAP7,SLC5A4,SLC16A3,CES1,JUN,PHB,POFUT2,SLC6A17,ACSL4,SORT1,CITED2,ITGB1,SLC16A10,ATP1B1,ENPP1,TXNIP,PITPNC1,NPPC,S…	149
Cellular Movement	cell movement	cell movement of muscle cells	1.79e-07	Increased	2.575	ADM,LOX,APOE,BDNF,ITGB1BP1,SDC4,IL6,NGF,PTPRF,VCAN,WISP2,HMOX1,FHL2,THBS1,CXCL1,PLAT,ITGB1,CXCL8,NQO1,CDK6,PLAUR,IGFBP5,CYP1B1,RCAN1,CRIP2,RTN4,PTGS2,TFPI	28
Organismal Development	abnormal morphology	abnormal morphology of abdomen	1.88e-07			LIG1,RGS1,TFF3,MYH9,SYTL2,RDH10,FAT1,ITGB1BP1,NR2F2,TYRO3,IL6,SDC4,BCL6,LAMC1,CA9,VEGFA,IL7R,CTSD,ITGA3,TRAF3IP2,ITPKB,SCARB1,MERTK,SCG5,LAMB1,CAV1,RNF128,ATF4,IRS2,CRIM1,CEACAM1,AHR,GLA,DCN,CABLES1,DACT3,CDK6,ITGA6,PAWR,IFNGR1,FZD9,IGFBP5,VAMP2,ASAH1,SKP2,ZP1,TRIM63,PRKCD,SMTN,CDK2,RHBDF1,CD151,ABCD1,APOE,KCNN4,SNAI2,BDNF,GDF15,CTHRC1,PSEN2,E2F3,HMOX1,DHCR7,CES1,ANGPTL4,JUN,THBS1,TNFSF12,ADAM19,…	91
Cellular Development, Tissue Development	differentiation	differentiation of epithelial cells	2.02e-07		0.157	RDH10,NME2,IL6,MAP3K5,AURKB,NR2F1,VEGFA,ID1,CES1,TNFSF12,ANXA1,HPS4,CAV1,ERRFI1,OCA2,RIPK4,ITGB1,RAB27A,TXNIP,TNFRSF1A,MITF,FZD9,STX2,ADAMTS9,FOXM1,ID3,MAFF,MLPH,SH3PXD2A,KITLG,TYRP1,RRAS2,RND3,E2F7,CDKN1A,TAGLN,TGFA,NFIB,PTGS2,CDK2,TAGLN2	41
Cellular Movement, Nervous System Development and Function	migration	migration of neurons	2.05e-07		1.678	MYH9,BDNF,NR2F2,SEMA6A,TYRO3,MAP1B,TWIST1,SLC1A3,POU3F2,E2F3,TUBB2B,NR2F1,LAMC1,VEGFA,SATB2,ITGA3,PTPRZ1,PLXNB2,ERRFI1,PLAT,ITGB1,DDIT4,APAF1,ITGA6,PLAUR,ERBB3,AXL,KITLG,ADGRG1,CDH2,NR4A2,MATN2,PRKCD,FSCN1,RTN4	35
Cellular Assembly and Organization, Tissue Development	formation	formation of filaments	2.06e-07		0.76	GAS7,CTGF,MBP,ITGB1BP1,MAP1B,CLIP3,TPM1,SDC4,CLIP1,VEGFA,TGFBR2,ITGA3,MYADM,CAV1,RASA1,CLASP1,S100A10,CXCL8,PHACTR1,GNG2,CDK6,RND3,PRKCD,ZYX,ARHGEF10,SIRPA,APOE,ITM2B,MYLK,CDH11,PHLDB2,COL5A1,TNC,ARRB1,STARD13,ARHGEF2,PLAT,PMEL,ITGB1,RGS2,TGFBI,PLAUR,FOXM1,APP,SH3PXD2A,SPRY2,SERPINH1,CDKN1A,FHOD3	49
Cellular Development, Cellular Growth and Proliferation	proliferation	proliferation of breast cancer cell lines	2.1e-07		1.108	CTGF,AIM2,FRMD6,TPM1,IL6,TGFBR2,VEGFA,CA9,CTSD,SCARB1,CAV1,IRS2,IGFBP1,AHR,CEACAM1,DCN,ANXA2,IGFBP5,IER3,ASAH1,SKP2,PRKCD,IRS1,CHKA,CYR61,TFPI,CD151,WWTR1,CHCHD6,GDF15,TWIST1,MYLK,IGFBP7,NGF,ID1,JUN,ARRDC3,CARD10,ACSL4,SEMA3B,PRKCA,ITGB1,NDUFAF4,TFAP2C,TNFRSF1A,NQO1,PLAUR,ERBB3,FOXM1,KITLG,CDKN1A,TGFA	52
Neurological Disease, Psychological Disorders	dementia	Dementia	2.19e-07		-1.648	HTR2B,CTGF,IL6,TGFBR2,VEGFA,CTSD,SRPK2,SCARB1,SCG5,CAV1,LSS,CXCL8,PON2,SLC2A1,DCN,OSBPL10,PAWR,STX2,EBP,PRKCD,S100B,SLC7A2,CD14,CDK2,MME,APOE,CHCHD10,BDNF,ITM2B,SLC1A3,PSEN2,NGF,GLRX,SLC2A3,HMOX1,DHCR7,JUN,GBA,CST3,PTPRZ1,NAV3,ADRB2,PLAT,PRKCA,PRNP,AIFM1,TIMP3,MEGF10,MINOS1-NBL1/NBL1,PITPNC1,NQO1,G3BP1,GSTO1,TSHZ3,APP,SERPINE2,RCAN1,APLP2,DHCR24,TAGLN,PTGS2,DNM1L	62
Metabolic Disease	amyloidosis	amyloidosis	2.26e-07		-0.056	HTR2B,CTGF,IL6,BCL6,TGFBR2,VEGFA,CTSD,SRPK2,SCARB1,SCG5,CAV1,LSS,CXCL8,PON2,SLC2A1,DCN,OSBPL10,IGFBP5,PAWR,STX2,EBP,PRKCD,S100B,SLC7A2,CD14,CDK2,MME,APOE,BDNF,ITM2B,SLC1A3,PSEN2,NGF,GLRX,SLC2A3,HMOX1,DHCR7,JUN,CST3,PTPRZ1,NAV3,ADRB2,PLAT,AIFM1,PRKCA,PRNP,TIMP3,MEGF10,MINOS1-NBL1/NBL1,TGFBI,PITPNC1,NQO1,G3BP1,GSTO1,TSHZ3,APP,SERPINE2,RCAN1,APLP2,DHCR24,TAGLN,PTGS2,DNM1L	63
Embryonic Development, Organismal Development	development	development of body trunk	2.39e-07		1.552	HTR2B,CTGF,RDH10,ATXN1,IL6,POR,VEGFA,LAMC1,ITGA3,TMEM38B,CTSH,SCG5,EZR,CAV1,PLCB1,IRS2,HEY2,IGFBP1,AHR,RRAS,ITGA6,IGFBP5,ANXA2,ASAH1,SKP2,mir-302,ZP1,TRIM63,IRS1,CYR61,ADM,APOE,BDNF,WWTR1,GDF15,TWIST1,PSEN2,VCAN,CDH11,COL5A1,ID1,JUN,ARRB1,SCHIP1,CST3,ALDH1A3,STARD13,ADAM19,PLOD3,CITED2,PLAT,HEY1,ITGB1,RGS2,LIMS2,TNFRSF1A,NPPC,ID3,APP,KITLG,SPRY2,CDKN1A,DBNL,SEMA3C,PTGS2,PPARGC1A,LIG1,CAV2,NR2F2,T…	110
Free Radical Scavenging	metabolism	metabolism of reactive oxygen species	2.71e-07	Increased	2.291	RAC2,MAP3K11,EEF1A2,IL6,SCARB1,CAV1,AHR,NFE2L3,CXCL8,PON2,DDIT4,SLC2A1,RRAS,DCN,RPL29,MLPH,STC1,PRSS23,RND3,PRKCD,S100B,CD14,CYR61,FTH1,APOE,S100A6,ITM2B,BNIP3,MYLK,MAP3K5,NGF,IDH1,HMOX1,SH3PXD2B,PHB,CST3,ANXA1,PRKCA,PRNP,AIFM1,ITGB1,TXNIP,TNFRSF1A,NQO1,ERO1A,CYP1B1,APP,SH3PXD2A,DHCR24,SPRY2,CDKN1A,TGFA,TAGLN,AFG3L2,PTGS2,DNM1L,IL11,PPARGC1A	58
Cellular Movement, Hematological System Development and Function, Immune Cell Trafficking	cell movement	cell movement of antigen presenting cells	2.73e-07		0.785	CNN2,RAC2,APOE,CTGF,EEF1A2,MYLK,MAP3K5,VCAN,TGFBR2,VEGFA,HMOX1,CES1,ARRB1,FHL2,TRAF3IP2,GBA,THBS1,TNFSF12,ANXA1,ITGAV,CAV1,CXCL1,CEACAM1,PRNP,S100A10,IL11RA,ITGB1,TNFRSF21,TIMP3,CXCL8,NDRG1,NQO1,ANGPTL2,SCG2,APP,STC1,PRKCD,S100B,CDKN1A,TRPV2,ALCAM,PTGS2,CYR61,SIRPA	44
Cellular Movement	migration	migration of cancer cells	2.95e-07	Increased	2.691	S100A6,SNAI2,CTGF,BDNF,IL6,VCAN,WISP2,VEGFA,TNC,ITGA3,THBS1,EZR,CAV1,IRS2,CEACAM1,PRKCA,ITGB1,CXCL8,PLAUR,ERBB3,FOXM1,CDH2,SPRY2,TGFA,ALCAM,PTGS2,SIRPA,IL11,CD151	29
Cancer, Organismal Injury and Abnormalities	breast or ovarian cancer	breast or ovarian cancer	3.06e-07		0.777	MYH9,CTGF,HIST1H2BD,HLA-B,IGF2BP3,TYRO3,ACP5,IL6,NEU1,VEGFA,POR,FHL2,CAV1,CXCL1,HEY2,IGFBP1,TPM4,ALDOC,NFE2L3,DDIT4,RRAS,DCN,CTNNAL1,SIPA1L2,IGFBP5,IER3,CREB5,SLC44A1,SKP2,FAM86B1,CDH2,FSCN1,IRS1,ZYX,ALCAM,TCN1,CYR61,ANG,FTH1,APOE,FLNB,GADD45B,WWTR1,GDF15,TWIST1,CTDSPL,FAM174B,CDH11,VCAN,IDH1,SLC16A3,CES1,ARRB1,JUN,GBA,PHB,SCHIP1,ALDH1A3,TNFSF12,NAV3,SORT1,TUBB4A,LURAP1L,OCA2,PLAT,AIFM1,ITGB1,GST…	172
Free Radical Scavenging	synthesis	synthesis of reactive oxygen species	3.23e-07	Increased	2.416	RAC2,MAP3K11,EEF1A2,IL6,SCARB1,CAV1,AHR,NFE2L3,CXCL8,PON2,DDIT4,SLC2A1,RRAS,DCN,RPL29,MLPH,STC1,PRSS23,RND3,PRKCD,S100B,CD14,CYR61,FTH1,APOE,S100A6,ITM2B,BNIP3,MYLK,MAP3K5,NGF,IDH1,HMOX1,PHB,CST3,ANXA1,PRKCA,PRNP,AIFM1,ITGB1,TXNIP,TNFRSF1A,NQO1,ERO1A,CYP1B1,APP,DHCR24,SPRY2,CDKN1A,TGFA,TAGLN,AFG3L2,PTGS2,DNM1L,IL11,PPARGC1A	56
Cancer, Cellular Development, Cellular Growth and Proliferation, Organismal Injury and Abnormalities, Tumor Morphology	proliferation	proliferation of cancer cells	3.3e-07		1.615	LOX,TFF3,S100A6,SNAI2,NR2F2,GDF15,TWIST1,POU3F2,IL6,NGF,VEGFA,ID1,FHL2,PEG10,JUN,THBS1,CST3,EZR,LZTS1,CAV1,CXCL1,IGFBP1,PLAT,PRKCA,CXCL8,IRF4,NDRG1,TXNIP,DCN,PLAUR,ERBB3,FOXM1,ID3,SKP2,KITLG,RCAN1,NR4A2,IRS1,PRKCD,TGFA,PTGS2,DKK1,CYR61,CDK2,CD151	45
Cellular Movement	cell movement	cell movement of tumor cells	3.33e-07	Increased	2.605	S100A6,CTGF,SNAI2,BDNF,IL6,VCAN,WISP2,VEGFA,TNC,ITGA3,THBS1,EZR,CAV1,IRS2,CEACAM1,PRKCA,ITGB1,CXCL8,PLAUR,ERBB3,FOXM1,CDH2,SPRY2,TGFA,ALCAM,PTGS2,SIRPA,IL11	28
Cancer, Gastrointestinal Disease, Organismal Injury and Abnormalities	oral squamous cell carcinoma	oral squamous cell carcinoma	3.35e-07			DCBLD2,CTGF,CTHRC1,TPM1,CD83,CTSH,EZR,RAB38,SCG5,SRGN,FLRT3,CXCL1,TUBB4A,PLOD2,CXCL8,TIMP3,MEGF10,DCN,ITGA6,IGFBP5,RHOJ,SCG2,RND3,MATN2,TAGLN,PTGS2,COL11A1	27
Cellular Movement	cell movement	cell movement of cancer cells	3.38e-07	Increased	2.372	CXCL8,S100A6,SNAI2,CTGF,BDNF,IL6,FOXM1,WISP2,VCAN,VEGFA,TNC,ITGA3,CDH2,THBS1,EZR,SPRY2,TGFA,CAV1,ALCAM,IRS2,SIRPA,CEACAM1,IL11,PRKCA	24
Embryonic Development, Hair and Skin Development and Function, Organ Development, Organismal Development, Tissue Development	formation	formation of skin	3.76e-07		0.647	RUNX1,FLNB,CTGF,RDH10,NME2,POU3F2,PSEN2,IL6,MAP3K5,AURKB,CDH11,VCAN,VEGFA,COL5A1,ID1,ITGA3,ARRDC3,GBA,TNFSF12,ANXA1,ERRFI1,PLOD3,ITGB1,RIPK4,TFAP2C,COL5A2,TXNIP,ITGA6,IGFBP5,FOXM1,PLOD1,MAFF,SH3PXD2A,EMP1,CTSL,RND3,DHCR24,CDKN1A,TGFA,NFIB,PTGS2,DKK1,DCT,TNFRSF19,CDK2	45
Metabolic Disease, Neurological Disease, Psychological Disorders	central nervous system amyloidosis	central nervous system amyloidosis	3.81e-07		-1.162	HTR2B,CTGF,IL6,TGFBR2,VEGFA,CTSD,SRPK2,SCARB1,SCG5,CAV1,LSS,CXCL8,PON2,SLC2A1,DCN,OSBPL10,PAWR,STX2,EBP,PRKCD,S100B,SLC7A2,CD14,CDK2,MME,APOE,BDNF,ITM2B,SLC1A3,PSEN2,NGF,GLRX,SLC2A3,HMOX1,DHCR7,JUN,CST3,PTPRZ1,NAV3,ADRB2,PLAT,PRKCA,PRNP,AIFM1,TIMP3,MEGF10,MINOS1-NBL1/NBL1,PITPNC1,NQO1,G3BP1,GSTO1,TSHZ3,APP,SERPINE2,RCAN1,APLP2,DHCR24,TAGLN,PTGS2,DNM1L	60
Cellular Movement, Hematological System Development and Function, Immune Cell Trafficking, Inflammatory Response	cellular infiltration	cellular infiltration by macrophages	4e-07		0.77	RAC2,APOE,CTGF,EEF1A2,MAP3K5,TGFBR2,HMOX1,ARRB1,CES1,GBA,TNFSF12,ANXA1,CAV1,S100A10,ITGB1,TNFRSF21,TIMP3,NDRG1,NQO1,APP,STC1,PRKCD,S100B,PTGS2,CYR61	25
Cell Death and Survival	cell viability	cell viability of tumor cell lines	4.01e-07		1.922	LIG1,ANKS1B,CTGF,IGF2BP3,IL6,AURKB,BCL6,TGFBR2,CA9,VEGFA,SCG5,MAP3K7,CAV1,CXCL1,IRS2,RASA1,CXCL8,SLC2A1,CDK6,RHOJ,IGFBP5,IER3,ASAH1,STC1,CDH2,VKORC1,PRKCD,S100B,CHKA,TFPI,CDK2,FTH1,APOE,CARS,S100A6,SNAI2,BDNF,CHCHD6,GDF15,TWIST1,BNIP3,CTDSPL,IGFBP7,MAP3K5,NGF,PPAP2A,AKAP7,PTPRF,HMOX1,DUSP5,ARRB1,JUN,CARD10,PLK2,PTPRZ1,TUBB4A,AIFM1,PRNP,PRKCA,POLR1D,ITGB1,NDUFAF4,GSTM1,PMAIP1,TNFRSF1A,SVIL,PLAUR,E…	82
Organismal Injury and Abnormalities	bleeding	Bleeding	4.2e-07	Decreased	-3.234	CHRNA1,MYH9,TYRO3,NR2F2,IL6,TGFBR2,VEGFA,POR,LAMC1,MERTK,SCG5,ITGAV,HEY2,RASA1,TNFRSF21,RAB27A,IFNGR1,ANXA2,PLOD1,VKORC1,TRIM63,TFPI,CDK2,RHBDF1,RUNX1,ADM,LOX,APOE,BDNF,TWIST1,HEG1,PSEN2,ITGB8,IDH1,ID1,CST3,THBS1,PPAP2B,PLAT,HEY1,ADRB2,AXL,FOXM1,ID3,APP,ABCB4,LAMA4,E2F7,PTGS2,DNM1L,BIRC2	51
Developmental Disorder, Hereditary Disorder, Skeletal and Muscular Disorders	autosomal dominant Emery-Dreifuss muscular dystrophy	autosomal dominant Emery-Dreifuss muscular dystrophy	4.31e-07			PLOD2,LOX,COL5A2,SYNE2,TGFBI,CAV2,CSRP2,COL5A1,TGFBR2,CPQ,LTBP3,SDCBP,SERPINH1,TPM4	14
Cancer, Gastrointestinal Disease, Organismal Injury and Abnormalities	oral cancer	oral cancer	4.38e-07			DCBLD2,CTGF,CTHRC1,TPM1,CD83,IL6,TNC,CTSH,SCG5,EZR,RAB38,ANXA1,SRGN,FLRT3,CXCL1,TUBB4A,PLOD2,CXCL8,TIMP3,MEGF10,DCN,ITGA6,IGFBP5,RHOJ,SCG2,RND3,LAMA4,MATN2,TAGLN,COL11A1,PTGS2,HILPDA	32
Respiratory System Development and Function	development	respiratory system development	4.71e-07		1.154	APOE,LOX,MSC,CTGF,CAV2,RDH10,ATXN1,HEG1,PSEN2,CDH11,TGFBR2,LAMC1,VEGFA,ID1,DHCR7,ITGA3,ARRB1,TMEM38B,CTSH,THBS1,CAV1,ERRFI1,HEY2,NEDD4L,CITED2,AHR,PLOD3,ITGB1,TIMP3,DISP1,TNFRSF1A,ITGA6,IGFBP5,FOXM1,ASAH1,TSHZ3,mir-302,TRIM63,SPRY2,CDKN1A,DBNL,NFIB,PPARGC1A	43
Lipid Metabolism, Small Molecule Biochemistry, Vitamin and Mineral Metabolism	synthesis	synthesis of terpenoid	4.73e-07		-0.069	ADM,APOE,RDH10,BDNF,NR2F2,GDF15,IL6,IGFBP7,TNFRSF12A,NR2F1,POR,DHCR7,CES1,INSIG2,PHB,SCARB1,TNFSF12,DKK3,ALDH1A3,CAV1,LSS,AHR,CXCL8,CYP27A1,TNFRSF1A,ACOX2,ITGA6,CYP1B1,APP,SERPINE2,KITLG,STC1,PDSS1,EBP,NR4A2,DHCR24,PPARGC1A	37
Cardiovascular System Development and Function, Organ Development	function	function of heart	4.77e-07		1.676	ADM,APOE,HTR2B,BDNF,GDF15,IL6,MAP3K5,NGF,VEGFA,HMOX1,ARRB1,TMEM38B,CAV1,HEY2,FBXO32,NEDD4L,ADRB2,PLAT,PRKCA,TIMP3,LIMS2,SLC2A1,TXNIP,MITF,IER3,KITLG,LAMP2,TRIM63,LAMA4,DNM1L,PPARGC1A,BIRC2	32
Cellular Movement	chemotaxis	chemotaxis of cells	5.02e-07	Increased	3.794	RGS1,RAC2,TFF3,CTGF,IL6,VEGFA,TRAF3IP2,ITGAV,CAV1,CXCL1,PLXNB3,CEACAM1,CXCL8,PON2,ANGPTL2,ITGA6,ANXA2,CAPG,SCG2,PRKCD,S100B,RTN4,CYR61,SIRPA,CD151,LOX,APOE,KCNN4,SNAI2,BDNF,RLN2,MYLK,CXCL5,MAP3K5,NGF,GLRX,JUN,LYST,ARRB1,CST3,THBS1,ANXA1,CCL28,PTPRZ1,PRKCA,PRNP,ITGB1,TNFRSF1A,PLAUR,ERBB3,AXL,TNFRSF14,APP,KITLG,SERPINH1,CDKN1A,TGFA,TRPV2,PTGS2	59
Cardiovascular System Development and Function, Organ Development, Skeletal and Muscular System Development and Function	function	function of cardiac muscle	5.06e-07		1.534	ADM,APOE,BDNF,GDF15,MAP3K5,IL6,VEGFA,HMOX1,ARRB1,TMEM38B,CAV1,HEY2,FBXO32,NEDD4L,PRKCA,PLAT,ADRB2,TIMP3,LIMS2,TXNIP,IER3,LAMP2,TRIM63,LAMA4,DNM1L,PPARGC1A,BIRC2	27
Cardiovascular Disease, Hematological Disease	thrombosis	Thrombosis	5.07e-07		-1.102	APOE,CTGF,GDF15,TYRO3,QPRT,IL6,E2F3,VEGFA,HMOX1,CTSD,MERTK,THBS1,AHR,ADRB2,PLAT,TNFRSF1A,ANXA2,AXL,APP,SERPINE2,VKORC1,TRIM63,NT5E,PTGS2,TFPI,RHBDF1	26
Organismal Injury and Abnormalities	fibrosis	Fibrosis	5.11e-07		-1.383	CTGF,CAV2,TPM1,IL6,BCL6,TGFBR2,VEGFA,TRAF3IP2,PNKD,CAV1,HEY2,AHR,DCN,DACT3,IFNGR1,SKP2,STC1,mir-302,CYP4B1,CDK2,HILPDA,CD151,RUNX1,LOX,APOE,KCNN4,PSEN2,MAP3K5,CDH11,IDH1,ID1,HMOX1,JUN,PHB,THBS1,HMGCS1,ADRB2,IL11RA,PLAT,ITGB1,MBNL2,PLOD2,TIMP3,LIMS2,TNFRSF1A,IFNGR2,PLAUR,FOXM1,ABCB4,LAMA4,NT5E,IMPDH1,TGFA,GLMP,TSC22D1,PTGS2,SGCD,IL11	58
Cardiovascular System Development and Function, Cell-To-Cell Signaling and Interaction	binding	binding of endothelial cells	5.41e-07		1.436	ITGB1,TIMP3,CXCL8,DCN,ITGA6,PLAUR,ANXA2,IL6,AXL,APP,KITLG,VEGFA,ITGA3,CDH2,JUN,NT5E,SLC7A5,S100A10,CD151	19
Cancer, Cell Death and Survival, Organismal Injury and Abnormalities, Tumor Morphology	apoptosis	apoptosis of tumor cells	5.51e-07		0.567	RUNX1,SNAI2,GDF15,TPM1,IL6,NGF,CDH11,TGFBR2,VEGFA,FHL2,JUN,TNFSF12,ANXA1,ITGAV,CAV1,SEMA3B,CEACAM1,AIFM1,TNFRSF21,BIRC7,PMAIP1,IRF4,PON2,NDRG1,CDK6,PLAUR,PAWR,ANXA2,TNFRSF14,NR4A2,RND3,PRKCD,SPRY2,CDKN1A,RTN4,TSC22D1,CDK2	37
Tissue Development	development	development of connective tissue	5.52e-07	Increased	2.57	ADM,RUNX1,LOX,GNPDA1,SNAI2,CTGF,HEG1,TWIST1,IL6,ITGB8,BCL6,BPGM,VCAN,TGFBR2,TANK,IL7R,VEGFA,SATB2,FHL2,JUN,CST3,TNFSF12,CAV1,CITED2,AHR,HEY1,CXCL8,ENPP1,TXNIP,TNFRSF1A,MITF,IFNGR1,ANXA2,CYP1B1,SH3PXD2A,KITLG,DHCR24,CDKN1A,COL11A1,PTGS2,DKK1,CYR61,SIRPA,IL11,PPARGC1A	45
Embryonic Development, Organismal Development	development	development of head	5.74e-07		0.909	RDH10,ATXN1,TYRO3,MAF,POU3F2,IL6,POR,VEGFA,LAMC1,SATB2,GNPTAB,ITGA3,MERTK,EZR,PLCB1,ATF4,IRS2,PLXNB2,HEY2,IGFBP1,HES6,CTNS,DDIT4,RRAS,MITF,ITGA6,SMARCA1,CDH2,APOE,MSC,SNAI2,BDNF,PSMB10,SEMA6A,TWIST1,SLC1A3,CTHRC1,PSEN2,IGFBP7,COL5A1,ID1,INSIG2,SCHIP1,CST3,ALDH1A3,SLC6A17,ADAM19,RENBP,SORT1,IL11RA,HEY1,ITGB1,TNFRSF1A,AXL,ID3,CYP1B1,APP,IGSF3,NR4A2,SPRY2,CDKN1A,GPR143,TNIK,MAP1B,NR2F2,TGFBR2,NR2F1,…	98
Cancer, Cell Death and Survival, Organismal Injury and Abnormalities, Tumor Morphology	cell death	cell death of cancer cells	6.08e-07		1.747	RUNX1,BDNF,GDF15,TWIST1,IL6,NGF,CA9,VEGFA,HMOX1,FHL2,JUN,TNFSF12,ANXA1,ITGAV,SEMA3B,AIFM1,PRNP,CXCL8,PMAIP1,IRF4,NDRG1,MITF,APAF1,CDK6,PAWR,TNFRSF14,APP,KITLG,STC1,NR4A2,RND3,PRKCD,SPRY2,CDKN1A,RTN4,TSC22D1,PTGS2,CYR61	38
Cell Death and Survival	apoptosis	apoptosis of prostate cancer cell lines	6.18e-07		-0.555	MME,GDF15,TWIST1,IL6,IGFBP7,NGF,GLIPR1,ID1,JUN,DKK3,MAP3K7,CAV1,IGFBP1,PRKCA,ITGB1,PMAIP1,NDRG1,APAF1,PLAUR,IGFBP5,PAWR,PRKCD,TGFA,ALCAM,SH3RF1,PTGS2,BIRC2	27
Cell-To-Cell Signaling and Interaction	binding	binding of cells	6.22e-07	Increased	2.277	MYH9,IL6,SDC4,VEGFA,ITGA3,FHL2,SCARB1,ITGAV,CAV1,PLCB1,SLC7A5,CXCL1,RASA1,CEACAM1,S100A10,CXCL8,DCN,ITGA6,IGFBP5,ANXA2,IFNGR1,SLC3A2,CDH2,CD14,ALCAM,CYR61,TFPI,CD151,LOX,APOE,CD83,PTPRF,TNFRSF12A,TNC,JUN,THBS1,CCL28,SORT1,SEMA3B,PRKCA,PRNP,ITGB1,TIMP3,NPPC,PLAUR,ERBB3,AXL,APP,KITLG,LY96,LAMA4,NT5E,TGFA,TRPV2,DKK1	55
Cancer, Organismal Injury and Abnormalities	serous neoplasm	serous neoplasm	6.39e-07			LIG1,PRUNE2,HTR2B,HIST1H2BD,EEF1A2,MAF,IGF2BP3,SERPINB8,SEL1L3,ACP5,IL6,RNASE4,TGFBR2,ITGA3,SLC7A5,ACTG2,PDZRN3,TSPAN31,CLASP1,NFE2L3,CXCL8,RRAS,CTNNAL1,ANXA2,IGFBP5,CREB5,MYOF,PAPSS2,SCG2,MATN2,TCN1,SMTN,APOE,EVI5,MYLK,ITGB8,E2F3,PPAP2A,CDH11,SLC16A3,SOCS2,NAV3,SORT1,LPP,GOT2,VARS,ADRB2,AIFM1,TIMP3,PMAIP1,RGS2,ENPP1,TXNIP,PAEP,GPRC5A,MOXD1,PLAUR,ERBB3,FOXM1,TSHZ3,ADGRG1,KIAA0355,LAMA4,CDKN1A,TGF…	68
Cancer, Organismal Injury and Abnormalities, Reproductive System Disease	invasive breast carcinoma	invasive breast carcinoma	6.66e-07			ITGB1,CXCL8,MYH9,CDK6,MYLK,TPM1,ACP5,IER3,ADAMTS9,PTPRF,VEGFA,TNC,ARRB1,FHL2,SCHIP1,TNFSF12,ANXA1,LIMA1,CDKN1A,TAGLN,TGFA,CYR61	22
Lipid Metabolism, Small Molecule Biochemistry	metabolism	fatty acid metabolism	6.88e-07		1.222	CAV2,IL6,TMEM30A,NCEH1,VEGFA,POR,ITGA3,SCARB1,ECI2,ITGAV,CAV1,CXCL1,LSS,CXCL8,MITF,MLANA,SLC38A2,ASAH1,ELOVL6,PRKCD,CHKA,CD14,ST3GAL5,SLC6A12,ABCD1,APOE,KCNN4,BDNF,ABCC2,GDF15,SLC1A3,CD83,IGFBP7,NGF,ACOT7,HMOX1,CES1,INSIG2,GBA,ANXA1,ACSL4,AGK,GOT2,PRNP,PLSCR1,PRKCA,CYP27A1,TNFRSF1A,PITPNC1,NQO1,SNTB1,CERK,CYP1B1,APP,CADM1,KITLG,ST8SIA5,B4GALT6,ACADVL,ABCB4,TGFA,SLC27A3,PTGS2,HRASLS,PPARGC1A	65
Cardiovascular System Development and Function	morphology	morphology of vessel	7.12e-07			ADM,DCBLD2,APOE,LOX,NR2F2,TYRO3,IL6,ITGB8,VEGFA,COL5A1,HMOX1,ITGA3,ANGPTL4,JUN,TRAF3IP2,SCARB1,MERTK,THBS1,CST3,DDAH1,ITGAV,HEY2,RASA1,CITED2,AHR,HEY1,TIMP3,ENPP1,TNFRSF1A,AXL,FOXM1,PLOD1,APP,ABCB4,LAMA4,SERPINH1,E2F7,TFPI,CD151	39
Cell Cycle	interphase	interphase	7.31e-07		0.331	MAP3K11,DDIAS,IL6,SUN2,TGFBR2,MIA,VEGFA,SRPK2,BRSK1,PRKCDBP,ITGAV,CAV1,PLCB1,FOXN3,AHR,CDC25A,NDRG1,DCN,CABLES1,BTG1,CDK6,ANXA2,IGFBP5,IER3,SKP2,SMARCA1,mir-302,PRKCD,IRS1,CHKA,MXD4,CYR61,CDK2,PMEPA1,RUNX1,APOE,GADD45B,GDF15,PSEN2,IGFBP7,MAP3K5,NGF,E2F3,IDH1,ID1,HMOX1,ARRB1,JUN,PLK2,LZTS1,AGK,PRNP,PLSCR1,PRKCA,ITGB1,TXNIP,PLAUR,ERBB3,AXL,FOXM1,ID3,CYP1B1,TNFRSF14,APP,KITLG,SPRY2,CDKN1A,TGFA,PTGS2…	70
Cellular Development, Cellular Growth and Proliferation, Embryonic Development, Organ Development, Organismal Development, Skeletal and Muscular System Development and Function, Tissue Development	myogenesis	myogenesis of myotube	7.56e-07		1.765	ITGB1,RRAS,ERBB3,MAP3K5,MYOF,TNFRSF12A,FHL2,TNFSF12,SPRY2,S100B,CDKN1A,MAP3K7,SOCS2	13
Cellular Movement	chemotaxis	chemotaxis	7.71e-07	Increased	3.959	RGS1,RAC2,TFF3,CTGF,IL6,VEGFA,TRAF3IP2,ITGAV,CAV1,CXCL1,PLXNB3,CEACAM1,CXCL8,PON2,ANGPTL2,ITGA6,ANXA2,CAPG,SCG2,PRKCD,S100B,RTN4,CYR61,SIRPA,CD151,LOX,APOE,KCNN4,SNAI2,BDNF,RLN2,MYLK,CXCL5,MAP3K5,NGF,GLRX,JUN,LYST,ARRB1,CST3,THBS1,ANXA1,CCL28,PTPRZ1,SEMA3B,PRKCA,PRNP,ITGB1,TNFRSF1A,PLAUR,ERBB3,AXL,TNFRSF14,APP,KITLG,SERPINH1,CDKN1A,TGFA,TRPV2,PTGS2	60
Cell Morphology, Cellular Development, Nervous System Development and Function, Tissue Development	morphogenesis	morphogenesis of neurons	7.83e-07	Increased	2.28	TNIK,GAS7,CHRNA1,DPYSL4,ATXN1,MAP1B,ZSWIM6,IL6,RAPH1,LAMC1,ITGA3,EZR,BRSK1,LAMB1,CAV1,IL1RAP,TNFRSF21,RAB13,CDH2,SLITRK6,MATN2,S100B,RTN4,CYR61,APOE,EIF4EBP2,NLGN1,BDNF,PRSS12,SLC1A3,CSRP1,PSEN2,NGF,PTPRF,ID1,KLF9,TNC,LZTS1,PTPRZ1,PRNP,PLAT,ITGB1,MINOS1-NBL1/NBL1,ADAP1,APP,CDKN1A,DBNL,SPR,PTGS2,DNM1L	50
Cellular Development, Cellular Growth and Proliferation, Connective Tissue Development and Function	proliferation	proliferation of fibroblast cell lines	7.83e-07		-0.168	LIG1,MAP3K11,TPM1,SDC4,IL6,MIA,CTSD,MERTK,CAV1,CXCL1,IGFBP1,AHR,CEACAM1,MITF,CDK6,BTG1,IER3,SKP2,SLC3A2,PRKCD,IRS1,SIRPA,RUNX1,LOX,S100A6,GADD45B,NGF,E2F3,VCAN,ID1,HMOX1,TNC,JUN,ARRB1,THBS1,LZTS1,ERRFI1,PRKCA,PLSCR1,ITGB1,TXNIP,PLAUR,ERO1A,ERBB3,SERTAD1,FOXM1,E2F7,CDKN1A,NREP,HRASLS	50
Metabolic Disease, Neurological Disease, Psychological Disorders	Alzheimer's disease	Alzheimer's disease	7.91e-07		-1.808	HTR2B,CTGF,IL6,TGFBR2,VEGFA,CTSD,SRPK2,SCARB1,SCG5,CAV1,LSS,CXCL8,PON2,SLC2A1,DCN,OSBPL10,PAWR,STX2,EBP,PRKCD,S100B,SLC7A2,CD14,CDK2,MME,APOE,BDNF,SLC1A3,PSEN2,NGF,GLRX,SLC2A3,HMOX1,DHCR7,JUN,CST3,PTPRZ1,NAV3,ADRB2,PRKCA,PRNP,AIFM1,PLAT,TIMP3,MEGF10,MINOS1-NBL1/NBL1,PITPNC1,NQO1,G3BP1,GSTO1,TSHZ3,APP,SERPINE2,RCAN1,APLP2,DHCR24,TAGLN,PTGS2,DNM1L	59
Embryonic Development, Organ Development, Organismal Development, Skeletal and Muscular System Development and Function, Tissue Development	formation	formation of muscle	7.97e-07	Increased	2.284	LOX,FLNB,MSC,MYH9,MYL6,BDNF,NR2F2,TWIST1,MYLK,TPM1,IL6,MAP3K5,TNFRSF12A,TGFBR2,VEGFA,FHL2,JUN,SCHIP1,THBS1,TNFSF12,ANXA1,MAP3K7,CAV1,SOCS2,PLCB1,AHR,HEY1,ITGB1,DISP1,RGS2,MEGF10,RRAS,SVIL,ERBB3,IGFBP5,MYOF,TSHZ3,SPRY2,S100B,CDKN1A,COL11A1,AFG3L2,SMTN,SGCD,FHOD3,PPARGC1A,CAPN3	47
Cellular Development, Tissue Development	differentiation	differentiation of epithelial tissue	8.27e-07		0.5	RDH10,NME2,IL6,MAP3K5,AURKB,NR2F1,VEGFA,ID1,CES1,TNFSF12,ANXA1,HPS4,CAV1,ERRFI1,OCA2,RIPK4,ITGB1,RAB27A,TXNIP,TNFRSF1A,MITF,DCN,BTG1,ITGA6,FZD9,STX2,ADAMTS9,FOXM1,ID3,MAFF,SH3PXD2A,MLPH,KITLG,TYRP1,RRAS2,RND3,E2F7,CDKN1A,TAGLN,TGFA,NFIB,PTGS2,CDK2,TAGLN2	44
Cellular Movement	homing	homing of cells	9.1e-07	Increased	3.676	RGS1,RAC2,TFF3,CTGF,IL6,VEGFA,TRAF3IP2,ITGAV,CAV1,CXCL1,PLXNB3,CEACAM1,CXCL8,PON2,ANGPTL2,ITGA6,ANXA2,CAPG,SCG2,PRKCD,S100B,RTN4,CYR61,SIRPA,CD151,RUNX1,LOX,APOE,KCNN4,SNAI2,BDNF,RLN2,MYLK,CXCL5,MAP3K5,NGF,GLRX,JUN,LYST,ARRB1,CST3,THBS1,ANXA1,CCL28,PTPRZ1,PRKCA,PRNP,ITGB1,TNFRSF1A,NQO1,PLAUR,ERBB3,AXL,TNFRSF14,APP,KITLG,SERPINH1,CDKN1A,TGFA,TRPV2,PTGS2	61
Neurological Disease, Psychological Disorders	tauopathy	tauopathy	9.1e-07		-1.808	HTR2B,CTGF,IL6,TGFBR2,VEGFA,CTSD,SRPK2,SCARB1,SCG5,CAV1,LSS,CXCL8,PON2,SLC2A1,DCN,OSBPL10,PAWR,STX2,EBP,PRKCD,S100B,SLC7A2,CD14,CDK2,MME,APOE,BDNF,SLC1A3,PSEN2,NGF,GLRX,SLC2A3,HMOX1,DHCR7,JUN,CST3,PTPRZ1,NAV3,TUBB4A,ADRB2,PLAT,PRKCA,PRNP,AIFM1,TIMP3,MEGF10,MINOS1-NBL1/NBL1,PITPNC1,NQO1,G3BP1,GSTO1,TSHZ3,APP,SERPINE2,RCAN1,APLP2,NR4A2,DHCR24,TAGLN,PTGS2,DNM1L	61
Lipid Metabolism, Small Molecule Biochemistry, Vitamin and Mineral Metabolism	synthesis	synthesis of steroid	9.73e-07		-0.67	ADM,APOE,BDNF,GDF15,NR2F2,IL6,IGFBP7,TNFRSF12A,NR2F1,POR,DHCR7,CES1,INSIG2,SCARB1,PHB,TNFSF12,DKK3,CAV1,LSS,AHR,CXCL8,CYP27A1,TNFRSF1A,ACOX2,ITGA6,CYP1B1,APP,SERPINE2,KITLG,STC1,EBP,NR4A2,DHCR24,PPARGC1A	34
Cancer, Organismal Injury and Abnormalities	metastatic solid tumor	metastatic solid tumor	1.09e-06		0.6	TNIK,CTGF,NR2F2,SEL1L3,GYG2,IL6,ACP5,POR,VEGFA,NR2F1,CAV1,PDZRN3,CXCL8,NDRG1,MITF,ANGPTL2,IGFBP5,CAPG,PAPSS2,MLPH,CDH2,IRS1,MAP4K5,TFPI,MME,MSC,GDF15,TWIST1,IGFBP7,E2F3,GLRX,HMOX1,SLC16A3,THBS1,PPAP2B,TUBB4A,PRNP,PLAT,PLOD2,TIMP3,PAEP,PLAUR,AXL,PLSCR4,EMP1,NT5E,EFEMP1,DKK1,PTGS2	49
Cancer, Endocrine System Disorders, Organismal Injury and Abnormalities, Reproductive System Disease	gonadal tumor	gonadal tumor	1.11e-06		0.896	LIG1,PRUNE2,TFF3,CTGF,HIST1H2BD,EEF1A2,IGF2BP3,TPM1,ACP5,IL6,WISP2,VEGFA,POR,TGFBR2,CXCL1,IGFBP1,PDZRN3,TPM4,TSPAN31,CLASP1,NFE2L3,RIPK4,CXCL8,RRAS,CTNNAL1,RDX,PAWR,IFNGR1,SIPA1L2,CREB5,ADAMTS9,MYOF,SSRP1,PAPSS2,SCG2,STC1,ALCAM,TCN1,CYR61,ANG,CDK2,RUNX1,APOE,HRK,EVI5,GDF15,CTDSPL,KAZN,E2F3,PPAP2A,VCAN,STOM,SLC16A3,JUN,THBS1,NAV3,SORT1,TUBB4A,GOT2,VARS,OCA2,ADRB2,AIFM1,PMEL,TIMP3,GSTM1,TXNIP,PAEP,…	85
Skeletal and Muscular System Development and Function	quantity	quantity of muscle	1.12e-06		-0.246	TIMP3,APOE,MSC,MYH9,HTR2B,CAV2,PRSS12,CDK6,MYOF,FOXM1,CDH11,APP,VEGFA,RCAN1,JUN,TMEM38B,CDKN1A,HEY2,CDK2,HEY1,PPARGC1A	21
Cardiovascular System Development and Function, Cell-To-Cell Signaling and Interaction	adhesion	adhesion of endothelial cells	1.14e-06		1.907	ITGB1,CXCL8,TGFBI,NLGN1,GDF15,ITGA6,PLAUR,IGFBP7,AXL,TGFBR2,NEU1,VEGFA,RCAN1,CDH2,THBS1,NT5E,TNFSF12,PPAP2B,MYADM,ALCAM,CYR61,CD151,PRKCA	23
Cancer, Organismal Injury and Abnormalities, Reproductive System Disease	tumorigenesis	tumorigenesis of gonad	1.15e-06		1.387	LIG1,PRUNE2,TFF3,CTGF,HIST1H2BD,EEF1A2,IGF2BP3,TPM1,ACP5,IL6,WISP2,VEGFA,POR,TGFBR2,CXCL1,IGFBP1,PDZRN3,TPM4,TSPAN31,CLASP1,NFE2L3,RIPK4,CXCL8,RRAS,CTNNAL1,RDX,PAWR,IFNGR1,SIPA1L2,CREB5,ADAMTS9,MYOF,SSRP1,PAPSS2,SCG2,STC1,ALCAM,TCN1,CYR61,ANG,CDK2,RUNX1,APOE,HRK,EVI5,GDF15,CTDSPL,KAZN,E2F3,PPAP2A,VCAN,STOM,SLC16A3,JUN,THBS1,NAV3,SORT1,TUBB4A,GOT2,VARS,OCA2,ADRB2,AIFM1,PMEL,TIMP3,GSTM1,TXNIP,PAEP,…	84
Cell Cycle	mitogenesis	mitogenesis	1.17e-06	Increased	2.738	ADM,APOE,IL6,NGF,PTPRF,VEGFA,IL7R,TNC,ARRB1,THBS1,IRS2,AHR,CEACAM1,PRKCA,ANGPTL2,IGFBP5,ERBB3,AXL,KITLG,SPRY2,IRS1,TGFA,PTGS2,CYR61,IL11	25
Organ Morphology	morphology	morphology of skin	1.18e-06			LOX,APOE,MAP3K11,SNAI2,BDNF,PSEN2,E2F3,TGFBR2,COL5A1,VEGFA,ITGA3,GBA,ITPKB,THBS1,SCG5,RAB38,ATF4,ERRFI1,IL1RAP,AHR,RIPK4,ITGB1,TIMP3,COL5A2,SYNE2,DCN,APAF1,ITGA6,MLANA,KITLG,LAMP2,CDKN1A,TGFA,DBNL,EFEMP1	35
Cellular Movement	invasion	invasion of prostate cancer cell lines	1.19e-06		0.525	CXCL8,NDRG1,GDF15,PLAUR,ERBB3,AXL,CDH11,SERPINE2,HMOX1,NR4A2,CTSH,PRKCD,FSCN1,SPRY2,EZR,LIMA1,CAV1,PTPRZ1	18
Cellular Movement	homing	homing	1.23e-06	Increased	3.843	RGS1,RAC2,TFF3,CTGF,IL6,VEGFA,TRAF3IP2,ITGAV,CAV1,CXCL1,PLXNB3,CEACAM1,CXCL8,PON2,ANGPTL2,ITGA6,CAPG,ANXA2,SCG2,PRKCD,S100B,RTN4,CYR61,SIRPA,CD151,RUNX1,LOX,APOE,KCNN4,SNAI2,BDNF,RLN2,MYLK,CXCL5,MAP3K5,NGF,GLRX,JUN,LYST,ARRB1,CST3,THBS1,ANXA1,CCL28,PTPRZ1,SEMA3B,PRKCA,PRNP,ITGB1,TNFRSF1A,NQO1,PLAUR,ERBB3,AXL,TNFRSF14,APP,KITLG,SERPINH1,CDKN1A,TGFA,TRPV2,PTGS2	62
Neurological Disease	degeneration	degeneration of central nervous system	1.26e-06	Increased	2.125	MME,BDNF,ATXN1,SLC1A3,TDRD7,IL6,NGF,APP,LAMC1,GNPTAB,JUN,GBA,CAV1,CLCN7,AFG3L2,PTGS2,DNM1L,PLAT,AIFM1,PRNP,PPARGC1A	21
Cell Death and Survival	necrosis	necrosis of brain cancer cell lines	1.27e-06		0.821	TNFRSF1A,MITF,ANXA2,CERK,NGF,APP,VEGFA,JUN,DHCR24,MERTK,NT5E,TNFSF12,PRKCD,ATF4,PTGS2,DKK1,SIRPA,FTH1,PRNP,BIRC2,PMEPA1,CDC25A,PRKCA	23
Cell Death and Survival	cell death	cell death of neuroglia	1.29e-06		0.379	TNFRSF21,ITGB1,CXCL8,TNFRSF1A,BDNF,BTG1,GPM6B,NGF,SERPINE2,APP,VEGFA,JUN,LAMA4,PRKCD,PTPRZ1,PTGS2,DNM1L,PLAT,IL11,PRKCA	20
Cell Death and Survival	cell death	cell death of cerebral cortex cells	1.32e-06		0.949	APOE,MAP3K11,BDNF,MAP1B,HYOU1,MAP3K5,NGF,E2F3,VEGFA,CTSD,SRPK2,JUN,GBA,CXCL1,PLAT,CDC25A,PRNP,CXCL8,SLC2A1,TNFRSF1A,APAF1,CDK6,PAWR,APP,SH3PXD2A,CDKN1A,TGFA,DKK1,PTGS2,CDK2,PPARGC1A	31
Cancer, Organismal Injury and Abnormalities	solid tumor	advanced stage solid tumor	1.4e-06		0.6	TNIK,CTGF,NR2F2,SEL1L3,GYG2,ACP5,IL6,POR,VEGFA,NR2F1,CAV1,PDZRN3,CXCL8,NDRG1,RRAS,MITF,CTNNAL1,ANGPTL2,IGFBP5,CAPG,PAPSS2,MLPH,CDH2,IRS1,MAP4K5,TFPI,MME,MSC,GDF15,TWIST1,IGFBP7,E2F3,PPAP2A,GLRX,VCAN,HMOX1,SLC16A3,THBS1,PPAP2B,SORT1,TUBB4A,PLAT,PRNP,PLOD2,TIMP3,TXNIP,PAEP,PLAUR,AXL,PLSCR4,EMP1,NT5E,SEMA3C,EFEMP1,DKK1,PTGS2	56
Reproductive System Development and Function	fertility	fertility	1.4e-06	Increased	3.065	ADM,ABCD1,SNAI2,HTR2B,NLGN1,NR2F2,TYRO3,MAP1B,IL6,BCL6,KLF9,SCARB1,MERTK,THBS1,CST3,CAV1,ATF4,ACSL4,IRS2,AHR,PLAT,IL11RA,PRNP,ITGB1,TNFAIP6,DCN,CABLES1,CDK6,APAF1,IGFBP5,AXL,APP,CADM1,KITLG,STC1,RCAN1,APLP2,ABCB4,ZP1,PTGS2,EFEMP1,ATP2B4,IL11	43
Cellular Development, Cellular Growth and Proliferation, Digestive System Development and Function, Hepatic System Development and Function, Organ Development, Tissue Development	proliferation	proliferation of hepatocytes	1.42e-06		0.216	SLC20A1,TNFRSF1A,IFNGR1,IL6,FOXM1,TNFRSF12A,SKP2,TGFBR2,KITLG,VEGFA,JUN,ABCB4,THBS1,TNFSF12,CDKN1A,TGFA,CAV1,SLC7A5,IGFBP1,CDK2,CITED2,CEACAM1,AHR	23
Cellular Compromise, Organismal Injury and Abnormalities	atrophy	atrophy of cells	1.47e-06		-0.153	BDNF,ATXN1,PSEN2,NGF,APP,SERPINE2,IL7R,VEGFA,ID1,TRIM63,FBXO32,PPARGC1A,PRNP	13
Dermatological Diseases and Conditions, Inflammatory Disease, Skeletal and Muscular Disorders	juvenile dermatomyositis	juvenile dermatomyositis	1.47e-06			PLOD2,LOX,COL5A2,TGFBI,CAV2,CSRP2,COL5A1,TGFBR2,CPQ,LTBP3,SDCBP,SERPINH1,TPM4	13
Cardiovascular System Development and Function, Organ Morphology, Organismal Development	morphology	morphology of heart ventricle	1.48e-06			ADM,APOE,KCNN4,HTR2B,NR2F2,ITGB8,IL6,BCL6,POR,HMOX1,THBS1,CAV1,ADAM19,HEY2,CITED2,PRKCA,HEY1,CKMT2,TIMP3,DHRS3,TXNIP,ERBB3,LAMA4,CDKN1A,SMTN,SGCD,PPARGC1A	27
Cellular Compromise, Neurological Disease, Organismal Injury and Abnormalities	atrophy	atrophy of neurons	1.54e-06		0.067	BDNF,ATXN1,PSEN2,NGF,PRNP,SERPINE2,PPARGC1A,APP	8
Cellular Movement	migration	migration of connective tissue cells	1.69e-06	Increased	2.173	FLNB,RAC2,APOE,CTGF,EEF1A2,ITGB1BP1,TWIST1,FRMD6,SDC4,IL6,TMEM30A,TGFBR2,SCHIP1,THBS1,CAV1,LPP,AHR,ITGB1,SYNE2,PLAUR,RND3,PRKCD,CDKN1A,LIMA1,ZYX,CYR61	26
Cell Death and Survival	cell death	cell death of brain cells	1.7e-06		0.979	APOE,MAP3K11,BDNF,ATXN1,MAP1B,HYOU1,MAP3K5,NGF,E2F3,GLRX,VEGFA,CTSD,SRPK2,JUN,GBA,CXCL1,PLAT,AIFM1,PRNP,CDC25A,CXCL8,SLC2A1,TNFRSF1A,APAF1,CDK6,PAWR,APP,SH3PXD2A,CDKN1A,TGFA,PTGS2,DKK1,DNM1L,CDK2,PPARGC1A	35
Cardiovascular System Development and Function, Organ Development, Organ Morphology, Skeletal and Muscular System Development and Function	contractility	contractility of cardiac muscle	1.71e-06		1.596	ADM,TIMP3,APOE,TXNIP,BDNF,IL6,IER3,VEGFA,HMOX1,LAMP2,ARRB1,TRIM63,LAMA4,CAV1,HEY2,FBXO32,NEDD4L,ADRB2,PLAT,BIRC2,PRKCA,PPARGC1A	22
Cardiovascular System Development and Function, Cell Morphology, Cellular Development, Organismal Development, Tissue Development	tubulation	tubulation of vascular endothelial cells	1.73e-06	Increased	2.073	CXCL8,SNAI2,TGFBI,RDX,RHOJ,AXL,ID3,APP,VEGFA,NEU1,ID1,MAP3K7,PTPRZ1,CXCL1,SEMA3B,CYR61	16
Developmental Disorder	hypertrophy	hypertrophy of tissue	1.73e-06		-0.541	FLNB,CTGF,HTR2B,BDNF,GDF15,IL6,MAP3K5,NGF,TGFBR2,VEGFA,DUSP5,FHL2,MAP3K7,CAV1,PLCB1,HEY2,FBXO32,AHR,ADRB2,PRKCA,RGS2,PDE9A,NPPC,APAF1,IER3,FOXM1,CYP1B1,STC1,EI24,ADGRG1,PTGS2,IL11,PPARGC1A	33
Organismal Development	morphology	morphology of head	1.75e-06			CTGF,RDH10,ITGB1BP1,MMP16,MAF,TYRO3,MAP1B,POU3F2,VEGFA,POR,TGFBR2,NR2F1,LAMC1,CKB,CTSD,SATB2,ITGA3,TRAF3IP2,MERTK,SCG5,BRSK1,CAV1,ATF4,PLXNB2,IRS2,HEY2,RASA1,RIPK4,DISP1,MITF,DCN,ITGA6,FZD9,CLN5,ADAMTS9,SLITRK6,SLC26A4,CLCN7,TFPI,CDK2,APOE,SNAI2,EIF4EBP2,BDNF,SLC1A3,TWIST1,PSEN2,ITGB8,PTPRF,MSRB3,ID1,DHCR7,JUN,THBS1,ALDH1A3,RENBP,SORT1,GMFB,ADRB2,HEY1,PLAT,PRNP,RGS2,DHRS3,COL5A2,TNFRSF1A,APAF1,PL…	88
Cellular Development, Cellular Growth and Proliferation	proliferation	proliferation of lung cancer cell lines	1.79e-06		0.402	LOX,PSEN2,ITGB8,MIA,ID1,HMOX1,DUSP5,JUN,ANXA1,MAP3K7,CAV1,FOXN3,ERRFI1,SEMA3B,S100A10,ITGB1,APAF1,PLAUR,FZD9,ANXA2,ERBB3,AXL,FOXM1,SKP2,SLC3A2,KITLG,EMP1,PRKCD,CDKN1A,NFIB,DKK1,PTGS2,CYR61,CDK2	34
Cell Death and Survival	cell death	cell death of motor neurons	1.8e-06		-0.553	TNFRSF21,RUNX1,TNFRSF1A,BDNF,PSEN2,ERBB3,PAWR,MAP3K5,NGF,TSHZ3,APP,SERPINE2,JUN,DNM1L	14
Developmental Disorder	dysgenesis	dysgenesis	1.81e-06	Decreased	-3.35	LIG1,HTR2B,CTGF,RDH10,ITGB1BP1,MMP16,NR2F2,MAP1B,BCL6,VEGFA,IL7R,LAMC1,SATB2,CTSD,ITGA3,SLC38A8,TCEB3,ITGAV,ATF4,HEY2,CRIM1,AHR,ITGA6,CDK6,IFNGR1,MAFF,CDK2,RHBDF1,RUNX1,LOX,APOE,CTHRC1,NGF,E2F3,PTPRF,CDH11,ID1,HMOX1,JUN,ARRB1,ALDH1A3,THBS1,CITED2,HEY1,SLC20A1,DHRS3,TGFBI,NQO1,ERBB3,RPS6KA5,FOXM1,ID3,CYP1B1,KITLG,LAMP2,WDR72,SPRY2,NFIB,PTGS2	59
Tissue Development	formation	formation of epithelial tissue	1.83e-06	Increased	2.418	ADM,ITGB1,CXCL8,CTGF,BDNF,PLAUR,ITGB8,SDC4,TGFBR2,LAMC1,VEGFA,LAMA4,PRKCD,LAMB1,ARHGAP24,PLOD3,CEACAM1,PRKCA	18
Cellular Movement, Skeletal and Muscular System Development and Function	migration	migration of vascular smooth muscle cells	1.83e-06	Increased	2.133	ADM,CXCL8,BDNF,NQO1,CDK6,PLAUR,IGFBP5,IL6,SDC4,CYP1B1,PTPRF,HMOX1,RCAN1,THBS1,CRIP2,RTN4,PTGS2,TFPI	18
Cardiovascular Disease	aortic disorder	aortic disorder	1.86e-06		1.371	ADM,LOX,APOE,MYLK,IL6,TGFBR2,VEGFA,HMOX1,CST3,ADAM19,HEY2,AHR,CITED2,CXCL8,TIMP3,RGS2,ENPP1,NPPC,PLAUR,IFNGR1,FOXM1,PLOD1,APP,RCAN1,CTSL,PTGS2	26
Cancer, Gastrointestinal Disease, Organismal Injury and Abnormalities	oral tumor	oral tumor	1.86e-06			DCBLD2,CTGF,ATXN1,CTHRC1,CD83,TPM1,IL6,TNC,LYST,CTSH,SCG5,ANXA1,EZR,RAB38,SRGN,FLRT3,CXCL1,PLXNB2,TUBB4A,PLOD2,CXCL8,TIMP3,MEGF10,TNFAIP6,DCN,ITGA6,RHOJ,IGFBP5,SCG2,NBPF10 (includes others),IGSF3,RND3,MATN2,LAMA4,TAGLN,COL11A1,PTGS2,HILPDA	38
Cellular Movement, Skeletal and Muscular System Development and Function	cell movement	cell movement of vascular smooth muscle cells	1.89e-06		1.946	ADM,CXCL8,BDNF,NQO1,CDK6,PLAUR,IGFBP5,IL6,SDC4,CYP1B1,PTPRF,WISP2,HMOX1,RCAN1,THBS1,CRIP2,RTN4,PTGS2,TFPI	19
Cancer, Endocrine System Disorders, Organismal Injury and Abnormalities, Reproductive System Disease	neoplasia	Ovarian Cancer and Tumors	2e-06		1.387	LIG1,TFF3,CTGF,HIST1H2BD,EEF1A2,IGF2BP3,TPM1,ACP5,IL6,WISP2,TGFBR2,VEGFA,POR,CXCL1,IGFBP1,TPM4,TSPAN31,CLASP1,NFE2L3,RIPK4,CXCL8,RRAS,CTNNAL1,RDX,PAWR,IFNGR1,SIPA1L2,CREB5,ADAMTS9,MYOF,SSRP1,PAPSS2,SCG2,STC1,ALCAM,TCN1,CYR61,ANG,CDK2,RUNX1,APOE,EVI5,GDF15,CTDSPL,E2F3,PPAP2A,VCAN,SLC16A3,JUN,THBS1,NAV3,SORT1,TUBB4A,GOT2,VARS,OCA2,ADRB2,AIFM1,PMEL,TIMP3,GSTM1,TXNIP,PAEP,IFNGR2,PLAUR,ERBB3,AXL,FOXM1…	79
Cell Morphology, Tissue Morphology	morphology	morphology of basement membrane	2e-06			LAMC1,VEGFA,ITGA3,CAV2,COL13A1,SERPINH1,ITGA6,TGFA,FLRT3,CD151	10
Cellular Movement	cell movement	cell movement of connective tissue cells	2.01e-06	Increased	2.689	FLNB,RAC2,APOE,CTGF,EEF1A2,ITGB1BP1,TWIST1,FRMD6,IL6,SDC4,TMEM30A,TGFBR2,JUN,SCHIP1,THBS1,EZR,CAV1,LPP,AHR,ITGB1,SYNE2,PLAUR,ERBB3,RND3,PRKCD,LIMA1,CDKN1A,TGFA,ZYX,CYR61	30
Cell Death and Survival	cell death	cell death of immune cells	2.09e-06		0.84	RAC2,AIM2,IL6,AURKB,BCL6,TGFBR2,VEGFA,NCEH1,IL7R,CTSD,TRAF3IP2,SCARB1,MERTK,ITPKB,EZR,CAV1,CXCL1,IRS2,RASA1,MVP,AHR,TNFRSF21,CXCL8,DDIT4,SLC2A1,RRAS,DCN,BTG1,IFNGR1,PAWR,IER3,ASAH1,PRKCD,IRS1,CD14,SIRPA,CDK2,FTH1,RUNX1,APOE,SNAI2,GADD45B,PSEN2,MAP3K5,NGF,HMOX1,JUN,ARRB1,THBS1,CST3,ANXA1,AIFM1,PRKCA,ITGB1,PMAIP1,IRF4,TNFRSF1A,PAEP,NQO1,PERP,APAF1,ID3,APP,KITLG,RCAN1,CDKN1A,IL11,BIRC2	68
Cellular Development	epithelial-mesenchymal transition	epithelial-mesenchymal transition	2.18e-06		0.549	CTGF,SNAI2,TWIST1,CXCL5,CDH11,IDH1,TGFBR2,VEGFA,ID1,PHB,CAV1,PTPRZ1,IRS2,HEY2,FAM101B,PRNP,HEY1,BANP,NDRG1,DACT3,ANGPTL2,PLAUR,ERBB3,FOXM1,LOXL3,IRS1,LIMA1,FTH1	28
Cancer, Organismal Injury and Abnormalities	breast or colorectal cancer	breast or colorectal cancer	2.21e-06		0.374	SEL1L3,FRMD6,IL6,POR,LAMC1,MERTK,PRKCDBP,PLXNB2,DDIT4,SLC2A1,SRPR,DACT3,NAGPA,ANGPTL2,ITGA6,ANXA2,IGFBP5,SMARCA1,SGIP1,ALCAM,RCN3,FTH1,FLNB,GADD45B,PEPD,ARRDC3,ARRB1,SCHIP1,CLDND1,PLOD2,YEATS2,FAM107B,LIG1,CBX5,WISP2,CTSD,TMEM45A,SLITRK2,CEACAM1,CXCL8,ACOX2,RDX,YPEL5,BAIAP2L2,TFPI,MOK,PHLDB2,TNC,DHCR7,SH3PXD2B,FAM167B,ZCCHC14,TIMP3,ARSJ,SNTB1,PLAUR,PYGB,FRMD4A,G3BP1,LOXL3,PDK3,CADM1,TAF6L,APLP2,R…	388
Organismal Development	abnormal morphology	abnormal morphology of head	2.23e-06			CTGF,RDH10,ITGB1BP1,MMP16,MAF,TYRO3,MAP1B,POU3F2,NR2F1,LAMC1,VEGFA,CKB,POR,CTSD,SATB2,ITGA3,TRAF3IP2,MERTK,SCG5,BRSK1,CAV1,ATF4,IRS2,PLXNB2,HEY2,RASA1,RIPK4,DISP1,DCN,ITGA6,FZD9,CLN5,ADAMTS9,SLITRK6,SLC26A4,CLCN7,TFPI,CDK2,APOE,SNAI2,EIF4EBP2,BDNF,SLC1A3,TWIST1,PSEN2,ITGB8,PTPRF,MSRB3,ID1,DHCR7,JUN,THBS1,ALDH1A3,SORT1,GMFB,ADRB2,HEY1,PLAT,PRNP,RGS2,DHRS3,COL5A2,TNFRSF1A,APAF1,PLAUR,RPS6KA5,ERBB3,…	84
Cardiovascular System Development and Function, Cellular Movement	movement	movement of vascular endothelial cells	2.25e-06	Increased	3.136	CNN2,ADM,LOX,FLNB,SNAI2,BDNF,SDC4,TGFBR2,VEGFA,NEU1,ID1,THBS1,MAP3K7,PTPRZ1,CXCL1,ITGB1,CXCL8,TGFBI,PAEP,ANXA2,ID3,RTN4,DKK1,PTGS2,CYR61,CD151	26
Cancer, Organismal Injury and Abnormalities, Tumor Morphology	invasion	invasion of tumor	2.25e-06		1.433	APOE,SNAI2,CTGF,GDF15,TWIST1,IL6,VCAN,TGFBR2,MIA,CA9,ID1,HMOX1,SATB2,THBS1,EZR,CAV1,CEACAM1,ITGB1,BIRC7,ITGA6,ZFYVE21,PLAUR,ANXA2,IGFBP5,FOXM1,CTSL,TGFA,TRPV2,ALCAM,CD14,PTGS2,CD151	32
Cell-To-Cell Signaling and Interaction, Hematological System Development and Function, Immune Cell Trafficking, Inflammatory Response	activation	activation of leukocytes	2.28e-06		1.951	MBP,TYRO3,MAF,IL6,TGFBR2,VEGFA,ITGA3,ITPKB,MERTK,CTSH,MAP3K7,ITGAV,CXCL1,AHR,CEACAM1,TNFRSF21,CXCL8,RAB27A,NDRG1,RAB33A,MLANA,ANXA2,OSTM1,CTSL,PRKCD,SLC7A2,CD14,CLCN7,SIRPA,RUNX1,APOE,KCNN4,BDNF,HYOU1,PSEN2,CD83,CXCL5,NGF,VCAN,TNFRSF12A,TNC,HMOX1,LYST,AHNAK,THBS1,CST3,TNFSF12,ANXA1,SOCS2,PLAT,PRNP,PLSCR1,PRKCA,ITGB1,PMEL,IRF4,TXNIP,TNFRSF1A,PAEP,CERK,AXL,APP,CADM1,KITLG,LY96,NT5E,IMPDH1,CDKN1A,DC…	71
Cellular Movement	cell movement	cell movement of neuroglia	2.28e-06		1.494	ITGB1,CTGF,BDNF,MYLK,IL6,VCAN,APP,VEGFA,TNC,RRAS2,GBA,MATN2,ITGAV,CAV1,CXCL1,TNFRSF19,PRNP	17
Cancer	transformation	cell transformation	2.28e-06		-0.637	TFF3,MAP3K11,TYRO3,MAF,IL6,AURKB,BCL6,TGFBR2,VEGFA,MERTK,CAV1,CXCL1,RASA1,CDC25A,DDIT4,MITF,ANGPTL2,CDK6,FZD9,PAWR,SLC3A2,SKP2,SDCBP,PRKCD,IRS1,CHKA,MXD4,CYR61,CDK2,SIRPA,FTH1,RUNX1,ADM,LOX,EIF4EBP2,WWTR1,NGF,CDCA7,JUN,STARD13,ERRFI1,LPP,HEY1,ITGB1,IRF4,ERBB3,FOXM1,AXL,RRAS2,CDKN1A,TGFA,DKK1	52
Cellular Function and Maintenance	engulfment	engulfment of cells	2.38e-06		1.002	CNN2,APOE,RAC2,MYH9,CUBN,MAP1B,TYRO3,CLIP3,HYOU1,IL6,GLRX,CLIP1,CKB,HMOX1,DNTTIP1,MERTK,SCARB1,THBS1,ANXA1,EZR,CAV1,MEX3B,ITGAV,NEDD4L,GULP1,PLSCR1,S100A10,PRKCA,M6PR,ITGB1,MEGF10,RAB27A,PLAUR,CAPG,CERK,AXL,APP,RRAS2,PRKCD,SGIP1,ATP6V0D1,TRPV2,TGFA,CD14,ZFYVE16,SIRPA,ATP6V1B2	47
Metabolic Disease	metabolism	abnormal metabolism	2.43e-06			M6PR,TNFRSF21,APOE,LOX,RNLS,TNFRSF1A,PPP1R3C,NQO1,IGFBP5,GBA,ACADVL,ABCB4,CST3,NT5E,DDAH1,CDKN1A,PTGS2,MAP4K5,TNFRSF19,AHR,ADRB2,S100A10,PRKCA	23
Organ Morphology, Skeletal and Muscular System Development and Function, Tissue Morphology	quantity	quantity of muscle cells	2.45e-06		-0.139	TIMP3,APOE,MYH9,HTR2B,CAV2,PRSS12,CDK6,MYOF,FOXM1,CDH11,APP,VEGFA,RCAN1,JUN,TMEM38B,CDKN1A,CDK2,HEY1,PPARGC1A	19
Cell Morphology, Cellular Assembly and Organization, Cellular Development, Cellular Function and Maintenance, Nervous System Development and Function, Tissue Development	morphogenesis	morphogenesis of neurites	2.51e-06	Increased	2.28	TNIK,GAS7,APOE,CHRNA1,EIF4EBP2,BDNF,NLGN1,ATXN1,DPYSL4,PRSS12,MAP1B,CSRP1,PSEN2,IL6,ZSWIM6,RAPH1,NGF,PTPRF,LAMC1,TNC,KLF9,ID1,ITGA3,BRSK1,EZR,LZTS1,CAV1,LAMB1,PTPRZ1,IL1RAP,PLAT,PRNP,TNFRSF21,ITGB1,MINOS1-NBL1/NBL1,ADAP1,RAB13,APP,SLITRK6,CDH2,MATN2,CDKN1A,S100B,RTN4,DBNL,PTGS2,CYR61,DNM1L	48
Respiratory System Development and Function	morphology	morphology of respiratory system	2.77e-06			LOX,APOE,CTGF,CAV2,RDH10,ITGB1BP1,MMP16,CLIP3,PSEN2,CDH11,LAMC1,VEGFA,ID1,SATB2,DHCR7,ITGA3,ARRB1,TMEM38B,THBS1,ALDH1A3,ADAM19,CAV1,ERRFI1,HEY2,NEDD4L,CITED2,RIPK4,TIMP3,APAF1,ITGA6,LTBP3,TRIM63,SPRY2,CDKN1A,DBNL,NFIB,DKK1,PPARGC1A	38
Lipid Metabolism, Molecular Transport, Small Molecule Biochemistry	concentration	concentration of cholesterol	2.82e-06		0.542	ADM,KDM3A,APOE,KIF13B,BDNF,EEF1A2,PSEN2,IL6,IDH1,NEU1,NCEH1,POR,DHCR7,CES1,ANGPTL4,JUN,SCARB1,CAV1,SEC24A,SORT1,IRS2,AHR,PRNP,GLA,CYP27A1,TXNIP,IFNGR1,GPM6B,APP,ABCB4,DHCR24,IRS1,CDKN1A,PTGS2,TFPI,ST3GAL5	36
Hereditary Disorder, Neurological Disease, Psychological Disorders, Skeletal and Muscular Disorders	Huntington's disease	Huntington's Disease	3.04e-06			CTGF,EEF1A2,IL6,SDC4,BCL6,CKB,ITPKB,MERTK,SUB1,LAMB1,SEC24A,PLCB1,FOXN3,CRIM1,NDRG1,CSRP2,ENO2,GYPC,IER3,VAMP2,MAFF,SCG2,CDH2,PDLIM7,NDUFS3,SMTN,ST3GAL5,KDM3A,APOE,BDNF,WWTR1,SLC1A3,KAZN,MAP3K5,NGF,ARMCX3,VCAN,HMOX1,DHCR7,DUSP5,STOM,JUN,DKK3,PLK2,SORT1,ADRB2,AIFM1,PLOD2,MBNL2,BANP,TNFRSF1A,RPS6KA5,NBEA,PLSCR4,ID3,P4HA1,RCAN1,LAMP2,NREP,ATP6V1B2,PPARGC1A,BIRC2	62
Cellular Movement, Nervous System Development and Function	migration	migration of neuroglia	3.12e-06		1.013	ITGB1,CTGF,BDNF,MYLK,VCAN,APP,VEGFA,TNC,RRAS2,MATN2,ITGAV,CXCL1,TNFRSF19,PRNP	14
Dermatological Diseases and Conditions	psoriasis	psoriasis	3.18e-06			RGS1,MBP,SERPINB8,IL6,POR,VEGFA,ITGA3,TRAF3IP2,RAB38,SUB1,CAV1,CXCL1,CXCL8,RAB27A,PON2,TNFAIP6,ITGA6,IFNGR1,ANXA2,CTSL,FSCN1,ATP6V0D1,TCN1,CDK2,ELL2,ADM,APOE,PSMB10,PPP1R3C,RARRES1,CXCL5,IGFBP7,RGS12,SPTSSA,ID1,HMOX1,TNC,JUN,GBA,PHB,ALDH1A3,ANXA1,HSPE1,IDH3A,GOT2,PRKCA,PLSCR1,PLAT,GSTM1,TIMP3,ATP1B1,TXNIP,IFNGR2,GPM6B,CYP1B1,NR4A2,TAGLN,TGFA,PTGS2,PTRF,KYNU	61
Cancer, Organismal Injury and Abnormalities	head and neck carcinoma	head and neck carcinoma	3.21e-06			TFF3,CTGF,HIST1H2BD,TPM1,IL6,TGFBR2,POR,CTSH,EZR,RAB38,SCG5,CXCL1,NFE2L3,CXCL8,SLC2A1,DCN,ITGA6,IGFBP5,RHOJ,SCG2,RND3,MATN2,TCN1,RUNX1,DCBLD2,GRAMD4,CTHRC1,CD83,E2F3,IDH1,TNC,THBS1,SRGN,NAV3,FLRT3,TUBB4A,ARHGEF2,GSTM1,PLOD2,TIMP3,MEGF10,TPCN2,AXL,CYP1B1,TSHZ3,LAMA4,CDKN1A,TAGLN,PTGS2,COL11A1	50
Skeletal and Muscular System Development and Function	size	size of muscle	3.23e-06		0.152	RGS2,HTR2B,CAV2,LIMS2,BDNF,GDF15,IL6,MYOF,KITLG,STC1,VEGFA,JUN,THBS1,TRIM63,CDKN1A,PLCB1,PTGS2,CDK2,ADRB2,HEY1,PRKCA	21
Embryonic Development, Organ Development, Organ Morphology, Organismal Development, Respiratory System Development and Function, Tissue Development	morphology	morphology of lung	3.25e-06			LOX,APOE,CTGF,CAV2,RDH10,PSEN2,CDH11,VEGFA,LAMC1,ID1,ITGA3,ARRB1,TMEM38B,THBS1,CAV1,ERRFI1,HEY2,NEDD4L,CITED2,TIMP3,ITGA6,TRIM63,CDKN1A,DBNL,NFIB,PPARGC1A	26
Cellular Movement, Hematological System Development and Function, Immune Cell Trafficking	cellular infiltration	cellular infiltration by leukocytes	3.31e-06	Increased	2.323	ADM,RAC2,APOE,CTGF,EEF1A2,HYOU1,MYLK,IL6,CXCL5,MAP3K5,TGFBR2,HMOX1,CES1,ARRB1,TRAF3IP2,GBA,THBS1,TNFSF12,ANXA1,CAV1,ADRB2,PLAT,IL11RA,S100A10,PRKCA,TNFRSF21,ITGB1,TIMP3,CXCL8,RAB27A,NDRG1,TNFRSF1A,DCN,NQO1,IFNGR1,APP,KITLG,STC1,ABCB4,NT5E,PRKCD,S100B,CD14,PTGS2,CYR61	45
Organismal Injury and Abnormalities, Renal and Urological Disease	failure	failure of kidney	3.35e-06	Decreased	-2.029	ADM,KCNN4,MYH9,VEGFA,LAMC1,HMOX1,GBA,PDE7B,PHB,THBS1,ADRB2,GSTM1,CXCL8,IRF4,ATP1B1,TNFRSF1A,TXNIP,DACT3,DCN,SKP2,STC1,IMPDH1,CDKN1A,PTGS2,TFPI,CYR61,CDK2,CD151	28
Cell Death and Survival	necrosis	necrosis of prostate cancer cell lines	3.35e-06		-0.485	MME,GDF15,TWIST1,IL6,IGFBP7,NGF,GLIPR1,ID1,JUN,DKK3,MAP3K7,CAV1,IGFBP1,AIFM1,PRKCA,ITGB1,PMAIP1,NDRG1,APAF1,PLAUR,IGFBP5,PAWR,PRKCD,TGFA,ALCAM,SH3RF1,PTGS2,BIRC2	28
Cell Death and Survival	cell death	cell death of brain	3.45e-06		1.178	APOE,MAP3K11,BDNF,ATXN1,MAP1B,HYOU1,MAP3K5,NGF,E2F3,GLRX,VEGFA,CTSD,SRPK2,JUN,GBA,CXCL1,PLAT,AIFM1,PRNP,CDC25A,CXCL8,SLC2A1,TNFRSF1A,APAF1,CDK6,RPS6KA5,PAWR,APP,SH3PXD2A,CDKN1A,TGFA,PTGS2,DKK1,DNM1L,CDK2,PPARGC1A	36
Developmental Disorder	hypoplasia	Hypoplasia	3.48e-06	Decreased	-2.911	LIG1,HTR2B,CTGF,RDH10,ITGB1BP1,MMP16,NR2F2,BCL6,VEGFA,IL7R,LAMC1,SATB2,CTSD,ITGA3,SLC38A8,TCEB3,ITGAV,ATF4,HEY2,CRIM1,AHR,ITGA6,CDK6,IFNGR1,MAFF,CDK2,RHBDF1,RUNX1,LOX,APOE,CTHRC1,NGF,E2F3,PTPRF,CDH11,ID1,JUN,ARRB1,ALDH1A3,THBS1,HEY1,SLC20A1,DHRS3,TGFBI,NQO1,ERBB3,RPS6KA5,FOXM1,ID3,KITLG,LAMP2,WDR72,SPRY2,NFIB,PTGS2	55
Organismal Injury and Abnormalities, Reproductive System Disease	endometriosis	endometriosis	3.48e-06			APOE,CTGF,CAV2,MBP,RARRES1,IL6,CXCL5,BCL6,SLC2A3,VEGFA,ID1,JUN,CTSH,ALDH1A3,CCL28,PLK2,EZR,PPAP2B,ATF4,IRS2,ERRFI1,IGFBP1,CITED2,AHR,ITGB1,CXCL8,ATP1B1,ENPP1,TGFBI,TNFRSF1A,PAEP,DCN,ITGA6,QSOX1,PLAUR,STC1,P4HA1,LAMA4,SPRY2,PTGS2,DKK1,CYR61,ELL2,IL11	44
Cellular Function and Maintenance	endocytosis	endocytosis	3.52e-06		1.084	RAC2,APOE,CAV2,CUBN,MAP1B,CLIP3,HYOU1,MYLK,TGFBR2,HMOX1,ARRB1,SCARB1,MERTK,EZR,CAV1,SORT1,NEDD4L,GULP1,ADRB2,PLSCR1,S100A10,PRKCA,M6PR,ITGB1,BICD1,TPCN2,TNFRSF1A,PLAUR,CERK,AXL,APP,OSTM1,IFITM3,PDLIM7,SGIP1,ATP6V0D1,TGFA,CD14,ZFYVE16,SIRPA,ATP6V1B2	41
Cancer, Dermatological Diseases and Conditions, Organismal Injury and Abnormalities	papilloma	papilloma	3.57e-06		-1.408	TNFRSF1A,PERP,ANGPTL2,IGFBP5,AURKB,GLRX,GSTO1,TNFRSF12A,TGFBR2,VEGFA,DUSP5,JUN,THBS1,ANXA1,PRKCD,CDKN1A,PLXNB2,ERRFI1,PRKCA	19
Cancer, Cell-To-Cell Signaling and Interaction, Organismal Injury and Abnormalities	binding	binding of tumor cells	3.59e-06		0.115	ITGB1,ITGA3,THBS1,PLAUR,CD14,IGFBP5,DKK1,SEMA3B	8
Cellular Growth and Proliferation	formation	formation of connective tissue cells	3.64e-06	Increased	2.926	RUNX1,IL6,CDH11,TGFBR2,TANK,IL7R,SATB2,JUN,FHL2,CST3,TNFSF12,AHR,HEY1,ITGB1,CXCL8,TXNIP,MITF,TNFRSF1A,IFNGR1,ANXA2,CYP1B1,SH3PXD2A,DHCR24,CDKN1A,DKK1,PTGS2,SIRPA,IL11	28
Cardiovascular System Development and Function, Tissue Morphology	morphology	morphology of blood vessel	3.7e-06			ADM,DCBLD2,LOX,APOE,NR2F2,TYRO3,IL6,ITGB8,VEGFA,COL5A1,HMOX1,ITGA3,JUN,TRAF3IP2,SCARB1,MERTK,CST3,DDAH1,ITGAV,HEY2,RASA1,CITED2,AHR,HEY1,TIMP3,ENPP1,TNFRSF1A,AXL,FOXM1,PLOD1,APP,LAMA4,SERPINH1,E2F7,CD151	35
Cell-To-Cell Signaling and Interaction	activation	activation of cells	3.87e-06	Increased	2.141	CTGF,MBP,MAF,TYRO3,IL6,TGFBR2,VEGFA,ITGA3,ITPKB,MERTK,CTSH,MAP3K7,ITGAV,PLCB1,CXCL1,PLXNB2,CEACAM1,AHR,TNFRSF21,CXCL8,RAB27A,NDRG1,DDIT4,DACT3,RAB33A,MLANA,ANXA2,OSTM1,STC1,CTSL,PRKCD,S100B,SLC7A2,CD14,CLCN7,CYR61,ANG,SIRPA,RUNX1,APOE,KCNN4,BDNF,RLN2,HYOU1,TWIST1,PSEN2,CD83,CXCL5,NGF,PPAP2A,VCAN,TNFRSF12A,TANK,TNC,HMOX1,ID1,LYST,AHNAK,THBS1,CST3,TNFSF12,ANXA1,SOCS2,PLAT,PRNP,PLSCR1,PRKCA,PMEL,ITG…	93
Skeletal and Muscular System Development and Function	contractility	contractility of muscle	3.9e-06		1.569	ADM,APOE,BDNF,CLIP3,MYLK,IL6,VEGFA,HMOX1,ARRB1,CAV1,FBXO32,HEY2,NEDD4L,PRKCA,PLAT,ADRB2,CKMT2,TIMP3,TXNIP,IER3,LAMP2,LAMA4,TRIM63,SGCD,PPARGC1A,BIRC2	26
Cellular Development, Connective Tissue Development and Function, Tissue Development	development	development of connective tissue cells	3.91e-06	Increased	2.479	RUNX1,IL6,VCAN,TANK,IL7R,SATB2,JUN,FHL2,CST3,TNFSF12,AHR,HEY1,CXCL8,ENPP1,TXNIP,MITF,TNFRSF1A,IFNGR1,ANXA2,CYP1B1,SH3PXD2A,KITLG,DHCR24,CDKN1A,COL11A1,DKK1,PTGS2,SIRPA,IL11	29
Cardiovascular System Development and Function, Cellular Movement	migration	migration of vascular endothelial cells	3.94e-06	Increased	2.97	ADM,CNN2,ITGB1,FLNB,LOX,TGFBI,PAEP,BDNF,ANXA2,SDC4,ID3,NEU1,VEGFA,TGFBR2,ID1,THBS1,MAP3K7,RTN4,PTPRZ1,CXCL1,PTGS2,DKK1,CYR61,CD151	24
Cell Death and Survival	cell death	cell death of central nervous system cells	3.95e-06		0.751	RUNX1,APOE,MAP3K11,BDNF,ATXN1,MAP1B,HYOU1,MAP3K5,NGF,E2F3,GLRX,VEGFA,SRPK2,CTSD,JUN,GBA,CXCL1,PLAT,AIFM1,PRNP,CDC25A,CXCL8,SLC2A1,TNFRSF1A,APAF1,CDK6,PAWR,APP,SH3PXD2A,CDKN1A,TGFA,PTGS2,DKK1,DNM1L,CDK2,PPARGC1A	36
Cellular Development, Cellular Growth and Proliferation	proliferation	proliferation of blood cells	3.95e-06		0.183	RAC2,CHRNA1,MYH9,CTGF,MBP,MAF,TYRO3,IL6,BCL6,TGFBR2,IL7R,VEGFA,CTSD,MERTK,EZR,CAV1,RNF128,IRS2,MVP,CEACAM1,AHR,CDC25A,TNFRSF21,CXCL8,RRAS,DCN,BTG1,CDK6,MLANA,PAWR,IFNGR1,SLC3A2,PRKCD,S100B,CD14,CDK2,ST3GAL5,CD151,RUNX1,APOE,LOX,KCNN4,SNAI2,GADD45B,PSMB10,GDF15,KCNIP3,CD83,NGF,TNFRSF12A,TANK,HMOX1,KLF9,JUN,AHNAK,THBS1,TNFSF12,ANXA1,ADRB2,PRNP,ITGB1,PMEL,TIMP3,PMAIP1,RGS2,IRF4,TXNIP,TNFRSF1A,PAEP,R…	82
Cancer, Endocrine System Disorders, Organismal Injury and Abnormalities, Reproductive System Disease	ovarian cancer	ovarian cancer	4.02e-06			LIG1,TFF3,CTGF,HIST1H2BD,EEF1A2,IGF2BP3,TPM1,ACP5,IL6,WISP2,TGFBR2,VEGFA,POR,IGFBP1,TPM4,TSPAN31,CLASP1,NFE2L3,RIPK4,CXCL8,RRAS,CTNNAL1,RDX,IFNGR1,SIPA1L2,PAWR,CREB5,MYOF,SSRP1,PAPSS2,SCG2,STC1,ALCAM,TCN1,CYR61,ANG,CDK2,RUNX1,APOE,EVI5,GDF15,CTDSPL,E2F3,PPAP2A,VCAN,SLC16A3,JUN,THBS1,NAV3,SORT1,TUBB4A,GOT2,VARS,OCA2,ADRB2,AIFM1,PMEL,TIMP3,GSTM1,TXNIP,PAEP,IFNGR2,PLAUR,ERBB3,FOXM1,TSHZ3,ADGRG1,KIAA…	74
Lipid Metabolism, Molecular Transport, Small Molecule Biochemistry	secretion	secretion of steroid	4.1e-06		0.792	ADM,RUNX1,APOE,CYP27A1,BDNF,IL6,NGF,MAFF,ASAH1,HMOX1,CES1,SCARB1,PHB,ABCB4,TGFA,NUCB2,CITED2,ELL2	18
Tissue Morphology	quantity	quantity of epithelial tissue	4.14e-06		-0.934	MME,APOE,SYTL2,CAV2,BDNF,ITGB8,VEGFA,NR2F1,GBA,THBS1,RAB38,CAV1,ATF4,ERRFI1,MITF,FOXM1,APP,SKP2,KITLG,SPRY2,PRKCD,CDKN1A,TGFA,ALCAM,PTGS2	25
Cell-To-Cell Signaling and Interaction	aggregation	aggregation of cells	4.24e-06	Increased	2.345	MYH9,BDNF,GDF15,TYRO3,TWIST1,CSRP1,IL6,CDH11,CES1,TRAF3IP2,PHB,MERTK,THBS1,CST3,PPAP2B,ITGAV,PLCB1,IGFBP1,CEACAM1,ADRB2,PLAT,PRKCA,ITGB1,RAB27A,ATP1B1,TNFRSF1A,MLANA,AXL,APP,SLC3A2,SERPINE2,CADM1,KITLG,CDH2,PRKCD,CDKN1A,PTGS2,SIRPA,CD151	39
Cell Death and Survival	apoptosis	apoptosis of neuroglia	4.35e-06		0.31	TNFRSF21,ITGB1,BDNF,BTG1,GPM6B,NGF,APP,SERPINE2,VEGFA,LAMA4,PRKCD,PTPRZ1,PTGS2,DNM1L,IL11,PRKCA	16
Lipid Metabolism, Molecular Transport, Small Molecule Biochemistry	concentration	concentration of sterol	4.44e-06		0.433	ADM,KDM3A,APOE,KIF13B,BDNF,EEF1A2,PSEN2,IL6,IDH1,NEU1,NCEH1,POR,DHCR7,CES1,ANGPTL4,JUN,SCARB1,CAV1,SEC24A,SORT1,IRS2,AHR,PRNP,GLA,CYP27A1,TXNIP,IFNGR1,GPM6B,APP,ABCB4,DHCR24,IRS1,CDKN1A,CHKA,PTGS2,TFPI,ST3GAL5	37
Cancer, Organismal Injury and Abnormalities	growth	growth of carcinoma	4.5e-06		1.039	MME,TFF3,CTGF,DCN,PLAUR,IGFBP5,IL6,CXCL5,FOXM1,ID3,SKP2,VEGFA,ID1,THBS1,CST3,IRS1,TGFA,CAV1,PTGS2,S100A10,IL11	21
Cancer, Cell-To-Cell Signaling and Interaction, Organismal Injury and Abnormalities	binding	binding of lung cancer cells	4.52e-06		0	ITGB1,ITGA3,THBS1,SEMA3B	4
Cellular Growth and Proliferation	colony formation	colony formation of tumor cell lines	4.54e-06		0.749	LOX,SNAI2,GADD45B,NME2,FRMD6,IL6,IGFBP7,BCL6,E2F3,VEGFA,CTSD,JUN,PHB,ANXA1,LZTS1,CAV1,SEMA3B,AIFM1,S100A10,BIRC7,NDRG1,MITF,CABLES1,ERBB3,SERTAD1,CADM1,KITLG,IFITM3,RCAN1,SPRY2,IRS1,CDKN1A,PTGS2,CYR61	34
Cellular Movement	cellular infiltration	cellular infiltration	4.68e-06	Increased	2.169	RAC2,CTGF,MYH9,MBP,EEF1A2,IL6,VEGFA,TGFBR2,TRAF3IP2,CAV1,S100A10,TNFRSF21,CXCL8,RAB27A,NDRG1,DCN,IFNGR1,STC1,PRKCD,S100B,CD14,CYR61,ADM,APOE,HYOU1,MYLK,MAP3K5,CXCL5,HMOX1,ARRB1,CES1,GBA,TNFSF12,THBS1,ANXA1,SOCS2,PRKCA,IL11RA,PLAT,ADRB2,ITGB1,TIMP3,TNFRSF1A,NQO1,APP,KITLG,ABCB4,NT5E,PTGS2	49
Cellular Development, Cellular Growth and Proliferation, Nervous System Development and Function, Tissue Development	proliferation	proliferation of neuronal cells	4.73e-06	Increased	4.26	GAS7,MYH9,MAP1B,IL6,RAPH1,WISP2,TGFBR2,VEGFA,ITGA3,TTLL7,EZR,BRSK1,CAV1,PLXNB2,NEDD4L,RAB13,CABLES1,RAB33A,ITGA6,CDK6,FZD9,IGFBP5,CDH2,PRKCD,S100B,RTN4,CDK2,APOE,NLGN1,BDNF,TWIST1,CSRP1,CXCL5,MAP3K5,NGF,E2F3,PTPRF,VCAN,TNFRSF12A,ID1,TNC,JUN,TNFSF12,THBS1,SOCS2,PTPRZ1,PLAT,PRNP,PRKCA,ITGB1,TNFRSF1A,ID3,APP,SERPINE2,KITLG,SPRY2,CDKN1A,TGFA,DCT,DNM1L,TNFRSF19	61
Respiratory System Development and Function	abnormal morphology	abnormal morphology of respiratory system	4.74e-06			LOX,APOE,CTGF,CAV2,RDH10,ITGB1BP1,MMP16,CLIP3,PSEN2,LAMC1,VEGFA,ID1,SATB2,DHCR7,ITGA3,ARRB1,TMEM38B,THBS1,ALDH1A3,ADAM19,CAV1,ERRFI1,HEY2,NEDD4L,CITED2,RIPK4,TIMP3,APAF1,ITGA6,LTBP3,TRIM63,SPRY2,CDKN1A,DBNL,NFIB,DKK1,PPARGC1A	37
Tissue Morphology	abnormal morphology	abnormal morphology of epithelial tissue	4.81e-06			ADM,LOX,TFF3,CTGF,CAV2,BDNF,TYRO3,HEG1,CTHRC1,PSEN2,E2F3,GLRX,NR2F1,LAMC1,CA9,VEGFA,ITGA3,ARRB1,JUN,TMEM38B,MERTK,THBS1,CAV1,FLRT3,ERRFI1,CITED2,AHR,PLOD3,PMEL,SYNE2,DCN,DACT3,ITGA6,MLANA,ERBB3,AXL,FOXM1,SKP2,SLITRK6,ABCB4,COL13A1,SLC26A4,SPRY2,CDKN1A,TGFA,GPR143,CD151	47
Nucleic Acid Metabolism, Small Molecule Biochemistry	synthesis	synthesis of purine nucleotide	5.24e-06		0.104	ADM,APOE,ATP5G1,HTR2B,CHCHD10,TXNIP,CHCHD6,ATXN1,NPPC,NME2,QPRT,COASY,IL6,ACOT7,APP,HMOX1,AK5,NT5E,IMPDH1,PRKCD,CAV1,NUCB2,DNM1L,PPARGC1A	24
Cellular Movement	invasion	invasion of lung cancer cell lines	5.28e-06	Increased	2.459	ITGB1,BDNF,CTNNAL1,ERBB3,IL6,NGF,AXL,FOXM1,ID1,CDH2,PHB,PRKCD,FSCN1,ALCAM,DKK1,PTGS2,S100A10	17
Cancer, Organismal Injury and Abnormalities	metastasis	metastasis of cells	5.38e-06		-0.334	LOX,SNAI2,TWIST1,CTHRC1,CXCL5,TGFBR2,HMOX1,ITGA3,ANGPTL4,PHB,THBS1,CAV1,ITGAV,PTPRZ1,CXCL1,CDC25A,CXCL8,NDRG1,TXNIP,PLAUR,ZFYVE21,FOXM1,STX2,ASAH1,CDH2,SDCBP,FSCN1,TGFA,ALCAM,PTGS2,CD151	31
Embryonic Development, Organ Development, Organ Morphology, Organismal Development, Respiratory System Development and Function, Tissue Development	abnormal morphology	abnormal morphology of lung	5.44e-06			LOX,APOE,CTGF,CAV2,RDH10,PSEN2,VEGFA,LAMC1,ID1,ITGA3,ARRB1,TMEM38B,THBS1,CAV1,ERRFI1,HEY2,NEDD4L,CITED2,TIMP3,ITGA6,TRIM63,CDKN1A,DBNL,NFIB,PPARGC1A	25
Cell Death and Survival, Nervous System Development and Function, Tissue Morphology	loss	loss of neurons	5.45e-06		-0.451	MME,RUNX1,BDNF,ATXN1,GDF15,SLC1A3,PLAUR,POU3F2,IL6,CLN5,NGF,APP,OSTM1,EI24,STC1,CTSD,GNPTAB,NR4A2,CST3,TGFA,PLCB1,CDK2,PRNP	23
Cellular Assembly and Organization	development	development of cytoplasm	5.47e-06		-0.339	GAS7,CTGF,ITGB1BP1,MAP1B,CLIP3,TPM1,SDC4,CLIP1,TGFBR2,VEGFA,CTSD,ITGA3,MYADM,CAV1,RASA1,CLASP1,S100A10,CXCL8,PHACTR1,GNG2,CDK6,RND3,PRKCD,ZYX,ANG,ARHGEF10,SIRPA,ABCD1,APOE,MYLK,CDH11,PHLDB2,TNC,ARRB1,THBS1,ANXA1,STARD13,ARHGEF2,PLAT,ITGB1,RGS2,TGFBI,FOXM1,APP,SH3PXD2A,LAMP2,SPRY2,CDKN1A,DNM1L,PPARGC1A,FHOD3	51
Cardiovascular System Development and Function, Tissue Morphology	abnormal morphology	abnormal morphology of blood vessel	5.57e-06			ADM,DCBLD2,LOX,APOE,NR2F2,TYRO3,IL6,ITGB8,VEGFA,COL5A1,HMOX1,ITGA3,JUN,TRAF3IP2,SCARB1,MERTK,CST3,DDAH1,ITGAV,HEY2,RASA1,CITED2,AHR,HEY1,TIMP3,ENPP1,TNFRSF1A,AXL,FOXM1,PLOD1,LAMA4,E2F7,CD151	33
Cellular Development, Cellular Growth and Proliferation, Connective Tissue Development and Function, Skeletal and Muscular System Development and Function, Tissue Development	formation	formation of osteoclasts	5.79e-06	Increased	2.568	RUNX1,CXCL8,TXNIP,TNFRSF1A,MITF,IFNGR1,ANXA2,IL6,CYP1B1,IL7R,TANK,JUN,FHL2,DHCR24,CST3,PTGS2,SIRPA,AHR,IL11	19
Cardiovascular System Development and Function, Organ Morphology, Skeletal and Muscular System Development and Function	size	size of cardiac muscle	5.84e-06			RGS2,HTR2B,LIMS2,GDF15,IL6,KITLG,JUN,TRIM63,PLCB1,PTGS2,CDK2,PRKCA,ADRB2	13
Cancer, Organismal Injury and Abnormalities	upper aero-digestive squamous cell carcinoma	upper aero-digestive squamous cell carcinoma	6.06e-06			DCBLD2,CTGF,CTHRC1,CD83,TPM1,CTSH,SCG5,EZR,LZTS1,RAB38,SRGN,FLRT3,CXCL1,TUBB4A,PLOD2,CXCL8,TIMP3,MEGF10,DCN,ITGA6,RHOJ,IGFBP5,AXL,SERTAD1,SCG2,RND3,MATN2,TAGLN,COL11A1,PTGS2	30
Cell-To-Cell Signaling and Interaction	adhesion	adhesion of melanoma cell lines	6.08e-06		1.537	ITGB1,THBS1,ITGA6,ITGAV,ALCAM,PLAUR,ERBB3,IL6,VCAN,CD151	10
Cellular Assembly and Organization, Cellular Function and Maintenance	organization	organization of collagen fibrils	6.08e-06			COL5A1,P4HA1,LOX,COL5A2,SERPINH1,DCN,ANXA2,COL11A1,CYP1B1,PLOD3	10
Skeletal and Muscular System Development and Function	morphology	morphology of muscle	6.12e-06			KDM3A,APOE,LOX,HTR2B,CAV2,CLIP3,IL6,SUN2,VEGFA,POR,TMEM38B,THBS1,ADAM19,ITGAV,CAV1,HEY2,PLOD3,HEY1,PRKCA,ENPP1,CSRP2,DCN,ERBB3,IER3,MYOF,FOXM1,PLOD1,APP,RCAN1,CDH2,ACADVL,COL13A1,LAMA4,TRIM63,CDKN1A,TGFA,CDK2,CAPN3,PPARGC1A	39
Cardiovascular System Development and Function, Organ Morphology	contractility	contractility of heart	6.32e-06		1.015	ADM,TIMP3,APOE,TXNIP,BDNF,IL6,IER3,VEGFA,HMOX1,LAMP2,ARRB1,TRIM63,LAMA4,CAV1,HEY2,ACTG2,FBXO32,NEDD4L,ATP2B4,ADRB2,PLAT,BIRC2,PRKCA,PPARGC1A	24
Cancer, Organismal Injury and Abnormalities	cancer	invasive cancer	6.32e-06			ITGB1,CXCL8,MYH9,CDK6,MYLK,CD83,TPM1,ACP5,IER3,ADAMTS9,PTPRF,TGFBR2,VEGFA,TNC,ARRB1,FHL2,SCHIP1,TNFSF12,ANXA1,LIMA1,CDKN1A,TAGLN,TGFA,CYR61	24
Embryonic Development, Organ Development, Organ Morphology, Organismal Development, Tissue Development, Visual System Development and Function	morphology	morphology of eye	6.39e-06			APOE,SNAI2,RDH10,MAP1B,MAF,SLC1A3,PSEN2,PTPRF,VEGFA,POR,LAMC1,ID1,CTSD,ITGA3,MERTK,THBS1,ALDH1A3,RENBP,ATF4,SORT1,ADRB2,COL5A2,TNFRSF1A,MITF,APAF1,ITGA6,ADAMTS9,ID3,CYP1B1,TYRP1,TGFA,EFEMP1,CDK2,GPR143	34
Cellular Assembly and Organization	formation	formation of cytoskeleton	6.43e-06		0.185	GAS7,CTGF,ITGB1BP1,MAP1B,CLIP3,MYLK,TPM1,SDC4,CLIP1,CDH11,PHLDB2,TGFBR2,VEGFA,TNC,ITGA3,ARRB1,THBS1,MYADM,STARD13,CAV1,ARHGEF2,RASA1,PLAT,S100A10,CLASP1,ITGB1,CXCL8,RGS2,TGFBI,GNG2,PHACTR1,CDK6,FOXM1,APP,SH3PXD2A,RND3,PRKCD,SPRY2,CDKN1A,ZYX,ARHGEF10,SIRPA,FHOD3	43
Carbohydrate Metabolism, Molecular Transport	transport	transport of carbohydrate	6.58e-06		0.654	APOE,PPP1R3C,ABCC2,SLC1A3,CLIP3,SLC2A3,SCARB1,IRS2,SORT1,RASA1,MVP,PRKCA,ITGB1,ENPP1,SLC2A1,TXNIP,RHOJ,ERBB3,MLANA,APP,ABCB4,IRS1,PRKCD,CD14,PTGS2,PPARGC1A	26
Cell Death and Survival	apoptosis	apoptosis of breast cancer cell lines	6.77e-06		-0.953	ADM,CTGF,SNAI2,AIM2,BNIP3,MAP3K5,NGF,VEGFA,HMOX1,JUN,SCARB1,PHB,THBS1,PLK2,CAV1,FBXO32,RASA1,CEACAM1,PRNP,PRKCA,TFAP2C,PMAIP1,DDIT4,TNFRSF1A,NQO1,APAF1,IGFBP5,IER3,SMARCA1,CDKN1A,SH3RF1,PTGS2,CYR61,FTH1,BIRC2	35
Cell Morphology, Nervous System Development and Function	morphology	morphology of neuroglia	6.8e-06			ABCD1,TNFRSF1A,MBP,ERBB3,IL6,ITGB8,GPM6B,APP,SERPINE2,LAMC1,CTSD,ADGRG6,S100B,TGFA,CAV1,PTPRZ1,NFIB,ADRB2	18
Cell Death and Survival	cell death	cell death of blood cells	6.92e-06		0.808	RAC2,AIM2,IL6,AURKB,BCL6,TGFBR2,VEGFA,NCEH1,IL7R,CTSD,TRAF3IP2,SCARB1,MERTK,ITPKB,EZR,CAV1,CXCL1,IRS2,RASA1,MVP,AHR,TNFRSF21,CXCL8,DDIT4,SLC2A1,RRAS,DCN,BTG1,IFNGR1,PAWR,IER3,ASAH1,PRKCD,IRS1,CD14,SIRPA,CDK2,FTH1,RUNX1,APOE,HRK,SNAI2,GADD45B,PSEN2,MAP3K5,NGF,HMOX1,JUN,ARRB1,THBS1,CST3,ANXA1,AIFM1,PRKCA,ITGB1,PMAIP1,IRF4,TNFRSF1A,PAEP,NQO1,PERP,APAF1,ID3,APP,KITLG,RCAN1,CDKN1A,IL11,BIRC2	69
Cardiovascular System Development and Function, Organ Morphology, Organismal Development	abnormal morphology	abnormal morphology of heart ventricle	6.93e-06			ADM,CKMT2,TIMP3,APOE,DHRS3,KCNN4,HTR2B,TXNIP,ERBB3,IL6,ITGB8,BCL6,POR,HMOX1,THBS1,LAMA4,ADAM19,CAV1,HEY2,SMTN,SGCD,CITED2,PRKCA,PPARGC1A	24
Cancer, Organismal Injury and Abnormalities	squamous-cell carcinoma	squamous-cell carcinoma	6.95e-06		-0.597	CTGF,FAT1,HIST1H2BD,ATXN1,TPM1,IL6,TGFBR2,MIA,IL7R,VEGFA,CTSH,RAB38,EZR,SCG5,CAV1,CXCL1,PLXNB2,NFE2L3,CXCL8,TNFAIP6,SLC2A1,CSRP2,DCN,CDK6,ANGPTL2,ITGA6,RHOJ,IGFBP5,SCG2,SKP2,NBPF10 (includes others),MB21D2,CTSL,RND3,mir-302,MATN2,ALCAM,TCN1,CDK2,DCBLD2,RUNX1,HEG1,CTHRC1,CD83,RGS12,TNFRSF12A,IDH1,LYST,JUN,THBS1,ANXA1,LZTS1,SRGN,SOCS2,FLRT3,NAV3,TUBB4A,TIMP3,PLOD2,MBNL2,GSTM1,MEGF10,TPCN2,ATP1B1,EN…	80
Metabolic Disease	abnormal activity	abnormal activity of enzyme	7.15e-06			M6PR,TNFRSF21,LOX,APOE,PPP1R3C,NQO1,IGFBP5,GBA,ABCB4,ACADVL,CST3,DDAH1,MAP4K5,AHR,PRKCA	15
Cellular Movement	cell movement	cell movement of hepatoma cell lines	7.15e-06		0.518	CXCL8,CTGF,SLC2A1,IGF2BP3,PHACTR1,PLAUR,ASNS,HMOX1,FHL2,CTSH,PRKCD,STARD13,CAV1,TAGLN2,PRKCA	15
Cancer, Organismal Injury and Abnormalities	malignant neoplasm of aerodigestive tract	malignant neoplasm of aerodigestive tract	7.22e-06			CTGF,AIM2,FAT1,EEF1A2,HLA-B,XPO5,TPM1,IL6,SHC4,TGFBR2,IL7R,VEGFA,POR,CRADD,CTSH,SCG5,RAB38,BRSK1,EZR,CAV1,CXCL1,RASA1,CXCL8,SYNE2,DCN,ITGA6,CDK6,RHOJ,IGFBP5,SCG2,CDH2,RND3,MATN2,SGIP1,HILPDA,FTH1,DCBLD2,SUMF2,TWIST1,CTHRC1,CD83,CDH11,TNC,LYST,JUN,ANXA1,LZTS1,SRGN,FLRT3,NAV3,TUBB4A,PLOD2,SLC16A10,TIMP3,MEGF10,NQO1,SERTAD1,AXL,GLG1,TSHZ3,VAT1,LAMA4,CDKN1A,TAGLN,TGFA,COL11A1,PTGS2	67
Cellular Assembly and Organization, Cellular Function and Maintenance	organization	organization of fibrils	7.22e-06			COL5A1,P4HA1,LOX,COL5A2,CST3,SERPINH1,DCN,ANXA2,COL11A1,CYP1B1,PLOD3	11
Cellular Movement, Hematological System Development and Function, Immune Cell Trafficking	cell movement	cell movement of mononuclear leukocytes	7.54e-06	Increased	2.572	RAC2,RGS1,CTGF,MYH9,IL6,TGFBR2,VEGFA,ITGA3,TRAF3IP2,EZR,MYADM,ITGAV,CXCL1,CEACAM1,TNFRSF21,CXCL8,PON2,ITGA6,ANXA2,IFNGR1,PRKCD,S100B,SIRPA,CD151,RUNX1,APOE,KCNN4,RLN2,HYOU1,MYLK,NGF,HMOX1,JUN,TNFSF12,THBS1,CCL28,ANXA1,PRNP,IL11RA,ITGB1,TIMP3,MINOS1-NBL1/NBL1,PAEP,TNFRSF1A,NQO1,PLAUR,TNFRSF14,APP,NT5E,PTGS2	50
Cell Death and Survival	cell death	cell death of lymphocytes	7.58e-06		0.148	RUNX1,APOE,RAC2,GADD45B,IL6,NGF,AURKB,TGFBR2,IL7R,VEGFA,CTSD,ARRB1,TRAF3IP2,JUN,MERTK,THBS1,CST3,EZR,CAV1,IRS2,AHR,AIFM1,PRKCA,ITGB1,TNFRSF21,PMAIP1,IRF4,DDIT4,TNFRSF1A,PAEP,NQO1,PERP,APAF1,PAWR,IFNGR1,IER3,ID3,KITLG,RCAN1,PRKCD,CDKN1A,CDK2,FTH1	43
Amino Acid Metabolism, Hair and Skin Development and Function, Small Molecule Biochemistry	synthesis	synthesis of melanin	7.61e-06		-0.762	KITLG,TYRP1,PMEL,CTNS,MITF,DCT,OCA2,ADRB2	8
Cell-To-Cell Signaling and Interaction	adhesion	adhesion of tumor cell lines	7.71e-06	Increased	3.02	APOE,TFF3,MYH9,GDF15,RLN2,IL6,VCAN,NEU1,VEGFA,TNC,ITGA3,DKK3,THBS1,ANXA1,SRGN,ITGAV,CAV1,RASA1,FXYD5,PRKCA,ITGB1,CXCL8,DCN,ITGA6,PLAUR,ANXA2,ERBB3,RCAN1,CDH2,IRS1,ZYX,ALCAM,EFEMP1,CYR61,CD151	35
Cell Morphology	cell spreading	cell spreading	7.81e-06	Increased	2.737	TNIK,CNN2,FLNB,MYH9,SNAI2,ITGB1BP1,TPM1,SDC4,NGF,TMEM30A,CLIP1,CDH11,VEGFA,TNC,ITGA3,THBS1,ITGAV,LPP,ARHGAP24,PRNP,ITGB1,CXCL8,TGFBI,ITGA6,IGFBP5,CADM1,KITLG,SPRY2,RTN4,ZYX,CYR61,TFPI,SIRPA,CD151	34
Skeletal and Muscular System Development and Function	abnormal morphology	abnormal morphology of muscle	7.84e-06			KDM3A,APOE,LOX,HTR2B,CAV2,CLIP3,IL6,SUN2,VEGFA,POR,TMEM38B,THBS1,ADAM19,ITGAV,CAV1,HEY2,HEY1,PRKCA,ENPP1,CSRP2,DCN,ERBB3,IER3,MYOF,FOXM1,PLOD1,RCAN1,CDH2,ACADVL,COL13A1,TRIM63,LAMA4,CDKN1A,TGFA,CDK2,PPARGC1A,CAPN3	37
Cell Death and Survival	cell death	cell death of mononuclear leukocytes	7.97e-06		0.19	RUNX1,APOE,RAC2,GADD45B,IL6,AURKB,NGF,TGFBR2,IL7R,VEGFA,CTSD,ARRB1,TRAF3IP2,JUN,MERTK,THBS1,CST3,EZR,CAV1,IRS2,AHR,AIFM1,PRKCA,ITGB1,TNFRSF21,PMAIP1,IRF4,DDIT4,TNFRSF1A,PAEP,NQO1,PERP,APAF1,PAWR,IFNGR1,IER3,ID3,APP,KITLG,RCAN1,PRKCD,CDKN1A,CDK2,FTH1	44
Cell Cycle	interphase	interphase of tumor cell lines	8.01e-06		-0.509	MAP3K11,GDF15,PSEN2,IL6,MAP3K5,IGFBP7,NGF,MIA,SRPK2,HMOX1,ARRB1,JUN,PRKCDBP,ITGAV,AGK,AHR,PRNP,CDC25A,PLSCR1,ITGB1,NDRG1,DCN,CDK6,PLAUR,ERBB3,ANXA2,IGFBP5,AXL,FOXM1,ID3,CYP1B1,SKP2,KITLG,SMARCA1,SPRY2,CDKN1A,CHKA,TGFA,MXD4,CYR61,CDK2,PMEPA1	42
Neurological Disease, Organismal Injury and Abnormalities	degeneration	degeneration of brain	8.2e-06		1.911	MME,BDNF,ATXN1,IL6,NGF,APP,LAMC1,GNPTAB,JUN,GBA,CAV1,CLCN7,AFG3L2,PTGS2,DNM1L,PLAT,AIFM1,PPARGC1A,PRNP	19
Cell-To-Cell Signaling and Interaction, Hematological System Development and Function	activation	activation of blood cells	8.43e-06		1.885	MBP,TYRO3,MAF,IL6,TGFBR2,VEGFA,ITGA3,ITPKB,MERTK,CTSH,MAP3K7,ITGAV,CXCL1,AHR,CEACAM1,TNFRSF21,CXCL8,RAB27A,NDRG1,RAB33A,MLANA,ANXA2,OSTM1,CTSL,PRKCD,SLC7A2,CD14,CLCN7,SIRPA,RUNX1,APOE,KCNN4,BDNF,HYOU1,PSEN2,CD83,CXCL5,NGF,PPAP2A,VCAN,TNFRSF12A,TNC,HMOX1,LYST,AHNAK,THBS1,CST3,TNFSF12,ANXA1,SOCS2,PLAT,PRNP,PLSCR1,PRKCA,ITGB1,PMEL,IRF4,TXNIP,TNFRSF1A,PAEP,CERK,AXL,APP,SERPINE2,CADM1,KITLG,LY96,NT5E,…	73
Embryonic Development, Organismal Development	development	development of body axis	8.47e-06		0.909	RDH10,ATXN1,TYRO3,MAF,POU3F2,IL6,POR,VEGFA,LAMC1,SATB2,GNPTAB,ITGA3,MERTK,EZR,PLCB1,ATF4,IRS2,PLXNB2,HEY2,IGFBP1,HES6,CTNS,DDIT4,RRAS,MITF,ITGA6,SMARCA1,CDH2,APOE,MSC,SNAI2,BDNF,PSMB10,SEMA6A,TWIST1,SLC1A3,CTHRC1,PSEN2,IGFBP7,COL5A1,ID1,INSIG2,SCHIP1,CST3,ALDH1A3,SLC6A17,ADAM19,RENBP,SORT1,IL11RA,HEY1,ITGB1,TNFRSF1A,AXL,ID3,CYP1B1,APP,IGSF3,NR4A2,SPRY2,CDKN1A,GPR143,TNIK,MAP1B,NR2F2,TGFBR2,NR2F1,…	99
Organismal Injury and Abnormalities	degeneration	Organ Degeneration	8.68e-06		0.771	CTGF,ATXN1,TYRO3,SPATA7,SDC4,IL6,BCL6,VEGFA,LAMC1,CTSD,GNPTAB,MERTK,SCG5,CAV1,AHR,KLHL7,OSTM1,SLC26A4,CLCN7,CD151,MME,LOX,APOE,BDNF,GDF15,SLC1A3,NGF,VCAN,HMOX1,MSRB3,JUN,GBA,CST3,PRNP,AIFM1,PLAT,TIMP3,ATP1B1,TXNIP,GPM6B,AXL,APP,CADM1,BEST1,ACADVL,LAMA4,IMPDH1,EFEMP1,PTGS2,AFG3L2,DNM1L,SGCD,PPARGC1A	53
Cardiovascular System Development and Function, Hematological System Development and Function	blood pressure	blood pressure	8.77e-06		-0.84	ADM,APOE,KCNN4,HTR2B,BDNF,IL6,SDC4,VEGFA,HMOX1,THBS1,DDAH1,CAV1,RENBP,IRS2,NEDD4L,AHR,ADRB2,PLAT,ITGB1,CKMT2,TIMP3,RGS2,GLA,RNLS,NPPC,PLAUR,IER3,APP,STC1,ABCB4,IRS1,OXSR1,PTGS2,SMTN,ATP2B4	35
Cellular Development	epithelial-mesenchymal transition	epithelial-mesenchymal transition of prostate cancer cell lines	8.89e-06		-0.483	VEGFA,ID1,SNAI2,NDRG1,LIMA1,CAV1,PTPRZ1	7
Cellular Assembly and Organization, Cellular Function and Maintenance, Tissue Development	formation	formation of actin filaments	9.13e-06		0.239	GAS7,CTGF,ITGB1BP1,TPM1,MYLK,SDC4,CDH11,PHLDB2,TGFBR2,VEGFA,TNC,ITGA3,ARRB1,MYADM,STARD13,CAV1,ARHGEF2,RASA1,PLAT,CLASP1,S100A10,ITGB1,CXCL8,TGFBI,GNG2,PHACTR1,CDK6,SH3PXD2A,RND3,SPRY2,PRKCD,CDKN1A,ZYX,ARHGEF10,SIRPA,FHOD3	36
Molecular Transport	secretion	secretion of molecule	9.16e-06		1.842	RAC2,HTR2B,IL6,CA9,GNPTAB,SCARB1,SCG5,EZR,BRSK1,PNKD,SEC24A,M6PR,CXCL8,RAB27A,SLC2A1,ANXA2,VAMP2,MAFF,SCG2,ASAH1,STC1,SLC26A4,IRS1,RTN4,CD14,ANG,SIRPA,ELL2,HILPDA,RHBDF1,ADM,RUNX1,APOE,KCNN4,BDNF,ABCC2,NGF,HMOX1,CES1,POFUT2,PHB,THBS1,ANXA1,AGK,CITED2,PRKCA,CYP27A1,SYT11,ERBB3,APP,CADM1,ABCB4,TGFA,NUCB2,PTGS2,DNM1L,WFS1,IL11	58
Cardiovascular Disease, Developmental Disorder, Organismal Injury and Abnormalities	ventricular hypertrophy	ventricular hypertrophy	9.18e-06		-1.222	CKMT2,APOE,MBNL2,GLA,RNLS,HTR2B,TPM1,IL6,IER3,RCAN1,DUSP5,LAMA4,NT5E,CAV1,PLCB1,PTGS2,ADRB2,PLAT,PPARGC1A	19
Cancer, Cellular Movement, Organismal Injury and Abnormalities, Tumor Morphology	invasion	invasion of tumor cells	9.22e-06		1.497	SNAI2,GDF15,IL6,VCAN,MIA,CA9,TGFBR2,ID1,HMOX1,SATB2,THBS1,EZR,CEACAM1,ITGB1,BIRC7,ITGA6,PLAUR,ZFYVE21,FOXM1,CTSL,TGFA,TRPV2,CD14,ALCAM,PTGS2	25
Cell-To-Cell Signaling and Interaction, Hematological System Development and Function, Immune Cell Trafficking	adhesion	adhesion of immune cells	9.38e-06		1.925	RGS1,APOE,RAC2,GDF15,RLN2,CD83,IL6,GLRX,TGFBR2,VEGFA,TRAF3IP2,SCARB1,THBS1,TNFSF12,ANXA1,CCL28,EZR,MYADM,PLCB1,CXCL1,ITGB1,CXCL8,TNFRSF1A,MITF,DCN,ITGA6,PLAUR,MLANA,IFNGR1,AXL,APP,KITLG,NT5E,TRPV2,ALCAM,CD14,PTGS2,SIRPA,IL11,CD151	40
Cellular Development	differentiation	differentiation of tumor cell lines	9.43e-06		1.915	RUNX1,CTGF,BDNF,CTDSPL,IL6,NGF,BCL6,VCAN,NR2F1,ID1,HMOX1,JUN,TNFSF12,ATF4,IRS2,AHR,PLAT,PLSCR1,NDRG1,TNFRSF1A,CDK6,PLAUR,ANXA2,IGFBP5,SCIN,FZD9,AZGP1,ID3,APP,KITLG,RRAS2,RND3,PRKCD,SPRY2,CDKN1A,TGFA,CHKA,CD14,PTGS2,CYR61,SIRPA,CDK2,IL11	43
Nervous System Development and Function	morphology	morphology of nervous system	9.53e-06			CHRNA1,DPYSL4,MBP,TYRO3,MAP1B,CLIP3,POU3F2,IL6,NR2F1,LAMC1,CKB,VEGFA,CTSD,ITGA3,MERTK,SCG5,BRSK1,ADGRG6,CAV1,PLXNB2,HEY2,RASA1,DISP1,SYNE2,MITF,ITGA6,FZD9,CLN5,SLITRK6,CDH2,COL13A1,SLC26A4,S100B,RTN4,ABCD1,APOE,EIF4EBP2,BDNF,SLC1A3,PSEN2,ITGB8,NGF,PTPRF,CDH11,VCAN,ID1,JUN,PTPRZ1,SORT1,CITED2,GMFB,ADRB2,HEY1,PRNP,ITGB1,MBNL2,RGS2,TNFRSF1A,APAF1,PLAUR,RPS6KA5,ERBB3,GPM6B,AXL,ID3,APP,SERPINE2,APLP2,…	77
Hereditary Disorder, Skeletal and Muscular Disorders	autosomal dominant myopathy	autosomal dominant myopathy	9.61e-06			PLOD2,LOX,COL5A2,SYNE2,TGFBI,CAV2,CSRP2,TGFBR2,COL5A1,CPQ,LTBP3,SDCBP,AHNAK,SERPINH1,TPM4	15
Cellular Development, Cellular Growth and Proliferation, Hematological System Development and Function	proliferation	proliferation of T lymphocytes	9.72e-06		0.401	RAC2,CHRNA1,CTGF,MBP,TYRO3,MAF,IL6,TGFBR2,VEGFA,IL7R,CTSD,MERTK,CAV1,RNF128,IRS2,MVP,AHR,CEACAM1,CDC25A,TNFRSF21,RRAS,CDK6,IFNGR1,PAWR,MLANA,SLC3A2,S100B,CD14,CDK2,ST3GAL5,CD151,RUNX1,APOE,KCNN4,GADD45B,PSMB10,CD83,KCNIP3,HMOX1,JUN,AHNAK,THBS1,ANXA1,ADRB2,PRNP,ITGB1,PMEL,RGS2,IRF4,TXNIP,TNFRSF1A,PAEP,RPS6KA5,AXL,TNFRSF14,KITLG,RCAN1,NT5E,IMPDH1,CDKN1A,PTGS2	61
Nucleic Acid Metabolism, Small Molecule Biochemistry	metabolism	metabolism of nucleoside triphosphate	1.05e-05		-0.728	CTNS,SLC25A25,ATP5G1,ATP1B1,ENPP1,CHCHD10,TXNIP,CHCHD6,ATXN1,NME2,IL6,APP,AK5,NT5E,IMPDH1,PRKCD,CAV1,AK4,DNM1L,PPARGC1A	20
Cellular Development, Cellular Growth and Proliferation, Hematological System Development and Function	proliferation	proliferation of lymphocytes	1.07e-05		0.354	RAC2,CHRNA1,CTGF,MBP,TYRO3,MAF,IL6,BCL6,TGFBR2,VEGFA,IL7R,CTSD,MERTK,EZR,CAV1,RNF128,IRS2,MVP,AHR,CEACAM1,CDC25A,TNFRSF21,RRAS,CDK6,MLANA,PAWR,IFNGR1,SLC3A2,PRKCD,S100B,CD14,CDK2,ST3GAL5,CD151,RUNX1,APOE,KCNN4,GADD45B,PSMB10,CD83,KCNIP3,NGF,TANK,HMOX1,KLF9,JUN,AHNAK,THBS1,ANXA1,ADRB2,PRNP,ITGB1,PMEL,PMAIP1,RGS2,IRF4,TXNIP,TNFRSF1A,PAEP,RPS6KA5,AXL,ID3,TNFRSF14,KITLG,TYRP1,RCAN1,LY96,NT5E,IMPDH1,C…	71
Cellular Function and Maintenance, Inflammatory Response	phagocytosis	phagocytosis	1.13e-05		1.489	CNN2,RAC2,MYH9,TYRO3,IL6,GLRX,CLIP1,CKB,HMOX1,DNTTIP1,SCARB1,MERTK,THBS1,ANXA1,ITGAV,MEX3B,CAV1,GULP1,PRKCA,ITGB1,RAB27A,TPCN2,MEGF10,PLAUR,CAPG,CERK,AXL,APP,OSTM1,LAMP2,RRAS2,PRKCD,TRPV2,CD14,SIRPA	35
Cellular Development	epithelial-mesenchymal transition	epithelial-mesenchymal transition of tumor cell lines	1.14e-05		0.424	SNAI2,CTGF,NDRG1,BANP,PLAUR,CXCL5,FOXM1,CDH11,IDH1,VEGFA,ID1,PHB,IRS1,LIMA1,CAV1,PTPRZ1,IRS2	17
Neurological Disease	degeneration	degeneration of nervous system	1.16e-05		0.811	MME,ABCD1,APOE,BDNF,ATXN1,SLC1A3,IL6,NGF,TGFBR2,VEGFA,LAMC1,CTSD,MSRB3,GNPTAB,JUN,GBA,CAV1,PLAT,AIFM1,PRNP,NDRG1,TDRD7,ERBB3,GPM6B,APP,EI24,NR4A2,SLC26A4,TGFA,CLCN7,AFG3L2,PTGS2,DNM1L,PPARGC1A	34
DNA Replication, Recombination, and Repair	synthesis	synthesis of DNA	1.2e-05	Increased	2.584	ADM,LIG1,APOE,BDNF,MAF,IL6,SDC4,RGS12,NGF,E2F3,PTPRF,TGFBR2,VEGFA,TNC,ID1,ARRB1,JUN,TCEB3,CAV1,ERRFI1,IRS2,IGFBP1,CEACAM1,PRKCA,CDC25A,PRNP,ITGB1,CXCL8,TNFRSF1A,NPPC,CDK6,IGFBP5,ERBB3,SKP2,APP,KITLG,RRAS2,mir-302,IRS1,CDKN1A,TGFA,PTGS2,EFEMP1,CYR61,CDK2	45
Cellular Movement	transmigration	transmigration of cells	1.22e-05		1.063	ITGB1,TIMP3,CXCL8,APOE,MYH9,TNFRSF1A,DCN,GDF15,MYLK,IL6,CXCL5,ID3,APP,STC1,VEGFA,TNC,ID1,ITGAV,RTN4,ALCAM,SIRPA,CD151	22
Molecular Transport	transport	transport of carboxylic acid	1.23e-05		0.079	ABCD1,APOE,SLC2A1,BDNF,CA14,ABCC2,SLC1A3,SLC38A2,SLC2A3,CA9,SLC16A3,CES1,SCARB1,PRKCD,ACSL4,GOT2,SLC6A12,PRNP	18
Organ Morphology	abnormal morphology	abnormal morphology of skin	1.26e-05			LOX,APOE,MAP3K11,SNAI2,BDNF,PSEN2,E2F3,COL5A1,VEGFA,ITGA3,GBA,ITPKB,THBS1,SCG5,ATF4,ERRFI1,AHR,RIPK4,TIMP3,COL5A2,SYNE2,DCN,ITGA6,APAF1,MLANA,KITLG,CDKN1A,TGFA,DBNL,EFEMP1	30
Cell Morphology, Tissue Morphology	abnormal morphology	abnormal morphology of basement membrane	1.3e-05			LAMC1,VEGFA,ITGA3,CAV2,COL13A1,ITGA6,TGFA,FLRT3,CD151	9
Cardiovascular System Development and Function, Cell Morphology, Embryonic Development, Organ Development, Organ Morphology, Organismal Development, Skeletal and Muscular System Development and Function, Tissue Development, Tissue Morphology	size	size of cardiomyocytes	1.31e-05			KITLG,RGS2,JUN,HTR2B,LIMS2,TRIM63,GDF15,PLCB1,IL6,CDK2,ADRB2,PRKCA	12
Organismal Injury and Abnormalities, Renal and Urological Disease	renal lesion	renal lesion	1.34e-05		0.378	PRUNE2,RGS1,EEF1A2,HLA-B,NR2F2,IGF2BP3,XPO5,TPM1,IL6,AURKB,BPGM,LAMC1,TGFBR2,CA9,POR,VEGFA,SRPK2,TTYH2,MOCOS,TXNDC15,CAV1,AP5M1,IL1RAP,M6PR,NFE2L3,CXCL8,MITF,NAGPA,CTNNAL1,GYPC,ANXA2,IGFBP5,ADAMTS9,KLHL7,IFITM3,NBPF10 (includes others),EAPP,POM121/POM121C,PDSS1,CTSL,PDLIM7,SLC26A4,PRKCD,SGIP1,TCN1,TMEM158,ZNF106,CDK2,HILPDA,ADM,MME,APOE,CUBN,CTDSPL,EBPL,E2F3,ACOT7,C12orf45,IDH1,HMOX1,LYST,AHNAK,T…	86
Organismal Injury and Abnormalities	cytosis	Cytosis	1.35e-05		0.834	LIG1,MME,RUNX1,ABCD1,APOE,RAC2,ITM2B,PSEN2,IL6,IDH1,IL7R,VEGFA,TRAF3IP2,SCARB1,PDE7B,CAV1,CXCL1,TUBB4A,IL11RA,PRNP,CDC25A,PLSCR1,PRKCA,CXCL8,IFNGR1,ERBB3,GPM6B,APP,KITLG,OSTM1,RCAN1,CDH2,S100B,CLCN7,SEMA3C,BIRC2,PPARGC1A	37
Neurological Disease, Organismal Injury and Abnormalities	gliosis	gliosis of cerebral cortex	1.35e-05		0.232	APOE,ITM2B,S100B,CLCN7,IFNGR1,PRNP,APP	7
Developmental Disorder, Hereditary Disorder, Metabolic Disease, Ophthalmic Disease, Organismal Injury and Abnormalities	ocular albinism	ocular albinism	1.35e-05			TYRP1,MITF,HPS4,SLC24A5,OCA2,GPR143,SLC45A2	7
Cell Death and Survival, Skeletal and Muscular Disorders	necrosis	necrosis of muscle	1.39e-05		-0.251	ADM,S100A6,HTR2B,EEF1A2,HLA-B,BNIP3,IL6,MAP3K5,NGF,BCL6,E2F3,VEGFA,ID1,HMOX1,PHB,HSPE1,MAP3K7,CAV1,SORT1,ADRB2,PLAT,CXCL8,TIMP3,PMAIP1,TXNIP,TNFRSF1A,RRAS,APP,KITLG,PRKCD,S100B,CDKN1A,ZYX,CYR61,SGCD,ATP2B4,CDK2,IL11,PPARGC1A	39
Cellular Growth and Proliferation	colony formation	colony formation of cells	1.42e-05		0.537	RAC2,HTR2B,TYRO3,NME2,FRMD6,IL6,BCL6,VEGFA,CTSD,EZR,CAV1,S100A10,BIRC7,NDRG1,MITF,CABLES1,DCN,SLC3A2,EI24,IFITM3,IRS1,LIMA1,CYR61,RUNX1,LOX,GADD45B,SNAI2,IGFBP7,NGF,E2F3,PTPRF,CDCA7,HMOX1,JUN,PHB,LZTS1,ANXA1,SOCS2,SEMA3B,PRKCA,PLSCR1,AIFM1,ERBB3,RPS6KA5,SERTAD1,CADM1,KITLG,RCAN1,SPRY2,CDKN1A,PTGS2,IL11	52
Cell Signaling, Small Molecule Biochemistry	synthesis	synthesis of nitric oxide	1.43e-05		0.439	ADM,APOE,BDNF,HYOU1,RLN2,IL6,NGF,BCL6,VEGFA,HMOX1,JUN,SCARB1,STC2,DDAH1,CAV1,ADRB2,ITGB1,GLA,TNFRSF1A,NQO1,IFNGR1,CYP1B1,APP,IRS1,PRKCD,S100B,SLC7A2,CD14,SPR,PTGS2,TFPI,SIRPA,ATP2B4	33
Tissue Development	formation	formation of basement membrane	1.49e-05	Increased	2	ADM,LAMC1,ITGB1,CTGF,LAMA4,LAMB1,ITGB8,PLOD3	8
Cell Morphology	shape change	shape change of neurites	1.49e-05	Increased	2.7	APOE,CHRNA1,EIF4EBP2,BDNF,DPYSL4,ATXN1,MAP1B,PRSS12,CSRP1,PSEN2,IL6,NGF,RAPH1,PTPRF,NR2F1,VEGFA,KLF9,ITGA3,EZR,CAV1,IL1RAP,PLAT,PRNP,ITGB1,TNFRSF21,ADAP1,APP,CDH2,S100B,CDKN1A,RTN4,PTGS2,CYR61,DNM1L	34
Organismal Injury and Abnormalities	wound	Wound	1.51e-05		0.092	ADM,DCBLD2,CNN2,RAC2,LOX,TFF3,HYOU1,TPM1,SDC4,IL6,NGF,COL5A1,VEGFA,SCARB1,THBS1,ANXA1,CAV1,ADRB2,PLAT,TNFRSF1A,IGFBP5,ANXA2,SKP2,SLC3A2,CDH2,LIMA1,TGFA,PTGS2	28
Cardiovascular Disease	peripheral vascular disease	peripheral vascular disease	1.52e-05		0.651	TNIK,RUNX1,APOE,CHRNA1,BDNF,ITM2B,NR2F2,HYOU1,QPRT,CD83,BCL6,GLRX,SLC2A3,TNFRSF12A,VEGFA,TTLL7,THBS1,CST3,TNFSF12,SUB1,ITGAV,TUBB4A,SEMA3B,ADRB2,GULP1,PLAT,PRNP,AIFM1,MBNL2,TNFRSF1A,GPRC5A,PLAUR,CAPG,IGFBP5,APP,SMARCA1,LY96,NR4A2,VKORC1,S100B,PTGS2,TFPI,FTH1	43
Cellular Development, Cellular Growth and Proliferation, Embryonic Development, Organ Development, Organismal Development, Skeletal and Muscular System Development and Function, Tissue Development	formation	formation of muscle cells	1.53e-05	Increased	2.173	ITGB1,LOX,MSC,MEGF10,RRAS,MYLK,ERBB3,TPM1,MAP3K5,MYOF,TNFRSF12A,TGFBR2,VEGFA,FHL2,JUN,TNFSF12,SPRY2,S100B,CDKN1A,MAP3K7,SOCS2,AFG3L2,CAPN3,FHOD3	24
Cell Death and Survival	apoptosis	apoptosis of central nervous system cells	1.62e-05		1.219	MAP3K11,TNFRSF1A,BDNF,ATXN1,MAP1B,APAF1,PAWR,MAP3K5,NGF,GLRX,APP,VEGFA,SRPK2,JUN,CDKN1A,PTGS2,DKK1,DNM1L,PLAT,AIFM1,PRNP,PPARGC1A	22
Neurological Disease, Organismal Injury and Abnormalities	neurodegeneration	neurodegeneration of brain	1.65e-05	Increased	2.265	MME,BDNF,ATXN1,IL6,APP,LAMC1,GNPTAB,GBA,CAV1,CLCN7,AFG3L2,PTGS2,DNM1L,PLAT,PPARGC1A,PRNP,AIFM1	17
Cellular Growth and Proliferation	formation	formation of cells	1.65e-05	Increased	3.208	MYH9,RDH10,ATXN1,TYRO3,DDIAS,TPM1,IL6,SDC4,BCL6,CLIP1,LAMC1,NR2F1,VEGFA,IL7R,TGFBR2,SATB2,FHL2,SCARB1,MERTK,EZR,MAP3K7,ATF4,IRS2,HEY2,AHR,CXCL8,MITF,RRAS,PGM3,TDRD7,CDK6,IFNGR1,ANXA2,STX2,MYOF,S100B,SIRPA,CDK2,CAPN3,KDM3A,RUNX1,LOX,FLNB,MSC,SNAI2,BDNF,SPAG4,MYLK,CD83,MAP3K5,RGS12,CDH11,TNFRSF12A,TANK,HMOX1,ID1,ANGPTL4,JUN,THBS1,CST3,TNFSF12,ADAM19,SOCS2,OCA2,HEY1,IL11RA,PRNP,ITGB1,DENND2D,TFAP2C,…	91
Cell Death and Survival	loss	loss of brain cells	1.67e-05		-0.233	OSTM1,EI24,GNPTAB,CST3,BDNF,ATXN1,PLCB1,PLAUR,POU3F2,PRNP,APP	11
Cellular Development, Tissue Development	differentiation	differentiation of bone	1.7e-05		1.691	APOE,SNAI2,HTR2B,WWTR1,TWIST1,CTHRC1,IL6,VCAN,TGFBR2,VEGFA,TNC,ID1,FHL2,JUN,PHB,TNFSF12,CST3,HSPE1,ATF4,HNRNPC,TPM4,ADRB2,HEY1,CXCL8,ENPP1,MITF,NPPC,CDK6,FZD9,IGFBP5,ERBB3,ID3,KITLG,OSTM1,STC1,RPS15,RRAS2,PDLIM7,IRS1,PRKCD,PTGS2,DKK1,CYR61,SIRPA,IL11	45
Cellular Function and Maintenance	internalization	internalization by tumor cell lines	1.73e-05		-0.606	ITGB1,APOE,IL6,AXL,VCAN,HMOX1,ARRB1,RRAS2,SCARB1,MERTK,TNFSF12,ANXA1,SGIP1,ATP6V0D1,TGFA,CAV1,ATP6V1B2,PRNP	18
Cancer, Organismal Injury and Abnormalities	carcinoma	invasive carcinoma	1.82e-05			ITGB1,CXCL8,MYH9,CDK6,MYLK,TPM1,ACP5,IER3,ADAMTS9,PTPRF,TGFBR2,VEGFA,TNC,ARRB1,FHL2,SCHIP1,TNFSF12,ANXA1,LIMA1,CDKN1A,TAGLN,TGFA,PTGS2,CYR61	24
Cell-To-Cell Signaling and Interaction, Hematological System Development and Function, Immune Cell Trafficking, Inflammatory Response	activation	activation of phagocytes	1.82e-05	Increased	3.684	APOE,BDNF,MAF,PSEN2,IL6,CXCL5,NGF,TNFRSF12A,VEGFA,HMOX1,MERTK,THBS1,CST3,TNFSF12,ANXA1,ITGAV,CXCL1,AHR,PLAT,PRNP,PLSCR1,PRKCA,ITGB1,CXCL8,RAB27A,NDRG1,TNFRSF1A,ANXA2,CERK,AXL,APP,KITLG,OSTM1,LY96,PRKCD,SLC7A2,CD14,CLCN7,PTGS2,METRNL,SIRPA	41
Cardiovascular System Development and Function, Embryonic Development, Organ Development, Organismal Development, Tissue Development	cardiogenesis	cardiogenesis	1.85e-05		1.046	HTR2B,RDH10,NR2F2,TPM1,IL6,TGFBR2,POR,VEGFA,SCG5,CAV1,PLCB1,HEY2,DISP1,TRIM63,SMTN,CYR61,CDK2,CAPN3,ADM,APOE,BDNF,GDF15,TWIST1,HEG1,PSEN2,MYLK,VCAN,COL5A1,ID1,HMOX1,JUN,SH3PXD2B,THBS1,ADAM19,CITED2,PRKCA,HEY1,ADRB2,ITGB1,DHRS3,RGS2,LIMS2,ERBB3,ID3,KITLG,SEMA3C,COL11A1,DNM1L,FHOD3,PPARGC1A	50
Cellular Growth and Proliferation	outgrowth	outgrowth of cells	1.87e-05	Increased	4.208	GAS7,APOE,MYH9,BDNF,NLGN1,MAP1B,TWIST1,IL6,MAP3K5,RAPH1,NGF,WISP2,PTPRF,VCAN,TNFRSF12A,VEGFA,TNC,CTSD,ITGA3,JUN,TTLL7,THBS1,BRSK1,EZR,SOCS2,PTPRZ1,PLAT,PRNP,ITGB1,CABLES1,RAB13,RAB33A,ITGA6,SERPINE2,APP,KITLG,CDH2,PRKCD,SPRY2,CDKN1A,S100B,TGFA,RTN4,CYR61,DNM1L,TNFRSF19,CDK2	47
Cell Cycle	interphase	arrest in interphase	1.88e-05			RUNX1,MAP3K11,GADD45B,GDF15,PSEN2,DDIAS,IL6,MAP3K5,IGFBP7,E2F3,NGF,SUN2,IDH1,TGFBR2,MIA,SRPK2,JUN,PRKCDBP,CAV1,ITGAV,AGK,AHR,CDC25A,PLSCR1,PRKCA,ITGB1,NDRG1,TXNIP,DCN,BTG1,PLAUR,ANXA2,IGFBP5,FOXM1,AXL,ID3,CYP1B1,TNFRSF14,SKP2,SMARCA1,PRKCD,CDKN1A,CHKA,CYR61,CDK2	45
Cell Death and Survival	cell death	cell death of breast cancer cell lines	1.93e-05		-0.523	ADM,CTGF,SNAI2,AIM2,BNIP3,FRMD6,MAP3K5,NGF,VEGFA,HMOX1,JUN,SCARB1,PHB,THBS1,PLK2,CAV1,FBXO32,RASA1,CEACAM1,PRNP,PRKCA,TFAP2C,PMAIP1,DDIT4,TNFRSF1A,NQO1,APAF1,IGFBP5,IER3,SSRP1,SMARCA1,CDKN1A,SH3RF1,PTGS2,CYR61,CDK2,FTH1,BIRC2	38
Cell Death and Survival	apoptosis	apoptosis of brain cells	1.93e-05		1.253	MAP3K11,TNFRSF1A,BDNF,ATXN1,MAP1B,APAF1,PAWR,MAP3K5,GLRX,APP,VEGFA,SRPK2,JUN,CDKN1A,PTGS2,DKK1,PLAT,AIFM1,PRNP,PPARGC1A	20
Cellular Movement	cell movement	cell movement of brain cancer cell lines	1.96e-05	Increased	3.192	ITGB1,KCNN4,FAT1,TWIST1,PLAUR,ANXA2,AXL,VEGFA,TNC,CDH2,MERTK,S100B,ITGAV,PTPRZ1,HES6,EFEMP1,NREP,SIRPA,PLAT	19
Cellular Growth and Proliferation	colony formation	colony formation	2.01e-05		0.418	RAC2,HTR2B,TYRO3,NME2,FRMD6,IL6,BCL6,VEGFA,CTSD,EZR,CAV1,S100A10,BIRC7,NDRG1,MITF,DCN,CABLES1,SLC3A2,EI24,IFITM3,IRS1,LIMA1,CYR61,RUNX1,LOX,GADD45B,SNAI2,IGFBP7,NGF,E2F3,PTPRF,CDCA7,HMOX1,TNC,JUN,PHB,LZTS1,ANXA1,SOCS2,SEMA3B,PRKCA,PLSCR1,AIFM1,ERBB3,RPS6KA5,AXL,SERTAD1,FOXM1,CADM1,KITLG,RCAN1,SPRY2,CDKN1A,PTGS2,IL11	55
Hair and Skin Development and Function	formation	formation of melanin	2.08e-05	Decreased	-2.219	TYRP1,MITF,NQO1,IL6,DCT,PPARGC1A	6
Hematological System Development and Function	coagulation	coagulation	2.11e-05		1	APOE,TYRO3,PSEN2,IL6,PPAP2A,VCAN,LYST,MERTK,THBS1,CAV1,HPS4,PLAT,CXCL8,RAB27A,PLAUR,ANXA2,AXL,STX2,PAPSS2,APP,SERPINE2,APLP2,VKORC1,PTGS2,TFPI	25
Cellular Movement, Connective Tissue Development and Function	cell movement	cell movement of fibroblasts	2.15e-05	Increased	2.272	ITGB1,APOE,RAC2,FLNB,SYNE2,ITGB1BP1,PLAUR,ERBB3,FRMD6,SDC4,TMEM30A,TGFBR2,JUN,SCHIP1,THBS1,PRKCD,EZR,CDKN1A,TGFA,CAV1,ZYX,CYR61,LPP,AHR	24
Embryonic Development, Organ Development, Organ Morphology, Organismal Development, Tissue Development, Visual System Development and Function	abnormal morphology	abnormal morphology of eye	2.17e-05			APOE,SNAI2,RDH10,MAP1B,MAF,SLC1A3,PSEN2,PTPRF,VEGFA,POR,LAMC1,ID1,CTSD,ITGA3,MERTK,ALDH1A3,THBS1,ATF4,SORT1,ADRB2,COL5A2,TNFRSF1A,APAF1,ITGA6,ADAMTS9,ID3,CYP1B1,TGFA,EFEMP1,CDK2,GPR143	31
Cell Death and Survival, Skeletal and Muscular Disorders	apoptosis	apoptosis of muscle cells	2.17e-05		0.131	ADM,S100A6,HTR2B,HLA-B,BNIP3,MAP3K5,IL6,NGF,E2F3,VEGFA,HMOX1,PHB,HSPE1,MAP3K7,SORT1,ADRB2,CXCL8,TIMP3,PMAIP1,TNFRSF1A,TXNIP,APP,KITLG,PRKCD,CDKN1A,S100B,CYR61,ATP2B4,CDK2,PPARGC1A,IL11	31
Neurological Disease, Organismal Injury and Abnormalities, Psychological Disorders	bleeding	bleeding of cerebral cortex	2.18e-05			CST3,ITGAV,ITGB8,APP	4
Cardiovascular System Development and Function, Cellular Development, Cellular Growth and Proliferation, Organ Development, Skeletal and Muscular System Development and Function, Tissue Development	proliferation	proliferation of vascular smooth muscle cells	2.25e-05		1.433	ADM,ITGB1,APOE,CXCL8,TNFRSF1A,NQO1,CDK6,PLAUR,IGFBP5,IL6,E2F3,ID3,CYP1B1,PTPRF,WISP2,SKP2,HMOX1,SCARB1,CDKN1A,TFPI,SIRPA	21
Cancer, Organismal Injury and Abnormalities, Renal and Urological Disease	urinary tract tumor	urinary tract tumor	2.26e-05		0.277	PRUNE2,SYTL2,HIST1H2BD,HLA-B,IGF2BP3,IL6,CLIP1,VEGFA,POR,TTYH2,SRPK2,CAV1,IRS2,NFE2L3,BIRC7,MITF,NAGPA,CTNNAL1,GYPC,ANXA2,IGFBP5,IFITM3,EAPP,POM121/POM121C,FAM86B1,PDSS1,PDLIM7,CTSL,mir-302,SLC26A4,SGIP1,TCN1,CDK19,TMEM158,ARHGEF10,HILPDA,ADM,MME,CUBN,CTDSPL,PSEN2,EBPL,NIPAL3,IDH1,JUN,ASRGL1,ADAM19,NAV3,TUBB4A,PLAT,ITGB1,GSTM1,TXNIP,SVIL,AXL,CDKN1A,ATP9A,PTGS2,RBM14,HAGH,RGS1,EEF1A2,MBP,NR2F2,XPO…	115
Lipid Metabolism, Molecular Transport, Small Molecule Biochemistry	quantity	quantity of steroid	2.3e-05		0.421	KIF13B,EEF1A2,NR2F2,IL6,POR,NCEH1,NEU1,SCARB1,SCG5,CAV1,SEC24A,IRS2,NEDD4L,AHR,GLA,IFNGR1,IRS1,CHKA,TFPI,ST3GAL5,KDM3A,ADM,APOE,BDNF,ABCC2,PSEN2,IDH1,TNFRSF12A,HMOX1,DHCR7,JUN,ANGPTL4,CES1,DKK3,TNFSF12,SORT1,PRNP,PLAT,ADRB2,CYP27A1,TNFRSF1A,TXNIP,GPM6B,APP,DHCR24,ABCB4,CDKN1A,NUCB2,PTGS2	49
Cell Morphology, Cellular Assembly and Organization, Cellular Development, Cellular Function and Maintenance, Nervous System Development and Function, Tissue Development	axonogenesis	axonogenesis	2.33e-05	Increased	2.339	APOE,CHRNA1,KIF13B,BDNF,MBP,MAP1B,POU3F2,NGF,LAMC1,NTNG1,BRSK1,EZR,ADGRG6,PTPRZ1,PLXNB2,SLITRK2,PLAT,PRKCA,IL11RA,ATL1,RAB33A,APP,SLITRK6,CDH2,S100B,RTN4,NFIB,AFG3L2	28
Neurological Disease	neurodegeneration	Neurodegeneration	2.35e-05		0.979	MME,ABCD1,APOE,BDNF,ATXN1,SLC1A3,IL6,NGF,TGFBR2,VEGFA,LAMC1,CTSD,MSRB3,GNPTAB,JUN,GBA,CAV1,PLAT,AIFM1,PRNP,ATP1B1,NDRG1,TDRD7,ERBB3,GPM6B,APP,EI24,NR4A2,SLC26A4,TGFA,CLCN7,AFG3L2,PTGS2,DNM1L,PPARGC1A	35
Cellular Assembly and Organization, Cellular Function and Maintenance, Tissue Development	formation	formation of actin stress fibers	2.35e-05		0.342	CTGF,ITGB1BP1,TPM1,MYLK,SDC4,CDH11,PHLDB2,VEGFA,TNC,ITGA3,ARRB1,STARD13,CAV1,ARHGEF2,PLAT,CLASP1,S100A10,ITGB1,CXCL8,TGFBI,PHACTR1,GNG2,CDK6,RND3,SPRY2,CDKN1A,ZYX,ARHGEF10,SIRPA	29
Cardiovascular Disease, Developmental Disorder, Organismal Injury and Abnormalities	hypertrophy	hypertrophy of left ventricle	2.45e-05		-1.383	CKMT2,MBNL2,GLA,RNLS,HTR2B,TPM1,IER3,RCAN1,LAMA4,NT5E,CAV1,PPARGC1A,PLAT,ADRB2	14
Organ Morphology, Tissue Development	involution	involution	2.45e-05			TGFBR2,TIMP3,SNAI2,ITPKB,ATF4,PLAUR,IGFBP5,IL6,PTGS2,AHR,PTPRF	11
Cell Cycle	G1 phase	G1 phase of tumor cell lines	2.46e-05		0.555	GDF15,PSEN2,IGFBP7,MAP3K5,IL6,NGF,SRPK2,JUN,ARRB1,PRKCDBP,ITGAV,AHR,CDC25A,PLSCR1,PRNP,ITGB1,DCN,CDK6,ERBB3,AXL,FOXM1,ID3,SKP2,SPRY2,CDKN1A,CYR61,CDK2	27
Cell Cycle	S phase	S phase	2.48e-05		0.27	RUNX1,PSEN2,IL6,E2F3,SUN2,TGFBR2,MIA,VEGFA,ID1,HMOX1,JUN,PLK2,LZTS1,CAV1,AGK,CDC25A,ITGB1,CDK6,FOXM1,ID3,TNFRSF14,SKP2,APP,KITLG,IRS1,PRKCD,CDKN1A,TGFA,MXD4,CDK2,PMEPA1	31
Lipid Metabolism, Molecular Transport, Small Molecule Biochemistry	secretion	secretion of lipid	2.53e-05		0.667	ADM,RUNX1,APOE,CXCL8,CYP27A1,BDNF,ABCC2,IL6,NGF,MAFF,ASAH1,HMOX1,CES1,PHB,ABCB4,SCARB1,ANXA1,TGFA,NUCB2,PTGS2,AGK,CITED2,ELL2,HILPDA	24
Organismal Survival	perinatal death	perinatal death	2.59e-05	Decreased	-3.944	CHRNA1,CTGF,MMP16,MAP1B,MAF,CLIP3,POU3F2,SUN2,NR2F1,VEGFA,LAMC1,SATB2,ITGA3,TMEM38B,SCARB1,BRSK1,ITGAV,ATF4,HEY2,NEDD4L,RIPK4,SYNE2,DCN,ITGA6,CDK6,VAMP2,CREB5,TFPI,CDK2,LOX,SNAI2,NLGN1,BDNF,E2F3,SLC2A3,ID1,HMOX1,DHCR7,ANGPTL4,ARRB1,GBA,ALDH1A3,CARD10,CITED2,DHRS3,COL5A2,APAF1,ERBB3,FOXM1,KITLG,APLP2,NR4A2,LAMA4,SPRY2,CDKN1A,GBE1,NFIB,DKK1,PTGS2,PPARGC1A	60
Cancer, Organismal Injury and Abnormalities, Reproductive System Disease	female genital neoplasm	female genital neoplasm	2.73e-05		1.51	SYTL2,RDH10,IGF2BP3,KCMF1,SEL1L3,FRMD6,IL6,RNASE4,LAMC1,POR,SRPX2,CTSH,CAV1,CXCL1,IGFBP1,TPM4,ATL1,DACT3,OSBPL10,ITGA6,ANXA2,IGFBP5,CA8,SMARCA1,CTSL,SGIP1,ZYX,ALCAM,FTH1,APOE,PHLDA2,CUBN,GDF15,CTDSPL,PSEN2,EBPL,ITGB8,GLIPR1,TUBB2B,ARRDC3,HERC5,CARD10,TUBB4A,MEGF10,PMAIP1,TXNIP,IFNGR2,SPATS2L,HSPA2,NR4A2,ABCB4,YEATS2,CDKN1A,TAGLN,MCOLN2,ATP9A,SEMA3C,LIG1,TRAPPC2L,NAV2,EEF1A2,WISP2,TGFBR2,AP5M1,ACT…	283
Cellular Assembly and Organization	formation	formation of plasma membrane	2.76e-05	Increased	3.356	CHRNA1,BDNF,NLGN1,FLRT1,NGF,LAMC1,TNC,ZNF703,SRPX2,THBS1,CAV1,FLRT3,SLITRK2,PDZRN3,PRNP,PRKCA,ITGB1,CXCL8,RGS2,RAB13,ITGA6,CADM1,APP,SLITRK6,CDH2,SDCBP,COL13A1,RTN4,ZYX,DBNL,AFG3L2,DNM1L	32
Organismal Functions, Organismal Injury and Abnormalities, Tissue Morphology	healing	healing of wound	2.77e-05			ADM,CNN2,DCBLD2,LOX,RAC2,TFF3,TNFRSF1A,HYOU1,TPM1,IL6,SDC4,SKP2,SLC3A2,VEGFA,COL5A1,SCARB1,THBS1,LIMA1,TGFA,CAV1,PTGS2,ADRB2,PLAT	23
Lipid Metabolism, Small Molecule Biochemistry	synthesis	synthesis of prostaglandin	2.77e-05		1.894	APOE,CXCL8,TNFRSF1A,MITF,CD83,IL6,CERK,IGFBP7,NGF,CADM1,KITLG,VEGFA,HMOX1,ITGA3,ANXA1,TGFA,CAV1,CD14,ACSL4,CXCL1,PTGS2,PRNP,PRKCA	23
Cellular Development, Tissue Development	differentiation	differentiation of melanocytes	2.8e-05		-0.254	KITLG,TYRP1,RAB27A,MITF,HPS4,NFIB,ADAMTS9,OCA2,MLPH	9
Neurological Disease, Organismal Injury and Abnormalities	gliosis	gliosis of brain	2.8e-05		0.886	APOE,ITM2B,S100B,CLCN7,IFNGR1,PSEN2,IL6,PRNP,APP	9
Cell-mediated Immune Response, Cellular Development, Cellular Function and Maintenance, Hematological System Development and Function, Hematopoiesis, Lymphoid Tissue Structure and Development	differentiation	differentiation of Th17 cells	2.81e-05		0.642	IRF4,MAF,IFNGR1,IL6,BCL6,ID3,SLC3A2,TGFBR2,NR4A2,ARRB1,CXCL1,CYR61,AHR,ST3GAL5	14
Cancer, Organismal Injury and Abnormalities	upper aerodigestive tract carcinoma	upper aerodigestive tract carcinoma	2.85e-05			CTGF,AIM2,FAT1,EEF1A2,HLA-B,TPM1,IL6,SHC4,IL7R,CRADD,CTSH,RAB38,SCG5,EZR,BRSK1,CAV1,CXCL1,RASA1,CXCL8,SYNE2,DCN,ITGA6,CDK6,RHOJ,IGFBP5,SCG2,CDH2,RND3,MATN2,SGIP1,FTH1,DCBLD2,SUMF2,TWIST1,CTHRC1,CD83,CDH11,TNC,LYST,JUN,LZTS1,SRGN,FLRT3,NAV3,TUBB4A,PLOD2,SLC16A10,TIMP3,MEGF10,NQO1,SERTAD1,AXL,GLG1,TSHZ3,VAT1,LAMA4,TAGLN,COL11A1,PTGS2	59
Cellular Function and Maintenance	homeostasis	cellular homeostasis	3.01e-05		1.834	RAC2,HTR2B,TYRO3,MAF,IL6,VEGFA,CKB,ITGA3,ITPKB,TMEM38B,MERTK,SCG5,MYADM,CAV1,RNF128,ATF4,CXCL1,IRS2,AHR,NDRG1,DDIT4,SLC2A1,DCN,ANXA2,IGFBP5,SKP2,CTSL,SLC26A4,IRS1,RTN4,CYR61,ST3GAL5,ADM,APOE,SNAI2,GADD45B,PPP1R3C,ABCC2,TWIST1,BNIP3,ITGB8,CXCL5,ID1,JUN,ARRB1,PHB,CCL28,LZTS1,SOCS2,IL11RA,ITGB1,PMAIP1,TPCN2,MEGF10,RGS2,ENPP1,ATP1B1,TXNIP,TNFRSF1A,NPPC,IFNGR2,AXL,ID3,APP,KITLG,LAMP2,NR4A2,UBR4,FGGY,S…	131
Cell-To-Cell Signaling and Interaction	adhesion	adhesion of blood cells	3.06e-05		1.849	RGS1,APOE,RAC2,GDF15,RLN2,CD83,IL6,GLRX,TGFBR2,VEGFA,TRAF3IP2,SCARB1,THBS1,TNFSF12,ANXA1,CCL28,EZR,MYADM,PLCB1,CXCL1,ADRB2,ITGB1,CXCL8,TNFRSF1A,MITF,DCN,ITGA6,PLAUR,MLANA,IFNGR1,AXL,APP,KITLG,NT5E,TRPV2,ALCAM,CD14,PTGS2,SIRPA,IL11,CD151	41
Inflammatory Disease, Neurological Disease	myelitis	Myelitis	3.06e-05		0.142	GADD45B,MBP,TWIST1,MYLK,IL6,ITGB8,NGF,BCL6,TNFRSF12A,ID1,TRAF3IP2,ARRB1,MERTK,CST3,PTPRZ1,RNF128,AHR,PRKCA,PLAT,TNFRSF21,IRF4,TNFRSF1A,RRAS,IFNGR1,AXL,TNFRSF14,NR4A2,NT5E,TGFA,ALCAM	30
Cellular Movement, Hematological System Development and Function, Immune Cell Trafficking	migration	migration of mononuclear leukocytes	3.11e-05		1.872	RUNX1,RGS1,KCNN4,MYH9,CTGF,HYOU1,RLN2,MYLK,IL6,NGF,TGFBR2,VEGFA,ITGA3,JUN,TRAF3IP2,THBS1,TNFSF12,ANXA1,CCL28,EZR,MYADM,ITGAV,CXCL1,CEACAM1,ITGB1,TNFRSF21,TIMP3,CXCL8,MINOS1-NBL1/NBL1,TNFRSF1A,PAEP,ITGA6,PLAUR,IFNGR1,ANXA2,TNFRSF14,APP,NT5E,SIRPA,CD151	40
Free Radical Scavenging	production	production of reactive oxygen species	3.11e-05	Increased	2.078	APOE,RAC2,MAP3K11,EEF1A2,MYLK,IL6,MAP3K5,NGF,IDH1,HMOX1,PHB,SCARB1,CST3,ANXA1,CAV1,AHR,AIFM1,PRNP,PRKCA,NFE2L3,CXCL8,PON2,SLC2A1,TXNIP,RRAS,DCN,APP,PRSS23,RND3,PRKCD,CDKN1A,TAGLN,TGFA,CD14,PTGS2,AFG3L2,DNM1L,FTH1,IL11,PPARGC1A	40
Cell-To-Cell Signaling and Interaction, Nervous System Development and Function	adhesion	adhesion of neuronal cells	3.11e-05		1.009	LAMC1,TNC,ADGRG1,ITGA3,CDH2,CHRNA1,ATP1B1,BDNF,NLGN1,ITGAV,AFG3L2,PDZRN3	12
Cell Death and Survival	apoptosis	apoptosis of cerebral cortex cells	3.13e-05		1.261	MAP3K11,TNFRSF1A,BDNF,MAP1B,PAWR,MAP3K5,APP,VEGFA,SRPK2,JUN,CDKN1A,DKK1,PTGS2,PLAT,PPARGC1A,PRNP	16
Nucleic Acid Metabolism, Small Molecule Biochemistry	biosynthesis	biosynthesis of nucleoside triphosphate	3.13e-05		-0.728	ATP5G1,CHCHD10,TXNIP,CHCHD6,ATXN1,NME2,IL6,APP,AK5,NT5E,IMPDH1,PRKCD,CAV1,AK4,DNM1L,PPARGC1A	16
Cellular Development, Cellular Growth and Proliferation, Connective Tissue Development and Function, Tissue Development	proliferation	proliferation of fibroblasts	3.14e-05		0.704	LIG1,CTGF,RLN2,FRMD6,TPM1,IL6,IGFBP7,NGF,VCAN,TGFBR2,HMOX1,CTSD,JUN,TNFSF12,DKK3,PLK2,LZTS1,CAV1,PTPRZ1,ATF4,RASA1,CITED2,AHR,PLAT,ITGB1,NDRG1,TXNIP,TNFRSF1A,DCN,CDK6,ANXA2,SERTAD1,SKP2,SPRY2,CDKN1A,DKK1,DNM1L,CDK2,FTH1	39
Cellular Development, Cellular Growth and Proliferation, Nervous System Development and Function, Tissue Development	outgrowth	outgrowth of neurons	3.3e-05	Increased	4.162	GAS7,APOE,MYH9,BDNF,NLGN1,MAP1B,IL6,MAP3K5,NGF,RAPH1,WISP2,PTPRF,VCAN,TNFRSF12A,VEGFA,TNC,ITGA3,JUN,TTLL7,THBS1,BRSK1,EZR,SOCS2,PTPRZ1,PLAT,PRNP,ITGB1,CABLES1,RAB13,RAB33A,ITGA6,SERPINE2,APP,KITLG,CDH2,PRKCD,SPRY2,CDKN1A,S100B,TGFA,RTN4,DNM1L,TNFRSF19,CDK2	44
Dermatological Diseases and Conditions, Organismal Injury and Abnormalities	skin abnormality	skin abnormality	3.31e-05		0.342	ADM,MME,APOE,SNAI2,IL6,TGFBR2,COL5A1,HMOX1,ITGA3,SLC24A5,HPS4,IGFBP1,OCA2,AHR,PRKCA,SLC45A2,ITGB1,CXCL8,COL5A2,ITGA6,PLOD1,MBTPS2,SERPINE2,TYRP1,TGFA,COL11A1,CD151,PYCR1	28
Nervous System Development and Function	abnormal morphology	abnormal morphology of nervous system	3.34e-05			CHRNA1,MBP,TYRO3,MAP1B,CLIP3,POU3F2,IL6,NR2F1,CKB,VEGFA,LAMC1,CTSD,ITGA3,MERTK,SCG5,BRSK1,ADGRG6,CAV1,PLXNB2,HEY2,RASA1,DISP1,SYNE2,ITGA6,FZD9,CLN5,SLITRK6,COL13A1,SLC26A4,ABCD1,APOE,EIF4EBP2,BDNF,SLC1A3,PSEN2,ITGB8,NGF,PTPRF,CDH11,VCAN,ID1,JUN,PTPRZ1,SORT1,CITED2,GMFB,ADRB2,HEY1,PRNP,MBNL2,RGS2,TNFRSF1A,APAF1,PLAUR,RPS6KA5,ERBB3,GPM6B,AXL,ID3,APP,SERPINE2,APLP2,NR4A2,LAMA4,SPRY2,NFIB,SPR,DKK1,GP…	70
Dermatological Diseases and Conditions	psoriasis	chronic psoriasis	3.44e-05			TIMP3,APOE,PON2,ATP1B1,PSMB10,SERPINB8,POR,HMOX1,ID1,CTSL,PHB,FSCN1,HSPE1,TAGLN,TCN1,CXCL1,GOT2,KYNU,ELL2,PLSCR1	20
Cancer, Gastrointestinal Disease, Organismal Injury and Abnormalities	digestive system cancer	digestive system cancer	3.5e-05		0.684	KIF13B,SEL1L3,FRMD6,IL6,LAMC1,POR,CRADD,MERTK,SCG5,PRKCDBP,PLXNB2,TNFRSF21,SRPR,DDIT4,SLC2A1,DACT3,NAGPA,ANGPTL2,ITGA6,ANXA2,IGFBP5,SMARCA1,MB21D2,TATDN1,SGIP1,ALCAM,RCN3,FTH1,FLNB,BEND6,PEPD,ARRDC3,SCHIP1,CLDND1,PLOD2,TXNIP,ID3,YEATS2,FAM107B,CRIP2,LIG1,NAV2,EEF1A2,CBX5,PPFIBP1,WISP2,CTSD,STC2,TMEM45A,SLITRK2,ACTG2,CEACAM1,C12orf49,CXCL8,ACOX2,FAM167A,RDX,BAIAP2L2,TFPI,ABCD1,CARS,MOK,E2F3,PHLDB2…	546
Cardiovascular System Development and Function, Organ Morphology, Organismal Development	abnormal morphology	abnormal morphology of ventricular wall	3.52e-05			ADM,APOE,DHRS3,CDK6,IL6,BCL6,VEGFA,JUN,THBS1,TCEB3,CAV1,HEY2,SMTN,CDK2,CITED2,HEY1	16
Lipid Metabolism, Molecular Transport, Small Molecule Biochemistry	quantity	quantity of sphingolipid	3.52e-05		0.633	RUNX1,APOE,GLA,PON2,PSEN2,IL6,CERK,NGF,ASAH1,APP,CTSD,ABCB4,SCARB1,GBA,PRKCD,CAV1	16
Cell Morphology, Cellular Assembly and Organization, Cellular Development, Cellular Function and Maintenance, Embryonic Development, Nervous System Development and Function, Tissue Development, Tissue Morphology	density	density of dendritic spines	3.52e-05		0.935	TNFRSF21,APOE,EIF4EBP2,BDNF,ADAP1,PSEN2,PTPRF,APP,ITGA3,RTN4,PTGS2,DNM1L,IL1RAP	13
Cellular Movement, Hematological System Development and Function, Immune Cell Trafficking, Inflammatory Response	migration	migration of phagocytes	3.53e-05		1.61	CNN2,RAC2,APOE,CTGF,MYLK,IL6,CXCL5,NGF,VCAN,VEGFA,FHL2,ANXA1,ITGAV,CXCL1,CEACAM1,PRNP,S100A10,ITGB1,CXCL8,TIMP3,MINOS1-NBL1/NBL1,TNFRSF1A,PAEP,PLAUR,ANXA2,SCG2,APP,KITLG,RTN4,ALCAM,PTGS2,SIRPA	32
Developmental Disorder, Skeletal and Muscular Disorders	muscular hypertrophy	muscular hypertrophy	3.63e-05		-0.74	HTR2B,CTGF,GDF15,MAP3K5,IL6,TGFBR2,DUSP5,FHL2,CAV1,MAP3K7,PLCB1,HEY2,FBXO32,AHR,PRKCA,ADRB2,RGS2,PDE9A,IER3,FOXM1,CYP1B1,ADGRG1,PTGS2,PPARGC1A,IL11	25
Organismal Injury and Abnormalities	angiogenesis	angiogenesis of lesion	3.67e-05		-0.173	NDRG1,TNFRSF1A,BDNF,SEMA6A,TWIST1,ANGPTL2,ANXA2,ITGB8,FOXM1,TGFBR2,VEGFA,KITLG,ADGRG1,ANGPTL4,CST3,THBS1,PTGS2,CYR61	18
Cancer, Organismal Injury and Abnormalities, Renal and Urological Disease	urinary tract cancer	urinary tract cancer	3.68e-05			PRUNE2,SYTL2,HIST1H2BD,HLA-B,IGF2BP3,CLIP1,VEGFA,POR,TTYH2,SRPK2,CAV1,IRS2,NFE2L3,BIRC7,MITF,NAGPA,CTNNAL1,GYPC,ANXA2,IGFBP5,IFITM3,EAPP,POM121/POM121C,FAM86B1,PDSS1,PDLIM7,CTSL,SLC26A4,SGIP1,TCN1,CDK19,TMEM158,ARHGEF10,HILPDA,ADM,MME,CUBN,CTDSPL,PSEN2,EBPL,NIPAL3,IDH1,JUN,ASRGL1,ADAM19,NAV3,TUBB4A,PLAT,ITGB1,GSTM1,TXNIP,SVIL,AXL,CDKN1A,ATP9A,PTGS2,RBM14,HAGH,RGS1,EEF1A2,MBP,XPO5,TPM1,AURKB,BCL6,…	111
Cell-To-Cell Signaling and Interaction, Connective Tissue Development and Function	binding	binding of fibroblast cell lines	3.75e-05		1.748	ITGB1,LOX,FHL2,SCARB1,ITGA6,ALCAM,PLAUR,IL6,CYR61,TFPI	10
Cellular Movement, Reproductive System Development and Function	migration	migration of gonadal cell lines	3.75e-05		-0.358	RUNX1,ITGB1,ITGA3,APLP2,ITGB1BP1,ADAM19,PLAUR,IGFBP1,TMEM30A,SIRPA	10
Cellular Development, Cellular Growth and Proliferation, Hematological System Development and Function	proliferation	proliferation of immune cells	3.75e-05		-0.154	RAC2,CHRNA1,CTGF,MBP,TYRO3,MAF,IL6,BCL6,TGFBR2,IL7R,VEGFA,CTSD,MERTK,EZR,CAV1,RNF128,IRS2,MVP,AHR,CEACAM1,CDC25A,TNFRSF21,CXCL8,RRAS,DCN,BTG1,CDK6,MLANA,PAWR,IFNGR1,SLC3A2,PRKCD,S100B,CD14,CDK2,ST3GAL5,CD151,RUNX1,APOE,KCNN4,GADD45B,PSMB10,KCNIP3,CD83,NGF,TANK,HMOX1,KLF9,JUN,AHNAK,THBS1,ANXA1,ADRB2,PRNP,ITGB1,PMEL,PMAIP1,RGS2,IRF4,TXNIP,TNFRSF1A,PAEP,RPS6KA5,AXL,ID3,TNFRSF14,KITLG,TYRP1,RCAN1,LY9…	74
Cell Morphology, Cellular Assembly and Organization, Cellular Development, Cellular Function and Maintenance, Nervous System Development and Function, Tissue Development	branching	branching of neurons	3.84e-05	Increased	2.248	APOE,CHRNA1,EIF4EBP2,BDNF,DPYSL4,ATXN1,MAP1B,PRSS12,CSRP1,PSEN2,IL6,NGF,RAPH1,PTPRF,KLF9,ITGA3,JUN,EZR,CAV1,IL1RAP,PLAT,PRNP,ITGB1,TNFRSF21,ADAP1,APP,CDH2,S100B,CDKN1A,RTN4,PTGS2,CYR61,DNM1L	33
Metabolic Disease	disorder of lipid metabolism	disorder of lipid metabolism	3.91e-05		0.575	KDM3A,APOE,CA14,BDNF,CA5B,QPRT,IL6,IDH1,CA9,INSIG2,ANGPTL4,CES1,GBA,PRKCDBP,CAV1,ATF4,IRS2,ADRB2,GLA,TXNIP,ACADVL,IRS1,CD14,PTRF,PPARGC1A	25
Cancer, Organismal Injury and Abnormalities	abdominal cancer	abdominal cancer	4e-05		0.826	KIF13B,SEL1L3,FRMD6,IL6,LAMC1,POR,MERTK,PRKCDBP,PLXNB2,TNFRSF21,SRPR,SLC2A1,DDIT4,DACT3,NAGPA,ITGA6,ANGPTL2,ANXA2,IGFBP5,SMARCA1,MB21D2,PDSS1,PDLIM7,TATDN1,SGIP1,ALCAM,RCN3,FLNB,BEND6,TUBB2B,PEPD,ARRDC3,SCHIP1,CLDND1,PLOD2,TXNIP,SPATS2L,ID3,YEATS2,FAM107B,CRIP2,LIG1,NAV2,EEF1A2,CBX5,PPFIBP1,WISP2,CTSD,STC2,TMEM45A,ACTG2,SLITRK2,IL1RAP,CEACAM1,C12orf49,CXCL8,ACOX2,FAM167A,RDX,SLC7A2,BAIAP2L2,TFPI,…	623
Cell Morphology, Cellular Assembly and Organization, Cellular Function and Maintenance	extension	extension of cellular protrusions	4.01e-05	Increased	2.472	RAC2,APOE,MYH9,BDNF,ATXN1,MBP,MAP1B,IL6,RAPH1,NGF,TNFRSF12A,VEGFA,NR2F1,ARRB1,PRNP,PLAT,ITGB1,CXCL8,AXL,APP,KITLG,CDH2,CDKN1A,RTN4,TRPV2,MACF1	26
Cellular Assembly and Organization, Tissue Development	formation	formation of fibrils	4.05e-05		1.264	COL5A1,PMEL,APOE,SERPINH1,MBP,PLAUR,APP	7
Cell Death and Survival	cell death	cell death of hippocampal cells	4.16e-05		0.937	CXCL8,APOE,MAP3K11,SLC2A1,BDNF,HYOU1,APAF1,PAWR,NGF,APP,CTSD,CXCL1,PPARGC1A,PRNP,PLAT	15
Neurological Disease, Organismal Injury and Abnormalities	bleeding	bleeding of brain	4.29e-05		-1.924	RUNX1,VKORC1,CST3,ITGAV,IFNGR1,IL6,ITGB8,PTGS2,PLAT,APP,IDH1,RHBDF1	12
Organ Morphology, Organismal Development, Reproductive System Development and Function	abnormal morphology	abnormal morphology of uterine gland	4.31e-05			MERTK,CABLES1,TYRO3,CAV1,AXL	5
Cell-To-Cell Signaling and Interaction	attachment	attachment of cells	4.36e-05		1.939	ITGB1,LOX,CTGF,TGFBI,DCN,ITGA6,IL6,VCAN,CADM1,LAMC1,CA9,ITGA3,MERTK,PRKCD,SPRY2,TGFA,PTPRZ1,TFPI,SIRPA	19
Organismal Injury and Abnormalities, Renal and Urological Disease	chronic renal failure	chronic renal failure	4.36e-05	Decreased	-2.781	ADM,CXCL8,GSTM1,KCNN4,MYH9,TNFRSF1A,DCN,DACT3,SKP2,STC1,VEGFA,PHB,PDE7B,IMPDH1,CDKN1A,PTGS2,TFPI,CDK2,CD151	19
Cell Death and Survival, Skeletal and Muscular Disorders	cell death	cell death of muscle cells	4.4e-05		-0.349	ADM,S100A6,HTR2B,EEF1A2,HLA-B,BNIP3,IL6,MAP3K5,NGF,BCL6,E2F3,VEGFA,ID1,HMOX1,PHB,HSPE1,MAP3K7,CAV1,SORT1,ADRB2,CXCL8,TIMP3,PMAIP1,RRAS,TNFRSF1A,TXNIP,APP,KITLG,PRKCD,S100B,CDKN1A,ZYX,CYR61,ATP2B4,CDK2,IL11,PPARGC1A	37
Cardiovascular System Development and Function, Cellular Movement	cell movement	cell movement of endothelial cell lines	4.43e-05	Increased	3.326	ADM,ITGB1,CXCL8,APOE,BDNF,CXCL5,VEGFA,NEU1,TNC,CDH2,ANGPTL4,THBS1,PPAP2B,ALCAM,CXCL1,CYR61	16
Cell Morphology	cell spreading	cell spreading of tumor cell lines	4.43e-05		1.047	TNIK,ITGB1,FLNB,MYH9,SNAI2,TPM1,NGF,CDH11,CLIP1,TNC,THBS1,SPRY2,TFPI,SIRPA,CD151,PRNP	16
Cellular Development, Connective Tissue Development and Function, Tissue Development	differentiation	differentiation of brown adipocytes	4.45e-05			RGS2,LAMA4,ITGA6,BNIP3,ERO1A,PTGS2,METRNL,ADRB2,PPARGC1A	9
Cancer, Organismal Injury and Abnormalities	abdominal neoplasm	abdominal neoplasm	4.47e-05		1.079	KIF13B,SEL1L3,FRMD6,IL6,LAMC1,POR,MERTK,PRKCDBP,PLXNB2,TNFRSF21,SRPR,SLC2A1,DDIT4,DACT3,NAGPA,ITGA6,ANGPTL2,ANXA2,IGFBP5,SMARCA1,MB21D2,PDSS1,PDLIM7,TATDN1,SGIP1,ALCAM,RCN3,FTH1,FLNB,BEND6,TUBB2B,PEPD,ARRDC3,SCHIP1,CLDND1,PLOD2,TXNIP,SPATS2L,ID3,YEATS2,FAM107B,CRIP2,LIG1,NAV2,EEF1A2,CBX5,PPFIBP1,WISP2,CTSD,STC2,TMEM45A,ACTG2,SLITRK2,IL1RAP,CEACAM1,C12orf49,CXCL8,ACOX2,FAM167A,RDX,SLC7A2,BAIAP2L2,…	629
Cancer, Organismal Injury and Abnormalities	metastasis	metastasis of tumor cell lines	4.52e-05		-0.229	CXCL8,SNAI2,NDRG1,TXNIP,TWIST1,ZFYVE21,PLAUR,CXCL5,FOXM1,ASAH1,HMOX1,CDH2,ANGPTL4,SDCBP,THBS1,FSCN1,CAV1,PTPRZ1,ALCAM,CXCL1,PTGS2,CDC25A,CD151	23
Cell-To-Cell Signaling and Interaction, Hematological System Development and Function, Immune Cell Trafficking, Inflammatory Response	activation	activation of antigen presenting cells	4.67e-05	Increased	3.551	APOE,BDNF,MAF,PSEN2,IL6,CXCL5,TNFRSF12A,VEGFA,HMOX1,MERTK,CTSH,THBS1,ITGAV,AHR,PLAT,PRNP,PRKCA,ITGB1,CXCL8,RAB27A,IRF4,TNFRSF1A,RAB33A,ANXA2,AXL,APP,OSTM1,CTSL,PRKCD,SLC7A2,CD14,CLCN7,PTGS2,METRNL,SIRPA	35
Cell Morphology, Cellular Assembly and Organization, Cellular Development, Cellular Function and Maintenance, Embryonic Development, Nervous System Development and Function, Tissue Development	branching	branching of neurites	4.78e-05	Increased	2.442	APOE,CHRNA1,EIF4EBP2,BDNF,DPYSL4,ATXN1,MAP1B,PRSS12,CSRP1,PSEN2,IL6,NGF,RAPH1,PTPRF,KLF9,ITGA3,EZR,CAV1,IL1RAP,PLAT,PRNP,ITGB1,TNFRSF21,ADAP1,APP,CDH2,S100B,CDKN1A,RTN4,PTGS2,CYR61,DNM1L	32
Cellular Development, Skeletal and Muscular System Development and Function, Tissue Development	differentiation	differentiation of osteoblasts	4.78e-05		1.761	SNAI2,HTR2B,WWTR1,TWIST1,CTHRC1,IL6,VCAN,VEGFA,TNC,ID1,FHL2,PHB,HSPE1,ATF4,HNRNPC,TPM4,HEY1,ENPP1,NPPC,CDK6,FZD9,IGFBP5,ERBB3,ID3,STC1,RPS15,PDLIM7,RRAS2,PRKCD,DKK1,CYR61,IL11	32
Free Radical Scavenging	formation	formation of reactive oxygen species	4.81e-05		1.528	ITGB1,RAC2,APOE,S100A6,TNFRSF1A,NQO1,BNIP3,IL6,NGF,APP,HMOX1,SPRY2,S100B,PPARGC1A	14
Cancer, Organismal Injury and Abnormalities	urogenital cancer	urogenital cancer	4.83e-05		1.056	SYTL2,RDH10,IGF2BP3,KCMF1,SEL1L3,FRMD6,IL6,CLIP1,RNASE4,LAMC1,POR,SRPK2,FHL2,SRPX2,CTSH,CAV1,IGFBP1,TPM4,SLC2A1,DDIT4,ATL1,DACT3,NAGPA,ITGA6,GYPC,OSBPL10,IGFBP5,ANXA2,CA8,SKP2,SMARCA1,PDSS1,CTSL,PDLIM7,SGIP1,ZYX,ALCAM,HILPDA,APOE,CUBN,GDF15,CTDSPL,EBPL,PSEN2,ITGB8,NIPAL3,GLIPR1,TUBB2B,ARRDC3,HERC5,CARD10,ASRGL1,TUBB4A,MEGF10,PMAIP1,TXNIP,IFNGR2,SPATS2L,HSPA2,ID3,NR4A2,ABCB4,YEATS2,CDKN1A,TAGLN,MC…	344
Connective Tissue Development and Function, Tissue Morphology	quantity	quantity of connective tissue	4.88e-05		0.973	LIG1,RAC2,CTGF,ITGB1BP1,MAF,POU3F2,IL6,TGFBR2,VEGFA,NR2F1,SCARB1,CAV1,ATF4,IRS2,IGFBP1,AHR,CEACAM1,CXCL8,RAB27A,DCN,ANGPTL2,CDK6,FZD9,CREB5,STC1,TRIM63,IRS1,CD14,CLCN7,CDK2,RHBDF1,RUNX1,KDM3A,APOE,GDF15,CD83,E2F3,CDH11,ID1,HMOX1,CES1,ANGPTL4,JUN,AHNAK,STARD13,ADRB2,SLC20A1,ITGB1,SLC25A25,NQO1,KITLG,ACADVL,LAMA4,NT5E,SPRY2,CDKN1A,EFEMP1,DKK1,PPARGC1A	59
Skeletal and Muscular Disorders	skeletal myopathy	skeletal myopathy	4.89e-05		0.61	LOX,CAV2,PRSS12,NGF,TGFBR2,COL5A1,VEGFA,AHNAK,PLCB1,FBXO32,TPM4,ADRB2,AIFM1,ITGB1,PLOD2,TIMP3,COL5A2,SYNE2,TGFBI,NDRG1,CSRP2,ASAH1,LTBP3,CPQ,SDCBP,mir-302,SERPINH1,SGCD,CAPN3	29
Digestive System Development and Function	morphology	morphology of digestive system	4.92e-05			LIG1,RGS1,TFF3,SYTL2,RDH10,IL6,TGFBR2,IL7R,VEGFA,CA9,SATB2,CTSD,ITGA3,TRAF3IP2,MERTK,ITPKB,SCG5,ATF4,IRS2,AHR,CEACAM1,GLA,PGM3,DCN,ITGA6,IGFBP5,ASAH1,SKP2,TRIM63,PRKCD,SMTN,CDK2,RHBDF1,APOE,BDNF,CTHRC1,CES1,ANGPTL4,JUN,THBS1,SLC20A1,TIMP3,TNFRSF1A,TXNIP,NQO1,APAF1,ERBB3,FOXM1,APP,LTBP3,ABCB4,SPRY2,CDKN1A,TGFA,NFIB,PTGS2,PPARGC1A	57
Cancer, Gastrointestinal Disease, Organismal Injury and Abnormalities	gastrointestinal tract cancer	gastrointestinal tract cancer	5.07e-05		0.451	SEL1L3,FRMD6,IL6,POR,LAMC1,MERTK,CRADD,SCG5,PRKCDBP,PLXNB2,SLC2A1,SRPR,DACT3,NAGPA,ANGPTL2,ITGA6,ANXA2,IGFBP5,SMARCA1,SGIP1,ALCAM,RCN3,FTH1,FLNB,PEPD,ARRDC3,SCHIP1,CLDND1,PLOD2,LIG1,EEF1A2,CBX5,WISP2,PPFIBP1,TMEM45A,SLITRK2,CEACAM1,CXCL8,ACOX2,RDX,BAIAP2L2,TFPI,MOK,E2F3,PHLDB2,TNC,SNX16,SH3PXD2B,FAM167B,PMEL,ZCCHC14,TIMP3,ARSJ,SNTB1,PLAUR,PYGB,FRMD4A,SERTAD1,G3BP1,LOXL3,PDK3,CADM1,VAT1,TAF6L,APLP…	385
Cardiovascular Disease	atherosclerosis	atherosclerosis	5.11e-05	Increased	2.021	RGS1,APOE,GDF15,QPRT,SNX29,IL6,MAP3K5,SDC4,TGFBR2,NCEH1,VEGFA,HMOX1,CES1,JUN,SCARB1,PDE7B,THBS1,CST3,TNFSF12,ITGAV,CAV1,SORT1,TUBB4A,VEPH1,AHR,ADRB2,PLAT,TIMP3,DISP1,COL5A2,CYP27A1,TNFRSF1A,PLAUR,IFNGR1,FRMD4A,GSTO1,APP,LAMP2,MATN2,IRS1,FAM107B,IMPDH1,CDKN1A,RTN4,GBE1,CD14,PTGS2,SGCD	48
Neurological Disease, Organismal Injury and Abnormalities	gliosis	gliosis of hippocampus	5.12e-05		0.44	APOE,ITM2B,S100B,CLCN7,IFNGR1,APP	6
Cancer, Organismal Injury and Abnormalities, Reproductive System Disease	mammary tumor	mammary tumor	5.17e-05		0.864	MYH9,CTGF,HLA-B,TYRO3,ACP5,IL6,NEU1,VEGFA,POR,ITGA3,FHL2,CAV1,CXCL1,HEY2,IGFBP1,ALDOC,NFE2L3,DDIT4,DCN,CTNNAL1,IGFBP5,IER3,SLC44A1,SKP2,FAM86B1,CDH2,IRS1,FSCN1,ZYX,TCN1,CYR61,ANG,FTH1,FLNB,APOE,GADD45B,WWTR1,TWIST1,CTDSPL,FAM174B,CDH11,VCAN,IDH1,ID1,CES1,ARRB1,ARRDC3,JUN,GBA,PHB,SCHIP1,TNFSF12,ALDH1A3,NAV3,TUBB4A,LURAP1L,PLAT,ITGB1,GSTM1,RGS2,PMAIP1,TGFBI,FJX1,RRP12,AXL,RHPN2,IGSF3,NR4A2,YEATS2,F…	139
Cell-To-Cell Signaling and Interaction, Cellular Function and Maintenance, Inflammatory Response	phagocytosis	phagocytosis of cells	5.26e-05		1.201	CNN2,RAC2,MYH9,TYRO3,IL6,GLRX,CLIP1,CKB,HMOX1,DNTTIP1,SCARB1,MERTK,THBS1,ANXA1,ITGAV,MEX3B,CAV1,GULP1,ITGB1,RAB27A,MEGF10,PLAUR,CAPG,CERK,AXL,APP,RRAS2,PRKCD,TRPV2,CD14,SIRPA	31
Cardiovascular System Development and Function, Cell-To-Cell Signaling and Interaction	adhesion	adhesion of vascular endothelial cells	5.29e-05	Increased	2.056	ITGB1,CXCL8,TGFBI,NLGN1,GDF15,ITGA6,PLAUR,IGFBP7,NEU1,VEGFA,RCAN1,CDH2,TNFSF12,THBS1,CYR61	15
Cell Death and Survival, Cellular Compromise, Neurological Disease, Tissue Morphology	degeneration	degeneration of neurons	5.3e-05		0.858	ABCD1,MME,APOE,BDNF,ATXN1,SLC1A3,IL6,NGF,TGFBR2,VEGFA,CTSD,MSRB3,JUN,CAV1,PRNP,AIFM1,PLAT,ERBB3,GPM6B,APP,EI24,NR4A2,SLC26A4,TGFA,AFG3L2,PTGS2,DNM1L,PPARGC1A	28
Cancer, Organismal Injury and Abnormalities, Reproductive System Disease	tumorigenesis	tumorigenesis of reproductive tract	5.33e-05		1.937	SYTL2,RDH10,IGF2BP3,KCMF1,SEL1L3,FRMD6,IL6,RNASE4,LAMC1,POR,SRPX2,CTSH,CAV1,CXCL1,IGFBP1,TPM4,ATL1,DACT3,OSBPL10,ITGA6,ANXA2,IGFBP5,CA8,SMARCA1,CTSL,SGIP1,ZYX,ALCAM,APOE,CUBN,GDF15,CTDSPL,EBPL,ITGB8,GLIPR1,TUBB2B,ARRDC3,HERC5,CARD10,TUBB4A,MEGF10,PMAIP1,TXNIP,IFNGR2,SPATS2L,HSPA2,NR4A2,ABCB4,YEATS2,CDKN1A,TAGLN,MCOLN2,ATP9A,SEMA3C,LIG1,NAV2,TRAPPC2L,EEF1A2,WISP2,TGFBR2,AP5M1,ACTG2,PDZRN3,RASA1,GU…	271
Cell Morphology, Cellular Assembly and Organization, Cellular Development, Cellular Growth and Proliferation, Nervous System Development and Function, Tissue Development	outgrowth	outgrowth of neurites	5.46e-05	Increased	4.479	GAS7,APOE,MYH9,BDNF,NLGN1,MAP1B,IL6,MAP3K5,NGF,RAPH1,WISP2,PTPRF,VCAN,TNFRSF12A,VEGFA,TNC,ITGA3,JUN,TTLL7,THBS1,BRSK1,EZR,SOCS2,PTPRZ1,PLAT,PRNP,ITGB1,CABLES1,RAB13,RAB33A,SERPINE2,APP,KITLG,CDH2,PRKCD,SPRY2,CDKN1A,S100B,TGFA,RTN4,DNM1L,TNFRSF19,CDK2	43
Cell Signaling, Molecular Transport, Nucleic Acid Metabolism, Small Molecule Biochemistry	concentration	concentration of cyclic AMP	5.51e-05	Increased	2.201	ADM,ITGB1,CXCL8,APOE,RGS2,CAV2,BDNF,NPPC,RLN2,AZGP1,NGF,APP,KITLG,CA9,ITGA3,ANGPTL4,ARRB1,THBS1,ADGRG6,CAV1,PTGS2,ATP2B4,AHR,ADRB2	24
Cardiovascular System Development and Function, Tissue Morphology	morphology	morphology of capillary vessel	5.53e-05			VEGFA,APOE,ITGA3,TRAF3IP2,LAMA4,IL6,ITGB8,FOXM1,CD151,APP	10
Cancer	transformation	transformation of tumor cell lines	5.56e-05		0.342	SDCBP,DDIT4,IRS1,CDKN1A,STARD13,FZD9,DKK1,NGF,SIRPA	9
Cancer, Organismal Injury and Abnormalities, Reproductive System Disease	neoplasia	Breast Cancer and Tumors	5.58e-05		1.217	MYH9,CTGF,HLA-B,TYRO3,ACP5,IL6,NEU1,VEGFA,POR,FHL2,CAV1,CXCL1,HEY2,IGFBP1,ALDOC,NFE2L3,DDIT4,DCN,CTNNAL1,IGFBP5,IER3,SLC44A1,SKP2,FAM86B1,CDH2,IRS1,FSCN1,ZYX,TCN1,CYR61,ANG,FTH1,FLNB,APOE,GADD45B,WWTR1,TWIST1,CTDSPL,FAM174B,CDH11,VCAN,IDH1,CES1,ARRB1,JUN,GBA,PHB,SCHIP1,TNFSF12,ALDH1A3,NAV3,TUBB4A,LURAP1L,PLAT,ITGB1,GSTM1,PMAIP1,RGS2,TGFBI,FJX1,RRP12,AXL,RHPN2,IGSF3,NR4A2,YEATS2,FAM107B,CDKN1A,TAG…	131
Cell Death and Survival	cell death	cell death of Schwann cells	5.59e-05		0.573	VEGFA,JUN,TNFRSF1A,BDNF,NGF,PLAT,SERPINE2	7
Cancer, Organismal Injury and Abnormalities, Renal and Urological Disease	neoplasia	Renal Cancer and Tumors	5.61e-05		0	PRUNE2,RGS1,EEF1A2,HLA-B,NR2F2,IGF2BP3,XPO5,TPM1,IL6,AURKB,BPGM,CA9,TGFBR2,POR,VEGFA,SRPK2,TTYH2,MOCOS,TXNDC15,CAV1,AP5M1,IL1RAP,M6PR,NFE2L3,CXCL8,MITF,NAGPA,CTNNAL1,GYPC,ANXA2,IGFBP5,ADAMTS9,KLHL7,IFITM3,NBPF10 (includes others),EAPP,POM121/POM121C,PDSS1,CTSL,PDLIM7,SLC26A4,PRKCD,SGIP1,TCN1,TMEM158,ZNF106,CDK2,HILPDA,ADM,MME,CUBN,CTDSPL,EBPL,E2F3,ACOT7,C12orf45,IDH1,HMOX1,LYST,AHNAK,THBS1,ASRGL1…	83
Organismal Development	size	size of head	5.65e-05	Increased	2.432	KCNN4,BDNF,MAP1B,MAF,E2F3,CKB,LAMC1,ID1,SATB2,DHCR7,TRAF3IP2,CAV1,IRS2,IGFBP1,SEMA3B,AIFM1,TNFRSF1A,NPPC,APAF1,GPM6B,ID3,APP,FSCN1,NFIB,PPARGC1A	25
Cellular Function and Maintenance, Small Molecule Biochemistry	homeostasis	homeostasis of divalent cations	5.78e-05			ITGB1,APOE,TPCN2,ATP1B1,SLC31A1,HTR2B,APP,STC1,APLP2,TMEM38B,SLC26A4,STC2,S100B,ITGAV,CAV1,NUCB2,ATP2B4,PRNP,PRKCA	19
Cancer, Gastrointestinal Disease, Organismal Injury and Abnormalities	digestive organ tumor	digestive organ tumor	5.82e-05		0.811	KIF13B,SEL1L3,FRMD6,IL6,LAMC1,POR,CRADD,MERTK,SCG5,PRKCDBP,PLXNB2,TNFRSF21,SRPR,DDIT4,SLC2A1,DACT3,NAGPA,ANGPTL2,ITGA6,ANXA2,IGFBP5,SMARCA1,MB21D2,TATDN1,SGIP1,ALCAM,RCN3,FTH1,FLNB,BEND6,PEPD,ARRDC3,SCHIP1,CLDND1,PLOD2,TXNIP,ID3,YEATS2,FAM107B,CRIP2,LIG1,NAV2,EEF1A2,CBX5,PPFIBP1,WISP2,CTSD,STC2,TMEM45A,SLITRK2,ACTG2,CEACAM1,C12orf49,CXCL8,ACOX2,FAM167A,RDX,BAIAP2L2,TFPI,ABCD1,CARS,MOK,E2F3,PHLDB2…	549
Cell-To-Cell Signaling and Interaction, Cellular Assembly and Organization, Cellular Function and Maintenance	formation	formation of focal adhesions	5.93e-05		1.468	ITGB1,CTGF,RRAS,ITGB1BP1,GNG2,GPM6B,SDC4,PHLDB2,VEGFA,RND3,THBS1,TRIM63,EZR,SPRY2,CAV1,PTGS2,ADRB2,S100A10,PRKCA,CLASP1	20
Embryonic Development, Organismal Development, Tissue Development	growth	growth of embryonic tissue	5.93e-05	Increased	2.495	RUNX1,BDNF,TWIST1,SLC1A3,KCNIP3,IL6,NGF,TGFBR2,VEGFA,TNC,ID1,CST3,IRS2,PLXNB2,AHR,PRNP,TFAP2C,RRAS,ITGA6,CDK6,FZD9,IGFBP5,ID3,APP,KITLG,IRS1,CDKN1A,TGFA,DCT,DKK1,PTGS2	31
Cell Signaling, Small Molecule Biochemistry	quantity	quantity of nitric oxide	5.94e-05		0.365	ADM,VEGFA,APOE,STC2,CAV1,IL6,NGF,TFPI,ATP2B4,CYP1B1,APP	11
Developmental Disorder, Hereditary Disorder, Skeletal and Muscular Disorders	dystrophy	dystrophy of muscle	5.94e-05			ITGB1,TIMP3,LOX,PLOD2,COL5A2,SYNE2,CAV2,TGFBI,CSRP2,NGF,TGFBR2,VEGFA,COL5A1,CPQ,LTBP3,SDCBP,mir-302,AHNAK,SERPINH1,PLCB1,TPM4,SGCD,ADRB2,CAPN3	24
Cellular Development, Tissue Development	differentiation	differentiation of bone cells	5.99e-05		1.739	APOE,SNAI2,HTR2B,WWTR1,TWIST1,CTHRC1,IL6,VCAN,VEGFA,TNC,ID1,FHL2,JUN,PHB,TNFSF12,CST3,HSPE1,ATF4,HNRNPC,TPM4,ADRB2,HEY1,CXCL8,ENPP1,MITF,NPPC,CDK6,FZD9,IGFBP5,ERBB3,ID3,OSTM1,STC1,RPS15,RRAS2,PDLIM7,IRS1,PRKCD,PTGS2,DKK1,CYR61,SIRPA,IL11	43
Hair and Skin Development and Function, Organ Morphology	morphology	morphology of hair	6.18e-05			RIPK4,APOE,TIMP3,MLANA,E2F3,VEGFA,LAMP2,ITPKB,SCG5,RAB38,CDKN1A,TGFA,DBNL,ATF4,EFEMP1,AHR	16
Cell Morphology, Cellular Assembly and Organization, Cellular Function and Maintenance	extension	extension of plasma membrane projections	6.19e-05	Increased	2.351	ITGB1,APOE,RAC2,MYH9,BDNF,ATXN1,MBP,MAP1B,IL6,NGF,RAPH1,TNFRSF12A,APP,KITLG,NR2F1,VEGFA,CDH2,CDKN1A,MACF1,TRPV2,RTN4,PLAT,PRNP	23
Cardiovascular System Development and Function, Cell Morphology, Organ Morphology, Organismal Development, Skeletal and Muscular System Development and Function, Tissue Morphology	morphology	morphology of cardiomyocytes	6.2e-05			CSRP2,IER3,FOXM1,VEGFA,CDH2,TMEM38B,ACADVL,TRIM63,LAMA4,CDKN1A,CAV1,HEY2,CDK2,HEY1	14
Connective Tissue Disorders, Immunological Disease, Inflammatory Disease, Skeletal and Muscular Disorders	polyarticular juvenile rheumatoid arthritis	polyarticular juvenile rheumatoid arthritis	6.2e-05			ADM,MME,APOE,GADD45B,PLAUR,CD83,IL6,BCL6,NR4A2,THBS1,PTGS2,ANG,S100A10,PRNP	14
Metabolic Disease, Neurological Disease, Psychological Disorders	early-onset Alzheimer's disease	early-onset Alzheimer's disease	6.29e-05			CST3,PSEN2,PRNP,APP	4
Cardiovascular Disease, Neurological Disease	leakage	leakage of blood-brain barrier	6.29e-05		0.152	VEGFA,TNFAIP6,PTGS2,PLAT	4
Energy Production, Lipid Metabolism, Small Molecule Biochemistry	oxidation	oxidation of cholesterol	6.29e-05		-0.492	PON2,CYP27A1,SCARB1,APP	4
Lipid Metabolism, Molecular Transport, Small Molecule Biochemistry	concentration	concentration of lipid	6.71e-05		0.584	KIF13B,EEF1A2,MBP,NR2F2,IL6,TGFBR2,NEU1,NCEH1,VEGFA,POR,CTSD,SCARB1,SCG5,CAV1,SEC24A,IRS2,NEDD4L,CEACAM1,AHR,CXCL8,GLA,PON2,IFNGR1,ASAH1,SLC3A2,PRKCD,IRS1,CHKA,CD14,TFPI,ST3GAL5,ADM,RUNX1,KDM3A,ABCD1,APOE,BDNF,ABCC2,PPP1R3C,PSEN2,NGF,E2F3,TNFRSF12A,IDH1,HMOX1,DHCR7,CES1,ANGPTL4,JUN,GBA,TNFSF12,DKK3,PPAP2B,ACSL4,SORT1,ADRB2,PLAT,AIFM1,PRNP,CYP27A1,TXNIP,TNFRSF1A,NQO1,APAF1,CERK,GPM6B,CYP1B1,APP,KI…	76
Immunological Disease, Inflammatory Disease, Inflammatory Response, Neurological Disease	experimental autoimmune encephalomyelitis	experimental autoimmune encephalomyelitis	6.72e-05		0.142	GADD45B,MBP,TWIST1,MYLK,IL6,ITGB8,NGF,BCL6,TNFRSF12A,ID1,TRAF3IP2,ARRB1,MERTK,PTPRZ1,RNF128,AHR,PRKCA,PLAT,TNFRSF21,IRF4,TNFRSF1A,RRAS,IFNGR1,AXL,TNFRSF14,NR4A2,NT5E,TGFA,ALCAM	29
Cellular Movement	invasion	invasion of breast cancer cell lines	6.72e-05	Increased	2.36	LOX,WWTR1,TWIST1,CXCL5,CBX5,TGFBR2,ID1,TNC,ITGA3,JUN,ARRDC3,ANGPTL4,EZR,CAV1,ACSL4,IRS2,RASA1,FXYD5,ARHGAP24,PRKCA,ADRB2,TFAP2C,PLAUR,ERBB3,SDCBP,FSCN1,CDKN1A,PTGS2,TFPI	29
Cardiovascular Disease	vaso-occlusion	vaso-occlusion	6.83e-05	Increased	2.203	RGS1,SDC4,IL6,VEGFA,NCEH1,TGFBR2,PDE7B,SCARB1,ITGAV,CAV1,AHR,DISP1,IFNGR1,MATN2,IRS1,RTN4,CD14,TFPI,APOE,GDF15,QPRT,SNX29,MAP3K5,HMOX1,JUN,CES1,TNFSF12,CST3,THBS1,TUBB4A,SORT1,VEPH1,PLAT,ADRB2,TIMP3,COL5A2,CYP27A1,TNFRSF1A,PLAUR,FRMD4A,GSTO1,APP,LAMP2,IMPDH1,FAM107B,CDKN1A,GBE1,PTGS2,SGCD	49
Cell Death and Survival	anoikis	anoikis	6.89e-05		-0.46	ITGB1,NDRG1,RRAS,RDX,PLAUR,TPM1,TNC,RRAS2,NR4A2,PRKCD,ITGAV,TGFA,CAV1,PTGS2,PRKCA,BIRC2	16
Cell Death and Survival	cell death	cell death of cortical neurons	6.9e-05		0.779	TNFRSF1A,BDNF,MAP1B,CDK6,MAP3K5,NGF,E2F3,SH3PXD2A,APP,VEGFA,SRPK2,CTSD,JUN,GBA,CDKN1A,TGFA,PTGS2,DKK1,CDK2,PLAT,PRNP,CDC25A	22
Cell Cycle	interphase	arrest in interphase of tumor cell lines	6.93e-05			MAP3K11,GDF15,PSEN2,IL6,MAP3K5,NGF,MIA,SRPK2,JUN,PRKCDBP,ITGAV,AGK,AHR,CDC25A,PLSCR1,ITGB1,NDRG1,DCN,PLAUR,ANXA2,IGFBP5,AXL,FOXM1,ID3,CYP1B1,SMARCA1,CDKN1A,CHKA,CYR61,CDK2	30
Cellular Movement, Connective Tissue Development and Function	migration	migration of fibroblasts	6.94e-05		1.5	FLNB,RAC2,APOE,SYNE2,ITGB1BP1,PLAUR,FRMD6,SDC4,TMEM30A,TGFBR2,SCHIP1,THBS1,PRKCD,CDKN1A,CAV1,ZYX,CYR61,LPP,AHR	19
Tissue Morphology	quantity	quantity of tumor cell lines	6.94e-05	Increased	2.055	ITGB1,TIMP3,TFAP2C,IGFBP5,IL6,IGFBP7,NGF,SKP2,IL7R,VEGFA,TNC,EAPP,HMOX1,JUN,LZTS1,CDKN1A,PTGS2,CDK2,CDC25A	19
Embryonic Development, Organ Development, Organismal Development, Tissue Development, Visual System Development and Function	formation	formation of eye	6.95e-05		-0.251	APOE,SNAI2,PSMB10,RDH10,SEMA6A,MAF,MAP1B,SLC1A3,PSEN2,PTPRF,TNFRSF12A,LAMC1,VEGFA,POR,COL5A1,CTSD,ID1,ITGA3,ANGPTL4,SH3PXD2B,MERTK,THBS1,ALDH1A3,ATF4,RENBP,SORT1,HES6,HEY2,ADRB2,CXCL8,COL5A2,TNFRSF1A,MITF,ITGA6,APAF1,ADAMTS9,ID3,CYP1B1,TYRP1,IGSF3,CDKN1A,TGFA,EFEMP1,CDK2,GPR143	45
Cellular Development, Embryonic Development, Organismal Development	development	development of embryonic cells	7e-05		1	RUNX1,SNAI2,ATP1B1,MITF,TNFSF12,RDH10,BDNF,HEY2,CYR61,HEY1,PPARGC1A	11
Cell Morphology, Organ Morphology, Skeletal and Muscular System Development and Function, Tissue Morphology	morphology	morphology of muscle cells	7.03e-05			CAV2,CSRP2,IL6,IER3,FOXM1,APP,VEGFA,CDH2,ACADVL,TMEM38B,COL13A1,LAMA4,TRIM63,THBS1,CDKN1A,CAV1,HEY2,CDK2,HEY1,CAPN3,PPARGC1A	21
Cardiovascular System Development and Function	heart rate	heart rate	7.09e-05		-0.492	CTGF,BDNF,MYLK,PSEN2,TPM1,VEGFA,HMOX1,ARRB1,TMEM38B,THBS1,TNFSF12,DDAH1,HEY2,ACTG2,NEDD4L,ADRB2,AIFM1,PRKCA,ITGB1,GLA,RGS2,RNLS,ATP1B1,IER3,APP,ACADVL,TRIM63,LAMA4,DNM1L,ATP2B4,PPARGC1A	31
Cancer, Organismal Injury and Abnormalities, Reproductive System Disease	breast cancer	breast cancer	7.25e-05		0.777	MYH9,CTGF,HLA-B,TYRO3,ACP5,IL6,NEU1,VEGFA,POR,FHL2,CAV1,CXCL1,HEY2,IGFBP1,ALDOC,NFE2L3,DDIT4,DCN,CTNNAL1,IGFBP5,IER3,SLC44A1,SKP2,FAM86B1,CDH2,IRS1,FSCN1,ZYX,TCN1,CYR61,ANG,FTH1,FLNB,APOE,GADD45B,WWTR1,TWIST1,CTDSPL,FAM174B,CDH11,VCAN,IDH1,CES1,ARRB1,JUN,GBA,PHB,SCHIP1,TNFSF12,ALDH1A3,NAV3,TUBB4A,LURAP1L,PLAT,ITGB1,GSTM1,PMAIP1,RGS2,TGFBI,FJX1,RRP12,AXL,RHPN2,IGSF3,NR4A2,YEATS2,FAM107B,CDKN1A,TAG…	130
Cellular Compromise	degeneration	degeneration of cells	7.41e-05		0.578	MME,ABCD1,APOE,BDNF,ATXN1,TYRO3,SLC1A3,IL6,NGF,TGFBR2,VEGFA,MSRB3,CTSD,JUN,MERTK,CAV1,PLAT,AIFM1,PRNP,ATP1B1,ERBB3,GPM6B,AXL,MYOF,PLOD1,APP,CADM1,OSTM1,EI24,NR4A2,SLC26A4,LAMA4,TGFA,PTGS2,AFG3L2,DNM1L,PPARGC1A	37
Cardiovascular Disease	occlusion	occlusion of blood vessel	7.42e-05	Increased	2.079	RGS1,SDC4,IL6,VEGFA,NCEH1,TGFBR2,PDE7B,SCARB1,ITGAV,CAV1,AHR,DISP1,IFNGR1,MATN2,IRS1,RTN4,CD14,TFPI,APOE,GDF15,QPRT,SNX29,MAP3K5,HMOX1,JUN,CES1,TNFSF12,CST3,THBS1,TUBB4A,SORT1,VEPH1,PLAT,ADRB2,TIMP3,COL5A2,CYP27A1,TNFRSF1A,PLAUR,FRMD4A,GSTO1,APP,LAMP2,IMPDH1,FAM107B,CDKN1A,GBE1,PTGS2,SGCD	49
Inflammatory Response	inflammatory response	inflammatory response	7.52e-05	Increased	3.732	WFDC1,RGS1,RAC2,TYRO3,MAF,IL6,SDC4,BCL6,VEGFA,TRAF3IP2,SCARB1,ITGAV,CAV1,CXCL1,AHR,CXCL8,RAB27A,PON2,TNFAIP6,ANGPTL2,CAPG,ANXA2,IER3,SCG2,OSTM1,PRKCD,S100B,SLC7A2,CD14,CLCN7,CDK19,SIRPA,CD151,ABCD1,APOE,BDNF,MOK,MYLK,PSEN2,CXCL5,NGF,TNFRSF12A,TNC,HMOX1,ANGPTL4,LYST,THBS1,CST3,TNFSF12,ANXA1,CCL28,ART3,ADRB2,PLAT,PRNP,PRKCA,ITGB1,TNFRSF1A,PLAUR,AXL,TNFRSF14,APP,KITLG,LY96,NR4A2,NT5E,CDKN1A,TRPV2,PT…	72
Cancer, Organismal Injury and Abnormalities, Reproductive System Disease	genital tumor	genital tumor	7.55e-05		0.36	SYTL2,RDH10,IGF2BP3,KCMF1,SEL1L3,FRMD6,IL6,RNASE4,LAMC1,POR,FHL2,SRPX2,CTSH,CAV1,CXCL1,IGFBP1,TPM4,SLC2A1,DDIT4,ATL1,DACT3,ITGA6,OSBPL10,ANXA2,IGFBP5,CA8,SKP2,SMARCA1,CTSL,SGIP1,ZYX,ALCAM,FTH1,APOE,PHLDA2,CUBN,GDF15,CTDSPL,PSEN2,EBPL,ITGB8,GLIPR1,TUBB2B,ARRDC3,HERC5,CARD10,TUBB4A,MEGF10,PMAIP1,TXNIP,IFNGR2,SPATS2L,ID3,HSPA2,NR4A2,ABCB4,YEATS2,CDKN1A,TAGLN,MCOLN2,ATP9A,SEMA3C,LIG1,TRAPPC2L,NAV2,EE…	314
Cancer, Cell-To-Cell Signaling and Interaction, Organismal Injury and Abnormalities	binding	binding of cancer cells	7.61e-05		0.6	ITGB1,ITGA3,THBS1,PLAUR,DKK1,SEMA3B	6
Cardiovascular System Development and Function, Organ Morphology, Organismal Development, Skeletal and Muscular System Development and Function	morphology	morphology of cardiac muscle	7.63e-05			HTR2B,CSRP2,ERBB3,IER3,FOXM1,VEGFA,POR,RCAN1,CDH2,ACADVL,TMEM38B,LAMA4,TRIM63,CDKN1A,ITGAV,CAV1,HEY2,CDK2,HEY1,PPARGC1A,PRKCA	21
Inflammatory Response	inflammation	inflammation of central nervous system	7.65e-05		0.401	MME,GADD45B,MBP,TWIST1,MYLK,IL6,ITGB8,NGF,BCL6,TNFRSF12A,ID1,TRAF3IP2,ARRB1,MERTK,CST3,PTPRZ1,RNF128,AHR,PLAT,PRKCA,TNFRSF21,IRF4,TNFRSF1A,RRAS,IFNGR1,AXL,TNFRSF14,APP,NR4A2,NT5E,TGFA,ALCAM,PTGS2	33
Nervous System Development and Function, Tissue Morphology	quantity	quantity of neuroglia	7.67e-05		1.632	TNFRSF21,ITGB1,APOE,BDNF,RDX,IFNGR1,ERBB3,KCNIP3,IL6,APP,SERPINE2,OSTM1,VEGFA,LAMA4,TGFA,CXCL1	16
Cellular Assembly and Organization, Neurological Disease, Organismal Development, Tissue Development	formation	formation of amyloid fibrils	7.83e-05		0.197	MME,PMEL,APOE,TNFRSF1A,ITM2B,PSEN2,PRNP,APP	8
Developmental Disorder, Hereditary Disorder, Metabolic Disease	lysosomal storage disease	lysosomal storage disease	7.94e-05		1.585	APOE,GLA,BDNF,IL6,CLN5,ASAH1,NEU1,CTSD,GNPTAB,INSIG2,GBA,CAV1,CD14,CLCN7	14
Cell Morphology, Nervous System Development and Function	abnormal morphology	abnormal morphology of neuroglia	8.09e-05			ABCD1,MBP,ERBB3,GPM6B,ITGB8,IL6,SERPINE2,LAMC1,ADGRG6,CAV1,PTPRZ1,NFIB,ADRB2	13
Digestive System Development and Function	abnormal morphology	abnormal morphology of digestive system	8.32e-05			LIG1,RGS1,TFF3,SYTL2,RDH10,IL6,IL7R,VEGFA,CA9,SATB2,CTSD,ITGA3,TRAF3IP2,MERTK,ITPKB,SCG5,ATF4,IRS2,AHR,CEACAM1,GLA,DCN,ITGA6,IGFBP5,ASAH1,SKP2,TRIM63,PRKCD,SMTN,CDK2,RHBDF1,APOE,BDNF,CTHRC1,CES1,ANGPTL4,JUN,THBS1,SLC20A1,TIMP3,TNFRSF1A,TXNIP,NQO1,APAF1,ERBB3,FOXM1,LTBP3,ABCB4,SPRY2,CDKN1A,TGFA,NFIB,PTGS2,PPARGC1A	54
Hematological System Development and Function, Organismal Functions	coagulation	coagulation of blood	8.38e-05		0.56	APOE,CXCL8,RAB27A,TYRO3,ANXA2,IL6,STX2,AXL,PPAP2A,PAPSS2,VCAN,SERPINE2,APP,APLP2,LYST,VKORC1,MERTK,THBS1,HPS4,CAV1,PTGS2,TFPI,PLAT	23
Cellular Movement, Embryonic Development	cell movement	cell movement of embryonic cells	8.38e-05		1.516	ITGB1,HTR2B,BDNF,IGFBP5,ERBB3,VCAN,SLC3A2,KITLG,VEGFA,CDH2,FHL2,FSCN1,ITGAV,RTN4,PLXNB2,SEMA3C,IL11	17
Cell-To-Cell Signaling and Interaction, Hematological System Development and Function, Immune Cell Trafficking, Inflammatory Response, Nervous System Development and Function	activation	activation of microglia	8.4e-05	Increased	2.781	ITGB1,APOE,BDNF,PSEN2,ANXA2,IL6,APP,TNFRSF12A,OSTM1,HMOX1,ITGAV,CLCN7,PTGS2,PRNP,PLAT	15
Cardiovascular System Development and Function, Cellular Movement	cell movement	cell movement of microvascular endothelial cells	8.45e-05		1.575	TGFBR2,ADM,NEU1,VEGFA,CXCL8,THBS1,CXCL1,ANXA2,DKK1	9
Developmental Disorder, Hereditary Disorder, Skeletal and Muscular Disorders	Duchenne muscular dystrophy	Duchenne muscular dystrophy	8.52e-05			PLOD2,LOX,TIMP3,COL5A2,CAV2,TGFBI,CSRP2,TGFBR2,VEGFA,COL5A1,CPQ,LTBP3,SDCBP,SERPINH1,TPM4,ADRB2	16
Cell Death and Survival	killing	killing of cells	8.63e-05		-0.538	RUNX1,ADM,CTGF,BDNF,MBP,NGF,GLRX,POR,CTSD,CCL28,SORT1,PRKCA,ITGB1,RAB27A,BIRC7,TNFRSF1A,IFNGR1,MLANA,AXL,LYAR,APP,PRKCD,CDKN1A,DCT,SIRPA	25
Cellular Development, Cellular Growth and Proliferation	proliferation	proliferation of ovarian cancer cell lines	8.84e-05		0.515	DCN,GDF15,NME2,ERBB3,IL6,SERTAD1,E2F3,CLIP1,SKP2,APP,TGFBR2,CDKN1A,ITGAV,TGFA,CAV1,NUCB2,ARHGEF2,CYR61	18
Endocrine System Disorders, Gastrointestinal Disease, Metabolic Disease	experimentally-induced diabetes	experimentally-induced diabetes	8.96e-05			RGS1,GPNMB,VEGFA,IFITM3,ID1,JUN,SCARB1,PRKCD,PPAP2B,ANXA1,DDAH1,SORT1,S100A10,PRKCA	14
Cellular Movement, Hematological System Development and Function, Immune Cell Trafficking, Inflammatory Response	migration	migration of monocytes	8.96e-05		1.312	TIMP3,CTGF,MINOS1-NBL1/NBL1,PAEP,TNFRSF1A,PLAUR,ANXA2,IL6,NGF,APP,VEGFA,ITGAV,SIRPA,CEACAM1	14
Cell Morphology, Cellular Assembly and Organization, Cellular Function and Maintenance	formation	formation of filopodia	8.98e-05	Increased	2.595	ITGB1,CXCL8,CTGF,TNFRSF1A,NLGN1,BDNF,MAP1B,GDF15,ITGA6,CSRP1,SDC4,NGF,VEGFA,TNC,ITGA3,FSCN1,EZR,CYR61,ARHGAP24,SIRPA,PRNP	21
Cell Morphology	shape change	shape change of tumor cell lines	9.1e-05		1.499	TNIK,ITGB1,CXCL8,FLNB,MYH9,SNAI2,TPM1,IL6,NGF,CDH11,CLIP1,TNC,SRPX2,MERTK,THBS1,SPRY2,TFPI,SIRPA,PRNP,CD151	20
Developmental Disorder	dystrophy	dystrophy	9.2e-05		1.147	LOX,APOE,CAV2,NGF,COL5A1,VEGFA,TGFBR2,AHNAK,PLCB1,TPM4,ADRB2,ITGB1,PLOD2,TIMP3,COL5A2,SYNE2,TGFBI,CSRP2,APP,LTBP3,CPQ,SDCBP,mir-302,SERPINH1,SGCD,CAPN3	26

## Sheet: MM649 shMITF Functional
Categories	Functions	Diseases or Functions Annotation	p-Value	Predicted Activation State	Activation z-score	Molecules	# Molecules
Cellular Movement	cell movement	cell movement	1.31e-24	Increased	3.174	MZF1,DBN1,CTGF,MUC1,CTSG,FRMD6,ACP5,ADARB1,SLC9A1,SPRY4,ITGB3,LAMC1,MIA,ITGA3,SRPX2,BCAN,RARA,MYADM,CXCL1,IRS2,HES6,PLXNB3,AHR,ITGB5,ITGA4,TNFRSF21,RAB27A,NDRG1,DDIT4,SLC2A1,MITF,ANGPTL2,IGFBP5,TFPI2,SKP2,CDH2,CDH1,FSCN1,BHLHE40,RTN4,ZYX,ALCAM,TBXAS1,SNCA,NOTCH1,IFITM1,HTN1,FTH1,NRP1,MME,AKAP12,SNAI2,MAP2,GBP1,WWTR1,DUSP6,SEMA6A,GDF15,CEBPD,VEGFB,CD74,PTPN12,IDH1,TUBB2B,SYNM,CDKN3,TGM2,EFNB2,ID1,…	185
Cellular Movement	migration	migration of cells	3.67e-24	Increased	2.924	MZF1,DBN1,CTGF,MUC1,CTSG,FRMD6,ACP5,ADARB1,SLC9A1,SPRY4,ITGB3,LAMC1,MIA,ITGA3,SRPX2,RARA,MYADM,CXCL1,IRS2,HES6,PLXNB3,ITGB5,AHR,ITGA4,TNFRSF21,RAB27A,NDRG1,DDIT4,SLC2A1,MITF,ANGPTL2,IGFBP5,TFPI2,SKP2,CDH2,CDH1,FSCN1,BHLHE40,RTN4,ZYX,ALCAM,NOTCH1,SNCA,IFITM1,HTN1,FTH1,NRP1,MME,SNAI2,MAP2,WWTR1,DUSP6,SEMA6A,GDF15,VEGFB,CD74,PTPN12,IDH1,TUBB2B,SYNM,CDKN3,TGM2,EFNB2,ID1,CES1,JUN,GBA,TFAP2A,CSF2RA,PPA…	171
Cellular Growth and Proliferation	proliferation	proliferation of cells	5.52e-21	Increased	2.941	DBN1,MAGED1,CAPS,MUC1,CTSG,COL8A1,FRMD6,ARNT2,SLC9A1,SPRY4,LAMC1,SMYD3,BCAN,PRKCDBP,CXCL1,HES6,HLA-DPA1,ITGA4,TNFRSF21,DDIT4,SLC2A1,NLGN2,IGFBP5,TFPI2,ASAH1,SKP2,CDH1,FSCN1,ITPR3,ERO1B,PPP2R2B,ZYX,ALCAM,MXD4,PIP4K2A,FTH1,APOD,GBP1,GDF15,SEMA6A,CEBPD,VEGFB,CTDSPL,PSEN2,CD74,SYNM,TGM2,CDKN3,DUSP5,IQGAP2,FOXD2,P4HA2,S100A1,ETFB,RHOC,TNFRSF1A,RASGRP3,MARCKSL1,SEMA3A,MAD2L1,TNS3,NR4A2,SERPINH1,CDKN1A,…	259
Cardiovascular System Development and Function, Organismal Development	angiogenesis	angiogenesis	2.14e-17		1.484	LIF,CTGF,ZFP36L1,S100A4,COL8A1,SEMA6B,HES1,SPRY4,ITGB3,TGFBR2,LAMC1,ROCK2,RHOB,SCARB1,SRPX2,RARA,ITGAV,CXCL1,PLXNB3,CEACAM1,AHR,ITGB5,ITGA4,CXCL8,NOX4,COL4A1,NDRG1,EGR3,BTG1,ANGPTL2,RHOJ,SKP2,SASH1,CDH2,COL13A1,RTN4,ALCAM,LEF1,NOTCH1,NRP1,IL6ST,DCBLD2,IL1A,SPRED1,SNAI2,GBP1,RECK,SEMA6A,TNFAIP3,VEGFB,PSEN2,CLIC4,ZMIZ1,SERPIND1,TGM2,EFNB2,SHC1,ID1,ANGPTL4,JUN,TIPARP,TFAP2A,TIMP1,CSPG4,PPAP2B,SRGN,W…	94
Cellular Development, Cellular Growth and Proliferation	proliferation	proliferation of tumor cell lines	6.17e-17		1.342	MAGED1,CTGF,MUC1,CTSG,NCSTN,FRMD6,HES1,HBP1,SLC9A1,MIA,RARA,CXCL1,IRS2,HES6,ITGB5,AHR,CDKN1C,NDRG1,SLC2A1,SLC26A2,MITF,IGFBP5,IER3,TFPI2,ASAH1,SKP2,CDH1,FSCN1,PPP2R2B,ALCAM,ENC1,NOTCH1,PIP4K2A,HTN1,FTH1,NRP1,AKAP12,PTPN13,WWTR1,CHCHD6,DUSP6,GDF15,CEBPD,PSEN2,SYNM,CDKN3,TGM2,ID1,DUSP5,IQGAP2,KAT2B,JUN,TFAP2A,STARD13,ACSL4,PLAT,S100A1,RHOC,TNFRSF1A,TBX3,EGR1,AXL,NR4A2,TF,SPRY2,CDKN1A,PRKCB,TNIK,MT2…	133
Cellular Movement	invasion	invasion of tumor cell lines	1.03e-16	Increased	3.432	MZF1,TFF3,CTGF,FAT1,MMP16,MUC1,S100A4,HBP1,SLC9A1,CDK5R1,ITGB3,TGFBR2,MIA,ITGA3,BCAN,ITGAV,IRS2,CEACAM1,ITGA4,SOX4,CXCL8,NDRG1,SLC2A1,MITF,ADGRE5,TFPI2,SKP2,CDH2,CDH1,FSCN1,ALCAM,LEF1,CMTM5,IFITM1,NRP1,S100A6,SNAI2,GBP1,RECK,WWTR1,DUSP6,GDF15,VEGFB,CCNA2,ID1,ANGPTL4,JUN,TFAP2A,TIMP1,CSPG4,SDC2,ANXA1,ACSL4,ADRB2,PLAT,PPARG,TIMP3,TFAP2C,CTSK,TGFBI,RHOC,BHLHE41,SLC12A2,EGR1,PLAUR,ERBB3,AXL,RXRG,NR4A…	75
Cell Death and Survival	apoptosis	apoptosis	1.18e-16		-1.223	MAGED1,MUC1,CTSG,ARNT2,SLC9A1,PRKCDBP,CXCL1,ITGA4,TNFRSF21,DDIT4,SLC2A1,BLVRA,IGFBP5,TFPI2,ASAH1,SKP2,CDH1,PDLIM7,PPP2R2B,ITPR3,ALCAM,FTH1,GDF15,CEBPD,VEGFB,PSEN2,CD74,GLIPR1,TGM2,CDKN3,IQGAP2,S100A1,MLLT11,TNFRSF1A,RHOC,SLC25A24,SEMA3A,MAD2L1,NR4A2,SERPINH1,CDKN1A,EYA1,PPARGC1A,PINK1,MT2A,LIF,ZFP36L1,S100A4,SHC4,TGFBR2,CASP9,RHOB,DAG1,CEACAM1,KLF11,CLASP1,CXCL8,NOX4,CABLES1,BTG1,FOSB,SERINC3,FGF…	193
Cellular Movement	cell movement	cell movement of tumor cell lines	2.13e-16	Increased	3.581	MZF1,LIF,CTGF,FAT1,MUC1,CTSG,S100A4,ITGB3,SHC4,RHOB,SRPX2,BCAN,ITGAV,HES6,ITGB5,CEACAM1,ITGA4,CXCL8,RAB27A,NDRG1,SLC2A1,MITF,PHACTR1,ADGRE5,FOSB,CDH2,CDH1,FSCN1,ZYX,ALCAM,LEF1,TBXAS1,CMTM5,NOTCH1,SIRPA,HTN1,NRP1,MME,DCBLD2,AKAP12,IL1A,SNAI2,WWTR1,GDF15,VEGFB,SLC16A4,PTPN12,SYNM,CDKN3,TGM2,ID1,SHC1,JUN,TFAP2A,TIMP1,SDC2,ANXA1,STARD13,ACSL4,ANKS1A,VCL,ADRB2,PLAT,S100A1,PPARG,TIMP3,TFAP2C,TGFBI,RHOC…	88
Cardiovascular System Development and Function, Organismal Development	vasculogenesis	vasculogenesis	3.9e-16		1.298	LIF,CTGF,ZFP36L1,S100A4,COL8A1,SEMA6B,HES1,SPRY4,ITGB3,TGFBR2,RHOB,SCARB1,SRPX2,RARA,ITGAV,CXCL1,PLXNB3,AHR,CEACAM1,ITGA4,CXCL8,NOX4,COL4A1,EGR3,ANGPTL2,RHOJ,SKP2,CDH2,COL13A1,ALCAM,LEF1,NOTCH1,NRP1,IL6ST,SPRED1,IL1A,SNAI2,GBP1,RECK,SEMA6A,TNFAIP3,VEGFB,PSEN2,CLIC4,ZMIZ1,SERPIND1,TGM2,SHC1,ID1,EFNB2,ANGPTL4,JUN,TIPARP,TFAP2A,TIMP1,CSPG4,PPAP2B,WLS,SEMA3B,PLAT,PPARG,TIMP3,TGFBI,EGR1,G6PD,PLAUR,RDH…	80
Cell Death and Survival	apoptosis	apoptosis of tumor cell lines	1.46e-15		-0.084	MZF1,MAGED1,CTGF,MUC1,CTSG,HES1,SLC9A1,MIA,RARA,PRKCDBP,AHR,MVP,ITGA4,TNFRSF21,CDKN1C,DDIT4,NDRG1,MITF,IGFBP5,IER3,SKP2,CDH1,PDLIM7,BHLHE40,ITPR3,RTN4,ALCAM,NOTCH1,SNCA,ENC1,FTH1,NRP1,AKAP12,MME,RAB32,SNAI2,PTPN13,GDF15,CEBPD,PSEN2,GLIPR1,TGM2,ID1,JUN,TFAP2A,CSF2RA,RHOC,TNFRSF1A,EGR1,SEMA3A,MAD2L1,NR4A2,TF,SPOCK1,SPRY2,CDKN1A,PPARGC1A,PINK1,PRKCB,MT2A,GAS7,TFF3,LIF,S100A4,BCL6,CDK5R1,TGFBR2,CASP9…	110
Cellular Movement	migration	migration of tumor cell lines	1.68e-15	Increased	3.61	MZF1,CTGF,FAT1,MUC1,S100A4,ITGB3,SHC4,RHOB,SRPX2,ITGAV,HES6,ITGB5,CEACAM1,ITGA4,CXCL8,NDRG1,SLC2A1,MITF,PHACTR1,ADGRE5,CDH2,CDH1,FSCN1,ZYX,ALCAM,LEF1,CMTM5,NOTCH1,SIRPA,HTN1,NRP1,MME,DCBLD2,IL1A,SNAI2,WWTR1,GDF15,VEGFB,SLC16A4,PTPN12,SYNM,CDKN3,TGM2,ID1,SHC1,JUN,TFAP2A,TIMP1,SDC2,ANXA1,ACSL4,ANKS1A,ADRB2,PLAT,TIMP3,TFAP2C,TGFBI,RHOC,BHLHE41,TBX3,SLC12A2,EGR1,PLAUR,RPS6KA5,ERBB3,AXL,SEMA3A,NR4A2,L…	76
Cellular Movement	invasion	invasion of cells	6.14e-15	Increased	3.26	MZF1,TFF3,CTGF,FAT1,MMP16,MUC1,S100A4,HBP1,SLC9A1,CDK5R1,ITGB3,LAMC1,MIA,TGFBR2,ITGA3,RHOB,BCAN,ITGAV,CXCL1,IRS2,CEACAM1,ITGA4,SOX4,CXCL8,NDRG1,SLC2A1,MITF,IER3,ADGRE5,TFPI2,SKP2,CDH2,CDH1,FSCN1,BHLHE40,ALCAM,LEF1,CMTM5,NOTCH1,IFITM1,NRP1,S100A6,SNAI2,GBP1,RECK,WWTR1,DUSP6,GDF15,VEGFB,CCNA2,ID1,SHC1,ANGPTL4,JUN,TFAP2A,TIMP1,CSPG4,SDC2,ANXA1,ACSL4,ADRB2,PLAT,PPARG,TIMP3,TFAP2C,CTSK,TGFBI,RHOC,BHLH…	86
Organismal Survival	morbidity or mortality	morbidity or mortality	1.36e-14	Decreased	-6.801	MZF1,CTGF,CTSG,SSBP2,NCSTN,ERI1,ARNT2,HES1,ADARB1,SLC9A1,SPRY4,ITGB3,LAMC1,ITGA3,ITPKB,RARA,PRKCDBP,PLCB1,IRS2,AHR,ITGA4,SPINK1,RAB27A,NAB1,NDRG1,PAM,SLC2A1,MITF,NLGN2,IGFBP5,PLOD1,ASAH1,CDH2,CDH1,CD68,TRIM63,FSCN1,ITPR3,RTN4,CDK19,CPOX,SHISA2,SNCA,NOTCH1,FTH1,APOD,NRP1,MME,AKAP12,ULK1,SNAI2,MAP2,GDF15,CEBPD,PSEN2,CD74,FNTB,PTPN12,IDH1,CDKN3,TGM2,EFNB2,ID1,IQGAP2,KAT2B,HHAT,JUN,GBA,TFAP2A,ALDH1A3…	176
Cellular Development	differentiation	differentiation of cells	1.91e-14	Increased	3.512	MZF1,DBN1,MAGED1,CTGF,HACD1,MUC1,CTSG,SSBP2,HES1,HBP1,SLC9A1,SPRY4,ITGB3,LAMC1,ITGA3,ITPKB,SRPX2,RARA,RAB7B,PLCB1,CXCL1,IRS2,HES6,PLXNB3,AHR,ITGB5,TNFRSF21,RAB27A,NAB1,NDRG1,PAM,DDIT4,MITF,NLGN2,ANGPTL2,IGFBP5,ASAH1,CDH2,CDH1,PDLIM7,mir-302,FSCN1,BHLHE40,RTN4,ALCAM,ENC1,NOTCH1,SNCA,IFITM1,NRP1,MME,ULK1,SNAI2,WWTR1,CEBPD,CTDSPL,PSEN2,CD74,TGM2,EFNB2,ID1,TRIB1,DUSP5,CES1,KAT2B,JUN,TIPARP,TFAP2A,CSF…	165
Cell Death and Survival	cell death	cell death of tumor cell lines	2.75e-14		-0.402	MZF1,MAGED1,CTGF,MUC1,CTSG,FRMD6,HES1,SLC9A1,ITGB3,MIA,RARA,PRKCDBP,AHR,MVP,ITGA4,TNFRSF21,CDKN1C,DDIT4,NDRG1,MITF,IGFBP5,IER3,ASAH1,SKP2,CDH1,PDLIM7,mir-302,BHLHE40,ITPR3,RTN4,ALCAM,ENC1,NOTCH1,SNCA,FTH1,NRP1,MME,AKAP12,RAB32,SNAI2,PTPN13,GDF15,CEBPD,PSEN2,GLIPR1,TGM2,ID1,IQGAP2,JUN,TFAP2A,CSF2RA,RHOC,TNFRSF1A,EGR1,SVIL,AXL,SEMA3A,MAD2L1,NR4A2,TF,SPOCK1,SPRY2,CDKN1A,PRKCB,PPARGC1A,PINK1,GAS7,MT2…	126
Organismal Survival	organismal death	organismal death	3.62e-14	Decreased	-6.927	MZF1,CTGF,SSBP2,NCSTN,ERI1,ARNT2,HES1,ADARB1,SLC9A1,SPRY4,ITGB3,LAMC1,ITGA3,ITPKB,RARA,PRKCDBP,PLCB1,IRS2,AHR,ITGA4,SPINK1,RAB27A,NAB1,PAM,SLC2A1,NDRG1,MITF,NLGN2,IGFBP5,PLOD1,ASAH1,CDH2,CDH1,CD68,TRIM63,FSCN1,ITPR3,RTN4,CDK19,CPOX,SHISA2,SNCA,NOTCH1,FTH1,APOD,NRP1,MME,AKAP12,ULK1,SNAI2,MAP2,GDF15,CEBPD,PSEN2,CD74,FNTB,PTPN12,IDH1,CDKN3,TGM2,EFNB2,ID1,IQGAP2,KAT2B,HHAT,JUN,GBA,TFAP2A,ALDH1A3,PPAP…	173
Cell Death and Survival	cell death	cell death	1.6e-13		-1.007	MAGED1,MUC1,CTSG,FRMD6,ARNT2,SLC9A1,ITPKB,PRKCDBP,CXCL1,ITGA4,TNFRSF21,DDIT4,SLC2A1,BLVRA,IGFBP5,TFPI2,ASAH1,SKP2,CDH1,PDLIM7,PPP2R2B,ITPR3,ZYX,ALCAM,CPOX,FTH1,GDF15,SEMA6A,CEBPD,VEGFB,PSEN2,CD74,GLIPR1,TGM2,CDKN3,IQGAP2,S100A1,MLLT11,RHOC,TNFRSF1A,SLC25A24,SEMA3A,MAD2L1,NR4A2,SERPINH1,CDKN1A,STX7,EYA1,PPARGC1A,PINK1,MT2A,LIF,ZFP36L1,S100A4,SHC4,TGFBR2,CASP9,RHOB,DAG1,KLF11,CEACAM1,CLASP1,CXCL8,N…	218
Cancer, Organismal Injury and Abnormalities	growth	growth of tumor	1.82e-13		-0.097	TNIK,TFF3,LIF,CTGF,MUC1,FRMD6,HES1,ITGB3,TGFBR2,RHOB,BCAN,PRKCDBP,LAMB1,CXCL1,ITGB5,AHR,CEACAM1,CXCL8,NOX4,RAB27A,H19,COL4A1,NDRG1,IGFBP5,SKP2,CDH1,PPP2R2B,ALCAM,LEF1,NOTCH1,CDK2,FTH1,NRP1,IL6ST,MME,ULK1,S100A6,IL1A,SNAI2,PTPN13,GDF15,SAT1,CTLA4,TGM2,EFNB2,ID1,SHC1,SLC16A3,IQGAP2,ANGPTL4,KAT2B,JUN,TIMP1,CSF2RA,SDC2,ANXA1,SRGN,CASP1,SEMA3B,PLAT,PPARG,TIMP3,CTSK,EGR1,PLAUR,ERBB3,EPHA3,AXL,NR4A2,LAM…	78
Tissue Morphology	quantity	quantity of cells	3.47e-13		1.423	CTGF,MUC1,SSBP2,HES1,ITGB3,LAMC1,ITGA3,ITPKB,RARA,RAB38,CXCL1,IRS2,AHR,TNFRSF21,RAB27A,SLC2A1,MITF,IGFBP5,SKP2,ZP1,TRIM63,BHLHE40,ALCAM,NOTCH1,SNCA,FTH1,NRP1,APOD,MME,ULK1,SNAI2,PTPN13,DUSP6,RLBP1,GDF15,VEGFB,PSEN2,CD74,PTPN12,NIPAL3,TGM2,EFNB2,ID1,TRIB1,IQGAP2,CES1,HHAT,JUN,GBA,TFAP2A,VCL,PLAT,S100A1,CTSK,TGFBI,TNFRSF1A,EGR1,DLX1,RDH8,AXL,SERPINB6,RASGRP3,SEMA3A,MAD2L1,ADD3,NR4A2,TF,SPRY2,CDKN1A…	135
Cardiovascular System Development and Function	morphology	morphology of cardiovascular system	1.39e-12			LIF,ZFP36L1,COL8A1,NCSTN,BCL6,ITGB3,TGFBR2,ITGA3,CASP9,SCARB1,RARA,ITGAV,AHR,ITGA4,SOX4,NOX4,PAM,IER3,PLOD1,CDH2,TRIM63,LEF1,FGFRL1,NOTCH1,CDK2,RHBDF1,NRP1,IL6ST,AKAP12,DCBLD2,ULK1,RECK,PSEN2,CLIC4,ZMIZ1,TGM2,EFNB2,SHC1,JUN,TFAP2A,PPAP2B,ADAM19,VCL,PPARG,TIMP3,TNFRSF1A,DLX5,G6PD,DLX1,ERBB3,EPHA3,AXL,MARCKSL1,SEMA3A,ADD3,LAMA4,SERPINH1,NFE2,CDKN1A,IL1B,GBE1,EYA1,MMP9,PPARGC1A	64
Cell Death and Survival	necrosis	necrosis	2.21e-12		-0.171	MZF1,MAGED1,CTGF,MUC1,CTSG,FRMD6,HES1,ADARB1,SLC9A1,ITGB3,MIA,ITGA3,ITPKB,RARA,PRKCDBP,PLCB1,CXCL1,IRS2,MVP,AHR,ITGA4,TNFRSF21,CDKN1C,DDIT4,SLC2A1,NDRG1,MITF,IGFBP5,IER3,TFPI2,ASAH1,SKP2,CDH2,CDH1,PDLIM7,mir-302,BHLHE40,ITPR3,PPP2R2B,RTN4,ZYX,ALCAM,ENC1,SNCA,NOTCH1,FTH1,NRP1,MME,AKAP12,RAB32,SNAI2,PTPN13,DUSP6,SEMA6A,GDF15,CEBPD,VEGFB,PSEN2,CD74,GLIPR1,TGM2,EFNB2,ID1,TRIB1,IQGAP2,CES1,JUN,GBA,TFA…	176
Dermatological Diseases and Conditions	psoriasis	psoriasis	4.3e-12			DBN1,SPRR2D,SERPINB8,LAD1,CDK5R1,ITGA3,RARA,RAB38,ALDH3A2,SUB1,CXCL1,CXCL8,RAB27A,CDKN1C,NAB1,TNFAIP6,ADGRE5,CDH1,FSCN1,TCN1,IFITM1,CDK2,NRP1,APOD,TRAK2,IL1A,GBP1,CEBPD,TNFAIP3,RGS12,CTLA4,EFNB2,ID1,SHC1,JUN,GBA,ALDH1A3,CSPG4,ANXA1,WLS,PLSCR1,PLAT,PPARG,TIMP3,CTSK,RGS20,ATP1B1,EGR1,UPP1,GBP2,SEMA3A,MAD2L1,RXRG,NR4A2,TF,TGFA,IL1B,PTRF,MMP9,PRKCB	60
Organismal Development	size	size of body	7.4e-12	Increased	5.402	LIF,PLP1,MMP16,MAP1B,ERI1,HES1,BCL6,SLC9A1,SPRY4,LAMC1,CASP9,ADGRG6,PRKCDBP,PLCB1,IRS2,AHR,SPINK1,NAB1,H19,NDRG1,NLGN2,ANGPTL2,IGFBP5,SKP2,FOSB,ERCC1,ITPR3,LEF1,SSFA2,FGFRL1,SNCA,SIRPA,CDK2,RHBDF1,IL6ST,SPRED1,SNAI2,MAP2,NLGN1,GDF15,TNFAIP3,CD74,CLIC4,ID1,TRIB1,ANGPTL4,POLR2A,TFAP2A,HLA-DMA,PLK2,STARD13,ADRB2,PLAT,TIMP3,TFAP2C,CTSK,COL5A2,TGFBI,TNFRSF1A,TBX3,SLC12A2,DLX5,G6PD,DLX1,UGT8,ERBB3,SLC5…	78
Cancer, Cell Death and Survival, Organismal Injury and Abnormalities, Tumor Morphology	necrosis	necrosis of tumor	9.1e-12		-0.593	IL6ST,IL1A,SNAI2,RECK,MUC1,GDF15,HES1,CD74,NFKB1,CTLA4,TGFBR2,TRIB1,CASP9,JUN,RHOB,TFAP2A,TIMP1,RARA,ANXA1,ITGAV,CASP1,SEMA3B,CEACAM1,PPARG,TNFRSF21,CXCL8,NDRG1,MITF,BTG1,PLAUR,TNFRSF14,MAD2L1,CDH1,NR4A2,TF,SPRY2,CDKN1A,RTN4,IL1B,LEF1,TSC22D1,NOTCH1,CDK2,MMP9,NRP1	45
Cancer, Cell Death and Survival, Organismal Injury and Abnormalities, Tumor Morphology	cell death	cell death of tumor cells	1.46e-11		-0.593	IL6ST,IL1A,SNAI2,RECK,MUC1,GDF15,HES1,CD74,NFKB1,CTLA4,TGFBR2,TRIB1,CASP9,JUN,RHOB,TFAP2A,TIMP1,RARA,ANXA1,ITGAV,CASP1,SEMA3B,CEACAM1,PPARG,TNFRSF21,CXCL8,NDRG1,MITF,PLAUR,TNFRSF14,MAD2L1,CDH1,NR4A2,TF,SPRY2,CDKN1A,RTN4,IL1B,LEF1,TSC22D1,NOTCH1,CDK2,MMP9,NRP1	44
Cellular Movement	migration	migration of breast cancer cell lines	2.4e-11	Increased	2.535	SNAI2,CTGF,WWTR1,S100A4,SLC16A4,ITGB3,TGM2,ID1,SHC1,JUN,TFAP2A,TIMP1,ANXA1,ITGAV,ACSL4,ANKS1A,ITGB5,ADRB2,CXCL8,TFAP2C,NDRG1,RHOC,BHLHE41,PLAUR,ERBB3,AXL,SEMA3A,CDH2,CDH1,SERPINA5,TGFA,IL1B,MMP9,NRP1	34
Cell Cycle	interphase	interphase	2.47e-11		-0.805	LIF,PCBP4,HES1,TGFBR2,MIA,BRSK1,PRKCDBP,ITGAV,PLCB1,AHR,CDC25A,NOX4,CDKN1C,H19,NDRG1,CABLES1,BTG1,IGFBP5,IER3,SKP2,CDH1,ERCC1,mir-302,BHLHE40,SH2B3,MXD4,LEF1,NOTCH1,CDK2,PMEPA1,AKAP12,KDM5B,IL1A,GDF15,CEBPD,PSEN2,NFKB1,CTLA4,IDH1,SYNM,CDKN3,CCNA2,ID1,SHC1,POLR2A,JUN,TIMP1,SDC2,PLK2,PLSCR1,PPARG,EGR1,PLAUR,ERBB3,AXL,MT1A,TNFRSF14,MAD2L1,TF,SPRY2,CDKN1A,TGFA,IL1B,MMP9	64
Cellular Movement	cell movement	cell movement of breast cancer cell lines	3.35e-11	Increased	2.517	SNAI2,CTGF,WWTR1,S100A4,SLC16A4,ITGB3,TGM2,ID1,SHC1,JUN,TFAP2A,TIMP1,ANXA1,ITGAV,ACSL4,ANKS1A,ITGB5,ADRB2,S100A1,CXCL8,TFAP2C,RAB27A,NDRG1,RHOC,BHLHE41,PLAUR,ERBB3,AXL,FOSB,SEMA3A,CDH2,CDH1,SERPINA5,TGFA,IL1B,MMP9,NRP1	37
Cancer, Organismal Injury and Abnormalities	benign neoplasia	benign neoplasia	4.54e-11		-1.379	DBN1,PLP1,MUC1,S100A4,COL8A1,SSBP2,ACP5,ADARB1,AURKB,TGFBR2,MIA,AHR,CEACAM1,SOX4,ALDH1B1,MGST1,HNMT,H19,COL4A1,NDRG1,SLC2A1,ANGPTL2,IGFBP5,ADGRE5,TFPI2,NBPF10 (includes others),CDH1,COL13A1,ZYX,ALCAM,TCN1,LEF1,P2RX6,ENC1,NOTCH1,CDK2,FTH1,NRP1,IL6ST,CARD16,IL1A,RECK,CEBPD,PSEN2,SERPIND1,IDH1,TGM2,ID1,SHC1,DUSP5,IQGAP2,JUN,TFAP2A,TIMP1,ANXA1,C5orf30,ADRB2,PPARG,TIMP3,TFAP2C,COL5A2,TNFRSF1A,TBX3,SLC…	81
Cardiovascular System Development and Function	abnormal morphology	abnormal morphology of cardiovascular system	5.66e-11			LIF,ZFP36L1,COL8A1,NCSTN,BCL6,TGFBR2,ITGA3,SCARB1,RARA,ITGAV,AHR,ITGA4,SOX4,NOX4,PAM,IER3,PLOD1,CDH2,TRIM63,LEF1,FGFRL1,NOTCH1,CDK2,RHBDF1,NRP1,DCBLD2,AKAP12,IL6ST,ULK1,RECK,PSEN2,CLIC4,ZMIZ1,TGM2,EFNB2,SHC1,JUN,TFAP2A,PPAP2B,ADAM19,VCL,PPARG,TIMP3,TNFRSF1A,DLX5,G6PD,ERBB3,EPHA3,AXL,SEMA3A,ADD3,LAMA4,CDKN1A,GBE1,EYA1,MMP9,PPARGC1A	57
Neurological Disease	movement disorder	Movement Disorders	7.83e-11	Decreased	-2.228	MT2A,LIF,CTGF,PLP1,MUC1,MAP1B,PCDH7,HBP1,BCL6,SLC9A1,CDK5R1,STARD10,ROCK2,GNPTAB,CASP9,ITPKB,BRSK1,SUB1,LAMB1,PLCB1,RTN4R,SOX4,CDKN1C,NAB1,NDRG1,SLC2A1,EGR3,GYPC,IGFBP5,IER3,FOSB,CDH2,PDLIM7,ERCC1,CD68,COL13A1,BHLHE40,PPP2R2B,RTN4,SNCA,METTL9,FTH1,APOD,RHBDF1,TRAK2,IL1A,SH3BP4,MAP2,SLC1A4,FBXO7,GBP1,WWTR1,DYNC1I1,SAT1,MPZ,CD74,NFKB1,TUBB2B,TGM2,DUSP5,STOM,JUN,GBA,TIMP1,PLK2,CASP1,ADRB2,PPARG,ETFB…	89
Nervous System Development and Function	morphology	morphology of nervous system	1.32e-10			MAGED1,LIF,PLP1,MAP1B,CLIP3,ARNT2,HES1,CDK5R1,LAMC1,ROCK2,ITGA3,CASP9,RHOB,RARA,BRSK1,ADGRG6,RTN4R,NAB1,EGR3,MITF,CDH2,COL13A1,RTN4,LEF1,FGFRL1,SHISA2,NOTCH1,SNCA,NRP1,IL6ST,AKAP12,MAP2,PTPN13,PSEN2,MPZ,NFKB1,CLIC4,ID1,HHAT,JUN,TFAP2A,CSPG4,VCL,ADRB2,TNFRSF1A,SLC12A2,EGR1,UPP1,DLX5,DLX1,PLAUR,RPS6KA5,ERBB3,UGT8,RDH8,AXL,SLC5A3,RXRG,MARCKSL1,SEMA3A,EBF1,NR4A2,LAMA4,SPRY2,ATRN,TGFA,IL1B,EYA1,GPR143…	71
Cancer, Organismal Injury and Abnormalities	advanced malignant tumor	advanced malignant tumor	1.59e-10	Increased	2.111	TNIK,MZF1,CTGF,TRIM9,MUC1,S100A4,ACP5,SLC38A6,ITGB3,TGFBR2,MIA,ITGA3,RHOB,ITGAV,CXCL1,ITGA4,CDC25A,CXCL8,COL4A1,NDRG1,MITF,ANGPTL2,IGFBP5,ADGRE5,TFPI2,ASAH1,MLPH,CDH2,CDH1,FSCN1,ITPR3,ALCAM,MAP4K5,NOTCH1,NRP1,MME,AKAP12,CARD16,IL1A,SNAI2,RECK,DUSP6,GDF15,CEBPD,CD74,FNTB,CTLA4,TGM2,CDKN3,ID1,SLC16A3,ANGPTL4,KAT2B,TIMP1,ANXA1,PPAP2B,WLS,CASP1,PLAT,TIMP3,RHOC,BHLHE41,OLFML3,PLAUR,ERBB3,AXL,SLC5A3,LA…	74
Cell Cycle	interphase	interphase of tumor cell lines	1.74e-10		-1.166	IL1A,LIF,GDF15,CEBPD,PSEN2,PCBP4,HES1,SYNM,CDKN3,MIA,SHC1,CCNA2,JUN,PRKCDBP,ITGAV,AHR,CDC25A,PLSCR1,PPARG,NOX4,CDKN1C,NDRG1,PLAUR,ERBB3,IGFBP5,AXL,MT1A,SKP2,MAD2L1,CDH1,ERCC1,TF,BHLHE40,SPRY2,CDKN1A,TGFA,IL1B,MXD4,NOTCH1,CDK2,MMP9,PMEPA1	42
Cell Morphology	morphology	morphology of cells	2.09e-10			CTGF,MUC1,COL8A1,HES1,HBP1,ITGB3,MIA,LAMC1,ITGA3,ITPKB,RARA,PLCB1,IRS2,AHR,SPINK1,CDKN1C,NAB1,PAM,MITF,IGFBP5,IER3,PLOD1,SKP2,CDH2,CDH1,CD68,ZP1,TRIM63,BHLHE40,ITPR3,RTN4,ZYX,NOTCH1,SNCA,ULK1,SNAI2,MAP2,PTPN13,WWTR1,GDF15,CEBPD,PTPN12,SYNM,ID1,TRIB1,IQGAP2,CES1,HHAT,JUN,GBA,STARD13,FLRT3,VCL,S100A1,CTSK,TGFBI,RHOC,TNFRSF1A,EGR1,DLX5,RDH8,MARCKSL1,SEMA3A,ADD3,SERPINH1,SPRY2,CDKN1A,EYA1,GPR143,PPAR…	137
Cancer, Cell Death and Survival, Organismal Injury and Abnormalities, Tumor Morphology	apoptosis	apoptosis of tumor cells	2.98e-10		-1.215	IL6ST,SNAI2,MUC1,GDF15,HES1,NFKB1,CTLA4,TGFBR2,TRIB1,JUN,CASP9,RHOB,TFAP2A,TIMP1,RARA,ANXA1,ITGAV,CASP1,SEMA3B,CEACAM1,TNFRSF21,NDRG1,PLAUR,TNFRSF14,CDH1,NR4A2,TF,SPRY2,CDKN1A,RTN4,TSC22D1,NOTCH1,CDK2,MMP9,NRP1	35
Tissue Development	growth	growth of epithelial tissue	3.94e-10		0.67	MAGED1,SEMA6B,COL8A1,NCSTN,SPRY4,ITGB3,TGFBR2,LAMC1,ITGA3,SCARB1,RARA,LAMB1,CXCL1,PLXNB3,AHR,CEACAM1,CDC25A,CXCL8,CDKN1C,NAB1,COL4A1,TNFAIP6,EGR3,SKP2,CDH2,CDH1,ERCC1,NOTCH1,CDK2,NRP1,KDM5B,SPRED1,IL1A,SNAI2,GBP1,GDF15,SEMA6A,VEGFB,PSEN2,NFKB1,PTPN12,SERPIND1,TGM2,EFNB2,ID1,ANGPTL4,JUN,TIMP1,SLC20A1,PPARG,TNFRSF1A,EGR1,DLX5,G6PD,PLAUR,ERBB3,AXL,SEMA3A,CDKN1A,TGFA,IL1B,EYA1,MMP9	63
Cardiovascular System Development and Function, Organ Morphology, Organismal Development	morphology	morphology of heart	4.72e-10			IL6ST,AKAP12,LIF,ZFP36L1,NCSTN,PSEN2,BCL6,ZMIZ1,TGFBR2,TGM2,EFNB2,SHC1,CASP9,JUN,SCARB1,TFAP2A,RARA,ADAM19,ITGAV,VCL,AHR,ITGA4,PPARG,SOX4,TIMP3,NOX4,G6PD,ERBB3,EPHA3,IER3,MARCKSL1,SEMA3A,CDH2,LAMA4,TRIM63,CDKN1A,IL1B,GBE1,FGFRL1,NOTCH1,CDK2,MMP9,RHBDF1,PPARGC1A	44
Endocrine System Disorders, Gastrointestinal Disease, Metabolic Disease	experimentally-induced diabetes	experimentally-induced diabetes	5.45e-10			NOX4,COL4A1,CEBPD,GBP2,HES1,CD74,NFKB1,ID1,JUN,RHOB,SCARB1,TF,TIMP1,ANXA1,PPAP2B,PPP2R2B,IL1B,PRKCB	18
Tissue Development	development	development of epithelial tissue	5.75e-10		-0.605	CTGF,SEMA6B,ITGB3,SPRY4,TGFBR2,LAMC1,CASP9,SCARB1,LAMB1,CXCL1,DAG1,PLXNB3,AHR,CEACAM1,CXCL8,COL4A1,EGR3,MITF,SKP2,CDH1,CDH2,NOTCH1,NRP1,SPRED1,IL1A,SNAI2,GBP1,SEMA6A,VEGFB,PSEN2,CLIC4,SERPIND1,ID1,EFNB2,JUN,ANGPTL4,TFAP2A,TIMP1,VCL,PLAT,TFAP2C,EGR1,DLX5,G6PD,PLAUR,AXL,SEMA3A,LAMA4,SPRY2,CDKN1A,IL1B,MMP9	52
Cellular Development	differentiation	differentiation of tumor cell lines	5.97e-10		1.227	IL6ST,LIF,CTGF,MUC1,CEBPD,CTSG,CTDSPL,SSBP2,HES1,BCL6,CDK5R1,SPRY4,TGM2,ID1,SHC1,KAT2B,JUN,TFAP2A,TIMP1,CSF2RA,RARA,IRS2,AHR,PLAT,PLSCR1,PPARG,CTSK,NDRG1,TNFRSF1A,EGR1,PLAUR,IGFBP5,BHLHE40,SPRY2,CDKN1A,TGFA,IL1B,NOTCH1,SNCA,SIRPA,CDK2,PRKCB	42
Cancer, Organismal Injury and Abnormalities	metastasis	metastasis	6e-10	Increased	2.111	TNIK,MZF1,CTGF,TRIM9,MUC1,S100A4,ACP5,SLC38A6,ITGB3,TGFBR2,MIA,ITGA3,RHOB,ITGAV,CXCL1,ITGA4,CDC25A,CXCL8,COL4A1,NDRG1,MITF,ANGPTL2,IGFBP5,ADGRE5,ASAH1,MLPH,CDH2,CDH1,FSCN1,ITPR3,ALCAM,MAP4K5,NOTCH1,NRP1,MME,AKAP12,IL1A,SNAI2,RECK,DUSP6,GDF15,CEBPD,FNTB,CTLA4,TGM2,ID1,SLC16A3,ANGPTL4,TIMP1,ANXA1,PPAP2B,WLS,CASP1,PLAT,TIMP3,RHOC,BHLHE41,OLFML3,PLAUR,ERBB3,AXL,SLC5A3,LAMB3,CDKN1A,TGFA,IL1B,MMP9	67
Neurological Disease	neurological signs	neurological signs	7.85e-10		0.873	MT2A,CTGF,PCDH7,HBP1,BCL6,CDK5R1,STARD10,ROCK2,GNPTAB,CASP9,ITPKB,SCARB1,SUB1,LAMB1,PLCB1,CDKN1C,SLC2A1,NDRG1,GYPC,IER3,FOSB,CDH2,PDLIM7,CD68,BHLHE40,METTL9,SNCA,APOD,MME,TRAK2,SH3BP4,SLC1A4,MAP2,GBP1,WWTR1,ITM2B,DYNC1I1,PVRL3,SAT1,NFKB1,TGM2,DUSP5,STOM,JUN,GBA,PLK2,CASP1,ADRB2,PPARG,ETFB,TNFRSF1A,EGR1,RPS6KA5,NBEA,NAP1L5,P4HA1,RXRG,FAM3C,ARMCX2,PPARGC1A,PRKCB	61
Neurological Disease, Skeletal and Muscular Disorders	neuromuscular disease	neuromuscular disease	9.09e-10			MT2A,CTGF,MAP1B,PCDH7,HBP1,BCL6,CDK5R1,STARD10,ROCK2,CASP9,ITPKB,SUB1,LAMB1,PLCB1,CXCL1,ITGA4,CDKN1C,NDRG1,GYPC,IER3,CDH2,PDLIM7,CD68,BHLHE40,RTN4,ALCAM,METTL9,SNCA,FTH1,APOD,TRAK2,SH3BP4,IL1A,MAP2,SLC1A4,FBXO7,GBP1,WWTR1,DYNC1I1,SAT1,CD74,NFKB1,CTLA4,TUBB2B,TGM2,DUSP5,STOM,HLA-DRB1,JUN,GBA,HLA-DMA,ANXA1,PLK2,HLA-DMB,HLA-DRA,CASP1,ADRB2,PPARG,ETFB,TNFRSF1A,EGR1,RPS6KA5,NBEA,NAP1L5,AXL,P4HA1,RXRG,…	75
Cell Death and Survival	apoptosis	apoptosis of epithelial cells	1.07e-09		-0.945	TFF3,GDF15,NFKB1,CLIC4,MIA,TGM2,EFNB2,ID1,SHC1,IQGAP2,CASP9,JUN,TIMP1,CASP1,AHR,CEACAM1,PLAT,SLC20A1,CXCL8,TIMP3,NDRG1,TNFRSF1A,MITF,EGR1,PLAUR,IGFBP5,ERBB3,CDH2,CDH1,ERCC1,CDKN1A,TGFA,IL1B,PPARGC1A	34
Cellular Development, Cellular Growth and Proliferation	proliferation	proliferation of breast cancer cell lines	1.22e-09		-0.152	MAGED1,CTGF,CHCHD6,WWTR1,GDF15,CEBPD,SAT1,S100A4,NCSTN,FRMD6,HES1,HBP1,SLC9A1,TGFBR2,ID1,SHC1,JUN,SCARB1,TFAP2A,CSPG4,RARA,ACSL4,IRS2,SEMA3B,CEACAM1,AHR,ITGB5,S100A1,PPARG,TFAP2C,TNFRSF1A,RTKN,PLAUR,IGFBP5,ERBB3,IER3,ASAH1,SKP2,CDH1,PPP2R2B,CDKN1A,TGFA,IL1B,PRKCB,NRP1	45
Cardiovascular System Development and Function	development	development of vasculature	1.37e-09			IL6ST,DCBLD2,LIF,NLGN1,RECK,ZFP36L1,HES1,CLIC4,PTPN12,ZMIZ1,TGFBR2,EFNB2,SHC1,ID1,ITGA3,ANGPTL4,JUN,RHOB,SCARB1,TFAP2A,RARA,ADAM19,ITGAV,AHR,ITGA4,PPARG,SOX4,TNFRSF21,TIMP3,PAM,TNFRSF1A,DLX5,G6PD,DLX1,AXL,PLOD1,CDH2,LAMA4,SERPINH1,LEF1,FGFRL1,EYA1,NOTCH1,NRP1	44
Cardiovascular System Development and Function, Cellular Movement	cell movement	cell movement of endothelial cells	2.48e-09	Increased	2.039	CTGF,SNAI2,RECK,S100A4,PTPN12,SERPIND1,SPRY4,ITGB3,TGFBR2,ROCK2,EFNB2,ID1,ITGA3,ANGPTL4,RHOB,SCARB1,TIMP1,CSPG4,ITGAV,CXCL1,CEACAM1,ITGA4,CXCL8,TIMP3,NOX4,COL4A1,TGFBI,G6PD,PLAUR,AXL,SASH1,SEMA3A,CDH2,CXXC5,RTN4,IL1B,ALCAM,MMP9,NRP1	39
Neurological Disease, Psychological Disorders	disorder of basal ganglia	disorder of basal ganglia	2.52e-09		-0.653	MT2A,CTGF,MAP1B,PCDH7,HBP1,BCL6,CDK5R1,STARD10,ROCK2,CASP9,ITPKB,SUB1,LAMB1,PLCB1,CDKN1C,NDRG1,SLC2A1,GYPC,IER3,FOSB,CDH2,PDLIM7,CD68,BHLHE40,RTN4,METTL9,SNCA,FTH1,APOD,TRAK2,SH3BP4,IL1A,SLC1A4,MAP2,FBXO7,GBP1,WWTR1,DYNC1I1,SAT1,CD74,NFKB1,TUBB2B,TGM2,SLC19A3,DUSP5,STOM,JUN,GBA,PLK2,CASP1,ADRB2,PPARG,ETFB,TNFRSF1A,EGR1,RPS6KA5,NBEA,NAP1L5,P4HA1,RXRG,FAM3C,NR4A2,IL1B,ARMCX2,PRKCB,PPARGC1A,PINK1	67
Organismal Development	morphology	morphology of head	2.6e-09			LIF,CTGF,MMP16,MAP1B,COL8A1,ARNT2,HES1,CDK5R1,SPRY4,TGFBR2,LAMC1,ITGA3,CASP9,RARA,BRSK1,IRS2,RTN4R,ITGA4,SOX4,MITF,LEF1,FGFRL1,SHISA2,NOTCH1,SNCA,CDK2,AKAP12,SPRED1,SNAI2,MAP2,PTPN13,PVRL3,PSEN2,NFKB1,CLIC4,EFNB2,ID1,JUN,TFAP2A,CSPG4,ALDH1A3,WLS,RENBP,VCL,ADRB2,PLAT,CTSK,COL5A2,TNFRSF1A,SLC12A2,EGR1,UPP1,DLX5,G6PD,DLX1,PLAUR,RPS6KA5,ERBB3,UGT8,RDH8,AXL,RXRG,MARCKSL1,SEMA3A,LTBP3,EBF1,NR4A2,SPRY2,…	74
Cell Death and Survival	survival	cell survival	4.31e-09	Increased	2.902	MAGED1,CTGF,NCSTN,HES1,SLC9A1,ITPKB,RARA,CXCL1,IRS2,AHR,MVP,CDKN1C,SLC2A1,NDRG1,MITF,IGFBP5,IER3,ASAH1,CDH1,CDH2,BHLHE40,PPP2R2B,ALCAM,NOTCH1,SNCA,NRP1,APOD,FTH1,SNAI2,PTPN13,DUSP6,CHCHD6,GDF15,SEMA6A,CEBPD,VEGFB,CTDSPL,PSEN2,CD74,SYNM,IDH1,TGM2,EFNB2,DUSP5,JUN,TFAP2A,CSF2RA,VCL,TBX3,TNFRSF1A,EGR1,SVIL,AXL,MAD2L1,NR4A2,CDKN1A,PPARGC1A,PINK1,PRKCB,PLP1,LIF,FAT1,S100A4,AURKB,BCL6,CDK5R1,TGFBR2,CASP…	103
Cancer, Organismal Injury and Abnormalities, Respiratory Disease	lung tumor	lung tumor	4.87e-09		0.764	MAGED1,FAT1,TRIM51,MMP16,HIST2H2BE,XPO5,S100A4,SSBP2,ACP5,HES1,SLC38A6,AURKB,ITGB3,TGFBR2,ITGA3,RARA,ITGAV,XAGE1B/XAGE1E,CEACAM1,AHR,ITGB5,ITGA4,SOX4,CXCL8,ALDH1B1,CDKN1C,NAB1,HNMT,NDRG1,EGR3,C1orf74,TFPI2,SKP2,MLPH,NBPF10 (includes others),HCG4,CDH1,GAGE1 (includes others),ERCC1,ITPR3,FMN2,ZYX,ALCAM,SPATA31A6 (includes others),TCN1,GLB1L3,MAP4K5,TBXAS1,NOTCH1,AKAP12,IL1A,DUSP6,PSEN2,FNTB,CTLA4,S…	87
Embryonic Development, Organismal Development	development	development of head	6.38e-09		-0.474	TNIK,LIF,MAP1B,BNC2,S100A4,COL8A1,ARNT2,HES1,CDK5R1,SPRY4,TGFBR2,LAMC1,ITGA3,GNPTAB,CASP9,BCAN,RARA,ITGAV,LAMB1,PLCB1,IRS2,HES6,ITGA4,SOX4,CXCL8,COL4A1,DDIT4,MITF,CDH2,LEF1,FGFRL1,NOTCH1,SNCA,CDK2,NRP1,IL6ST,SNAI2,MAP2,PTPN13,PVRL3,SEMA6A,CEBPD,PSEN2,CLIC4,SHROOM2,ID1,ANGPTL4,TIPARP,TFAP2A,HLA-DMA,CSPG4,ALDH1A3,WLS,ADAM19,RENBP,ADRB2,TFAP2C,CTSK,COL5A2,TNFRSF1A,TBX3,EGR1,DLX5,DLX1,CSRNP1,RDH8,AXL…	79
Cancer, Organismal Injury and Abnormalities	thoracic neoplasm	thoracic neoplasm	6.56e-09		0.149	MAGED1,FAT1,TRIM51,MMP16,HIST2H2BE,XPO5,S100A4,SSBP2,ACP5,HES1,SLC38A6,AURKB,ITGB3,TGFBR2,ITGA3,RARA,ITGAV,XAGE1B/XAGE1E,CEACAM1,AHR,ITGB5,ITGA4,SOX4,CXCL8,ALDH1B1,CDKN1C,NAB1,HNMT,NDRG1,EGR3,C1orf74,TFPI2,SKP2,MLPH,NBPF10 (includes others),HCG4,CDH1,GAGE1 (includes others),ERCC1,ITPR3,FMN2,ZYX,ALCAM,SPATA31A6 (includes others),TCN1,GLB1L3,MAP4K5,TBXAS1,NOTCH1,AKAP12,IL1A,DUSP6,PSEN2,FNTB,CTLA4,S…	88
Cellular Assembly and Organization	growth	growth of plasma membrane projections	7.36e-09	Increased	2.519	IL6ST,GAS7,MT2A,ULK1,LIF,MAP2,NLGN1,MAP1B,S100A4,CSRP1,MPZ,NFKB1,SLC9A1,CDK5R1,ITGB3,ROCK2,TGM2,EFNB2,SHC1,ITGA3,JUN,TIMP1,BCAN,BRSK1,VCL,RTN4R,PLAT,ITGA4,PPARG,EGR3,RTKN,EGR1,CABLES1,DLX5,SEMA3A,CDH2,SPRY2,CDKN1A,TGFA,RTN4,IL1B,TNFRSF19,NOTCH1,CDK2,MMP9,NRP1	46
Cell Death and Survival	necrosis	necrosis of epithelial tissue	7.63e-09		0.799	GAS7,TFF3,BCL6,TGFBR2,MIA,ITGA3,CASP9,RHOB,ITGAV,PLCB1,AHR,CEACAM1,CXCL8,NDRG1,MITF,CABLES1,IGFBP5,IER3,CDH2,CDH1,ERCC1,SNCA,DUSP6,GDF15,SEMA6A,CEBPD,TNFAIP3,CLIC4,NFKB1,TGM2,SHC1,ID1,EFNB2,IQGAP2,JUN,TIMP1,CASP1,SEMA3B,PLAT,SLC20A1,PPARG,TIMP3,TNFRSF1A,EGR1,PLAUR,ERBB3,AXL,SEMA3A,CDKN1A,TGFA,IL1B,TNFRSF19,MMP9,PPARGC1A	54
Cancer, Organismal Injury and Abnormalities, Respiratory Disease	respiratory system tumor	respiratory system tumor	8.72e-09		0.764	MAGED1,FAT1,TRIM51,MMP16,HIST2H2BE,XPO5,S100A4,SSBP2,ACP5,HES1,SLC38A6,AURKB,ITGB3,TGFBR2,ITGA3,RARA,ITGAV,XAGE1B/XAGE1E,CEACAM1,AHR,ITGB5,ITGA4,SOX4,CXCL8,ALDH1B1,CDKN1C,NAB1,HNMT,NDRG1,EGR3,C1orf74,TFPI2,SKP2,MLPH,NBPF10 (includes others),HCG4,CDH1,GAGE1 (includes others),ERCC1,ITPR3,FMN2,ZYX,ALCAM,SPATA31A6 (includes others),TCN1,GLB1L3,MAP4K5,TBXAS1,NOTCH1,AKAP12,IL1A,DUSP6,PSEN2,FNTB,CTLA4,S…	88
Hematological System Development and Function, Tissue Morphology	quantity	quantity of blood cells	9.95e-09		0.468	LIF,PLP1,MUC1,SSBP2,BCL6,ITGB3,TGFBR2,ITGA3,ITPKB,SCARB1,RARA,AHR,SOX4,TNFRSF21,CXCL8,RAB27A,SLC2A1,EGR3,GCNT2,MLANA,ADGRE5,FOSB,ERCC1,SH2B3,BHLHE40,FGFRL1,NOTCH1,SNCA,SIRPA,CDK2,IL6ST,ULK1,SPRED1,IL1A,SNAI2,PTPN13,GDF15,TNFAIP3,PSEN2,MPZ,CD74,NFKB1,CLIC4,NIPAL3,CTLA4,TGM2,SHC1,TRIB1,EFNB2,ID1,HLA-DRB1,CES1,LYST,JUN,GBA,HLA-DMA,TIMP1,PLAT,PLSCR1,PPARG,SLC20A1,TIMP3,TGFBI,TNFRSF1A,EGR1,AXL,SERPINB…	79
Cancer, Organismal Injury and Abnormalities, Respiratory Disease	neoplasia	Lung Cancer and Tumors	1.04e-08		-0.259	MAGED1,FAT1,TRIM51,MMP16,HIST2H2BE,XPO5,S100A4,SSBP2,HES1,SLC38A6,AURKB,ITGB3,TGFBR2,ITGA3,RARA,ITGAV,XAGE1B/XAGE1E,CEACAM1,AHR,ITGB5,ITGA4,SOX4,CXCL8,ALDH1B1,CDKN1C,NAB1,HNMT,EGR3,C1orf74,TFPI2,SKP2,MLPH,NBPF10 (includes others),HCG4,CDH1,GAGE1 (includes others),ERCC1,ITPR3,FMN2,ALCAM,SPATA31A6 (includes others),TCN1,GLB1L3,MAP4K5,TBXAS1,NOTCH1,AKAP12,IL1A,DUSP6,FNTB,CTLA4,SERPIND1,IDH1,ID1,CCNA…	83
Cancer, Organismal Injury and Abnormalities	thoracic cancer	thoracic cancer	1.05e-08		-0.664	MAGED1,FAT1,TRIM51,MMP16,HIST2H2BE,XPO5,S100A4,SSBP2,HES1,SLC38A6,AURKB,ITGB3,TGFBR2,ITGA3,RARA,ITGAV,XAGE1B/XAGE1E,CEACAM1,AHR,ITGB5,ITGA4,SOX4,CXCL8,ALDH1B1,CDKN1C,NAB1,HNMT,EGR3,C1orf74,TFPI2,SKP2,MLPH,NBPF10 (includes others),HCG4,CDH1,GAGE1 (includes others),ERCC1,ITPR3,FMN2,ALCAM,SPATA31A6 (includes others),TCN1,GLB1L3,MAP4K5,TBXAS1,NOTCH1,AKAP12,IL1A,DUSP6,FNTB,CTLA4,SERPIND1,IDH1,ID1,CCNA…	84
Cancer, Organismal Injury and Abnormalities	growth	growth of malignant tumor	1.06e-08		0.435	MME,TFF3,ULK1,S100A6,IL1A,LIF,SNAI2,CTGF,PTPN13,MUC1,GDF15,HES1,CTLA4,TGFBR2,ID1,JUN,RHOB,CSF2RA,BCAN,SDC2,CASP1,CXCL1,PLAT,PPARG,TIMP3,CXCL8,NOX4,NDRG1,EGR1,PLAUR,IGFBP5,ERBB3,SKP2,CDH1,NR4A2,TGFA,IL1B,GLDC,NOTCH1,CDK2,MMP9,PRKCB,NRP1	43
Cancer, Organismal Injury and Abnormalities	squamous-cell carcinoma	squamous-cell carcinoma	1.07e-08		-1.757	CTGF,FAT1,HIST2H2BE,SSBP2,PCDH7,HES1,TGFBR2,ROCK2,MIA,RAB38,CXCL1,SOX4,CXCL8,HNMT,TNFAIP6,SLC2A1,EGR3,C1orf74,ANGPTL2,RHOJ,IGFBP5,SKP2,NBPF10 (includes others),CDH1,GAGE1 (includes others),mir-302,MATN2,TCN1,SPATA31A6 (includes others),ALCAM,GLB1L3,TBXAS1,NOTCH1,IFITM1,CDK2,DCBLD2,IL1A,RECK,RGS12,IDH1,TGM2,LYST,JUN,TIMP1,CSPG4,SDC2,ANXA1,SRGN,FLRT3,AHNAK2,PPARG,ETFB,TIMP3,ATP1B1,TNFRSF1A,COTL1,TB…	68
Cardiovascular System Development and Function	morphology	morphology of vessel	1.16e-08			IL6ST,DCBLD2,LIF,RECK,ZFP36L1,HES1,ZMIZ1,EFNB2,SHC1,ITGA3,ANGPTL4,JUN,SCARB1,TFAP2A,RARA,ITGAV,AHR,ITGA4,PPARG,SOX4,TIMP3,PAM,TNFRSF1A,DLX5,G6PD,DLX1,AXL,PLOD1,LAMA4,SERPINH1,LEF1,NOTCH1,EYA1,NRP1	34
Cardiovascular System Development and Function, Tissue Development	tubulation	tubulation of endothelial tissue	1.24e-08		1.761	CXCL8,TIMP3,IL1A,SNAI2,GBP1,TGFBI,G6PD,PLAUR,RHOJ,AXL,SERPIND1,EFNB2,ID1,ANGPTL4,RHOB,ALCAM,CXCL1,SEMA3B,NOTCH1	19
Cardiovascular System Development and Function, Tissue Morphology	morphology	morphology of blood vessel	1.46e-08			IL6ST,DCBLD2,LIF,RECK,ZFP36L1,ZMIZ1,EFNB2,SHC1,ITGA3,JUN,SCARB1,TFAP2A,RARA,ITGAV,AHR,ITGA4,PPARG,SOX4,TIMP3,PAM,TNFRSF1A,DLX5,G6PD,DLX1,AXL,PLOD1,LAMA4,SERPINH1,LEF1,NOTCH1,EYA1,NRP1	32
Nervous System Development and Function	abnormal morphology	abnormal morphology of nervous system	1.46e-08			MAGED1,LIF,PLP1,MAP1B,CLIP3,HES1,ARNT2,CDK5R1,LAMC1,ITGA3,CASP9,ADGRG6,BRSK1,RARA,RTN4R,NAB1,EGR3,COL13A1,LEF1,FGFRL1,SHISA2,NOTCH1,SNCA,NRP1,IL6ST,AKAP12,MAP2,PTPN13,PSEN2,MPZ,NFKB1,ID1,HHAT,JUN,TFAP2A,CSPG4,VCL,ADRB2,TNFRSF1A,SLC12A2,UPP1,DLX5,DLX1,PLAUR,ERBB3,UGT8,RPS6KA5,RDH8,AXL,SLC5A3,RXRG,MARCKSL1,SEMA3A,EBF1,NR4A2,LAMA4,SPRY2,IL1B,EYA1,GPR143,PPARGC1A,PINK1	62
Cellular Assembly and Organization, Cellular Development, Cellular Growth and Proliferation, Nervous System Development and Function, Tissue Development	growth	growth of neurites	1.53e-08	Increased	2.66	IL6ST,GAS7,MT2A,ULK1,LIF,MAP2,NLGN1,MAP1B,S100A4,CSRP1,MPZ,NFKB1,SLC9A1,CDK5R1,ITGB3,ROCK2,TGM2,EFNB2,SHC1,ITGA3,JUN,BCAN,BRSK1,VCL,RTN4R,PLAT,ITGA4,PPARG,EGR3,RTKN,EGR1,CABLES1,DLX5,SEMA3A,CDH2,SPRY2,CDKN1A,TGFA,RTN4,IL1B,TNFRSF19,NOTCH1,CDK2,MMP9,NRP1	45
Cancer, Organismal Injury and Abnormalities, Respiratory Disease	lung cancer	lung cancer	1.56e-08		0.101	MAGED1,FAT1,TRIM51,MMP16,HIST2H2BE,XPO5,S100A4,HES1,SLC38A6,AURKB,ITGB3,TGFBR2,ITGA3,RARA,ITGAV,XAGE1B/XAGE1E,CEACAM1,AHR,ITGB5,ITGA4,SOX4,ALDH1B1,CXCL8,CDKN1C,NAB1,HNMT,EGR3,C1orf74,TFPI2,SKP2,MLPH,NBPF10 (includes others),HCG4,CDH1,GAGE1 (includes others),ERCC1,ITPR3,FMN2,ALCAM,SPATA31A6 (includes others),TCN1,GLB1L3,MAP4K5,TBXAS1,NOTCH1,AKAP12,IL1A,DUSP6,FNTB,CTLA4,SERPIND1,IDH1,ID1,CCNA2,ANGP…	82
Organismal Development	abnormal morphology	abnormal morphology of head	1.77e-08			LIF,CTGF,MMP16,MAP1B,COL8A1,HES1,ARNT2,CDK5R1,SPRY4,LAMC1,ITGA3,CASP9,RARA,BRSK1,IRS2,RTN4R,ITGA4,SOX4,LEF1,FGFRL1,SHISA2,NOTCH1,SNCA,CDK2,AKAP12,SPRED1,SNAI2,MAP2,PTPN13,PVRL3,PSEN2,NFKB1,EFNB2,ID1,JUN,TFAP2A,CSPG4,ALDH1A3,VCL,ADRB2,PLAT,CTSK,COL5A2,TNFRSF1A,SLC12A2,EGR1,UPP1,DLX5,G6PD,DLX1,PLAUR,RPS6KA5,ERBB3,UGT8,RDH8,AXL,RXRG,MARCKSL1,SEMA3A,LTBP3,EBF1,NR4A2,SPRY2,CDKN1A,TGFA,EYA1,GPR143,PPAR…	69
Organismal Development	abnormal morphology	abnormal morphology of thoracic cavity	1.82e-08			CTGF,LIF,ZFP36L1,NCSTN,HES1,BCL6,TGFBR2,LAMC1,ITGA3,SCARB1,RARA,ITGAV,AHR,ITGA4,SOX4,NOX4,IER3,CDH2,TRIM63,FGFRL1,NOTCH1,CDK2,RHBDF1,NRP1,AKAP12,IL6ST,SNAI2,PSEN2,NFKB1,CTLA4,ZMIZ1,TGM2,ID1,SHC1,EFNB2,JUN,TFAP2A,ADAM19,VCL,PPARG,TIMP3,CTSK,TNFRSF1A,G6PD,ERBB3,EPHA3,SEMA3A,LAMA4,CDKN1A,GBE1,EYA1,MMP9,PPARGC1A	53
Nervous System Development and Function	myelination	myelination	1.83e-08		0.83	IL6ST,PLP1,LIF,CHD4,MAP1B,MPZ,LAMC1,ADGRG6,RARA,ADAM19,DAG1,TNFRSF21,NAB1,DDIT4,UPP1,ERBB3,UGT8,RXRG,CDH2,LAMA4,ATRN,RTN4,CADM4,IL1B,MMP9	25
Cell Morphology	abnormal morphology	abnormal morphology of cells	1.94e-08			LIF,CTGF,PLP1,FAT1,MMP16,MAP1B,CLIP3,COL8A1,HES1,CDK5R1,ITGB3,LAMC1,MIA,ITGA3,SCARB1,RARA,BRSK1,ADGRG6,LAMB1,IRS2,AHR,SPINK1,NAB1,EGR3,MLANA,IGFBP5,IER3,PLOD1,SKP2,CDH2,ERCC1,CD68,ZP1,COL13A1,TRIM63,SH2B3,BHLHE40,ITPR3,FMN2,ZYX,LEF1,SNCA,CDK2,RHBDF1,IL6ST,DCBLD2,ULK1,MAP2,PTPN13,RECK,PVRL3,CEBPD,MPZ,NFKB1,CLIC4,CTLA4,SHC1,TRIB1,IQGAP2,HHAT,JUN,HLA-DMA,FLRT3,VCL,ADRB2,PPARG,CTSK,COL5A2,TGFBI,RHOC,…	93
Cardiovascular System Development and Function, Tissue Development	development	development of endothelial tissue	1.95e-08		-0.238	SPRED1,IL1A,SNAI2,GBP1,SEMA6A,SEMA6B,VEGFB,PSEN2,CLIC4,SERPIND1,SPRY4,ITGB3,TGFBR2,EFNB2,ID1,ANGPTL4,JUN,SCARB1,TFAP2A,CXCL1,PLXNB3,CEACAM1,PLAT,CXCL8,COL4A1,EGR3,EGR1,G6PD,PLAUR,AXL,SKP2,SEMA3A,CDH2,CDKN1A,IL1B,NOTCH1,MMP9,NRP1	38
Cardiovascular System Development and Function, Cellular Development, Organismal Development, Tissue Development	development	endothelial cell development	2.16e-08		-0.211	SPRED1,IL1A,SNAI2,GBP1,SEMA6A,SEMA6B,VEGFB,PSEN2,CLIC4,SERPIND1,SPRY4,ITGB3,TGFBR2,EFNB2,ID1,ANGPTL4,JUN,SCARB1,TFAP2A,CXCL1,PLXNB3,CEACAM1,CXCL8,COL4A1,EGR3,EGR1,G6PD,PLAUR,AXL,SKP2,SEMA3A,CDH2,CDKN1A,IL1B,NOTCH1,MMP9,NRP1	37
Tissue Morphology	morphology	morphology of connective tissue	2.19e-08			IL6ST,DCBLD2,ULK1,LIF,CTGF,MMP16,ZFP36L1,PVRL3,CEBPD,NCSTN,PSEN2,ITGB3,TGFBR2,MIA,EFNB2,SHC1,TRIB1,SCARB1,TFAP2A,CSPG4,RARA,ADRB2,PLSCR1,ITGA4,PPARG,TIMP3,CTSK,COL5A2,SLC12A2,DLX5,IGFBP5,CDH2,ADD3,CD68,NFE2,SPRY2,SERPINA5,TGFA,LEF1,FGFRL1,EYA1,NOTCH1,CDK2,PPARGC1A	44
Cardiovascular System Development and Function, Organ Morphology, Organismal Development	abnormal morphology	abnormal morphology of heart	2.34e-08			IL6ST,AKAP12,ZFP36L1,NCSTN,PSEN2,BCL6,ZMIZ1,TGFBR2,TGM2,EFNB2,SHC1,JUN,SCARB1,TFAP2A,RARA,ADAM19,ITGAV,VCL,AHR,ITGA4,PPARG,SOX4,TIMP3,NOX4,G6PD,ERBB3,EPHA3,IER3,SEMA3A,CDH2,LAMA4,TRIM63,GBE1,FGFRL1,NOTCH1,CDK2,MMP9,RHBDF1,PPARGC1A	39
Cellular Assembly and Organization, Cellular Function and Maintenance	organization	organization of cytoskeleton	2.49e-08	Increased	3.002	DBN1,CTGF,HBP1,SLC9A1,ITGB3,MIA,LAMC1,ITGA3,PRKCDBP,CXCL1,PLXNB3,AHR,ITGA4,TNFRSF21,PAM,NDRG1,CDH2,PHLDB1,CDH1,PDLIM7,FSCN1,RTN4,NOTCH1,SNCA,ENC1,NRP1,AKAP12,ULK1,MAP2,WWTR1,GDF15,PSEN2,SYNM,TGM2,ID1,EFNB2,JUN,VCL,PLAT,S100A1,RHOC,TNFRSF1A,EGR1,DLX5,EPHA3,AXL,SEMA3A,MAD2L1,TF,CDKN1A,EYA1,GAS7,MT2A,TNIK,TRIM9,FAT1,MAP1B,S100A4,CLIP3,BCL6,CDK5R1,ROCK2,RHOB,ADGRG6,BRSK1,LAMB1,ITGAV,DAG1,FAM101B,RTN4…	101
Cancer, Organismal Injury and Abnormalities	connective or soft tissue tumor	connective or soft tissue tumor	3.08e-08		-0.825	PLP1,LIF,MUC1,CTSG,S100A4,COL8A1,SSBP2,ACP5,HES1,ADARB1,AURKB,RARA,AHR,SOX4,ALDH1B1,MGST1,HNMT,H19,COL4A1,NDRG1,IGFBP5,ADGRE5,SKP2,CDH1,COL13A1,ZYX,TCN1,P2RX6,NOTCH1,FTH1,NRP1,IL1A,SNAI2,PSEN2,CTLA4,IDH1,SHC1,ANGPTL4,JUN,SDC2,TIMP1,PLK2,CASP1,ADRB2,PPARG,TFAP2C,COL5A2,EGR1,PLAUR,SLC5A3,RXRG,NR4A2,ATRN,CDKN1A,IL1B,COL11A1,MMP9,PINK1,PRKCB	59
Organismal Development	morphology	morphology of body cavity	3.12e-08			LIF,CTGF,FAT1,ZFP36L1,SSBP2,NCSTN,HES1,BCL6,ITGB3,TGFBR2,LAMC1,ITGA3,CASP9,ITPKB,SCARB1,RARA,ITGAV,LAMB1,IRS2,AHR,ITGA4,SPINK1,SOX4,NOX4,CABLES1,IGFBP5,IER3,ASAH1,SKP2,CDH2,ERCC1,ZP1,TRIM63,SH2B3,BHLHE40,FMN2,LEF1,FGFRL1,NOTCH1,CDK2,NRP1,RHBDF1,IL6ST,AKAP12,SNAI2,GDF15,PSEN2,NFKB1,CTLA4,ZMIZ1,TGM2,EFNB2,ID1,SHC1,TRIB1,SLC19A3,IQGAP2,CES1,ANGPTL4,JUN,TFAP2A,ADAM19,ACSL4,VCL,PPARG,SLC20A1,TIMP3,CTS…	89
Cancer, Organismal Injury and Abnormalities, Tumor Morphology	progression	progression of tumor	3.55e-08		1.604	CXCL8,CTSK,RECK,GDF15,SAT1,PLAUR,ERBB3,NFKB1,AXL,CTLA4,SKP2,TGFBR2,CDH1,JUN,TIMP1,ANXA1,CDKN1A,ALCAM,COL11A1,CDK2,MMP9,NRP1	22
Hereditary Disorder, Neurological Disease, Psychological Disorders, Skeletal and Muscular Disorders	Huntington's disease	Huntington's Disease	3.56e-08			MT2A,CTGF,PCDH7,HBP1,BCL6,CDK5R1,STARD10,ROCK2,CASP9,ITPKB,SUB1,LAMB1,PLCB1,CDKN1C,NDRG1,GYPC,IER3,CDH2,PDLIM7,CD68,BHLHE40,METTL9,APOD,TRAK2,SH3BP4,SLC1A4,MAP2,GBP1,WWTR1,DYNC1I1,SAT1,NFKB1,TGM2,STOM,DUSP5,JUN,PLK2,CASP1,ADRB2,PPARG,ETFB,TNFRSF1A,EGR1,RPS6KA5,NBEA,NAP1L5,P4HA1,RXRG,FAM3C,ARMCX2,PPARGC1A,PRKCB	52
Cancer, Cell Death and Survival, Organismal Injury and Abnormalities, Tumor Morphology	apoptosis	apoptosis of cancer cells	4.11e-08		-1.982	IL6ST,MUC1,GDF15,HES1,NFKB1,CTLA4,TRIB1,JUN,CASP9,TFAP2A,ANXA1,RARA,ITGAV,CASP1,SEMA3B,NDRG1,TNFRSF14,CDH1,NR4A2,TF,SPRY2,CDKN1A,RTN4,TSC22D1,NOTCH1,MMP9	26
Cancer, Cell Death and Survival, Organismal Injury and Abnormalities, Tumor Morphology	cell death	cell death of cancer cells	4.51e-08		-1.091	IL6ST,MUC1,GDF15,HES1,CD74,NFKB1,CTLA4,TRIB1,CASP9,JUN,TFAP2A,RARA,ANXA1,ITGAV,CASP1,SEMA3B,PPARG,CXCL8,NDRG1,MITF,TNFRSF14,MAD2L1,CDH1,NR4A2,TF,SPRY2,CDKN1A,RTN4,LEF1,TSC22D1,NOTCH1,MMP9	32
Cellular Development, Cellular Growth and Proliferation	proliferation	proliferation of carcinoma cell lines	5.22e-08		0.893	IL6ST,S100A6,IL1A,LIF,CTGF,MUC1,GDF15,PSEN2,CDK5R1,TGFBR2,MIA,CCNA2,ID1,JUN,RHOB,CSPG4,RARA,ANXA1,XAGE1B/XAGE1E,SEMA3B,PPARG,TNFRSF1A,EGR1,ERBB3,AXL,TFPI2,SKP2,CDH1,TMEM2,ERCC1,FSCN1,CDKN1A,TGFA,IL1B,GLDC,NOTCH1,CDK2,PRKCB,NRP1	39
Cardiovascular System Development and Function, Cell Morphology, Cellular Development, Organismal Development, Tissue Development	tubulation	tubulation of endothelial cells	5.48e-08		1.588	CXCL8,TIMP3,IL1A,SNAI2,GBP1,TGFBI,G6PD,PLAUR,RHOJ,AXL,SERPIND1,EFNB2,ID1,ANGPTL4,RHOB,ALCAM,CXCL1,SEMA3B	18
Cardiovascular System Development and Function, Cellular Development, Cellular Growth and Proliferation, Organismal Development, Tissue Development	proliferation	proliferation of endothelial cells	5.86e-08		-0.514	SPRED1,IL1A,SNAI2,GBP1,SEMA6A,SEMA6B,VEGFB,PSEN2,SERPIND1,SPRY4,ITGB3,TGFBR2,EFNB2,ID1,ANGPTL4,JUN,SCARB1,CXCL1,PLXNB3,CEACAM1,CXCL8,COL4A1,EGR3,EGR1,G6PD,PLAUR,AXL,SKP2,SEMA3A,CDH2,CDKN1A,IL1B,NRP1	33
Cellular Development, Cellular Growth and Proliferation, Organ Development, Skeletal and Muscular System Development and Function, Tissue Development	proliferation	proliferation of smooth muscle cells	6.29e-08		1.45	IL1A,CEBPD,TNFAIP3,SLC9A1,ITGB3,TGFBR2,ROCK2,TGM2,EFNB2,SHC1,TRIB1,JUN,SCARB1,PLAT,PPARG,CXCL8,NOX4,CDKN1C,TNFRSF1A,PLAUR,IGFBP5,TFPI2,SKP2,NR4A2,CDKN1A,IL1B,NOTCH1,SIRPA,MMP9,PPARGC1A,APOD	31
Cellular Assembly and Organization, Tissue Development	fibrogenesis	fibrogenesis	6.33e-08		1.386	GAS7,IL1A,MAP2,CTGF,RECK,CDC42EP5,ITM2B,MAP1B,CLIP3,TPM2,SLC9A1,TGFBR2,ROCK2,ITGA3,RHOB,MYADM,STARD13,ITGB5,PLAT,CLASP1,CXCL8,NOX4,UCN2,TGFBI,RHOC,TNFRSF1A,RTKN,PHACTR1,GNG2,PLAUR,SH3PXD2A,TNS3,SERPINH1,SPRY2,CDKN1A,CXXC5,ZYX,IL1B,SNCA,SIRPA	40
Neurological Disease	dyskinesia	dyskinesia	6.86e-08			MT2A,CTGF,PCDH7,HBP1,BCL6,CDK5R1,STARD10,ROCK2,CASP9,ITPKB,SUB1,LAMB1,PLCB1,CDKN1C,SLC2A1,NDRG1,GYPC,IER3,FOSB,CDH2,PDLIM7,CD68,BHLHE40,METTL9,APOD,TRAK2,SH3BP4,SLC1A4,MAP2,GBP1,WWTR1,DYNC1I1,SAT1,NFKB1,TGM2,STOM,DUSP5,JUN,PLK2,CASP1,ADRB2,PPARG,ETFB,TNFRSF1A,EGR1,RPS6KA5,NBEA,NAP1L5,P4HA1,RXRG,FAM3C,ARMCX2,PPARGC1A,PRKCB	54
Cellular Development, Nervous System Development and Function, Tissue Development	development	development of neurons	7.07e-08	Increased	2.392	TNIK,GAS7,MT2A,DBN1,LIF,TRIM9,MAP1B,HES1,SLC9A1,CDK5R1,ITGB3,ROCK2,LAMC1,ITGA3,RHOB,SRPX2,BCAN,ADGRG6,BRSK1,LAMB1,RTN4R,AHR,TNFRSF21,COL4A1,EGR3,NLGN2,ADGRE5,CDH2,CDH1,MATN2,RTN4,ENC1,NOTCH1,SNCA,SIRPA,NRP1,ULK1,MAP2,NLGN1,CSRP1,PSEN2,MPZ,NFKB1,EFNB2,ID1,SHC1,JUN,SDC2,FLRT3,ADRB2,PLAT,MINOS1-NBL1/NBL1,SLC12A2,EGR1,DLX5,DLX1,ERBB3,UGT8,EPHA3,SEZ6L2,SEMA3A,NR4A2,CDKN1A,IL1B	64
Cellular Assembly and Organization, Tissue Development	formation	formation of filaments	7.28e-08		1.2	GAS7,IL1A,MAP2,CTGF,RECK,CDC42EP5,ITM2B,MAP1B,CLIP3,TPM2,SLC9A1,TGFBR2,ROCK2,ITGA3,RHOB,MYADM,STARD13,ITGB5,PLAT,CLASP1,CXCL8,NOX4,UCN2,TGFBI,RHOC,RTKN,PHACTR1,GNG2,PLAUR,SH3PXD2A,TNS3,SERPINH1,SPRY2,CDKN1A,CXXC5,ZYX,IL1B,SNCA,SIRPA	39
Embryonic Development, Organismal Development	development	development of body axis	7.62e-08		-0.474	TNIK,LIF,MAP1B,BNC2,S100A4,COL8A1,ARNT2,HES1,CDK5R1,SPRY4,TGFBR2,LAMC1,ITGA3,GNPTAB,CASP9,BCAN,RARA,ITGAV,LAMB1,PLCB1,IRS2,HES6,ITGA4,SOX4,CXCL8,COL4A1,DDIT4,MITF,CDH2,LEF1,FGFRL1,NOTCH1,SNCA,CDK2,NRP1,IL6ST,SNAI2,MAP2,PTPN13,PVRL3,SEMA6A,CEBPD,PSEN2,CLIC4,SHROOM2,ID1,ANGPTL4,TIPARP,TFAP2A,HLA-DMA,CSPG4,ALDH1A3,WLS,ADAM19,RENBP,ADRB2,TFAP2C,CTSK,COL5A2,TNFRSF1A,TBX3,EGR1,DLX5,DLX1,CSRNP1,RDH8,AXL…	80
Hematological System Development and Function, Tissue Morphology	quantity	quantity of leukocytes	7.75e-08		0.727	LIF,PLP1,MUC1,SSBP2,BCL6,ITGB3,TGFBR2,ITGA3,ITPKB,SCARB1,RARA,AHR,TNFRSF21,SOX4,CXCL8,SLC2A1,EGR3,GCNT2,MLANA,ADGRE5,FOSB,ERCC1,BHLHE40,SH2B3,NOTCH1,SNCA,SIRPA,IL6ST,SPRED1,IL1A,SNAI2,PTPN13,GDF15,TNFAIP3,PSEN2,MPZ,CD74,NFKB1,CLIC4,NIPAL3,CTLA4,TGM2,EFNB2,ID1,SHC1,TRIB1,HLA-DRB1,CES1,LYST,GBA,HLA-DMA,TIMP1,PLAT,PLSCR1,PPARG,SLC20A1,TIMP3,TGFBI,TNFRSF1A,EGR1,AXL,SERPINB6,RASGRP3,EBF1,TF,CDKN1A,TGF…	70
Cardiovascular System Development and Function	vascularization	vascularization	8.8e-08		1.056	CTGF,LIF,S100A4,TNFAIP3,VEGFB,CLIC4,ITGB3,TGFBR2,ID1,EFNB2,TIMP1,ITGB5,CEACAM1,ITGA4,PLAT,PPARG,PLAUR,IGFBP5,RHOJ,AXL,RDH8,SEMA3A,TGFA,IL1B,NOTCH1,MMP9,NRP1	27
Cardiovascular System Development and Function, Cellular Movement	migration	migration of endothelial cells	9.43e-08	Increased	2.247	CTGF,RECK,PTPN12,SERPIND1,SPRY4,ITGB3,TGFBR2,ROCK2,ID1,EFNB2,ITGA3,ANGPTL4,RHOB,SCARB1,TIMP1,ITGAV,CXCL1,ITGA4,CXCL8,TIMP3,NOX4,COL4A1,TGFBI,G6PD,PLAUR,AXL,SASH1,SEMA3A,CXXC5,RTN4,IL1B,ALCAM,MMP9,NRP1	34
Neurological Disease	epileptic seizure	epileptic seizure	9.65e-08			EGR3,TRIM9,DUSP6,EGR1,CEBPD,HES1,SERTAD1,SLC9A1,SLC2A3,FOSB,TRIB1,DUSP5,ANGPTL4,JUN,TIPARP,LAMB3,PLK2,SPRY2,SRGN,CDKN1A,IL1B,ENC1	22
Cellular Assembly and Organization, Cellular Function and Maintenance, Tissue Development	formation	formation of actin filaments	1e-07		0.64	GAS7,IL1A,CTGF,MAP2,CDC42EP5,TPM2,SLC9A1,TGFBR2,ROCK2,ITGA3,RHOB,MYADM,STARD13,ITGB5,CLASP1,PLAT,CXCL8,NOX4,UCN2,TGFBI,RHOC,RTKN,PHACTR1,GNG2,SH3PXD2A,TNS3,SPRY2,CDKN1A,CXXC5,ZYX,IL1B,SIRPA	32
Cell Death and Survival	cell death	neuronal cell death	1.01e-07		-0.386	MAGED1,PLP1,CTGF,LIF,MAP1B,ADARB1,SLC9A1,CDK5R1,ROCK2,CASP9,RARA,CXCL1,RTN4R,CDC25A,TNFRSF21,SOX4,CXCL8,NOX4,SLC2A1,ASAH1,CDH2,PPP2R2B,SNCA,CDK2,NRP1,GTF2F2,DUSP6,ITM2B,GDF15,DYNC1I1,VEGFB,PSEN2,NFKB1,TGM2,EFNB2,JUN,GBA,TFAP2A,CASP1,PLAT,TNFRSF1A,EGR1,G6PD,DLX1,ERBB3,RPS6KA5,AXL,SH3PXD2A,SEMA3A,NR4A2,TF,CDKN1A,TGFA,IL1B,MMP9,PPARGC1A,PINK1	57
Cell Morphology	sprouting	sprouting	1.04e-07		0.899	MT2A,DBN1,ULK1,TRIM9,RECK,MAP1B,CSRP1,VEGFB,PSEN2,NFKB1,PTPN12,CDK5R1,ZMIZ1,SPRY4,TGFBR2,ROCK2,EFNB2,ITGA3,JUN,RHOB,SRPX2,SDC2,PLAT,TNFRSF21,TIMP3,EGR3,ANGPTL2,SEMA3A,CDH2,CDH1,LAMA4,SPRY2,CDKN1A,TGFA,RTN4,IL1B,NOTCH1,NRP1	38
Cancer	transformation	cell transformation	1.06e-07		0.114	TFF3,FBXO7,WWTR1,HES1,HBP1,NFKB1,AURKB,BCL6,PTPN12,CDCA7,TGFBR2,ROCK2,SH3D19,CCNA2,SHC1,JUN,RHOB,CSF2RA,STARD13,CXCL1,KLF11,CDC25A,PPARG,CDKN1C,DDIT4,MITF,TBX3,EGR1,G6PD,ANGPTL2,ERBB3,AXL,SKP2,FOSB,CDH1,CDKN1A,TGFA,MXD4,NOTCH1,SIRPA,CDK2,MMP9,FTH1	43
Cell-To-Cell Signaling and Interaction	adhesion	adhesion of tumor cell lines	1.08e-07	Increased	3.636	AKAP12,TFF3,LIF,MUC1,GDF15,PVRL3,HES1,ITGB3,ROCK2,TGM2,ITGA3,BCAN,SDC2,ANXA1,SRGN,ITGAV,VCL,ITGA4,PPARG,CXCL8,EGR1,PLAUR,ERBB3,MAD2L1,CDH2,CDH1,ADD3,ZYX,ALCAM,LEF1,NOTCH1	31
Cell Morphology	tubulation	tubulation of cells	1.08e-07		1.459	CXCL8,TIMP3,IL1A,SNAI2,GBP1,TGFBI,G6PD,PLAUR,RHOJ,AXL,CLIC4,SERPIND1,EFNB2,ID1,SEMA3A,ANGPTL4,RHOB,ALCAM,CXCL1,SEMA3B	20
Cell Death and Survival	cell viability	cell viability	1.13e-07	Increased	3.113	LIF,CTGF,PLP1,FAT1,S100A4,NCSTN,AURKB,BCL6,SLC9A1,CDK5R1,TGFBR2,CASP9,ITPKB,SCARB1,RARA,ITGAV,CXCL1,IRS2,MVP,CEACAM1,CXCL8,NOX4,MGST1,CDKN1C,NDRG1,SLC2A1,MITF,EGR3,RHOJ,IGFBP5,IER3,ASAH1,CDH2,CDH1,ERCC1,BHLHE40,PPP2R2B,LEF1,SNCA,NOTCH1,CDK2,FTH1,APOD,NRP1,IL6ST,IL1A,S100A6,SNAI2,CHD4,PTPN13,CHCHD6,DUSP6,SEMA6A,DYNC1I1,GDF15,CEBPD,CTDSPL,TNFAIP3,VEGFB,PSEN2,CD74,NFKB1,CTLA4,IDH1,SYNM,TGM2,SHC1,CCN…	93
Cellular Movement, Hematological System Development and Function, Immune Cell Trafficking	cell movement	cell movement of leukocytes	1.14e-07		1.074	PLP1,CTGF,CTSG,S100A4,HEBP1,ITGB3,TGFBR2,ROCK2,ITGA3,RHOB,RARA,MYADM,ITGAV,CXCL1,CEACAM1,ITGA4,TNFRSF21,CXCL8,RAB27A,COL4A1,NDRG1,ANGPTL2,CDH1,SH2B3,RTN4,ALCAM,NOTCH1,SIRPA,IL6ST,IL1A,GDF15,TNFAIP3,VEGFB,CD74,NFKB1,CTLA4,TGM2,EFNB2,SHC1,CES1,JUN,LYST,GBA,TIMP1,CSF2RA,ANXA1,WLS,CASP1,ADRB2,PLAT,PPARG,TIMP3,MLLT11,MINOS1-NBL1/NBL1,TNFRSF1A,PLAUR,TNFRSF14,SEMA3A,CDKN1A,IL1B,MMP9,PRKCB	62
Cancer, Organismal Injury and Abnormalities, Respiratory Disease	carcinoma	carcinoma in lung	1.14e-07		-0.953	MAGED1,FAT1,TRIM51,MMP16,HIST2H2BE,S100A4,XPO5,HES1,SLC38A6,AURKB,TGFBR2,ITGA3,RARA,ITGAV,XAGE1B/XAGE1E,ITGB5,AHR,CEACAM1,SOX4,ALDH1B1,CXCL8,CDKN1C,NAB1,HNMT,EGR3,C1orf74,SKP2,NBPF10 (includes others),CDH1,GAGE1 (includes others),ERCC1,ITPR3,FMN2,ALCAM,TCN1,SPATA31A6 (includes others),GLB1L3,MAP4K5,NOTCH1,IL1A,DUSP6,FNTB,CTLA4,SERPIND1,IDH1,ID1,CCNA2,POLR2A,TIMP1,CSPG4,IRF2BPL,AHNAK2,PPARG,TIMP3,…	71
Cancer, Organismal Injury and Abnormalities	breast or ovarian cancer	breast or ovarian cancer	1.16e-07		1.246	CTGF,MUC1,RNF103,PMP2,ACP5,HBP1,RARA,CXCL1,DDIT4,BLVRA,SIPA1L2,C5orf28,IGFBP5,IER3,TFPI2,MAMDC2,SKP2,CDH2,CDH1,CD68,BHLHE40,FSCN1,ZYX,TCN1,ALCAM,NOTCH1,FTH1,AKAP12,CARD16,WWTR1,GDF15,CEBPD,FAM174B,CTDSPL,IDH1,TGM2,CDKN3,EFNB2,TRIB1,SLC16A3,CES1,JUN,KAT2B,GBA,TIPARP,ALDH1A3,VCL,OCA2,PLAT,N4BP2L2,TGFBI,RHOC,TBX3,EGR1,EPHA3,AXL,TNS3,NR4A2,LAMB3,CDKN1A,SEMA3C,PTRF,EYA1,PRKCB,MT2A,TFF3,LIF,TRIM9,SIDT2…	127
Cellular Assembly and Organization	formation	formation of cytoskeleton	1.19e-07		0.486	GAS7,IL1A,MAP2,CTGF,CDC42EP5,MAP1B,CLIP3,TPM2,SLC9A1,ITGB3,TGFBR2,ROCK2,ITGA3,RHOB,MYADM,STARD13,ITGB5,PLAT,CLASP1,CXCL8,NOX4,PAM,UCN2,TGFBI,RHOC,RTKN,PHACTR1,GNG2,SH3PXD2A,TNS3,SPRY2,CDKN1A,CXXC5,ZYX,IL1B,SNCA,SIRPA	37
Cell Death and Survival	cell death	cell death of epithelial cells	1.23e-07		0.033	GAS7,TFF3,GDF15,CEBPD,NFKB1,CLIC4,BCL6,TGFBR2,MIA,TGM2,EFNB2,ID1,SHC1,IQGAP2,CASP9,JUN,TIMP1,ITGAV,CASP1,PLCB1,CEACAM1,AHR,PLAT,SLC20A1,PPARG,TIMP3,CXCL8,NDRG1,TNFRSF1A,MITF,EGR1,CABLES1,PLAUR,IGFBP5,ERBB3,IER3,CDH2,CDH1,ERCC1,CDKN1A,TGFA,IL1B,TNFRSF19,SNCA,PPARGC1A	45
Cellular Assembly and Organization, Cellular Function and Maintenance	organization	organization of cytoplasm	1.26e-07	Increased	3.002	DBN1,CTGF,HBP1,SLC9A1,ITGB3,MIA,LAMC1,GNPTAB,ITGA3,PRKCDBP,CXCL1,PLXNB3,AHR,ITGA4,TNFRSF21,PAM,NDRG1,CDH2,PHLDB1,CDH1,PDLIM7,FSCN1,RTN4,SNCA,ENC1,NOTCH1,NRP1,AKAP12,ULK1,MAP2,WWTR1,GDF15,PSEN2,SYNM,TGM2,ID1,EFNB2,JUN,VCL,PLAT,S100A1,RHOC,TNFRSF1A,EGR1,DLX5,EPHA3,AXL,SEMA3A,MAD2L1,TF,CDKN1A,EYA1,PPARGC1A,PINK1,TNIK,GAS7,MT2A,FAT1,TRIM9,MAP1B,CLIP3,S100A4,BCL6,CDK5R1,ROCK2,RHOB,ADGRG6,BRSK1,LAMB1,I…	106
Cancer, Organismal Injury and Abnormalities, Respiratory Disease	non-small cell lung cancer	non-small cell lung cancer	1.38e-07		0.447	MAGED1,FAT1,TRIM51,MMP16,HIST2H2BE,XPO5,HES1,SLC38A6,AURKB,TGFBR2,ITGA3,RARA,ITGAV,XAGE1B/XAGE1E,ITGB5,AHR,CEACAM1,SOX4,ALDH1B1,CXCL8,CDKN1C,NAB1,HNMT,EGR3,C1orf74,NBPF10 (includes others),CDH1,GAGE1 (includes others),ERCC1,ITPR3,FMN2,ALCAM,TCN1,SPATA31A6 (includes others),GLB1L3,MAP4K5,NOTCH1,IL1A,DUSP6,FNTB,CTLA4,SERPIND1,IDH1,ID1,CCNA2,POLR2A,TIMP1,CSPG4,IRF2BPL,AHNAK2,PPARG,TIMP3,TGFBI,RHOC,T…	68
Organismal Development	abnormal morphology	abnormal morphology of body cavity	1.39e-07			LIF,CTGF,FAT1,ZFP36L1,SSBP2,NCSTN,HES1,BCL6,ITGB3,TGFBR2,LAMC1,ITGA3,ITPKB,SCARB1,RARA,ITGAV,LAMB1,IRS2,AHR,ITGA4,SPINK1,SOX4,NOX4,CABLES1,IGFBP5,IER3,ASAH1,SKP2,CDH2,ERCC1,ZP1,TRIM63,SH2B3,BHLHE40,FMN2,FGFRL1,NOTCH1,CDK2,NRP1,RHBDF1,IL6ST,AKAP12,SNAI2,GDF15,PSEN2,NFKB1,CTLA4,ZMIZ1,TGM2,EFNB2,ID1,SHC1,TRIB1,SLC19A3,IQGAP2,CES1,ANGPTL4,JUN,TFAP2A,ADAM19,ACSL4,VCL,PPARG,SLC20A1,TIMP3,CTSK,TGFBI,TNF…	84
Cardiovascular System Development and Function	neovascularization	neovascularization	1.47e-07		1.581	LIF,CTGF,S100A4,TNFAIP3,PLAUR,VEGFB,IGFBP5,CLIC4,RDH8,AXL,ITGB3,TGFBR2,EFNB2,SEMA3A,TIMP1,TGFA,IL1B,MMP9,PLAT,ITGA4,NRP1	21
Cellular Movement	cell movement	cell movement of tumor cells	1.57e-07		1.788	CXCL8,SH3BP4,S100A6,SNAI2,CTGF,RHOC,PLAUR,ERBB3,ADGRE5,CD74,ITGA3,CDH2,RHOB,CSF2RA,SPRY2,TGFA,ALCAM,IRS2,SIRPA,CEACAM1,MMP9,NRP1,ITGA4	23
Cell Morphology, Cellular Assembly and Organization	outgrowth	outgrowth of plasma membrane projections	1.71e-07	Increased	2.263	IL6ST,GAS7,ULK1,LIF,MAP2,NLGN1,MAP1B,S100A4,MPZ,NFKB1,SLC9A1,CDK5R1,ITGB3,ROCK2,TGM2,EFNB2,SHC1,ITGA3,JUN,TIMP1,BCAN,BRSK1,RTN4R,PLAT,ITGA4,EGR3,RTKN,CABLES1,DLX5,SEMA3A,CDH2,SPRY2,CDKN1A,TGFA,RTN4,TNFRSF19,CDK2,MMP9,NRP1	39
Cellular Development, Cellular Growth and Proliferation, Nervous System Development and Function, Tissue Development	proliferation	proliferation of neuronal cells	1.72e-07	Increased	3.064	GAS7,MT2A,LIF,MAP1B,S100A4,SLC9A1,CDK5R1,ITGB3,TGFBR2,ROCK2,ITGA3,BCAN,BRSK1,RTN4R,ITGA4,EGR3,CABLES1,IGFBP5,CDH2,RTN4,NOTCH1,CDK2,NRP1,IL6ST,ULK1,MAP2,NLGN1,CSRP1,MPZ,NFKB1,TGM2,SHC1,ID1,EFNB2,JUN,VCL,PLAT,PPARG,TNFRSF1A,SLC12A2,EGR1,RTKN,DLX5,SEMA3A,SPRY2,CDKN1A,TGFA,IL1B,TNFRSF19,MMP9	50
Cellular Movement	migration	migration of tumor cells	1.76e-07		1.207	SH3BP4,S100A6,CTGF,SNAI2,CD74,ITGA3,RHOB,CSF2RA,TIMP1,IRS2,CXCL1,CEACAM1,ITGA4,CXCL8,RHOC,PLAUR,ERBB3,ADGRE5,CDH2,SERPINA5,SPRY2,TGFA,ALCAM,MMP9,SIRPA,NRP1	26
Tissue Morphology	abnormal morphology	abnormal morphology of vitelline vessel	1.91e-07			SLC20A1,PAM,TBX3,ZFP36L1,NCSTN,PSEN2,PTPN12,ZMIZ1,TGFBR2,SHC1,EFNB2,CDH2,PPAP2B,ITGAV,FGFRL1	15
Cancer, Organismal Injury and Abnormalities, Reproductive System Disease	progesterone receptor-negative breast cancer	progesterone receptor-negative breast cancer	1.97e-07			PPARG,TIMP3,CXCL8,IL1A,LIF,CTGF,TGFBI,EGR1,MUC1,S100A4,BCL6,TGFBR2,JUN,TIMP1,FSCN1,CDKN1A,TGFA,LAMB1,IL1B,MMP9,PLAT	21
Embryonic Development, Organismal Development	development	development of body trunk	2e-07	Increased	2.523	LIF,CTGF,ZFP36L1,NCSTN,HES1,SPRY4,TGFBR2,LAMC1,ITGA3,CASP9,SCARB1,RARA,PLCB1,IRS2,AHR,ITGA4,SOX4,NOX4,NAB1,EGR3,IGFBP5,ASAH1,SKP2,FOSB,ZP1,mir-302,TRIM63,SH2B3,FGFRL1,NOTCH1,CDK2,NRP1,AKAP12,IL1A,WWTR1,DUSP6,GDF15,VEGFB,PSEN2,CD74,NFKB1,PTPN12,ZMIZ1,ID1,SHC1,CCNA2,JUN,TIPARP,TFAP2A,TIMP1,ALDH1A3,STARD13,ADAM19,VCL,ADRB2,PLAT,PPARG,SLC20A1,TIMP3,CTSK,MLLT11,TNFRSF1A,TBX3,EGR1,ERBB3,EPHA3,RASGRP3,M…	82
Cell Cycle	cell cycle progression	cell cycle progression	2.05e-07		0.431	GAS7,MAGED1,LIF,S100A4,SSBP2,FRMD6,PCBP4,HBP1,ADARB1,AURKB,BCL6,CDK5R1,TGFBR2,ROCK2,RHOB,RARA,IRS2,CEACAM1,AHR,CLASP1,CDC25A,CXCL8,CDKN1C,DDIT4,MITF,CABLES1,BTG1,ANGPTL2,IGFBP5,IER3,SKP2,CDH1,PDLIM7,PPP2R2B,LEF1,CDK19,FGFRL1,NOTCH1,CDK2,KDM5B,IL1A,DYNLT3,CHD4,RECK,SETDB2,PSEN2,NFKB1,FNTB,GLIPR1,CTLA4,CDKN3,SHROOM2,CCNA2,ID1,SHC1,KAT2B,JUN,HERC5,TIMP1,PLK2,ANKS1A,PPARG,HAUS8,TBX3,EGR1,GBP2,ERBB3,S…	78
Cellular Growth and Proliferation, Tissue Development	proliferation	proliferation of connective tissue cells	2.16e-07		1.765	CTGF,LIF,NCSTN,FRMD6,ITGB3,TGFBR2,STARD10,RHOB,RARA,ITGAV,AHR,CXCL8,NOX4,NAB1,NDRG1,IGFBP5,SKP2,FOSB,CDH1,NOTCH1,CDK2,FTH1,AKAP12,IL6ST,IL1A,SNAI2,RECK,CD74,FNTB,NFKB1,ZMIZ1,IDH1,CCNA2,EFNB2,JUN,TIMP1,PLK2,VCL,PLAT,PPARG,TNFRSF1A,PLAUR,SERTAD1,MAD2L1,TF,SERPINH1,SPRY2,CDKN1A,TGFA,IL1B,MMP9	51
Cell-To-Cell Signaling and Interaction	aggregation	aggregation of cells	2.17e-07		1.211	MUC1,GDF15,C1QTNF1,CTSG,CSRP1,MPZ,CDK5R1,ITGB3,EFNB2,SHC1,CES1,TIMP1,PPAP2B,ITGAV,PLCB1,VCL,CEACAM1,ADRB2,PLAT,RAB27A,ATP1B1,TNFRSF1A,MLANA,AXL,SEMA3A,CDH2,CDH1,ATRN,CDKN1A,TBXAS1,SIRPA,MMP9,NRP1	33
Cell Cycle	interphase	arrest in interphase	2.21e-07			AKAP12,KDM5B,IL1A,GDF15,CEBPD,PSEN2,PCBP4,NFKB1,IDH1,SYNM,TGFBR2,MIA,CCNA2,JUN,SDC2,PRKCDBP,ITGAV,AHR,CDC25A,PLSCR1,PPARG,NOX4,CDKN1C,NDRG1,EGR1,BTG1,PLAUR,IGFBP5,AXL,TNFRSF14,SKP2,MAD2L1,ERCC1,BHLHE40,CDKN1A,IL1B,NOTCH1,CDK2,MMP9	39
Cellular Development, Nervous System Development and Function	myelination	myelination of cells	2.53e-07		0.721	TNFRSF21,IL6ST,LIF,PLP1,NAB1,DDIT4,ERBB3,UGT8,MPZ,LAMC1,RXRG,CDH2,RARA,ADGRG6,ATRN,RTN4	16
Developmental Disorder	hypertrophy	hypertrophy of cells	2.56e-07		0.178	IL6ST,S100A6,CTGF,LIF,GDF15,TNFAIP3,VEGFB,MPZ,HES1,NFKB1,SLC9A1,TGFBR2,ROCK2,SHC1,DUSP5,JUN,TIMP1,PLCB1,DAG1,AHR,ADRB2,PPARG,NOX4,IER3,SKP2,EI24,IL1B,MMP9,PPARGC1A,PRKCB	30
Cellular Movement, Immune Cell Trafficking	migration	leukocyte migration	2.7e-07		1.441	LIF,PLP1,CTGF,CTSG,S100A4,HEBP1,ITGB3,TGFBR2,ROCK2,ITGA3,RHOB,RARA,MYADM,ITGAV,CXCL1,AHR,CEACAM1,ITGA4,TNFRSF21,CXCL8,RAB27A,COL4A1,NDRG1,ANGPTL2,CDH1,SH2B3,RTN4,ALCAM,NOTCH1,SNCA,SIRPA,IL6ST,IL1A,GDF15,TNFAIP3,VEGFB,MPZ,CD74,NFKB1,CTLA4,TGM2,EFNB2,SHC1,CES1,JUN,LYST,GBA,TIMP1,CSF2RA,ANXA1,WLS,CASP1,ADRB2,PLAT,PPARG,TIMP3,MLLT11,MINOS1-NBL1/NBL1,TNFRSF1A,EGR1,PLAUR,TNFRSF14,SEMA3A,CDKN1A,IL1B,MMP…	67
Tissue Development	growth	growth of connective tissue	2.88e-07		1.735	CTGF,LIF,NCSTN,FRMD6,ITGB3,TGFBR2,STARD10,RHOB,RARA,ITGAV,AHR,CEACAM1,CXCL8,NOX4,NAB1,NDRG1,BTG1,IGFBP5,SKP2,FOSB,CDH1,NOTCH1,CDK2,FTH1,AKAP12,IL6ST,IL1A,SNAI2,RECK,CD74,FNTB,NFKB1,CTLA4,ZMIZ1,IDH1,CCNA2,EFNB2,JUN,TIMP1,PLK2,VCL,PLAT,PPARG,TNFRSF1A,PLAUR,SERTAD1,MAD2L1,TF,SERPINH1,SPRY2,CDKN1A,TGFA,IL1B,MMP9	54
Cell Cycle	S phase	S phase	2.95e-07		-0.609	PSEN2,CTLA4,TGFBR2,MIA,CCNA2,ID1,SHC1,POLR2A,JUN,PLK2,CDC25A,PPARG,CDKN1C,H19,TNFRSF14,SKP2,CDH1,ERCC1,TF,BHLHE40,SH2B3,CDKN1A,TGFA,IL1B,MXD4,NOTCH1,CDK2,PMEPA1	28
Infectious Diseases, Respiratory Disease	viral respiratory infection	viral respiratory infection	2.99e-07			RAB32,EGR1,HIST2H2BE,CEBPD,IER3,SLC2A3,RRAGD,GSTO1,TIMP1,ANXA1,NFE2,SH2B3,ZYX,TCN1,LEF1,IRS2,ITGA4	17
Cellular Development, Cellular Growth and Proliferation	proliferation	proliferation of prostate cancer cell lines	3.01e-07		1.255	AKAP12,IL1A,GDF15,CEBPD,SAT1,SHC1,SLC25A42,IQGAP2,CASP1,CEACAM1,PPARG,CXCL8,RHOC,EGR1,IGFBP5,AXL,TFPI2,ASAH1,SKP2,CDH1,NR4A2,FSCN1,CDKN1A,TGFA,IL1B,ALCAM,LEF1,CMTM5,NOTCH1,MMP9,PMEPA1	31
Cellular Movement	cell movement	cell movement of brain cancer cell lines	3.26e-07	Increased	3.312	FAT1,SLC12A2,EGR1,PLAUR,AXL,ITGB3,SYNM,CDKN3,SHC1,SEMA3A,CDH2,BCAN,ITGAV,HES6,SIRPA,MMP9,PLAT,NRP1	18
Embryonic Development, Organ Development, Organismal Development, Tissue Development, Visual System Development and Function	formation	formation of eye	3.27e-07		-1.073	LIF,SNAI2,PTPN13,MAP1B,PVRL3,SEMA6A,COL8A1,PSEN2,HES1,CLIC4,LAMC1,SHROOM2,ID1,ITGA3,ANGPTL4,TFAP2A,CSPG4,ALDH1A3,RARA,RENBP,HES6,ADRB2,ITGA4,SOX4,CXCL8,COL5A2,TNFRSF1A,MITF,EGR1,DLX1,RDH8,MARCKSL1,EBF1,CDKN1A,TGFA,LEF1,NOTCH1,CDK2,GPR143,PRKCB	40
Cellular Movement, Hematological System Development and Function, Immune Cell Trafficking	cell movement	cell movement of myeloid cells	3.28e-07		0.968	IL6ST,IL1A,CTGF,PLP1,GDF15,S100A4,CTSG,TNFAIP3,VEGFB,HEBP1,CD74,ITGB3,TGFBR2,ROCK2,TGM2,CES1,RHOB,GBA,TIMP1,CSF2RA,ANXA1,WLS,ITGAV,CASP1,CXCL1,CEACAM1,PLAT,ITGA4,PPARG,TNFRSF21,TIMP3,CXCL8,RAB27A,COL4A1,NDRG1,MINOS1-NBL1/NBL1,TNFRSF1A,ANGPTL2,PLAUR,SEMA3A,SH2B3,CDKN1A,RTN4,IL1B,SIRPA,MMP9,PRKCB	47
Cancer, Cellular Development, Cellular Growth and Proliferation, Organismal Injury and Abnormalities, Tumor Morphology	proliferation	proliferation of cancer cells	3.36e-07		0.054	TFF3,ULK1,S100A6,IL1A,SNAI2,PTPN13,MUC1,GDF15,HES1,ID1,JUN,RHOB,CSF2RA,BCAN,SDC2,CASP1,CXCL1,PLAT,PPARG,CXCL8,NOX4,NDRG1,EGR1,PLAUR,ERBB3,SKP2,CDH1,NR4A2,TGFA,IL1B,GLDC,NOTCH1,CDK2,MMP9,NRP1	35
Cell Cycle	interphase	arrest in interphase of tumor cell lines	3.38e-07			IL1A,GDF15,CEBPD,PSEN2,PCBP4,SYNM,MIA,CCNA2,JUN,PRKCDBP,ITGAV,AHR,CDC25A,PLSCR1,NOX4,CDKN1C,NDRG1,PLAUR,IGFBP5,AXL,MAD2L1,ERCC1,BHLHE40,CDKN1A,IL1B,NOTCH1,CDK2,MMP9	28
Cardiovascular System Development and Function	neovascularization	neovascularization of organ	3.71e-07	Increased	2.047	LIF,CTGF,S100A4,PLAUR,VEGFB,RDH8,AXL,ITGB3,EFNB2,SEMA3A,TIMP1,TGFA,IL1B,MMP9,NRP1,PLAT	16
Cell Morphology, Cellular Assembly and Organization, Cellular Development, Cellular Growth and Proliferation, Nervous System Development and Function, Tissue Development	outgrowth	outgrowth of neurites	3.87e-07	Increased	2.42	IL6ST,GAS7,ULK1,LIF,MAP2,NLGN1,MAP1B,S100A4,MPZ,NFKB1,SLC9A1,CDK5R1,ITGB3,ROCK2,TGM2,EFNB2,SHC1,ITGA3,JUN,BCAN,BRSK1,RTN4R,PLAT,ITGA4,EGR3,RTKN,CABLES1,DLX5,SEMA3A,CDH2,SPRY2,CDKN1A,TGFA,RTN4,TNFRSF19,CDK2,MMP9,NRP1	38
Cellular Movement	transmigration	transmigration of cells	4.02e-07		1.577	PPARG,TIMP3,CXCL8,COL4A1,TNFRSF1A,GDF15,ITGB3,TGM2,EFNB2,SHC1,ID1,CDH1,ITGAV,RTN4,IL1B,ALCAM,NOTCH1,SIRPA,MMP9,ITGA4	20
Respiratory System Development and Function	abnormal morphology	abnormal morphology of respiratory system	4.1e-07			AKAP12,CTGF,LIF,MMP16,CLIP3,PSEN2,HES1,SPRY4,LAMC1,ID1,ITGA3,CASP9,TFAP2A,ALDH1A3,RARA,ADAM19,SOX4,TIMP3,NOX4,CTSK,DLX5,EPHA3,LTBP3,TRIM63,SPRY2,CDKN1A,LEF1,FGFRL1,EYA1,MMP9,PPARGC1A	31
Cellular Movement	invasion	invasion of breast cancer cell lines	4.1e-07	Increased	3.265	DUSP6,WWTR1,MUC1,HBP1,SLC9A1,ITGB3,TGFBR2,CCNA2,ID1,ITGA3,JUN,ANGPTL4,TFAP2A,TIMP1,ACSL4,IRS2,ADRB2,CTSK,TFAP2C,RHOC,BHLHE41,PLAUR,ERBB3,CDH1,FSCN1,CDKN1A,MMP9	27
Embryonic Development, Organ Development, Organismal Development, Tissue Development	development	development of sensory organ	4.13e-07		-0.99	LIF,SNAI2,MAP2,PTPN13,SEMA6A,MAP1B,PVRL3,CEBPD,BNC2,COL8A1,PSEN2,HES1,CLIC4,LAMC1,SHROOM2,ID1,ITGA3,ANGPTL4,TFAP2A,HLA-DMA,CSPG4,ALDH1A3,RARA,RENBP,HES6,ADRB2,ITGA4,SOX4,CXCL8,COL5A2,TNFRSF1A,MITF,EGR1,DLX5,DLX1,RDH8,MARCKSL1,EBF1,SPRY2,CDKN1A,TGFA,LEF1,COL11A1,EYA1,NOTCH1,CDK2,GPR143,PRKCB	48
Nervous System Development and Function	morphology	morphology of central nervous system	4.15e-07			IL6ST,AKAP12,LIF,MAP2,PLP1,MAP1B,PSEN2,ARNT2,HES1,CDK5R1,LAMC1,ID1,ITGA3,CASP9,JUN,TFAP2A,CSPG4,RARA,BRSK1,VCL,RTN4R,EGR1,UPP1,DLX5,PLAUR,RPS6KA5,UGT8,ERBB3,AXL,RXRG,MARCKSL1,SEMA3A,EBF1,NR4A2,ATRN,TGFA,IL1B,LEF1,FGFRL1,SHISA2,EYA1,NOTCH1,SNCA,PINK1,PPARGC1A	45
Organismal Injury and Abnormalities, Reproductive System Disease	endometriosis	endometriosis	4.26e-07			IL1A,CTGF,SLC1A4,MUC1,SAT1,NFKB1,BCL6,SLC9A1,SLC2A3,ITGB3,ROCK2,CCNA2,ID1,JUN,TFAP2A,ALDH1A3,SDC2,PLK2,PPAP2B,CASP1,IRS2,AHR,PPARG,S100A1,CXCL8,MGST1,ATP1B1,TGFBI,TNFRSF1A,EGR1,PLAUR,P4HA1,LAMA4,SPRY2,MMP9,PRKCB	36
Cancer, Cellular Development, Cellular Growth and Proliferation, Organismal Injury and Abnormalities, Tumor Morphology	proliferation	proliferation of tumor cells	4.32e-07		0.019	TFF3,IL1A,ULK1,S100A6,SNAI2,PTPN13,MUC1,GDF15,HES1,TGFBR2,ID1,JUN,RHOB,TIMP1,CSF2RA,BCAN,SDC2,ANXA1,CASP1,CXCL1,SEMA3B,PLAT,PPARG,TIMP3,CXCL8,NOX4,NDRG1,EGR1,PLAUR,IGFBP5,ERBB3,SKP2,CDH1,NR4A2,CDKN1A,TGFA,IL1B,GLDC,NOTCH1,CDK2,MMP9,NRP1	42
Tissue Morphology	abnormal morphology	abnormal morphology of embryonic tissue	4.4e-07			IL6ST,CTGF,MMP16,ZFP36L1,NCSTN,PSEN2,HES1,PTPN12,ZMIZ1,CDK5R1,ITGB3,TGFBR2,LAMC1,EFNB2,SHC1,ITGA3,SCARB1,TFAP2A,ALDH1A3,RARA,PPAP2B,BRSK1,WLS,ADAM19,ITGAV,FLRT3,VCL,DAG1,CDC25A,SOX4,SLC20A1,TFAP2C,PAM,TNFRSF1A,TBX3,DLX5,G6PD,ERBB3,EPHA3,MAD2L1,CDH2,SERPINH1,LEF1,FGFRL1,EYA1,NOTCH1,NRP1	47
Cardiovascular System Development and Function, Tissue Morphology	abnormal morphology	abnormal morphology of blood vessel	4.42e-07			DCBLD2,LIF,RECK,ZFP36L1,ZMIZ1,EFNB2,SHC1,ITGA3,JUN,SCARB1,TFAP2A,RARA,ITGAV,AHR,ITGA4,SOX4,TIMP3,PAM,TNFRSF1A,DLX5,G6PD,AXL,PLOD1,LAMA4,LEF1,NOTCH1,EYA1,NRP1	28
Developmental Disorder	hypertrophy	Hypertrophy	4.53e-07		-0.922	IL6ST,S100A6,LIF,CTGF,GDF15,TNFAIP3,VEGFB,HES1,MPZ,NFKB1,SLC9A1,ITGB3,TGFBR2,ROCK2,SHC1,DUSP5,JUN,SCARB1,TIMP1,RARA,PLCB1,DAG1,AHR,ADRB2,PLAT,PPARG,TIMP3,NOX4,NAB1,RNLS,UCN2,IER3,SKP2,EI24,SEMA3A,TRIM63,LAMA4,CDKN1A,IL1B,MMP9,PRKCB,PPARGC1A	42
Cancer, Neurological Disease, Organismal Injury and Abnormalities	glioma cancer	glioma cancer	4.62e-07			AKAP12,GBP1,RECK,IDH1,TGFBR2,CDKN3,CSPG4,TIMP1,HES6,PPARG,COL4A1,TGFBI,TNFRSF1A,EGR3,SLC12A2,IGFBP5,UGT8,EPHA3,CLEC2D,ADGRE5,NBEA,CDH1,TF,CDKN1A,TCN1,ALCAM,SNCA,ENC1,MMP9,PINK1,PRKCB	31
Organismal Survival	perinatal death	perinatal death	4.77e-07	Decreased	-4.277	CTGF,LIF,MMP16,MAP1B,CLIP3,SSBP2,HES1,ARNT2,CDK5R1,SPRY4,LAMC1,ITGA3,CASP9,SCARB1,BRSK1,RARA,ITGAV,SOX4,H19,NLGN2,FGFRL1,CDK2,IL6ST,ULK1,MAP2,SNAI2,NLGN1,CEBPD,NFKB1,SLC2A3,TGM2,ID1,HHAT,ANGPTL4,TFAP2A,GBA,ALDH1A3,COL5A2,DLX5,ERBB3,EPHA3,SLC5A3,NR4A2,LAMA4,SPRY2,NFE2,CDKN1A,GBE1,EYA1,PPARGC1A	50
Cellular Development, Skeletal and Muscular System Development and Function, Tissue Development	differentiation	differentiation of muscle	4.82e-07		-0.058	DBN1,LIF,HACD1,TNFAIP3,SLC9A1,TGFBR2,TGM2,LAMC1,SHC1,EFNB2,JUN,RARA,WLS,PLCB1,CEACAM1,PPARG,NOX4,H19,BHLHE41,TBX3,BTG1,PLAUR,IGFBP5,CDH2,CDH1,NR4A2,CDKN1A,IL1B,NOTCH1,CMTM5	30
Developmental Disorder	growth failure	Growth Failure	4.96e-07	Decreased	-5.271	LIF,MMP16,ZFP36L1,NCSTN,BCL6,SPRY4,TGFBR2,ITGA3,ITPKB,ADGRG6,RARA,ITGAV,AHR,CDC25A,SPINK1,CDKN1C,SLC2A1,CDH2,ERCC1,COL13A1,ITPR3,FGFRL1,SHISA2,NOTCH1,SNAI2,PSEN2,NFKB1,PTPN12,ID1,TRIB1,EFNB2,POLR2A,KAT2B,PPAP2B,PLK2,TRIP12,FLRT3,VCL,PLAT,SLC20A1,PPARG,CTSK,TFAP2C,TGFBI,SLC12A2,EGR1,UGT8,LTBP3,CDKN1A,TGFA	50
Inflammatory Disease	inflammatory disorder	severe inflammatory disorder	5.04e-07			RAB32,TNFRSF1A,EGR1,HIST2H2BE,CEBPD,TNFAIP3,IER3,GSTO1,SLC2A3,RRAGD,TIMP1,CSF2RA,NFE2,SH2B3,ZYX,TCN1,LEF1,IRS2,ITGA4	19
Cancer, Organismal Injury and Abnormalities, Reproductive System Disease	HER2 negative hormone receptor negative breast cancer	HER2 negative hormone receptor negative breast cancer	5.34e-07			PPARG,TIMP3,CXCL8,IL1A,LIF,CTGF,TGFBI,EGR1,MUC1,S100A4,BCL6,TGFBR2,JUN,TIMP1,CDKN1A,TGFA,LAMB1,IL1B,MMP9,PLAT	20
Cellular Development, Cellular Growth and Proliferation, Organ Development, Skeletal and Muscular System Development and Function, Tissue Development	proliferation	proliferation of muscle cells	5.46e-07		1.734	IL1A,LIF,CEBPD,TNFAIP3,SLC9A1,ITGB3,TGFBR2,ROCK2,TGM2,EFNB2,SHC1,TRIB1,JUN,SCARB1,TIMP1,RARA,PLAT,PPARG,CXCL8,NOX4,CDKN1C,TNFRSF1A,PLAUR,IGFBP5,TFPI2,SKP2,NR4A2,CDKN1A,IL1B,NOTCH1,SIRPA,CDK2,MMP9,PPARGC1A,APOD	35
Cell Cycle	G1 phase	G1 phase	5.82e-07		-0.938	AKAP12,IL1A,LIF,GDF15,CEBPD,PSEN2,HES1,NFKB1,CTLA4,SYNM,TGFBR2,CDKN3,CCNA2,JUN,TIMP1,PLK2,PRKCDBP,ITGAV,AHR,CDC25A,PLSCR1,PPARG,CDKN1C,CABLES1,ERBB3,AXL,MT1A,SKP2,mir-302,BHLHE40,SPRY2,CDKN1A,IL1B,LEF1,NOTCH1,CDK2	36
Cardiovascular System Development and Function, Cell-To-Cell Signaling and Interaction	adhesion	adhesion of endothelial cells	6.14e-07	Increased	3.179	PPARG,CXCL8,IL1A,TGFBI,NLGN1,GDF15,CTSG,PLAUR,ADGRE5,AXL,PTPN12,ITGB3,TGFBR2,CDH2,PPAP2B,MYADM,IL1B,ALCAM,ITGA4	19
Cellular Movement	chemotaxis	chemotaxis	6.26e-07		1.444	TFF3,IL1A,LIF,SNAI2,CTGF,DUSP6,MUC1,S100A4,CTSG,VEGFB,HEBP1,CD74,ITGB3,EFNB2,SHC1,TRIB1,LYST,JUN,RHOB,CSF2RA,ANXA1,ITGAV,CXCL1,SEMA3B,PLXNB3,CEACAM1,ITGA4,PPARG,CXCL8,TNFRSF1A,ANGPTL2,PLAUR,ERBB3,AXL,TNFRSF14,SEMA3A,SERPINH1,CDKN1A,TGFA,RTN4,IL1B,LEF1,SIRPA,MMP9,PRKCB,NRP1	46
Cellular Development, Cellular Growth and Proliferation, Digestive System Development and Function, Hepatic System Development and Function, Organ Development	proliferation	proliferation of liver cells	6.3e-07		0.643	IL6ST,PPARG,SLC20A1,CTGF,TNFRSF1A,NFKB1,SKP2,ITGB3,TGFBR2,JUN,ERCC1,TF,TIMP1,SERPINH1,RARA,CDKN1A,ITGAV,TGFA,IL1B,CDK2,AHR,CEACAM1	22
Cellular Movement	cell movement	cell movement of prostate cancer cell lines	6.67e-07		1.988	MME,AKAP12,CXCL8,NDRG1,PHACTR1,GDF15,AXL,ITGB3,ID1,CDH1,NR4A2,LAMB3,FSCN1,TBXAS1,NOTCH1,CMTM5,NRP1	17
Cellular Movement	cell movement	cell movement of cancer cells	6.77e-07		1.637	CXCL8,S100A6,SNAI2,CTGF,ADGRE5,CD74,ITGA3,CDH2,RHOB,CSF2RA,SPRY2,TGFA,ALCAM,IRS2,SIRPA,MMP9,CEACAM1,ITGA4,NRP1	19
Hematological System Development and Function, Tissue Morphology	quantity	quantity of antigen presenting cells	6.98e-07		0.214	IL6ST,IL1A,PLP1,SNAI2,LIF,GDF15,TNFAIP3,MPZ,CLIC4,NFKB1,CTLA4,ITGB3,TGFBR2,TGM2,SHC1,TRIB1,CES1,GBA,SCARB1,AHR,PLAT,PPARG,TNFRSF1A,SH2B3,IL1B,SNCA,SIRPA,MMP9	28
Tissue Morphology	abnormal morphology	abnormal morphology of epithelial tissue	7.36e-07			TFF3,LIF,CTGF,RECK,PVRL3,CEBPD,COL8A1,PSEN2,CLIC4,SLC9A1,LAMC1,SHC1,ITGA3,IQGAP2,CASP9,JUN,TFAP2A,RARA,FLRT3,AHR,PAM,SLC12A2,DLX5,GCNT2,MLANA,ERBB3,RDH8,AXL,SKP2,ERCC1,COL13A1,SPRY2,SERPINA5,CDKN1A,TGFA,EYA1,MMP9,GPR143	38
Cardiovascular System Development and Function, Organismal Development, Visual System Development and Function	neovascularization	neovascularization of eye	7.49e-07		1.855	LIF,CTGF,S100A4,PLAUR,VEGFB,RDH8,AXL,ITGB3,SEMA3A,TIMP1,TGFA,IL1B,MMP9,NRP1,PLAT	15
Cellular Assembly and Organization	development	development of cytoplasm	8.11e-07		0.232	GAS7,ULK1,IL1A,MAP2,CTGF,CDC42EP5,MAP1B,CLIP3,CD74,TPM2,SLC9A1,ITGB3,TGFBR2,ROCK2,ITGA3,RHOB,ANXA1,MYADM,STARD13,ITGB5,PLAT,CLASP1,CXCL8,NOX4,PAM,UCN2,TGFBI,RHOC,RTKN,GNG2,PHACTR1,SH3PXD2A,TNS3,SPRY2,CDKN1A,CXXC5,ZYX,IL1B,SNCA,SIRPA,PPARGC1A	41
Cell Cycle	G1 phase	G1 phase of tumor cell lines	8.12e-07		-1.342	IL1A,CDKN1C,LIF,GDF15,ERBB3,PSEN2,HES1,AXL,MT1A,SYNM,SKP2,CDKN3,CCNA2,JUN,SPRY2,BHLHE40,CDKN1A,PRKCDBP,ITGAV,NOTCH1,CDK2,AHR,PLSCR1,CDC25A	24
Cellular Development	epithelial-mesenchymal transition	epithelial-mesenchymal transition	8.19e-07		1.67	SNAI2,CTGF,NDRG1,ANGPTL2,S100A4,PLAUR,ERBB3,EPHA3,CLIC4,LOXL3,ITGB3,IDH1,TGFBR2,TGM2,ID1,CDH1,IL1B,LEF1,IRS2,FAM101B,NOTCH1,FTH1,NRP1	23
Cell Morphology, Cellular Assembly and Organization, Cellular Function and Maintenance	formation	formation of cellular protrusions	8.19e-07	Increased	2.596	TNIK,GAS7,MT2A,DBN1,CTGF,TRIM9,MAP1B,S100A4,SLC9A1,CDK5R1,ITGB3,LAMC1,ROCK2,ITGA3,RHOB,BRSK1,ADGRG6,LAMB1,DAG1,PLXNB3,RTN4R,AHR,ITGA4,TNFRSF21,CXCL8,EGR3,CDH2,CDH1,MATN2,FSCN1,RTN4,ENC1,NOTCH1,SNCA,SIRPA,NRP1,AKAP12,TMEM138,ULK1,MAP2,NLGN1,CDC42EP5,WWTR1,GDF15,PVRL3,CSRP1,PSEN2,MPZ,NFKB1,CTLA4,EFNB2,ID1,SHC1,ANGPTL4,JUN,SDC2,VCL,PLAT,MINOS1-NBL1/NBL1,TNFRSF1A,EGR1,DLX5,UGT8,EPHA3,SEMA3A,CDKN1A,IL…	68
Cardiovascular System Development and Function, Organ Morphology, Organismal Development, Skeletal and Muscular System Development and Function	morphology	morphology of cardiac muscle	8.43e-07			SOX4,PPARG,LIF,ERBB3,IER3,TGM2,MARCKSL1,SHC1,CDH2,CASP9,LAMA4,TRIM63,CDKN1A,ITGAV,IL1B,FGFRL1,VCL,NOTCH1,CDK2,PPARGC1A	20
Cell Death and Survival, Skeletal and Muscular Disorders	apoptosis	apoptosis of muscle cells	8.61e-07		-1.132	IL6ST,S100A6,IL1A,LIF,DUSP6,CTSG,TNFAIP3,ITGB3,SHC1,CASP9,HLA-DMA,TIMP1,CASP1,DAG1,ADRB2,S100A1,PPARG,CXCL8,TIMP3,NOX4,TNFRSF1A,MT1A,TFPI2,CDKN1A,IL1B,CDK2,PPARGC1A	27
Cardiovascular System Development and Function, Organismal Development, Visual System Development and Function	vascularization	vascularization of eye	8.65e-07		1.855	LIF,CTGF,S100A4,PLAUR,VEGFB,RHOJ,RDH8,AXL,ITGB3,SEMA3A,TIMP1,TGFA,IL1B,MMP9,NRP1,PLAT	16
Organismal Survival	survival	survival of organism	9.18e-07	Increased	2.319	CTGF,LIF,BCL6,AURKB,ITGB3,TGFBR2,LAMC1,ITGA3,SCARB1,RARA,AHR,ITGA4,CDC25A,SOX4,SLC2A1,ANGPTL2,ASAH1,SKP2,CDH1,ERCC1,NOTCH1,SNCA,NRP1,MME,IL6ST,TNFAIP3,CD74,CLIC4,NFKB1,CTLA4,IDH1,TGM2,SHC1,ID1,IQGAP2,ANXA1,HLA-DRA,CASP1,ADRB2,PLAT,PPARG,S100A1,TFAP2C,COL5A2,TNFRSF1A,ERBB3,SEMA3A,MARCKSL1,NFE2,CDKN1A,IL1B,GLDC,MMP9,PINK1,PRKCB	55
Cellular Development, Tissue Development	differentiation	differentiation of epithelial tissue	9.62e-07		1.396	SPRED1,IL1A,LIF,HBP1,HES1,AURKB,CLIC4,ROCK2,ID1,CES1,KAT2B,ANXA1,WLS,ITGB5,OCA2,PPARG,RAB27A,COL4A1,BHLHE41,TNFRSF1A,TBX3,MITF,DLX5,BTG1,MLPH,SH3PXD2A,CDH1,NFE2,CDKN1A,TGFA,IL1B,NOTCH1,CDK2,NRP1	34
Cardiovascular Disease, Developmental Disorder, Organismal Injury and Abnormalities	hypertrophy	hypertrophy of heart	9.72e-07		-0.8	IL6ST,S100A6,LIF,CTGF,GDF15,VEGFB,TNFAIP3,NFKB1,SLC9A1,ITGB3,SHC1,DUSP5,JUN,TIMP1,PLCB1,AHR,ADRB2,PLAT,TIMP3,NOX4,NAB1,RNLS,UCN2,IER3,SEMA3A,TRIM63,LAMA4,CDKN1A,IL1B,MMP9,PPARGC1A,PRKCB	32
Cell-To-Cell Signaling and Interaction	activation	activation of cells	9.83e-07		0.563	PLP1,CTGF,CTSG,PMP2,HBP1,ITGB3,TGFBR2,ITGA3,RHOB,ITPKB,ITGAV,PLCB1,CXCL1,HLA-DPA1,AHR,CEACAM1,ITGA4,TNFRSF21,CXCL8,RAB27A,MGST1,NDRG1,DDIT4,EGR3,NLGN2,MLANA,CDH1,BHLHE40,NOTCH1,SNCA,SIRPA,IL6ST,RAB32,IL1A,RECK,C1QTNF1,TNFAIP3,PSEN2,MPZ,CD74,NFKB1,CTLA4,SERPIND1,TGM2,EFNB2,ID1,SHC1,HLA-DRB1,LYST,HLA-DMA,TIMP1,SDC2,ANXA1,HLA-DMB,HLA-DRA,CASP1,PLAT,PLSCR1,PPARG,TNFRSF1A,PLAUR,RDH8,AXL,SPACA3,EBF1,TF…	71
Cardiovascular System Development and Function, Cellular Development, Cellular Growth and Proliferation, Organ Development, Skeletal and Muscular System Development and Function, Tissue Development	proliferation	proliferation of vascular smooth muscle cells	9.91e-07	Increased	2.021	CXCL8,NOX4,IL1A,CDKN1C,TNFRSF1A,CEBPD,PLAUR,IGFBP5,SLC9A1,SKP2,ROCK2,EFNB2,TRIB1,SCARB1,CDKN1A,IL1B,NOTCH1,SIRPA,MMP9	19
Cellular Growth and Proliferation	outgrowth	outgrowth of cells	9.99e-07	Increased	2.5	IL6ST,GAS7,ULK1,LIF,MAP2,NLGN1,MAP1B,CEBPD,S100A4,MPZ,NFKB1,SLC9A1,CDK5R1,ITGB3,ROCK2,TGM2,EFNB2,SHC1,ITGA3,JUN,BCAN,BRSK1,RTN4R,PLAT,ITGA4,EGR3,RTKN,CABLES1,DLX5,SEMA3A,CDH2,SPRY2,CDKN1A,TGFA,RTN4,TNFRSF19,CDK2,MMP9,NRP1	39
Cellular Movement, Hematological System Development and Function, Immune Cell Trafficking	transmigration	transmigration of leukocytes	1.03e-06		0.987	PPARG,CXCL8,TIMP3,COL4A1,TNFRSF1A,GDF15,ITGB3,TGM2,EFNB2,SHC1,ITGAV,RTN4,IL1B,NOTCH1,SIRPA,MMP9,ITGA4	17
Infectious Diseases, Inflammatory Disease, Respiratory Disease	severe acute respiratory syndrome	severe acute respiratory syndrome	1.09e-06			RAB32,EGR1,HIST2H2BE,CEBPD,IER3,SLC2A3,RRAGD,GSTO1,TIMP1,NFE2,SH2B3,ZYX,TCN1,LEF1,IRS2,ITGA4	16
Cellular Movement, Hematological System Development and Function, Immune Cell Trafficking, Inflammatory Response	cell movement	cell movement of monocytes	1.1e-06		0.712	IL6ST,PPARG,TIMP3,CXCL8,COL4A1,CTGF,MINOS1-NBL1/NBL1,TNFRSF1A,CTSG,PLAUR,HEBP1,SEMA3A,ANXA1,ITGAV,IL1B,SIRPA,MMP9,CEACAM1,PRKCB,ITGA4	20
Cellular Movement	invasion	invasion of carcinoma cell lines	1.11e-06	Increased	2.007	PPARG,TIMP3,CTGF,NDRG1,TGFBI,MITF,RECK,MUC1,S100A4,PLAUR,ERBB3,AXL,ID1,CDH2,CDH1,TIMP1,LAMB3,FSCN1,ITGAV,TGFA,ALCAM,MMP9	22
Connective Tissue Development and Function, Tissue Morphology	quantity	quantity of connective tissue	1.12e-06		1.004	CTGF,LIF,ITGB3,TGFBR2,SCARB1,IRS2,AHR,CEACAM1,CXCL8,RAB27A,PAM,ANGPTL2,FOSB,ERCC1,TRIM63,SH2B3,SSFA2,FGFRL1,NOTCH1,CDK2,RHBDF1,IL6ST,ULK1,IL1A,GDF15,CEBPD,NFKB1,TGM2,ID1,JUN,ANGPTL4,CES1,CSPG4,STARD13,ADRB2,SLC20A1,PPARG,CTSK,SLC12A2,EGR1,EBF1,ADD3,LAMA4,SPRY2,NFE2,CDKN1A,MMP9,PPARGC1A,PRKCB	49
Cellular Movement, Hematological System Development and Function, Immune Cell Trafficking, Inflammatory Response	cell movement	cell movement of phagocytes	1.15e-06		0.163	IL6ST,IL1A,CTGF,PLP1,CTSG,S100A4,TNFAIP3,VEGFB,HEBP1,CD74,ITGB3,TGFBR2,CES1,RHOB,GBA,TIMP1,CSF2RA,ANXA1,WLS,ITGAV,CASP1,CXCL1,CEACAM1,PLAT,ITGA4,PPARG,TNFRSF21,TIMP3,CXCL8,RAB27A,COL4A1,NDRG1,MINOS1-NBL1/NBL1,TNFRSF1A,ANGPTL2,PLAUR,SEMA3A,CDH1,SH2B3,CDKN1A,RTN4,IL1B,ALCAM,SIRPA,MMP9,PRKCB	46
Cellular Movement, Hematological System Development and Function, Immune Cell Trafficking, Inflammatory Response	migration	migration of monocytes	1.16e-06		-0.044	PPARG,IL6ST,TIMP3,COL4A1,CTGF,MINOS1-NBL1/NBL1,TNFRSF1A,PLAUR,SEMA3A,ITGAV,SIRPA,MMP9,CEACAM1,ITGA4	14
Cellular Movement, Hematological System Development and Function, Immune Cell Trafficking	migration	migration of mononuclear leukocytes	1.18e-06		1.698	IL6ST,CTGF,CTSG,S100A4,CD74,CTLA4,ITGB3,TGFBR2,TGM2,EFNB2,ITGA3,JUN,TIMP1,ANXA1,MYADM,ITGAV,CXCL1,CEACAM1,ITGA4,PPARG,TNFRSF21,CXCL8,TIMP3,MLLT11,COL4A1,MINOS1-NBL1/NBL1,TNFRSF1A,PLAUR,TNFRSF14,SEMA3A,IL1B,NOTCH1,SIRPA,MMP9	34
Cell Morphology, Cellular Assembly and Organization, Cellular Development, Cellular Function and Maintenance	formation	formation of plasma membrane projections	1.21e-06		1.976	MT2A,GAS7,TNIK,DBN1,TRIM9,MAP1B,SLC9A1,CDK5R1,ITGB3,ROCK2,LAMC1,ITGA3,RHOB,ADGRG6,BRSK1,LAMB1,RTN4R,AHR,TNFRSF21,EGR3,CDH2,CDH1,MATN2,RTN4,NOTCH1,SNCA,ENC1,SIRPA,NRP1,ULK1,MAP2,NLGN1,CSRP1,PSEN2,MPZ,NFKB1,SHC1,ID1,EFNB2,JUN,SDC2,PLAT,MINOS1-NBL1/NBL1,EGR1,DLX5,UGT8,SEMA3A,CDKN1A,IL1B	49
Cancer, Organismal Injury and Abnormalities, Reproductive System Disease	female genital tract serous cancer	female genital tract serous cancer	1.23e-06			CARD16,PLP1,RECK,MUC1,DYNC1I1,SERPINB8,LAD1,ACP5,SYNM,TGFBR2,CCNA2,SLC16A3,ITGA3,TFAP2A,CSPG4,CXCL8,TIMP3,MOXD1,TBX3,PLAUR,IGFBP5,ERBB3,EPHA3,TFPI2,KRT81,CDH1,MATN2,LAMA4,LAMB3,ITPR3,CDKN1A,CXXC5,TGFA,SEMA3C,NOTCH1,APOD	36
Cancer, Gastrointestinal Disease, Organismal Injury and Abnormalities	oral tumor	oral tumor	1.25e-06			DCBLD2,IL1A,CTGF,SAT1,PCDH7,TGM2,LYST,SDC2,TIMP1,RAB38,ANXA1,SRGN,FLRT3,CXCL1,ETFB,CXCL8,TIMP3,COL4A1,TNFAIP6,IGFBP5,RHOJ,SRRM2,NBPF10 (includes others),EBF1,LAMA4,MATN2,IL1B,SPATA31A6 (includes others),COL11A1,NOTCH1	30
Cellular Movement	homing	homing	1.36e-06		1.133	AKAP12,TFF3,IL1A,LIF,SNAI2,CTGF,DUSP6,MUC1,S100A4,CTSG,VEGFB,HEBP1,CD74,ITGB3,EFNB2,SHC1,TRIB1,LYST,JUN,RHOB,CSF2RA,ANXA1,ITGAV,CXCL1,SEMA3B,PLXNB3,CEACAM1,ITGA4,PPARG,CXCL8,TNFRSF1A,ANGPTL2,PLAUR,ERBB3,AXL,TNFRSF14,SEMA3A,SERPINH1,CDKN1A,TGFA,RTN4,IL1B,LEF1,SIRPA,MMP9,PRKCB,NRP1	47
Cellular Movement	chemotaxis	chemotaxis of cells	1.37e-06		1.182	TFF3,IL1A,LIF,SNAI2,CTGF,DUSP6,MUC1,S100A4,CTSG,VEGFB,HEBP1,CD74,ITGB3,SHC1,TRIB1,LYST,JUN,RHOB,CSF2RA,ANXA1,ITGAV,CXCL1,PLXNB3,CEACAM1,ITGA4,PPARG,CXCL8,TNFRSF1A,ANGPTL2,PLAUR,ERBB3,AXL,TNFRSF14,SEMA3A,SERPINH1,CDKN1A,TGFA,RTN4,IL1B,LEF1,SIRPA,MMP9,PRKCB,NRP1	44
Cell Morphology, Cellular Assembly and Organization, Cellular Development, Cellular Function and Maintenance, Nervous System Development and Function, Tissue Development	neuritogenesis	neuritogenesis	1.47e-06		1.843	TNIK,GAS7,MT2A,DBN1,ULK1,MAP2,NLGN1,TRIM9,MAP1B,CSRP1,PSEN2,MPZ,NFKB1,SLC9A1,CDK5R1,ITGB3,LAMC1,ROCK2,EFNB2,ID1,SHC1,ITGA3,JUN,RHOB,SDC2,BRSK1,ADGRG6,LAMB1,RTN4R,AHR,PLAT,TNFRSF21,MINOS1-NBL1/NBL1,EGR3,EGR1,DLX5,UGT8,SEMA3A,CDH2,MATN2,CDKN1A,RTN4,IL1B,ENC1,SNCA,NOTCH1,SIRPA,NRP1	48
Cellular Growth and Proliferation	colony formation	colony formation of cells	1.55e-06		0.903	IL6ST,AKAP12,IL1A,ULK1,LIF,SNAI2,MUC1,VEGFB,FRMD6,HES1,BCL6,SPRY4,CDCA7,SHC1,CASP9,KAT2B,JUN,RHOB,CSF2RA,ANXA1,CASP1,SEMA3B,PLSCR1,PPARG,S100A1,MLLT11,NDRG1,RHOC,MITF,EGR1,CABLES1,RPS6KA5,ERBB3,SERTAD1,EI24,MAD2L1,NFE2,SPRY2,CDKN1A,IL1B,NOTCH1,MMP9	42
Developmental Disorder	hypertrophy	hypertrophy of tissue	1.67e-06		-0.368	IL6ST,CTGF,LIF,GDF15,VEGFB,TNFAIP3,MPZ,HES1,NFKB1,SLC9A1,TGFBR2,SHC1,DUSP5,TIMP1,PLCB1,DAG1,AHR,ADRB2,PPARG,NOX4,IER3,EI24,IL1B,MMP9,PPARGC1A,PRKCB	26
Hematological System Development and Function, Inflammatory Response, Tissue Morphology	quantity	quantity of macrophages	1.77e-06		0.628	PPARG,IL1A,LIF,SNAI2,TNFRSF1A,GDF15,TNFAIP3,MPZ,NFKB1,CLIC4,ITGB3,TGFBR2,TGM2,TRIB1,SHC1,CES1,GBA,SCARB1,SH2B3,IL1B,MMP9,PLAT	22
Cell-To-Cell Signaling and Interaction	binding	binding of cells	1.86e-06		1.772	IL1A,CTSG,CD74,CTLA4,ITGB3,TGM2,ITGA3,JUN,RHOB,SCARB1,HLA-DMA,SDC2,ITGAV,PLCB1,CXCL1,SEMA3B,DAG1,VCL,RTN4R,CEACAM1,ITGB5,ITGA4,PPARG,TIMP3,CXCL8,PLAUR,IGFBP5,ERBB3,EPHA3,ADGRE5,AXL,SEMA3A,CDH2,CD68,LAMA4,NFE2,SERPINA5,TGFA,IL1B,ALCAM,NRP1	41
Inflammatory Response	inflammation	inflammation of central nervous system	1.88e-06		1.996	MME,IL6ST,LIF,PLP1,TNFAIP3,CD74,BCL6,CTLA4,CDK5R1,ID1,HLA-DMA,TIMP1,CASP1,AHR,ITGA4,PLAT,PPARG,TNFRSF21,TNFRSF1A,UPP1,AXL,TNFRSF14,NR4A2,BHLHE40,TGFA,IL1B,ALCAM,NOTCH1,MMP9	29
Cardiovascular System Development and Function, Organismal Development	vascularization	vascularization of body region	1.91e-06		1.546	LIF,CTGF,S100A4,PLAUR,VEGFB,RHOJ,RDH8,AXL,ITGB3,TGFBR2,SEMA3A,TIMP1,TGFA,IL1B,MMP9,NRP1,PLAT	17
Cell Death and Survival	apoptosis	apoptosis of colon cancer cell lines	1.93e-06		0.077	IL1A,TFF3,PTPN13,GDF15,MUC1,GLIPR1,TGM2,CASP9,TIMP1,PRKCDBP,ITGAV,CASP1,CEACAM1,PPARG,CDKN1C,NDRG1,RTKN,CDH1,NR4A2,CDKN1A,ITPR3,IL1B,NOTCH1,ENC1,PMEPA1	25
Dermatological Diseases and Conditions, Inflammatory Disease	acne	Acne	1.95e-06			MME,CXCL8,IL1A,G6PD,PLAUR,RXRG,JUN,TIMP1,RARA,ITGAV,IL1B,MMP9,PLSCR1,ITGA4	14
Cell Death and Survival, Skeletal and Muscular Disorders	necrosis	necrosis of muscle	1.96e-06		-1.547	IL6ST,S100A6,IL1A,LIF,DUSP6,CTSG,TNFAIP3,BCL6,ITGB3,ID1,SHC1,CASP9,HLA-DMA,TIMP1,CASP1,DAG1,ADRB2,PLAT,PPARG,S100A1,CXCL8,TIMP3,NOX4,TNFRSF1A,MT1A,TFPI2,CDKN1A,ZYX,IL1B,CDK2,PPARGC1A,PRKCB	32
Developmental Disorder, Skeletal and Muscular Disorders	muscular hypertrophy	muscular hypertrophy	2.05e-06		-0.36	IL6ST,NOX4,LIF,CTGF,GDF15,TNFAIP3,VEGFB,IER3,NFKB1,SLC9A1,TGFBR2,SHC1,DUSP5,TIMP1,IL1B,PLCB1,DAG1,MMP9,AHR,ADRB2,PPARGC1A,PRKCB	22
Cell Cycle	S phase	S phase of tumor cell lines	2.1e-06		-0.86	PPARG,SKP2,MIA,SHC1,CCNA2,CDH1,ERCC1,TF,BHLHE40,CDKN1A,TGFA,IL1B,MXD4,CDK2,PMEPA1,CDC25A	16
Cell Death and Survival	cell death	cell death of colon cancer cell lines	2.11e-06		0.575	IL1A,TFF3,PTPN13,MUC1,GDF15,GLIPR1,TGFBR2,TGM2,CASP9,TIMP1,PRKCDBP,ITGAV,CASP1,CEACAM1,PPARG,CDKN1C,NDRG1,TNFRSF1A,RTKN,TNFRSF14,CDH1,NR4A2,CDKN1A,ITPR3,IL1B,NOTCH1,ENC1,PMEPA1	28
Cellular Development	branching	branching of cells	2.17e-06		1.622	MT2A,DBN1,ULK1,TRIM9,MAP1B,CSRP1,PSEN2,NFKB1,CDK5R1,ROCK2,EFNB2,ITGA3,JUN,RHOB,SRPX2,TIMP1,SDC2,AHR,PLAT,TNFRSF21,PAM,EGR3,ANGPTL2,SEMA3A,CDH2,CDH1,LAMA4,CDKN1A,TGFA,RTN4,IL1B,NOTCH1,MMP9,NRP1	34
Cancer, Organismal Injury and Abnormalities, Reproductive System Disease	neoplasia	Breast Cancer and Tumors	2.18e-06		1.735	CTGF,MUC1,PMP2,HBP1,ACP5,RARA,CXCL1,DDIT4,BLVRA,IGFBP5,IER3,MAMDC2,SKP2,CDH1,CDH2,CD68,BHLHE40,FSCN1,ZYX,TCN1,NOTCH1,FTH1,AKAP12,WWTR1,CEBPD,FAM174B,CTDSPL,IDH1,TRIB1,JUN,CES1,GBA,ALDH1A3,VCL,PLAT,TGFBI,RHOC,TBX3,EGR1,EPHA3,AXL,NR4A2,LAMB3,CDKN1A,PTRF,EYA1,PRKCB,MT2A,LIF,TRIM9,SIDT2,MMP16,HIST2H2BE,S100A4,SEMA6B,LAD1,BCL6,TGFBR2,CASP9,RHOB,ADGRG6,LAMB1,ITGAV,KLF11,CDC25A,CXCL8,H19,EGR3,EI24,FOSB,…	101
Cellular Development, Cellular Growth and Proliferation	proliferation	proliferation of blood cells	2.19e-06		1.588	MZF1,PLP1,CTGF,LIF,ZFP36L1,NCSTN,HES1,BCL6,ITGB3,TGFBR2,RARA,IRS2,HLA-DPA1,AHR,CEACAM1,MVP,CDC25A,TNFRSF21,CXCL8,CDKN1C,EGR3,BTG1,MLANA,ERCC1,BHLHE40,SH2B3,LEF1,NOTCH1,CDK2,IL6ST,IL1A,SNAI2,GDF15,TNFAIP3,CD74,NFKB1,CTLA4,EFNB2,CCNA2,SHC1,HLA-DRB1,JUN,FOXD2,HLA-DMA,CSF2RA,ANXA1,HLA-DMB,ADRB2,PPARG,TIMP3,TNFRSF1A,EGR1,RPS6KA5,AXL,TNFRSF14,RASGRP3,EBF1,NFE2,CDKN1A,IL1B,MMP9,PRKCB	62
Cellular Development, Hematological System Development and Function, Hematopoiesis	differentiation	differentiation of phagocytes	2.2e-06		0.815	DCBLD2,ULK1,IL1A,LIF,NFKB1,TGFBR2,SHC1,TRIB1,DUSP5,JUN,CSF2RA,TIMP1,RARA,PLSCR1,PPARG,N4BP2L2,TNFRSF1A,EGR1,SEMA3A,SH2B3,CDKN1A,LEF1,NOTCH1,MMP9,NRP1	25
Cancer, Neurological Disease, Organismal Injury and Abnormalities	glioblastoma cancer	glioblastoma cancer	2.23e-06			AKAP12,GBP1,RECK,IDH1,TGFBR2,CDKN3,CSPG4,TIMP1,COL4A1,TGFBI,EGR3,TNFRSF1A,SLC12A2,IGFBP5,UGT8,EPHA3,CLEC2D,ADGRE5,NBEA,CDH1,TF,CDKN1A,TCN1,ALCAM,SNCA,ENC1,MMP9,PINK1,PRKCB	29
Cancer, Gastrointestinal Disease, Organismal Injury and Abnormalities	oral cancer	oral cancer	2.52e-06			DCBLD2,TIMP3,CXCL8,IL1A,CTGF,COL4A1,SAT1,PCDH7,RHOJ,IGFBP5,SRRM2,TGM2,EBF1,MATN2,TIMP1,LAMA4,SDC2,ANXA1,RAB38,SRGN,IL1B,FLRT3,CXCL1,COL11A1	24
Nervous System Development and Function, Organ Morphology, Organismal Development	morphology	morphology of brain	2.54e-06			AKAP12,LIF,MAP2,MAP1B,PSEN2,ARNT2,HES1,CDK5R1,LAMC1,ID1,ITGA3,CASP9,JUN,TFAP2A,CSPG4,RARA,BRSK1,VCL,RTN4R,EGR1,UPP1,DLX5,PLAUR,ERBB3,UGT8,RPS6KA5,AXL,RXRG,MARCKSL1,SEMA3A,EBF1,NR4A2,LEF1,FGFRL1,SHISA2,EYA1,NOTCH1,SNCA,PINK1,PPARGC1A	40
Cellular Movement, Hematological System Development and Function, Immune Cell Trafficking	transmigration	transmigration of myeloid cells	2.66e-06		-0.266	PPARG,TIMP3,CXCL8,TNFRSF1A,GDF15,RTN4,ITGAV,SIRPA,MMP9,ITGB3,ITGA4	11
Cellular Movement	cell movement	cell movement of neurons	2.77e-06		1.698	MAP2,GDF15,MAP1B,SEMA6A,CDK5R1,TUBB2B,LAMC1,EFNB2,ITGA3,TIMP1,PLAT,DDIT4,SLC12A2,PLAUR,DLX1,ERBB3,AXL,SEMA3A,CDH2,EBF1,NR4A2,MATN2,FSCN1,RTN4,NOTCH1,NRP1	26
Cellular Development, Skeletal and Muscular System Development and Function, Tissue Development	differentiation	differentiation of muscle cells	2.82e-06		0.395	DBN1,LIF,HACD1,TNFAIP3,SLC9A1,TGFBR2,TGM2,LAMC1,SHC1,EFNB2,JUN,RARA,WLS,PLCB1,CEACAM1,PPARG,NOX4,TBX3,BTG1,PLAUR,IGFBP5,CDH2,NR4A2,CDKN1A,IL1B,NOTCH1,CMTM5	27
Nervous System Development and Function	abnormal morphology	abnormal morphology of central nervous system	2.83e-06			IL6ST,AKAP12,LIF,MAP2,PLP1,MAP1B,PSEN2,ARNT2,HES1,CDK5R1,LAMC1,ID1,ITGA3,CASP9,JUN,TFAP2A,CSPG4,BRSK1,VCL,RTN4R,UPP1,DLX5,PLAUR,ERBB3,UGT8,RPS6KA5,AXL,RXRG,MARCKSL1,SEMA3A,EBF1,NR4A2,IL1B,LEF1,FGFRL1,SHISA2,EYA1,NOTCH1,SNCA,PINK1,PPARGC1A	41
Behavior	behavior	behavior	2.86e-06	Increased	2.539	TNIK,MAGED1,MAP1B,RNF103,SLC9A1,CDK5R1,TGFBR2,ITGA3,SRPX2,PLCB1,RTN4R,PPP1R14C,NOX4,EGR3,NLGN2,ASAH1,FOSB,TANC1,ITPR3,FMN2,RTN4,LEF1,SSFA2,NOTCH1,SNCA,SIRPA,APOD,MME,SPRED1,IL1A,SNAI2,MAP2,NLGN1,DUSP6,ITM2B,GDF15,CEBPD,PSEN2,MPZ,NFKB1,NIPAL3,EFNB2,CES1,JUN,GBA,TFAP2A,ALDH1A3,PLK2,NPAS1,CASP1,ADRB2,PLAT,PPARG,TIMP3,COL5A2,UCN2,TNFRSF1A,SLC12A2,EGR1,PLAUR,RPS6KA5,RXRG,SEMA3A,NR4A2,LAMA4,CDKN1A,IL1B…	71
Inflammatory Response	inflammatory response	inflammatory response	3.01e-06		1.014	PLP1,LIF,MUC1,CTSG,S100A4,HEBP1,BCL6,SLC9A1,ITGB3,RHOB,SCARB1,ITGAV,CXCL1,AHR,ITGA4,CXCL8,NOX4,RAB27A,TNFAIP6,ANGPTL2,IER3,ADGRE5,CDK19,TBXAS1,NOTCH1,SNCA,SIRPA,IL6ST,IL1A,CEBPD,TNFAIP3,VEGFB,PSEN2,CD74,NFKB1,TGM2,SHC1,ANGPTL4,LYST,CSF2RA,CSPG4,ANXA1,ART3,CASP1,ADRB2,PLAT,PPARG,TNFRSF1A,EGR1,PLAUR,AXL,SPACA3,TNFRSF14,NR4A2,CDKN1A,IL1B,MMP9,PRKCB	58
Cancer, Organismal Injury and Abnormalities, Reproductive System Disease	mammary tumor	mammary tumor	3.06e-06		-0.156	CTGF,MUC1,PMP2,HBP1,ACP5,ITGB3,ITGA3,RARA,CXCL1,ITGB5,DDIT4,BLVRA,IGFBP5,IER3,MAMDC2,SKP2,CDH1,CDH2,CD68,BHLHE40,FSCN1,ZYX,TCN1,NOTCH1,FTH1,AKAP12,WWTR1,CEBPD,FAM174B,CTDSPL,IDH1,TRIB1,ID1,JUN,CES1,GBA,TFAP2A,ALDH1A3,VCL,PLAT,TGFBI,RHOC,TBX3,EGR1,EPHA3,AXL,NR4A2,LAMB3,CDKN1A,PTRF,EYA1,PRKCB,MT2A,LIF,TRIM9,SIDT2,MMP16,HIST2H2BE,S100A4,SEMA6B,LAD1,BCL6,TGFBR2,CASP9,RHOB,ADGRG6,LAMB1,ITGAV,KLF11,CDC…	106
Cellular Assembly and Organization, Cellular Function and Maintenance	organization	microtubule dynamics	3.06e-06	Increased	2.403	TNIK,GAS7,MT2A,DBN1,CTGF,TRIM9,MAP1B,CLIP3,S100A4,SLC9A1,CDK5R1,ITGB3,LAMC1,ROCK2,MIA,ITGA3,RHOB,BRSK1,ADGRG6,LAMB1,DAG1,PLXNB3,RTN4R,AHR,ITGA4,CLASP1,TNFRSF21,CXCL8,NDRG1,EGR3,SLAIN1,PHLDB1,CDH2,CDH1,MATN2,FSCN1,RTN4,ENC1,SNCA,NOTCH1,SIRPA,NRP1,AKAP12,TMEM138,ULK1,MAP2,NLGN1,CDC42EP5,WWTR1,PVRL3,GDF15,CSRP1,PSEN2,MPZ,NFKB1,CTLA4,EFNB2,SHC1,ID1,ANGPTL4,JUN,SDC2,VCL,PLAT,S100A1,PPARG,TIMP3,HAUS8,M…	82
Cellular Movement	homing	homing of cells	3.17e-06		0.867	AKAP12,TFF3,IL1A,LIF,SNAI2,CTGF,DUSP6,MUC1,S100A4,CTSG,VEGFB,HEBP1,CD74,ITGB3,SHC1,TRIB1,LYST,JUN,RHOB,CSF2RA,ANXA1,ITGAV,CXCL1,PLXNB3,CEACAM1,ITGA4,PPARG,CXCL8,TNFRSF1A,ANGPTL2,PLAUR,ERBB3,AXL,TNFRSF14,SEMA3A,SERPINH1,CDKN1A,TGFA,RTN4,IL1B,LEF1,SIRPA,MMP9,PRKCB,NRP1	45
Inflammatory Disease, Inflammatory Response, Neurological Disease	encephalitis	Encephalitis	3.17e-06		1.906	MME,IL6ST,PLP1,LIF,CD74,BCL6,CTLA4,CDK5R1,ID1,HLA-DMA,TIMP1,CASP1,AHR,ITGA4,PLAT,PPARG,TNFRSF21,TNFRSF1A,UPP1,AXL,TNFRSF14,NR4A2,BHLHE40,TGFA,IL1B,ALCAM,NOTCH1,MMP9	28
Cell-To-Cell Signaling and Interaction, Hematological System Development and Function, Immune Cell Trafficking, Inflammatory Response	activation	activation of leukocytes	3.23e-06		0.344	PLP1,CTSG,PMP2,HBP1,TGFBR2,ITGA3,RHOB,ITPKB,ITGAV,CXCL1,HLA-DPA1,AHR,CEACAM1,ITGA4,TNFRSF21,CXCL8,RAB27A,MGST1,NDRG1,EGR3,MLANA,BHLHE40,NOTCH1,SNCA,SIRPA,RAB32,IL1A,TNFAIP3,PSEN2,CD74,MPZ,NFKB1,CTLA4,TGM2,SHC1,EFNB2,LYST,HLA-DRB1,HLA-DMA,ANXA1,HLA-DRA,HLA-DMB,CASP1,PLSCR1,PLAT,TNFRSF1A,AXL,SPACA3,EBF1,CDKN1A,IL1B,MMP9,PRKCB	53
Cancer, Cell-To-Cell Signaling and Interaction, Organismal Injury and Abnormalities	binding	binding of tumor cells	3.27e-06		-0.179	ITGA3,PLAUR,IGFBP5,SEMA3B,DAG1,ITGB3,ITGA4	7
Cellular Movement, Hematological System Development and Function, Immune Cell Trafficking, Inflammatory Response	migration	migration of phagocytes	3.37e-06		0	IL6ST,CTGF,CTSG,CD74,ITGB3,RHOB,TIMP1,ANXA1,ITGAV,CXCL1,CEACAM1,ITGA4,PPARG,CXCL8,TIMP3,COL4A1,MINOS1-NBL1/NBL1,TNFRSF1A,PLAUR,SEMA3A,CDH1,SH2B3,RTN4,ALCAM,IL1B,SIRPA,MMP9	27
Tissue Development	formation	formation of basal lamina	3.39e-06			ITGA3,CSPG4,LAMA4,RECK,DAG1	5
Cancer, Organismal Injury and Abnormalities	benign connective or soft tissue neoplasm	benign connective or soft tissue neoplasm	3.41e-06			PLP1,COL8A1,PSEN2,ADARB1,AURKB,IDH1,SHC1,JUN,AHR,ADRB2,PPARG,SOX4,ALDH1B1,TFAP2C,MGST1,COL5A2,HNMT,H19,COL4A1,NDRG1,EGR1,IGFBP5,ADGRE5,SLC5A3,RXRG,NR4A2,COL13A1,ATRN,ZYX,P2RX6,COL11A1,FTH1,NRP1	33
Cell Death and Survival, Skeletal and Muscular Disorders	cell death	cell death of muscle cells	3.43e-06		-1.423	IL6ST,S100A6,IL1A,LIF,DUSP6,CTSG,TNFAIP3,BCL6,ITGB3,ID1,SHC1,CASP9,HLA-DMA,TIMP1,CASP1,DAG1,ADRB2,PPARG,S100A1,CXCL8,TIMP3,NOX4,TNFRSF1A,MT1A,TFPI2,CDKN1A,ZYX,IL1B,CDK2,PPARGC1A,PRKCB	31
Cell-To-Cell Signaling and Interaction, Cellular Assembly and Organization, Cellular Function and Maintenance	formation	formation of focal adhesions	3.48e-06		0.713	AKAP12,CTGF,RHOC,RTKN,GNG2,EPHA3,SLC9A1,ROCK2,TGM2,SEMA3A,TNS3,RHOB,TRIM63,SPRY2,VCL,ADRB2,CLASP1,APOD	18
Cellular Movement, Hematological System Development and Function, Immune Cell Trafficking	transmigration	transmigration of mononuclear leukocytes	3.5e-06		0.792	TGM2,PPARG,EFNB2,TIMP3,CXCL8,COL4A1,TNFRSF1A,ITGAV,NOTCH1,SIRPA,MMP9,ITGA4	12
Tissue Development	formation	formation of gland	3.51e-06		0.872	PPARG,KDM5B,TIMP3,LIF,TBX3,CEBPD,ERBB3,IGFBP5,SKP2,TGFBR2,TGM2,ID1,CDH1,TIMP1,WLS,TGFA,LEF1,IRS2,EYA1,AHR,MMP9,PLAT,NRP1,CDC25A	24
Metabolic Disease	amyloidosis	amyloidosis	3.55e-06			IL6ST,MME,IL1A,CTGF,ITM2B,NCSTN,PSEN2,ARNT2,CD74,BCL6,SLC2A3,CDK5R1,TGFBR2,ROCK2,TGM2,CASP9,JUN,SCARB1,TIMP1,CASP1,RTN4R,ADRB2,PLAT,PPARG,TIMP3,CXCL8,CTSK,MINOS1-NBL1/NBL1,SLC2A1,TGFBI,GCNT2,IGFBP5,GSTO1,EBP,TMEM2,FAM3C,CD68,TF,IL1B,NOTCH1,SNCA,CDK2,MMP9,PRKCB,APOD	45
Cellular Development, Hematological System Development and Function, Hematopoiesis	development	development of blood cells	3.65e-06	Increased	3.733	MZF1,PLP1,LIF,ZFP36L1,BCL6,ITGB3,TGFBR2,ITPKB,RARA,CXCL1,AHR,ITGA4,SOX4,NAB1,EGR3,SKP2,EBP,BHLHE40,SH2B3,LEF1,NOTCH1,CDK2,IL6ST,IL1A,SNAI2,CHD4,TNFAIP3,CD74,NFKB1,CTLA4,ID1,SHC1,EFNB2,TIPARP,CSF2RA,HLA-DMA,ANXA1,CASP1,PPARG,MLLT11,TNFRSF1A,EGR1,G6PD,EPHA3,AXL,RASGRP3,EBF1,NR4A2,CDKN1A,IL1B	50
Cellular Growth and Proliferation, Tissue Development	proliferation	proliferation of epithelial cells	3.76e-06		1.41	KDM5B,MAGED1,SNAI2,GDF15,COL8A1,NCSTN,NFKB1,PTPN12,ITGB3,TGFBR2,TGM2,LAMC1,EFNB2,ID1,ITGA3,JUN,TIMP1,RARA,LAMB1,AHR,CEACAM1,CDC25A,SLC20A1,PPARG,CXCL8,CDKN1C,NAB1,TNFAIP6,TNFRSF1A,DLX5,ERBB3,SKP2,CDH1,ERCC1,CDKN1A,TGFA,IL1B,NOTCH1,EYA1,CDK2,MMP9	41
Cancer, Organismal Injury and Abnormalities, Reproductive System Disease	benign neoplasm of female genital organ	benign neoplasm of female genital organ	3.82e-06			CARD16,PLP1,RECK,MUC1,PSEN2,ACP5,ADARB1,AURKB,TGFBR2,JUN,AHR,ADRB2,PPARG,SOX4,ALDH1B1,TIMP3,TFAP2C,MGST1,HNMT,H19,NDRG1,TBX3,IGFBP5,EPHA3,ADGRE5,TFPI2,SLC5A3,RXRG,CDH1,NR4A2,ATRN,CDKN1A,CXXC5,ZYX,SEMA3C,NOTCH1,FTH1	37
Tissue Development	development	development of connective tissue	3.95e-06	Increased	2.206	IL6ST,IL1A,LIF,CTGF,SNAI2,BCL6,NFKB1,ITGB3,TGFBR2,JUN,CSPG4,RARA,AHR,ITGA4,PPARG,SOX4,CXCL8,TNFRSF1A,MITF,TBX3,EGR1,DLX5,G6PD,SH3PXD2A,RXRG,EBF1,CDKN1A,CXXC5,IL1B,COL11A1,NOTCH1,SIRPA,PPARGC1A	33
Cellular Movement, Hematological System Development and Function, Immune Cell Trafficking	migration	migration of myeloid cells	4.03e-06		0.866	IL6ST,PPARG,CXCL8,TIMP3,TNFRSF1A,GDF15,PLAUR,ITGB3,ROCK2,TGM2,ANXA1,ITGAV,RTN4,IL1B,CXCL1,SIRPA,MMP9,CEACAM1,ITGA4	19
Cellular Movement, Skeletal and Muscular System Development and Function	cell movement	cell movement of vascular smooth muscle cells	4.31e-06		1.862	IL6ST,CXCL8,IL1A,EGR1,S100A4,PLAUR,IGFBP5,CLIC4,TFPI2,TRIB1,TIMP1,CRIP2,RTN4,IL1B,ITGB5	15
Nervous System Development and Function	development	development of central nervous system	4.33e-06		-0.043	TNIK,PLP1,LIF,MAP1B,RNF103,S100A4,HES1,ARNT2,CDK5R1,SPRY4,TGFBR2,LAMC1,ITGA3,CASP9,BCAN,ALDH3A2,PLCB1,IRS2,DAG1,SOX4,COL4A1,DDIT4,CDH2,RTN4,LEF1,FGFRL1,NOTCH1,SNCA,IL6ST,MAP2,PSEN2,SHROOM2,ALDH1A3,NPAS1,ADAM19,ADRB2,PPARG,TFAP2C,EGR1,DLX5,DLX1,ERBB3,UGT8,AXL,SEMA3A,MARCKSL1,NR4A2,SPRY2,ATRN,IL1B	50
Cancer, Organismal Injury and Abnormalities, Tumor Morphology	invasion	invasion of malignant tumor	4.52e-06		-0.631	CDKN1C,SNAI2,RECK,GDF15,PLAUR,IGFBP5,ADGRE5,TGFBR2,ID1,CDH1,RHOB,BCAN,TGFA,ALCAM,NOTCH1,MMP9,CEACAM1,NRP1	18
Cellular Movement	invasion	invasion of prostate cancer cell lines	4.54e-06		1.611	CXCL8,NDRG1,GDF15,PLAUR,ERBB3,ADGRE5,AXL,CDH1,NR4A2,SPRY2,FSCN1,LEF1,CMTM5,MMP9	14
Cardiovascular System Development and Function	function	function of cardiovascular system	4.56e-06		0.874	LIF,GDF15,VEGFB,TNFAIP3,CLIC4,SPRY4,ITGB3,TGM2,ID1,SHC1,TIMP1,VCL,ADRB2,PLAT,TNFRSF21,S100A1,TIMP3,NOX4,RNLS,UCN2,SLC2A1,MITF,EPHA3,IER3,MARCKSL1,TRIM63,LAMA4,CDKN1A,IL1B,NOTCH1,MMP9,PPARGC1A,PRKCB	33
Cancer, Organismal Injury and Abnormalities	neoplasia	neoplasia of tumor cell lines	4.58e-06		1.243	SNAI2,WWTR1,MUC1,S100A4,TGFBR2,ITGA3,ANGPTL4,ALDH1A3,PPAP2B,CXCL1,CEACAM1,ITGA4,CDC25A,CXCL8,TIMP3,NOX4,COL4A1,NDRG1,EGR1,PLAUR,SERTAD1,ASAH1,SKP2,CDH2,SPRY2,FSCN1,CDKN1A,ALCAM,MMP9	29
Hematological System Development and Function, Inflammatory Response, Tissue Morphology	quantity	quantity of phagocytes	4.76e-06		0.461	IL6ST,IL1A,LIF,PLP1,SNAI2,GDF15,TNFAIP3,MPZ,NFKB1,CLIC4,CTLA4,ITGB3,TGFBR2,TGM2,ID1,SHC1,TRIB1,ITGA3,CES1,GBA,SCARB1,TIMP1,AHR,PLAT,PLSCR1,PPARG,CXCL8,TIMP3,TNFRSF1A,TF,SH2B3,CDKN1A,TGFA,IL1B,SIRPA,MMP9	36
Cellular Development	differentiation	differentiation of nervous system	4.79e-06	Increased	2.226	IL6ST,GAS7,ULK1,LIF,PLP1,NLGN1,MAP1B,S100A4,HES1,BCL6,CDK5R1,LAMC1,SHC1,ID1,TFAP2A,RARA,BRSK1,ACSL4,DAG1,PPARG,NAB1,MINOS1-NBL1/NBL1,DDIT4,NLGN2,DLX1,UGT8,ERBB3,ASAH1,TTC3,HOXD1,SEMA3A,EBF1,CDH2,NR4A2,HOXC8,TGFA,RTN4,IL1B,EYA1,SNCA,NOTCH1	41
Nervous System Development and Function, Organ Morphology, Organismal Development	abnormal morphology	abnormal morphology of brain	4.91e-06			AKAP12,LIF,MAP2,MAP1B,PSEN2,ARNT2,HES1,CDK5R1,LAMC1,ID1,ITGA3,CASP9,JUN,TFAP2A,CSPG4,BRSK1,VCL,RTN4R,UPP1,DLX5,PLAUR,RPS6KA5,ERBB3,UGT8,AXL,RXRG,MARCKSL1,SEMA3A,EBF1,NR4A2,LEF1,FGFRL1,SHISA2,EYA1,NOTCH1,SNCA,PINK1,PPARGC1A	38
Dermatological Diseases and Conditions, Inflammatory Disease, Inflammatory Response	dermatitis	Dermatitis	5.17e-06		0.545	MME,IL1A,TNFAIP3,NCSTN,PSEN2,CD74,NFKB1,TUBB2B,ITGB3,CCNA2,HLA-DRB1,JUN,TIMP1,CSF2RA,RARA,ANXA1,HLA-DRA,CASP1,VCL,AHR,P4HA2,CDC25A,PPARG,CXCL8,HNMT,TNFRSF1A,RPS6KA5,GSTO1,RXRG,CDH1,NR4A2,TGFA,ZYX,IL1B,NOTCH1,PRKCB,PPARGC1A	37
Neurological Disease	progressive motor neuropathy	progressive motor neuropathy	5.42e-06			HRK,MAGED1,S100A6,IL1A,SLC1A4,FBXO7,WWTR1,MAP1B,ZFP36L1,S100A4,CD74,TUBB2B,TGM2,HLA-DRB1,RHOB,GBA,HLA-DMA,TIMP1,ANXA1,HLA-DMB,HLA-DRA,CASP1,CXCL1,FHDC1,ADRB2,ITGA4,SOX4,TNFRSF1A,S100A13,EGR1,AXL,NR4A2,FMN2,CDKN1A,RTN4,TGFA,IL1B,ALCAM,SNCA,FTH1,APOD,PINK1	42
Neurological Disease	seizures	seizures	5.67e-06		-0.709	TRIM9,DUSP6,MAP1B,CEBPD,PSEN2,HES1,ADARB1,SLC9A1,SLC2A3,CDK5R1,TGM2,TRIB1,DUSP5,ANGPTL4,JUN,TIPARP,PLK2,SRGN,PLCB1,PLAT,SLC2A1,TNFRSF1A,EGR3,SLC12A2,EGR1,PLAUR,SERTAD1,FOSB,LAMB3,BHLHE40,SPRY2,CDKN1A,IL1B,ENC1,MMP9	35
Cellular Movement	migration	migration of prostate cancer cell lines	5.7e-06		1.572	MME,CXCL8,NDRG1,PHACTR1,GDF15,AXL,ITGB3,ID1,CDH1,NR4A2,LAMB3,FSCN1,NOTCH1,CMTM5	14
Cell Cycle	cell cycle progression	arrest in cell cycle progression	5.71e-06			GAS7,MAGED1,LIF,RECK,S100A4,SSBP2,AURKB,BCL6,CTLA4,ROCK2,CDKN3,CCNA2,KAT2B,RARA,AHR,CDC25A,PPARG,CXCL8,CDKN1C,DDIT4,MITF,SKP2,MAD2L1,CDH1,NR4A2,CDKN1A,IL1B,LEF1,NOTCH1,CDK2	30
Cancer, Organismal Injury and Abnormalities, Reproductive System Disease	breast cancer	breast cancer	5.76e-06		1.246	CTGF,MUC1,PMP2,HBP1,ACP5,RARA,CXCL1,DDIT4,BLVRA,IGFBP5,IER3,MAMDC2,SKP2,CDH1,CDH2,CD68,BHLHE40,FSCN1,ZYX,TCN1,NOTCH1,FTH1,AKAP12,WWTR1,CEBPD,FAM174B,CTDSPL,IDH1,TRIB1,JUN,CES1,GBA,ALDH1A3,VCL,PLAT,TGFBI,TBX3,RHOC,EGR1,EPHA3,AXL,NR4A2,LAMB3,CDKN1A,PTRF,EYA1,PRKCB,MT2A,LIF,TRIM9,SIDT2,MMP16,HIST2H2BE,S100A4,SEMA6B,LAD1,BCL6,TGFBR2,CASP9,RHOB,ADGRG6,LAMB1,ITGAV,KLF11,CDC25A,CXCL8,H19,EGR3,EI24,FOSB,…	99
Cell Death and Survival	cell death	cell death of blood cells	5.86e-06		-0.114	HES1,BCL6,AURKB,TGFBR2,CASP9,SCARB1,ITPKB,RARA,CXCL1,IRS2,AHR,MVP,ITGA4,TNFRSF21,SOX4,CXCL8,DDIT4,SLC2A1,EGR3,BTG1,IER3,ASAH1,PPP2R2B,ITPR3,LEF1,NOTCH1,SIRPA,CDK2,FTH1,IL6ST,IL1A,HRK,SNAI2,TNFAIP3,PSEN2,CD74,NFKB1,CTLA4,TGM2,SHC1,JUN,CSF2RA,TIMP1,ANXA1,CASP1,PPARG,TNFRSF1A,EGR1,EBF1,CDKN1A,IL1B,PRKCB	52
Cancer, Gastrointestinal Disease, Organismal Injury and Abnormalities	metastatic colorectal cancer	metastatic colorectal cancer	5.87e-06			TNIK,MME,CTGF,COL4A1,TRIM9,DUSP6,GDF15,CEBPD,OLFML3,ANGPTL2,S100A4,IGFBP5,SLC38A6,SLC5A3,MLPH,SLC16A3,CDH2,PPAP2B,ITPR3,WLS,PLAT	21
Cell Death and Survival	cell death	cell death of immune cells	5.88e-06		0.164	HES1,BCL6,AURKB,TGFBR2,CASP9,SCARB1,ITPKB,IRS2,CXCL1,AHR,MVP,ITGA4,TNFRSF21,SOX4,CXCL8,DDIT4,SLC2A1,EGR3,BTG1,IER3,ASAH1,PPP2R2B,ITPR3,LEF1,NOTCH1,CDK2,SIRPA,FTH1,IL6ST,IL1A,SNAI2,TNFAIP3,PSEN2,CD74,NFKB1,CTLA4,TGM2,SHC1,JUN,CSF2RA,TIMP1,ANXA1,CASP1,PPARG,TNFRSF1A,EGR1,EBF1,CDKN1A,IL1B,PRKCB	50
Inflammatory Disease	chronic inflammatory disorder	chronic inflammatory disorder	5.91e-06		0.572	MUC1,CTSG,BCL6,ITGB3,TGFBR2,PDE7B,ADGRG6,CXCL1,DAG1,FAM101B,HLA-DPA1,AHR,ITGA4,SPINK1,TNFRSF21,CXCL8,HNMT,TNFAIP6,IGFBP5,ADGRE5,FOSB,CDH1,SERINC3,CD68,ITPR3,FMN2,PPP2R2B,SNCA,CDK2,FTH1,TRAK2,MME,IL6ST,IL1A,SNAI2,RECK,TNFAIP3,CD74,TPM2,NFKB1,CTLA4,GINS2,HLA-DRB1,JUN,HLA-DMA,CSF2RA,SDC2,TIMP1,ANXA1,HLA-DMB,HLA-DRA,CASP1,OCA2,ADRB2,PPARG,S100A1,TNFRSF1A,COTL1,PLAUR,GBP2,AXL,RASGRP3,NR4A2,TF,SPOCK1,C…	69
Cellular Development, Cellular Growth and Proliferation	proliferation	proliferation of leukemia cell lines	5.99e-06		-0.492	SOX4,IL1A,CDKN1C,LIF,EGR1,MUC1,CTSG,HES1,NFKB1,AURKB,CTLA4,ZMIZ1,SKP2,JUN,TF,SH2B3,NFE2,CDKN1A,IL1B,NOTCH1,AHR,FTH1	22
Cellular Growth and Proliferation	colony formation	colony formation	6.06e-06		0.921	IL6ST,AKAP12,IL1A,ULK1,LIF,SNAI2,MUC1,VEGFB,FRMD6,HES1,BCL6,SPRY4,CDCA7,SHC1,CASP9,KAT2B,JUN,RHOB,CSF2RA,ANXA1,CASP1,SEMA3B,PLSCR1,S100A1,PPARG,MLLT11,NDRG1,RHOC,MITF,EGR1,CABLES1,RPS6KA5,ERBB3,SERTAD1,AXL,EI24,MAD2L1,NFE2,SPRY2,CDKN1A,IL1B,NOTCH1,MMP9	43
Cellular Movement, Hematological System Development and Function, Immune Cell Trafficking, Inflammatory Response	transmigration	transmigration of phagocytes	6.12e-06		-0.629	PPARG,TIMP3,CXCL8,COL4A1,TNFRSF1A,RTN4,ITGAV,IL1B,SIRPA,MMP9,ITGB3,ITGA4	12
Inflammatory Response	immune response	immune response of cells	6.17e-06		-0.433	IL6ST,PLP1,TRIM9,MUC1,CTSG,CD74,CLIC4,BCL6,CTLA4,CDK5R1,SPRY4,ITGB3,TGFBR2,TGM2,CASP9,SMYD3,SCARB1,ANXA1,ITGAV,CASP1,CXCL1,CEACAM1,AHR,ITGB5,ITGA4,PPARG,CXCL8,RAB27A,TNFRSF1A,PLAUR,MLANA,ERBB3,AXL,SPACA3,TTC3,NR4A2,CD68,TRIM63,USE1,SPRY2,CDKN1A,IL1B,SNCA,SIRPA,PRKCB	45
Cell-To-Cell Signaling and Interaction, Hematological System Development and Function	activation	activation of blood cells	6.25e-06		-0.011	PLP1,CTSG,PMP2,HBP1,ITGB3,TGFBR2,ITGA3,RHOB,ITPKB,ITGAV,CXCL1,AHR,CEACAM1,HLA-DPA1,ITGA4,TNFRSF21,CXCL8,RAB27A,MGST1,NDRG1,EGR3,MLANA,BHLHE40,NOTCH1,SNCA,SIRPA,RAB32,IL1A,C1QTNF1,TNFAIP3,PSEN2,MPZ,CD74,NFKB1,CTLA4,TGM2,SHC1,EFNB2,LYST,HLA-DRB1,HLA-DMA,ANXA1,HLA-DMB,HLA-DRA,CASP1,PLSCR1,PLAT,TNFRSF1A,AXL,SPACA3,EBF1,CDKN1A,IL1B,MMP9,PRKCB	55
Cellular Development, Tissue Development	differentiation	differentiation of epithelial cells	6.29e-06		1.292	IL1A,LIF,HBP1,HES1,AURKB,CLIC4,ROCK2,ID1,CES1,KAT2B,ANXA1,WLS,ITGB5,OCA2,PPARG,RAB27A,COL4A1,TNFRSF1A,TBX3,MITF,DLX5,MLPH,SH3PXD2A,CDH1,NFE2,CDKN1A,TGFA,NOTCH1,CDK2	29
Respiratory System Development and Function	development	respiratory system development	6.29e-06		1.067	AKAP12,CTGF,LIF,PSEN2,HES1,SPRY4,TGFBR2,LAMC1,ID1,ITGA3,RARA,AHR,SOX4,TIMP3,NOX4,CTSK,TNFRSF1A,DLX5,IGFBP5,EPHA3,ASAH1,TNS3,mir-302,TRIM63,SPRY2,CDKN1A,FGFRL1,NOTCH1,EYA1,MMP9,PPARGC1A	31
Cell Death and Survival, Gastrointestinal Disease, Hepatic System Disease	apoptosis	apoptosis of liver cells	6.35e-06		-1.663	IL6ST,SLC20A1,TIMP3,TNFRSF1A,NFKB1,ITGB3,SHC1,IQGAP2,JUN,ERCC1,CASP9,TIMP1,SERPINH1,CDKN1A,ITGAV,MMP9,AHR,PPARGC1A	18
Connective Tissue Disorders, Skeletal and Muscular Disorders	arthropathy	arthropathy	6.67e-06		0.714	CTGF,MMP16,CTSG,HES1,BCL6,TGFBR2,ADGRG6,CXCL1,FAM101B,HLA-DPA1,AHR,TNFRSF21,CXCL8,HNMT,TNFAIP6,IGFBP5,ADGRE5,TFPI2,FOSB,CDH1,SERINC3,CD68,ITPR3,FMN2,PPP2R2B,METTL9,SNCA,FTH1,TRAK2,MME,IL6ST,IL1A,SLC1A4,SNAI2,RECK,TNFAIP3,CD74,TPM2,NFKB1,CTLA4,GINS2,HLA-DRB1,HLA-DMA,TIMP1,SDC2,ANXA1,HLA-DMB,HLA-DRA,CASP1,RENBP,OCA2,ADRB2,PLAT,PPARG,TIMP3,TNFRSF1A,PLAUR,GBP2,ERBB3,LTBP3,NR4A2,SPOCK1,CDKN1A,TGFA,IL1…	68
Connective Tissue Disorders, Inflammatory Disease, Skeletal and Muscular Disorders	arthritis	arthritis	6.95e-06		0.816	CTGF,MMP16,CTSG,HES1,BCL6,TGFBR2,ADGRG6,CXCL1,FAM101B,HLA-DPA1,AHR,TNFRSF21,CXCL8,HNMT,TNFAIP6,IGFBP5,ADGRE5,TFPI2,FOSB,CDH1,SERINC3,CD68,ITPR3,FMN2,PPP2R2B,METTL9,SNCA,FTH1,TRAK2,MME,IL6ST,IL1A,SLC1A4,SNAI2,RECK,TNFAIP3,CD74,TPM2,NFKB1,CTLA4,GINS2,HLA-DRB1,HLA-DMA,SDC2,TIMP1,ANXA1,HLA-DMB,HLA-DRA,CASP1,RENBP,OCA2,ADRB2,PLAT,PPARG,TIMP3,TNFRSF1A,PLAUR,GBP2,LTBP3,NR4A2,SPOCK1,CDKN1A,TGFA,IL1B,COL1…	67
Dermatological Diseases and Conditions	exanthem	exanthem	6.98e-06			CXCL8,RAB27A,IL1A,RGS20,SPRR2D,CTLA4,EFNB2,SEMA3A,RXRG,ITGA3,JUN,RARA,RAB38,TGFA,TCN1,NRP1	16
Nervous System Development and Function	myelination	myelination of nervous system	7e-06		1.913	IL6ST,LAMC1,LIF,DDIT4,CHD4,LAMA4,ADGRG6,ADAM19,RTN4,IL1B,ERBB3,MPZ	12
Cancer, Neurological Disease, Organismal Injury and Abnormalities	neoplasia	Central Nervous System Cancer and Tumors	7.24e-06		1.488	SHC4,TGFBR2,CASP9,BCAN,RARA,LAMB1,ITGAV,PLCB1,IRS2,HES6,PLXNB3,SLCO2B1,CAPN5,CXCL8,H19,COL4A1,EGR3,IGFBP5,ADGRE5,TFPI2,NBPF10 (includes others),CDH1,TCN1,ALCAM,ENC1,NOTCH1,SNCA,SIRPA,CDK2,NRP1,AKAP12,HRK,SNAI2,GBP1,RECK,GDF15,VEGFB,IDH1,CDKN3,LYST,TIMP1,CSF2RA,CSPG4,ANXA1,ADAM19,AHNAK2,PPARG,TGFBI,TNFRSF1A,SLC12A2,UGT8,EPHA3,CLEC2D,NBEA,RDH8,SRRM2,MAD2L1,FAM3C,TF,LAMA4,CDKN1A,COL11A1,MMP9,PI15,PI…	66
Cancer, Neurological Disease, Organismal Injury and Abnormalities	gliomatosis	gliomatosis	7.31e-06		0.816	SHC4,TGFBR2,CASP9,BCAN,LAMB1,ITGAV,PLCB1,HES6,PLXNB3,SLCO2B1,CAPN5,H19,COL4A1,EGR3,IGFBP5,ADGRE5,TFPI2,NBPF10 (includes others),CDH1,TCN1,ALCAM,NOTCH1,SNCA,ENC1,SIRPA,NRP1,AKAP12,SNAI2,GBP1,RECK,GDF15,VEGFB,IDH1,CDKN3,LYST,CSF2RA,CSPG4,TIMP1,ANXA1,AHNAK2,PPARG,TGFBI,TNFRSF1A,SLC12A2,UGT8,EPHA3,CLEC2D,NBEA,RDH8,SRRM2,FAM3C,TF,LAMA4,CDKN1A,COL11A1,MMP9,PI15,PINK1,PRKCB	59
Embryonic Development, Organ Development, Organismal Development, Respiratory System Development and Function, Tissue Development	formation	formation of lung	7.65e-06		1.067	AKAP12,CTGF,LIF,PSEN2,HES1,SPRY4,TGFBR2,LAMC1,ID1,ITGA3,RARA,SOX4,TIMP3,CTSK,NOX4,TNFRSF1A,IGFBP5,EPHA3,ASAH1,TNS3,mir-302,TRIM63,SPRY2,CDKN1A,NOTCH1,EYA1,MMP9,PPARGC1A	28
Embryonic Development, Organ Development, Organismal Development, Reproductive System Development and Function, Tissue Development	formation	formation of mammary gland	7.78e-06		0.973	PPARG,KDM5B,TIMP3,LIF,TBX3,CEBPD,ERBB3,IGFBP5,SKP2,TGFBR2,TGM2,ID1,CDH1,TIMP1,WLS,TGFA,LEF1,IRS2,AHR,MMP9,CDC25A	21
Cell Morphology, Tissue Morphology	morphology	morphology of basement membrane	7.91e-06			LAMC1,ITGA3,COL13A1,SERPINH1,TGFA,COL8A1,FLRT3,MMP9	8
Cell Morphology, Nervous System Development and Function	abnormal morphology	abnormal morphology of neuroglia	7.98e-06			IL6ST,LAMC1,LIF,NAB1,PLP1,PTPN13,ADGRG6,IL1B,ERBB3,MPZ,HES1,ADRB2	12
Neurological Disease	seizure disorder	seizure disorder	8.17e-06		-0.768	TRIM9,DUSP6,MAP1B,CEBPD,PSEN2,HES1,ADARB1,SLC9A1,SLC2A3,CDK5R1,TGM2,TRIB1,DUSP5,ANGPTL4,JUN,GBA,TIPARP,SRPX2,PLK2,SRGN,PLCB1,ADRB2,PLAT,SLC2A1,TNFRSF1A,EGR3,SLC12A2,EGR1,PLAUR,SERTAD1,ASAH1,FOSB,LAMB3,BHLHE40,SPRY2,CDKN1A,IL1B,ENC1,MMP9	39
Organismal Development	abnormal morphology	abnormal morphology of abdomen	8.32e-06			TFF3,LIF,FAT1,SSBP2,HES1,BCL6,ITGB3,LAMC1,ITGA3,ITPKB,SCARB1,RARA,LAMB1,IRS2,AHR,CEACAM1,SPINK1,SOX4,CABLES1,IGFBP5,ASAH1,SKP2,ERCC1,ZP1,TRIM63,BHLHE40,SH2B3,FMN2,FGFRL1,CDK2,RHBDF1,IL6ST,AKAP12,SNAI2,GDF15,PSEN2,NFKB1,CTLA4,SLC19A3,TRIB1,IQGAP2,CES1,ANGPTL4,JUN,ADAM19,ACSL4,SLC20A1,PPARG,TIMP3,TGFBI,TNFRSF1A,TBX3,SLC12A2,EGR1,ERBB3,AXL,NFE2,SPRY2,CDKN1A,TGFA,EYA1,MMP9,PPARGC1A	63
Cellular Movement, Hematological System Development and Function, Immune Cell Trafficking	cell movement	cell movement of mononuclear leukocytes	8.39e-06		1.425	IL6ST,CTGF,CTSG,S100A4,HEBP1,CD74,NFKB1,CTLA4,ITGB3,TGFBR2,TGM2,EFNB2,SHC1,ITGA3,JUN,TIMP1,ANXA1,MYADM,ITGAV,CXCL1,CEACAM1,ITGA4,PPARG,TNFRSF21,CXCL8,TIMP3,MLLT11,COL4A1,MINOS1-NBL1/NBL1,TNFRSF1A,PLAUR,TNFRSF14,SEMA3A,IL1B,NOTCH1,SIRPA,MMP9,PRKCB	38
Cellular Movement, Hematological System Development and Function, Immune Cell Trafficking	cell movement	cell movement of antigen presenting cells	8.42e-06		-0.681	IL1A,PLP1,CTGF,CTSG,S100A4,TNFAIP3,CD74,HEBP1,ITGB3,TGFBR2,CES1,RHOB,GBA,TIMP1,ANXA1,WLS,ITGAV,CASP1,CXCL1,CEACAM1,TNFRSF21,CXCL8,TIMP3,NDRG1,ANGPTL2,CDH1,SH2B3,CDKN1A,ALCAM,IL1B,SIRPA	31
Developmental Disorder, Hereditary Disorder, Metabolic Disease, Organismal Injury and Abnormalities	albinism	albinism	8.49e-06			RAB27A,SNAI2,MITF,OCA2,GPR143,MLPH,SLC45A2	7
Cancer, Cell-To-Cell Signaling and Interaction, Organismal Injury and Abnormalities	binding	binding of cancer cells	8.57e-06		0.896	ITGA3,PLAUR,SEMA3B,DAG1,ITGB3,ITGA4	6
Cardiovascular System Development and Function, Organ Development	function	function of heart	8.78e-06		1.07	S100A1,TIMP3,LIF,SLC2A1,UCN2,MITF,GDF15,TNFAIP3,VEGFB,IER3,ITGB3,MARCKSL1,SHC1,TRIM63,LAMA4,IL1B,VCL,NOTCH1,MMP9,ADRB2,PLAT,PRKCB,PPARGC1A	23
Nervous System Development and Function, Organ Morphology, Organismal Development	abnormal morphology	abnormal morphology of forebrain	8.95e-06			LIF,MAP2,UPP1,DLX5,MAP1B,PSEN2,ERBB3,ARNT2,HES1,AXL,CDK5R1,MARCKSL1,SEMA3A,RXRG,EBF1,CASP9,JUN,TFAP2A,SHISA2,RTN4R,SNCA,PPARGC1A	22
Cellular Development	differentiation	differentiation of leukemia cell lines	9.54e-06		0.024	IL6ST,CTSK,LIF,EGR1,MUC1,CTSG,CEBPD,CTDSPL,CDK5R1,SHC1,KAT2B,TIMP1,CSF2RA,RARA,NOTCH1,CDK2,PLSCR1,PRKCB	18
Cellular Movement	cell movement	cell movement of carcinoma cell lines	9.57e-06	Increased	2.449	CXCL8,SNAI2,CTGF,NDRG1,TGFBI,MITF,S100A4,ERBB3,AXL,TGM2,ID1,CDH1,JUN,ITGAV,TGFA,ZYX,IL1B,ALCAM,NOTCH1,NRP1,ITGA4	21
Cellular Development, Hematological System Development and Function, Hematopoiesis, Lymphoid Tissue Structure and Development	development	development of leukocytes	9.8e-06	Increased	3.814	IL6ST,IL1A,LIF,SNAI2,PLP1,CHD4,ZFP36L1,TNFAIP3,CD74,NFKB1,BCL6,CTLA4,ITGB3,TGFBR2,EFNB2,ID1,SHC1,ITPKB,HLA-DMA,CSF2RA,RARA,ANXA1,CASP1,CXCL1,AHR,ITGA4,PPARG,SOX4,MLLT11,NAB1,TNFRSF1A,EGR3,EGR1,EPHA3,AXL,SKP2,RASGRP3,EBF1,NR4A2,BHLHE40,CDKN1A,IL1B,LEF1,NOTCH1,CDK2	45
Cellular Development, Hematological System Development and Function, Hematopoiesis	differentiation	differentiation of leukocytes	9.94e-06	Increased	2.794	PLP1,LIF,ZFP36L1,BCL6,TGFBR2,ITPKB,RARA,CXCL1,AHR,SOX4,CXCL8,EGR3,BHLHE40,SH2B3,LEF1,NOTCH1,NRP1,DCBLD2,IL6ST,ULK1,IL1A,SNAI2,CEBPD,TNFAIP3,CD74,NFKB1,CTLA4,ID1,TRIB1,SHC1,EFNB2,DUSP5,JUN,CSF2RA,TIMP1,HLA-DMA,ANXA1,PLSCR1,PPARG,MLLT11,N4BP2L2,TNFRSF1A,EGR1,AXL,SEMA3A,EBF1,NR4A2,CDKN1A,IL1B,MMP9	50
Organismal Injury and Abnormalities	fibrosis	Fibrosis	9.97e-06		-1.869	IL6ST,LIF,CTGF,S100A4,TNFAIP3,PSEN2,CD74,TPM2,NFKB1,BCL6,IDH1,TGFBR2,ID1,JUN,TIMP1,HLA-DRA,CASP1,DAG1,AHR,ADRB2,PLAT,PPARG,TIMP3,NOX4,CTSK,TNFRSF1A,EGR1,PLAUR,SKP2,CDH1,mir-302,LAMA4,SH2B3,NFE2,TGFA,GLMP,IL1B,TSC22D1,CDK2,MMP9,PRKCB	41
Skeletal and Muscular System Development and Function	osteoclastogenesis	osteoclastogenesis	1.04e-05		1.971	IL6ST,IL1A,TBX3,MITF,TNFRSF1A,TSPAN13,NFKB1,ITGB3,EBF1,JUN,RARA,IL1B,AHR	13
Digestive System Development and Function	development	development of digestive system	1.05e-05		0.152	IL1A,SNAI2,MAP2,PVRL3,BNC2,HES1,PTPN12,TGFBR2,CASP9,JUN,TIPARP,TFAP2A,WLS,STARD13,ITGAV,LAMB1,IRS2,AHR,SOX4,SLC20A1,CTSK,TNFRSF1A,TBX3,DLX5,DLX1,CSRNP1,ERBB3,SPRY2,LEF1,NOTCH1,EYA1,MMP9,NRP1	33
Cell Death and Survival	cell death	cell death of brain	1.09e-05		0.634	GTF2F2,MAP1B,NFKB1,CDK5R1,TGM2,ROCK2,JUN,CASP9,GBA,CXCL1,RTN4R,CDC25A,PLAT,CXCL8,SLC2A1,TNFRSF1A,EGR1,RPS6KA5,SH3PXD2A,SEMA3A,TF,CDKN1A,TGFA,IL1B,SNCA,CDK2,PPARGC1A	27
Organismal Development	size	size of head	1.1e-05		1.748	PPARG,MAP2,H19,TNFRSF1A,EGR1,DLX5,MAP1B,CDK5R1,LAMC1,EFNB2,MARCKSL1,ID1,SEMA3A,EBF1,CASP9,FSCN1,IRS2,VCL,SEMA3B,EYA1,PPARGC1A	21
Cellular Movement, Skeletal and Muscular System Development and Function	cell movement	cell movement of smooth muscle cells	1.12e-05	Increased	2.533	IL6ST,CXCL8,IL1A,EGR1,S100A4,PLAUR,IGFBP5,CLIC4,TFPI2,TRIB1,TIMP1,CRIP2,RTN4,IL1B,CXCL1,ITGB5,MMP9,PLAT	18
Cellular Development, Cellular Growth and Proliferation, Connective Tissue Development and Function, Tissue Development	proliferation	proliferation of fibroblasts	1.12e-05		1.012	IL6ST,CTGF,LIF,NCSTN,FRMD6,CD74,FNTB,ZMIZ1,TGFBR2,STARD10,CCNA2,JUN,TIMP1,RARA,PLK2,VCL,AHR,PLAT,PPARG,NDRG1,TNFRSF1A,SERTAD1,SKP2,FOSB,CDH1,SPRY2,CDKN1A,IL1B,CDK2,MMP9,FTH1	31
Embryonic Development, Organ Development, Organ Morphology, Organismal Development, Tissue Development, Visual System Development and Function	morphology	morphology of eye	1.12e-05			SNAI2,PTPN13,MAP1B,PVRL3,COL8A1,PSEN2,HES1,CLIC4,LAMC1,ID1,ITGA3,TFAP2A,ALDH1A3,RARA,RENBP,ADRB2,COL5A2,MITF,TNFRSF1A,EGR1,RDH8,MARCKSL1,TGFA,LEF1,CDK2,GPR143	26
Cellular Development, Hematological System Development and Function, Hematopoiesis, Lymphoid Tissue Structure and Development	development	development of mononuclear leukocytes	1.13e-05	Increased	3.921	IL6ST,IL1A,LIF,SNAI2,PLP1,CHD4,ZFP36L1,TNFAIP3,CD74,NFKB1,BCL6,CTLA4,ITGB3,TGFBR2,EFNB2,ID1,SHC1,ITPKB,HLA-DMA,ANXA1,CASP1,CXCL1,AHR,ITGA4,PPARG,SOX4,MLLT11,NAB1,TNFRSF1A,EGR3,EGR1,EPHA3,AXL,SKP2,RASGRP3,EBF1,NR4A2,BHLHE40,CDKN1A,IL1B,LEF1,NOTCH1,CDK2	43
Embryonic Development, Tissue Morphology	morphology	morphology of neural tube	1.15e-05			SOX4,CDH2,RARA,PPAP2B,NCSTN,PSEN2,HES1,VCL,PTPN12,NOTCH1	10
Cell Death and Survival	necrosis	necrosis of brain cancer cell lines	1.18e-05		-0.397	PPARG,CDKN1C,TNFRSF1A,MITF,NFKB1,SEMA3A,JUN,CSPG4,CASP1,NOTCH1,SNCA,SIRPA,MMP9,FTH1,PMEPA1,CDC25A,NRP1	17
Gastrointestinal Disease, Inflammatory Disease, Inflammatory Response	ulcerative colitis	ulcerative colitis	1.21e-05			PPARG,CXCL8,TNFRSF1A,MUC1,AXL,NFKB1,ITGB3,TGFBR2,CDH1,TF,ANXA1,CASP1,IL1B,MMP9	14
Cancer, Organismal Injury and Abnormalities	cancer	cancer of cells	1.21e-05		0.244	PPARG,CXCL8,SNAI2,COL4A1,NDRG1,MUC1,S100A4,PLAUR,ASAH1,TGFBR2,ITGA3,CDH2,ANGPTL4,RHOB,TIMP1,FSCN1,ITGAV,TGFA,ALCAM,CXCL1,NOTCH1,MMP9,CDC25A,ITGA4	24
Cell Cycle	S phase	S phase of colon cancer cell lines	1.25e-05			CDH1,TF,CDKN1A,TGFA,MXD4,CDK2	6
Cell Death and Survival	cell viability	cell viability of tumor cell lines	1.26e-05	Increased	3.182	CTGF,LIF,S100A4,NCSTN,AURKB,BCL6,TGFBR2,CASP9,RARA,CXCL1,IRS2,CXCL8,NOX4,CDKN1C,SLC2A1,IGFBP5,RHOJ,IER3,ASAH1,CDH1,CDH2,ERCC1,BHLHE40,PPP2R2B,LEF1,NOTCH1,SNCA,CDK2,FTH1,NRP1,S100A6,IL1A,SNAI2,PTPN13,DUSP6,CHCHD6,GDF15,CEBPD,CTDSPL,NFKB1,SYNM,TGM2,CCNA2,DUSP5,JUN,PLK2,CASP1,TNFRSF1A,SVIL,PLAUR,ERBB3,AXL,MAD2L1,CDKN1A,TGFA,IL1B,PPARGC1A	57
Cellular Movement, Skeletal and Muscular System Development and Function	migration	migration of smooth muscle cells	1.28e-05	Increased	2.489	IL6ST,CXCL8,IL1A,EGR1,S100A4,PLAUR,IGFBP5,CLIC4,TFPI2,TIMP1,CRIP2,RTN4,IL1B,CXCL1,ITGB5,MMP9,PLAT	17
Inflammatory Response	inflammation	inflammation of organ	1.29e-05		0.269	TFF3,LIF,PLP1,MUC1,S100A4,NCSTN,BCL6,CDK5R1,ITGB3,TGFBR2,PDE7B,RARA,CXCL1,AHR,CEACAM1,ITGA4,CDC25A,TNFRSF21,CXCL8,HNMT,TNFAIP6,CDH1,mir-302,BHLHE40,ZYX,ALCAM,NOTCH1,CDK2,IL6ST,MME,AKAP12,IL1A,CHD4,TNFAIP3,PSEN2,CD74,NFKB1,CTLA4,TUBB2B,TGM2,SLC19A3,ID1,CCNA2,HLA-DRB1,JUN,HLA-DMA,TIMP1,CSF2RA,ANXA1,HLA-DRA,CASP1,VCL,PLAT,P4HA2,PPARG,TIMP3,TNFRSF1A,EGR1,UPP1,PLAUR,RPS6KA5,RDH8,AXL,TNFRSF14,GSTO1,RXR…	75
Cell-To-Cell Signaling and Interaction, Connective Tissue Development and Function	adhesion	adhesion of fibroblasts	1.3e-05		1.572	ROCK2,CDH1,CDH2,CTGF,ITGAV,ZYX,PLAUR,VCL,ITGB3	9
Connective Tissue Disorders, Inflammatory Disease, Skeletal and Muscular Disorders	rheumatic disease	Rheumatic Disease	1.31e-05		0.816	MT2A,CTGF,MMP16,CTSG,HES1,ADARB1,BCL6,TGFBR2,ADGRG6,CXCL1,FAM101B,AHR,CEACAM1,HLA-DPA1,TNFRSF21,CXCL8,RAB27A,HNMT,TNFAIP6,EGR3,IGFBP5,ADGRE5,TFPI2,FOSB,CDH1,SERINC3,CD68,ITPR3,FMN2,PPP2R2B,METTL9,SNCA,CDK2,FTH1,IL6ST,MME,TRAK2,IL1A,SLC1A4,SNAI2,RECK,TNFAIP3,CD74,TPM2,NFKB1,CTLA4,GINS2,HLA-DRB1,HLA-DMA,TIMP1,SDC2,ANXA1,HLA-DMB,HLA-DRA,CASP1,RENBP,OCA2,ADRB2,PLAT,PPARG,TIMP3,TNFRSF1A,PLAUR,GBP2,LTB…	73
Cell Morphology	cell spreading	cell spreading	1.32e-05	Increased	2.186	AKAP12,TNIK,MAP2,SNAI2,SLC9A1,PTPN12,SYNM,ITGB3,ITGA3,RHOB,SDC2,CSPG4,ITGAV,VCL,ITGA4,CXCL8,TGFBI,IGFBP5,GBP2,SEMA3A,SPRY2,ATRN,RTN4,ZYX,MMP9,SIRPA	26
Cell-To-Cell Signaling and Interaction, Renal and Urological System Development and Function	adhesion	adhesion of kidney cells	1.32e-05	Increased	2.739	TIMP3,CXCL8,ITGA3,CDH1,TIMP1,ITGAV,PLAUR,DAG1,CDK5R1,ITGB3,NRP1,ITGA4	12
Cancer, Neurological Disease, Organismal Injury and Abnormalities	central nervous system tumor	central nervous system tumor	1.35e-05		1.23	SHC4,TGFBR2,CASP9,BCAN,RARA,LAMB1,ITGAV,PLCB1,IRS2,HES6,PLXNB3,SLCO2B1,CAPN5,CXCL8,H19,COL4A1,EGR3,IGFBP5,ADGRE5,TFPI2,NBPF10 (includes others),CDH1,TCN1,ALCAM,ENC1,NOTCH1,SNCA,SIRPA,NRP1,AKAP12,HRK,SNAI2,GBP1,RECK,GDF15,VEGFB,IDH1,CDKN3,LYST,TIMP1,CSF2RA,CSPG4,ANXA1,ADAM19,AHNAK2,PPARG,TGFBI,TNFRSF1A,SLC12A2,UGT8,EPHA3,CLEC2D,NBEA,RDH8,SRRM2,MAD2L1,FAM3C,TF,LAMA4,CDKN1A,COL11A1,MMP9,PI15,PINK1,P…	65
Immunological Disease, Inflammatory Disease, Inflammatory Response, Neurological Disease	experimental autoimmune encephalomyelitis	experimental autoimmune encephalomyelitis	1.36e-05		1.55	IL6ST,TNFRSF21,PPARG,LIF,PLP1,TNFRSF1A,CD74,BCL6,AXL,CTLA4,TNFRSF14,ID1,NR4A2,HLA-DMA,TIMP1,BHLHE40,CASP1,TGFA,ALCAM,NOTCH1,AHR,MMP9,PLAT,ITGA4	24
Cancer, Hematological Disease, Organismal Injury and Abnormalities	hematologic cancer	hematologic cancer	1.41e-05		0.229	MZF1,MAGED1,MUC1,CTSG,SSBP2,NCSTN,ACP5,HES1,ITGB3,GNPTAB,ITGA3,BCAN,RARA,CXCL1,ITGB5,AHR,ITGA4,SIPA1L2,IER3,PLOD1,KRT81,SKP2,CDH1,CD68,TRIM63,PPP2R2B,TCN1,NOTCH1,ENC1,NRP1,MME,SNAI2,GDF15,VEGFB,PSEN2,CD74,FNTB,IDH1,TUBB2B,ID1,TRIB1,CDH7,DUSP5,JUN,CSF2RA,PPAP2B,HLA-DRA,AHNAK2,TGFBI,EGR1,EPHA3,NBEA,AXL,SRRM2,CDH19,CDKN1A,PRKCB,TNIK,FAT1,S100A4,AURKB,BCL6,TGFBR2,ROCK2,CASP9,RHOB,SCARB1,PDE7B,CDC25A,…	115
Immunological Disease	systemic autoimmune syndrome	systemic autoimmune syndrome	1.42e-05		0.812	MT2A,CTSG,S100A4,ADARB1,BCL6,TGFBR2,ADGRG6,CXCL1,FAM101B,HLA-DPA1,CEACAM1,ITGA4,TNFRSF21,CXCL8,RAB27A,HNMT,COL4A1,TNFAIP6,EGR3,MITF,IGFBP5,ADGRE5,FOSB,HCG4,CDH1,SERINC3,CD68,SH2B3,ITPR3,FMN2,PPP2R2B,LEF1,SNCA,CDK2,FTH1,IL6ST,MME,TRAK2,SPRED1,S100A6,SNAI2,RECK,TNFAIP3,CD74,TPM2,NFKB1,CTLA4,GINS2,HLA-DRB1,HLA-DMA,TIMP1,SDC2,ANXA1,HLA-DMB,HLA-DRA,CASP1,OCA2,ADRB2,PPARG,TGFBI,TNFRSF1A,PLAUR,GBP2,ERBB…	71
Neurological Disease	epilepsy	epilepsy	1.42e-05			TRIM9,DUSP6,CEBPD,HES1,SLC9A1,SLC2A3,TRIB1,DUSP5,JUN,ANGPTL4,GBA,SRPX2,TIPARP,PLK2,SRGN,PLCB1,ADRB2,SLC2A1,EGR3,EGR1,SERTAD1,ASAH1,FOSB,SPRY2,LAMB3,CDKN1A,IL1B,ENC1	28
Cellular Development, Hematological System Development and Function, Hematopoiesis	differentiation	differentiation of antigen presenting cells	1.43e-05		0.341	DCBLD2,PPARG,ULK1,IL1A,LIF,TNFRSF1A,EGR1,NFKB1,TGFBR2,TRIB1,SHC1,SEMA3A,DUSP5,TIMP1,CSF2RA,RARA,CDKN1A,NOTCH1,MMP9,NRP1	20
Cellular Development, Cellular Growth and Proliferation	proliferation	proliferation of brain cancer cell lines	1.43e-05		1.737	CXCL8,CDKN1C,NDRG1,PC,EGR1,SEMA6B,PLAUR,AXL,SYNM,CDKN3,MIA,KAT2B,CDKN1A,TGFA,LEF1,HES6,NOTCH1,MMP9,PLAT,CDC25A	20
Cancer, Organismal Injury and Abnormalities	neoplasia	neoplasia of cells	1.43e-05		1.163	SNAI2,WWTR1,MUC1,S100A4,TGFBR2,ITGA3,ANGPTL4,RHOB,TIMP1,ALDH1A3,PPAP2B,ITGAV,CXCL1,CEACAM1,ITGA4,CDC25A,PPARG,CXCL8,TIMP3,NOX4,COL4A1,NDRG1,EGR1,PLAUR,SERTAD1,ASAH1,SKP2,CDH2,SPRY2,FSCN1,CDKN1A,TGFA,ALCAM,GLDC,NOTCH1,MMP9	36
Cancer, Organismal Injury and Abnormalities, Reproductive System Disease	uterine serous papillary cancer	uterine serous papillary cancer	1.44e-05			CXCL8,PLP1,MOXD1,RECK,DYNC1I1,SERPINB8,LAD1,PLAUR,ERBB3,IGFBP5,KRT81,SYNM,CCNA2,ITGA3,SLC16A3,TFAP2A,MATN2,CSPG4,LAMA4,LAMB3,ITPR3,TGFA,APOD	23
Cell-To-Cell Signaling and Interaction	attachment	attachment of cells	1.44e-05	Increased	3.376	CTGF,LIF,TGFBI,EGR1,TFPI2,ITGB3,TGM2,LAMC1,SEMA3A,ITGA3,RHOB,SPRY2,TGFA,IL1B,DAG1,SIRPA	16
Cardiovascular System Development and Function, Cell-To-Cell Signaling and Interaction	adhesion	adhesion of vascular endothelial cells	1.46e-05	Increased	3.046	PPARG,CXCL8,IL1A,TGFBI,NLGN1,GDF15,CTSG,PLAUR,ADGRE5,ITGB3,CDH2,IL1B,ITGA4	13
Nervous System Development and Function, Tissue Morphology	quantity	quantity of neuroglia	1.48e-05		1.289	TNFRSF21,IL6ST,PLP1,LIF,ERBB3,HES1,MPZ,LAMA4,TGFA,IL1B,CXCL1,NOTCH1,SNCA,MMP9	14
Organismal Injury and Abnormalities	wound	Wound	1.49e-05		-0.447	IL6ST,DCBLD2,MT2A,TFF3,IL1A,TNFRSF1A,EGR1,IGFBP5,FNTB,CLIC4,ITGB3,SKP2,EFNB2,CDH2,SCARB1,ANXA1,WLS,TGFA,NOTCH1,MMP9,ADRB2,PLAT	22
Cancer, Organismal Injury and Abnormalities	solid tumor	advanced stage solid tumor	1.51e-05		-1	TNIK,MME,CARD16,CTGF,TRIM9,RECK,DUSP6,MUC1,GDF15,CEBPD,S100A4,ACP5,SLC38A6,CTLA4,CDKN3,SLC16A3,PPAP2B,WLS,CASP1,PLAT,TIMP3,CXCL8,COL4A1,NDRG1,RHOC,MITF,OLFML3,ANGPTL2,PLAUR,IGFBP5,AXL,TFPI2,SLC5A3,MLPH,CDH2,ITPR3,CXXC5,SEMA3C,MAP4K5,MMP9	40
Cancer, Organismal Injury and Abnormalities	lymphohematopoietic cancer	lymphohematopoietic cancer	1.56e-05		0.29	MZF1,MAGED1,MUC1,CTSG,SSBP2,NCSTN,ACP5,HES1,ITGB3,GNPTAB,ITGA3,BCAN,RARA,CXCL1,ITGB5,AHR,ITGA4,SIPA1L2,IER3,PLOD1,KRT81,SKP2,CDH1,CD68,TRIM63,PPP2R2B,TCN1,NOTCH1,ENC1,NRP1,MME,SNAI2,GDF15,VEGFB,PSEN2,CD74,FNTB,IDH1,TUBB2B,ID1,TRIB1,CDH7,DUSP5,JUN,CSF2RA,PPAP2B,HLA-DRA,AHNAK2,TGFBI,EGR1,EPHA3,NBEA,AXL,SRRM2,CDH19,LAMB3,CDKN1A,PRKCB,TNIK,FAT1,S100A4,AURKB,BCL6,TGFBR2,ROCK2,CASP9,RHOB,SCARB1,PDE7B,C…	116
Cellular Assembly and Organization, Cellular Function and Maintenance, Tissue Development	formation	formation of actin stress fibers	1.62e-05		0.307	CXCL8,NOX4,IL1A,CTGF,TGFBI,RHOC,RTKN,GNG2,PHACTR1,SLC9A1,ROCK2,ITGA3,TNS3,RHOB,SPRY2,CXXC5,STARD13,CDKN1A,ZYX,SIRPA,ITGB5,PLAT,CLASP1	23
Cardiovascular Disease, Developmental Disorder, Organismal Injury and Abnormalities, Skeletal and Muscular Disorders	hypertrophy	hypertrophy of cardiac muscle	1.64e-05		0.785	IL6ST,NOX4,LIF,CTGF,GDF15,TNFAIP3,VEGFB,IER3,NFKB1,SLC9A1,SHC1,DUSP5,TIMP1,IL1B,PLCB1,MMP9,PRKCB	17
Cell-To-Cell Signaling and Interaction	adhesion	adhesion of epithelial cells	1.64e-05	Increased	2.459	TIMP3,CTGF,MUC1,CTSG,PLAUR,IGFBP5,CLIC4,SH3PXD2A,ITGB3,CDH1,ITGA3,TIMP1,ITGAV,ITGA4	14
Gene Expression	expression	expression of RNA	1.64e-05	Increased	2.106	MZF1,MAGED1,CTGF,HES1,HBP1,ARNT2,SLC9A1,RFX5,ITGA3,SMYD3,RARA,PLCB1,HES6,DCAF6,AHR,RAB27A,CDKN1C,NAB1,PAM,MITF,IGFBP5,CDH2,CDH1,BHLHE40,MXD4,SLC44A2,CTDSP2,ENC1,NOTCH1,SNCA,MME,SNAI2,WWTR1,CEBPD,CTDSPL,PSEN2,TGM2,ID1,DUSP5,JUN,KAT2B,TFAP2A,CSF2RA,NPAS1,IRF2BPL,S100A1,MLLT11,N4BP2L2,RHOC,TNFRSF1A,TBX3,EGR1,DLX5,DLX1,MARCKSL1,NR4A2,TF,SPRY2,CDKN1A,PTRF,EYA1,PRKCB,PPARGC1A,GAS7,LIF,PLP1,ZFP36L1,FNIP…	127
Cellular Movement	migration	migration of carcinoma cell lines	1.64e-05	Increased	2.282	CXCL8,SNAI2,CTGF,NDRG1,TGFBI,MITF,ERBB3,AXL,TGM2,ID1,CDH1,JUN,ITGAV,TGFA,ZYX,IL1B,ALCAM,NOTCH1	18
Connective Tissue Development and Function, Skeletal and Muscular System Development and Function	resorption	resorption of bone	1.64e-05		0.265	CXCL8,NOX4,IL1A,CTSK,LIF,TNFRSF1A,EGR1,IGFBP5,ACP5,HES1,ITGB3,LTBP3,TF,CD68,ITGAV,IL1B,NOTCH1,ADRB2	18
Organismal Development, Tissue Development	development	development of exocrine gland	1.69e-05		0.973	PPARG,KDM5B,TIMP3,LIF,TBX3,CEBPD,ERBB3,IGFBP5,SKP2,TGFBR2,TGM2,ID1,CDH1,TIMP1,WLS,TGFA,LEF1,IRS2,AHR,MMP9,NRP1,CDC25A	22
Embryonic Development, Organ Development, Organ Morphology, Organismal Development, Respiratory System Development and Function, Tissue Development	abnormal morphology	abnormal morphology of lung	1.72e-05			AKAP12,SOX4,TIMP3,NOX4,CTSK,LIF,CTGF,PSEN2,EPHA3,HES1,LAMC1,ID1,ITGA3,TRIM63,RARA,CDKN1A,EYA1,MMP9,PPARGC1A	19
Cancer, Organismal Injury and Abnormalities, Reproductive System Disease	tumorigenesis	tumorigenesis of gonad	1.76e-05			TFF3,CTGF,MUC1,RNF103,ACP5,TGFBR2,BCAN,KLHL29,CXCL1,CLASP1,CXCL8,H19,COL4A1,C5orf28,SIPA1L2,TFPI2,CDH1,ERCC1,FMN2,TCN1,ALCAM,NOTCH1,CDK2,CARD16,HRK,RECK,GDF15,VEGFB,CTDSPL,TPM2,CLIC4,TGM2,CDKN3,EFNB2,SLC16A3,STOM,JUN,KAT2B,TIPARP,TIMP1,OCA2,ADRB2,TIMP3,N4BP2L2,TBX3,UPP1,PLAUR,ERBB3,EPHA3,AXL,SLC5A3,TNS3,SERPINA5,CDKN1A,CXXC5,SEMA3C,GLDC,MMP9,PRKCB	59
Cellular Movement	migration	migration of brain cancer cell lines	1.81e-05	Increased	3.233	FAT1,SLC12A2,EGR1,PLAUR,AXL,SYNM,ITGB3,CDKN3,SHC1,CDH2,HES6,SIRPA,MMP9,PLAT	14
Cell Morphology, Nervous System Development and Function	morphology	morphology of neuroglia	1.81e-05			IL6ST,PLP1,NAB1,LIF,PTPN13,TNFRSF1A,ERBB3,HES1,MPZ,LAMC1,ADGRG6,TGFA,IL1B,ADRB2	14
Neurological Disease	degeneration	degeneration of nervous system	1.82e-05		-1.41	MME,IL6ST,PLP1,VEGFB,MPZ,NFKB1,SLC9A1,CDK5R1,TGFBR2,TGM2,LAMC1,GNPTAB,JUN,GBA,CASP1,PLAT,NDRG1,ERBB3,UGT8,EI24,NR4A2,TGFA,IL1B,SNCA,EYA1,PPARGC1A	26
Cellular Growth and Proliferation	proliferation	arrest in proliferation of cells	1.85e-05			IL6ST,AKAP12,PPARG,MAGED1,CDKN1C,LIF,MITF,EGR1,MUC1,GDF15,SAT1,BCL6,SKP2,TGFBR2,CDKN1A,IL1B,ALCAM,NOTCH1,CDK2,PRKCB,NRP1	21
Cell-To-Cell Signaling and Interaction, Renal and Urological System Development and Function	adhesion	adhesion of kidney cell lines	1.86e-05	Increased	2.138	TIMP3,ITGA3,CDH1,TIMP1,ITGAV,PLAUR,CDK5R1,ITGB3,ITGA4	9
Cellular Movement	invasion	invasion of brain cancer cell lines	1.9e-05	Increased	2.303	ID1,CDH2,SNAI2,SLC2A1,GBP1,BCAN,FAT1,SLC12A2,ALCAM,PLAUR,MMP9,PLAT	12
Cell-To-Cell Signaling and Interaction	adhesion	adhesion of melanoma cell lines	1.91e-05		1.151	ROCK2,CDH1,ITGAV,ALCAM,PLAUR,ERBB3,ITGB3,ITGA4	8
Cancer, Gastrointestinal Disease, Organismal Injury and Abnormalities	secondary neoplasm of digestive system	secondary neoplasm of digestive system	1.92e-05			TNIK,MME,TIMP3,CTGF,COL4A1,NDRG1,TRIM9,DUSP6,GDF15,CEBPD,S100A4,OLFML3,ANGPTL2,PLAUR,IGFBP5,SLC38A6,SLC5A3,MLPH,SLC16A3,CDH2,PPAP2B,ITPR3,WLS,PLAT	24
Digestive System Development and Function	morphology	morphology of digestive system	1.93e-05			IL6ST,TFF3,LIF,PVRL3,HES1,NFKB1,SPRY4,TGFBR2,SLC19A3,ITGA3,IQGAP2,CES1,ANGPTL4,JUN,ITPKB,RARA,WLS,IRS2,CEACAM1,AHR,SPINK1,SLC20A1,PPARG,TIMP3,CTSK,TNFRSF1A,TBX3,SLC12A2,DLX5,IGFBP5,ERBB3,ASAH1,SKP2,LTBP3,ERCC1,TRIM63,SPRY2,CDKN1A,TGFA,LEF1,CDK2,MMP9,RHBDF1,PPARGC1A	44
Cancer, Organismal Injury and Abnormalities	malignant neoplasm of aerodigestive tract	malignant neoplasm of aerodigestive tract	1.95e-05			CTGF,FAT1,XPO5,COL8A1,PCDH7,SHC4,TGFBR2,BRSK1,RAB38,CXCL1,CXCL8,COL4A1,IGFBP5,RHOJ,CDH2,MATN2,FMN2,NOTCH1,FTH1,DCBLD2,IL1A,PTPN13,SAT1,CTLA4,TGM2,JUN,LYST,SDC2,TIMP1,ANXA1,SRGN,FLRT3,PNLIPRP3,ETFB,SLC16A10,TIMP3,EPHA3,AXL,NAP1L5,SERTAD1,SRRM2,RXRG,EBF1,LAMA4,CDKN1A,TGFA,IL1B,COL11A1,MMP9	49
Skeletal and Muscular System Development and Function	morphology	morphology of muscle	1.97e-05			IL1A,LIF,CLIP3,TGM2,SHC1,CASP9,ADAM19,ITGAV,VCL,PPARG,SOX4,EGR3,DLX5,ERBB3,IER3,PLOD1,MARCKSL1,CDH2,COL13A1,TRIM63,LAMA4,CDKN1A,TGFA,IL1B,FGFRL1,NOTCH1,EYA1,CDK2,PPARGC1A	29
Behavior	cognition	cognition	1.98e-05		0.467	MME,SPRED1,PLP1,SLC1A4,CTGF,NLGN1,ITM2B,CEBPD,PSEN2,NFKB1,CDK5R1,TGFBR2,ITGA3,JUN,PLK2,NPAS1,HLA-DRA,CASP1,PLCB1,RTN4R,ADRB2,PLAT,TIMP3,TNFRSF1A,EGR1,RPS6KA5,FOSB,TANC1,NR4A2,ITPR3,RTN4,IL1B,NOTCH1,SNCA,MMP9,PPARGC1A,APOD	37
Cancer, Gastrointestinal Disease, Organismal Injury and Abnormalities	oral cavity carcinoma	oral cavity carcinoma	2e-05			DCBLD2,TIMP3,CXCL8,IL1A,CTGF,PCDH7,RHOJ,IGFBP5,SRRM2,TGM2,EBF1,TIMP1,MATN2,SDC2,LAMA4,RAB38,SRGN,FLRT3,CXCL1,COL11A1	20
Cancer, Organismal Injury and Abnormalities	sarcoma	sarcoma	2.01e-05		-0.825	IL1A,LIF,MUC1,CTSG,S100A4,SSBP2,ACP5,HES1,AURKB,CTLA4,IDH1,ANGPTL4,JUN,TIMP1,SDC2,RARA,PLK2,CASP1,PPARG,EGR1,IGFBP5,SKP2,RXRG,CDH1,CDKN1A,IL1B,TCN1,P2RX6,NOTCH1,MMP9,NRP1,PINK1,PRKCB	33
Cell Morphology, Cellular Development, Nervous System Development and Function, Tissue Development	morphogenesis	morphogenesis of neurons	2.02e-05		0.71	TNIK,GAS7,MT2A,DBN1,ULK1,NLGN1,TRIM9,MAP1B,CSRP1,PSEN2,HES1,NFKB1,CDK5R1,LAMC1,ROCK2,ID1,SHC1,ITGA3,RHOB,SDC2,BRSK1,LAMB1,PLAT,TNFRSF21,MINOS1-NBL1/NBL1,EGR3,UGT8,SEMA3A,CDH2,MATN2,CDKN1A,RTN4,IL1B,NOTCH1,NRP1	35
Embryonic Development, Hair and Skin Development and Function, Organ Development, Organismal Development, Tissue Development	formation	formation of skin	2.03e-05		1.38	IL1A,CTGF,PSEN2,HBP1,AURKB,CLIC4,ROCK2,TGM2,ID1,ITGA3,GBA,TFAP2A,ANXA1,ALDH3A2,ITGB5,PPARG,TFAP2C,COL5A2,NAB1,IGFBP5,PLOD1,SH3PXD2A,CDH1,LAMB3,NFE2,CDKN1A,TGFA,LEF1,TNFRSF19,NOTCH1,CDK2	31
Cellular Development, Hematological System Development and Function, Hematopoiesis, Lymphoid Tissue Structure and Development	development	development of lymphocytes	2.03e-05	Increased	3.814	IL6ST,IL1A,LIF,SNAI2,PLP1,CHD4,ZFP36L1,TNFAIP3,CD74,NFKB1,BCL6,CTLA4,TGFBR2,EFNB2,ID1,SHC1,ITPKB,HLA-DMA,ANXA1,CASP1,CXCL1,AHR,ITGA4,PPARG,SOX4,MLLT11,NAB1,TNFRSF1A,EGR3,EGR1,EPHA3,AXL,SKP2,RASGRP3,EBF1,NR4A2,BHLHE40,CDKN1A,IL1B,LEF1,NOTCH1,CDK2	42
Cell-To-Cell Signaling and Interaction, Hematological System Development and Function, Immune Cell Trafficking	adhesion	adhesion of immune cells	2.1e-05	Increased	2.157	IL6ST,IL1A,LIF,GDF15,CTSG,CD74,ITGB3,TGFBR2,TGM2,RHOB,SCARB1,ANXA1,MYADM,PLCB1,CXCL1,ITGA4,PPARG,CXCL8,MITF,TNFRSF1A,PLAUR,MLANA,ADGRE5,AXL,CDH1,ATRN,IL1B,ALCAM,SIRPA,NRP1	30
Organismal Injury and Abnormalities, Renal and Urological Disease	renal lesion	renal lesion	2.12e-05		0	MUC1,XPO5,SLC35F1,AURKB,ITGB3,TGFBR2,LAMC1,TTYH2,RHOB,YIPF3,HLA-DPA1,SPINK1,CXCL8,H19,EGR3,MITF,GCNT2,GYPC,IGFBP5,HIBCH,NBPF10 (includes others),CDH1,PDLIM7,TCN1,NOTCH1,PIP4K2A,IFITM1,CDK2,MME,SLC1A4,FBXO7,DUSP6,CTDSPL,ACOT7,CTLA4,C12orf45,IDH1,TRIB1,HLA-DRB1,LYST,TIMP1,CSPG4,ADAM19,AHNAK2,PLAT,PLSCR1,PPARG,S100A1,TIMP3,FCRLA,SVIL,G6PD,PLAUR,ERBB3,EPHA3,AXL,SRRM2,NFE2,CDKN1A,TGFA,GLMP,MMP9,PRKCB	63
Cancer, Hematological Disease, Organismal Injury and Abnormalities	hematological neoplasia	hematological neoplasia	2.17e-05		-0.253	MZF1,MAGED1,MUC1,CTSG,SSBP2,NCSTN,ACP5,HES1,ITGB3,GNPTAB,ITGA3,BCAN,RARA,CXCL1,ITGB5,AHR,ITGA4,SIPA1L2,IER3,PLOD1,KRT81,SKP2,CDH1,CD68,TRIM63,PPP2R2B,TCN1,NOTCH1,ENC1,NRP1,MME,SNAI2,GDF15,VEGFB,PSEN2,CD74,FNTB,IDH1,TUBB2B,ID1,TRIB1,CDH7,DUSP5,JUN,CSF2RA,PPAP2B,HLA-DRA,AHNAK2,TGFBI,EGR1,EPHA3,NBEA,AXL,SRRM2,CDH19,CDKN1A,PRKCB,TNIK,FAT1,S100A4,AURKB,BCL6,TGFBR2,ROCK2,CASP9,RHOB,SCARB1,PDE7B,CDC25A,…	117
Cancer, Organismal Injury and Abnormalities, Renal and Urological Disease	urinary tract cancer	urinary tract cancer	2.17e-05			MUC1,ZFP36L1,XPO5,SLC35F1,AURKB,BCL6,ITGB3,TGFBR2,TTYH2,CASP9,RHOB,IRS2,YIPF3,HLA-DPA1,SPINK1,CXCL8,H19,MITF,EGR3,GCNT2,GYPC,IGFBP5,TFPI2,FOSB,NBPF10 (includes others),HIBCH,CDH1,PDLIM7,FMN2,TCN1,FGFRL1,CDK19,PIP4K2A,NOTCH1,IFITM1,CDK2,MME,SLC1A4,FBXO7,DUSP6,CTDSPL,PSEN2,C3orf70,ACOT7,CTLA4,NIPAL3,C12orf45,IDH1,TRIB1,HLA-DRB1,LYST,JUN,TIMP1,CSPG4,ADAM19,PRDM7,VCL,AHNAK2,PLAT,PLSCR1,S100A1,PPARG,T…	82
Cancer, Organismal Injury and Abnormalities	lymphohematopoietic neoplasia	lymphohematopoietic neoplasia	2.23e-05		-0.192	MZF1,MAGED1,MUC1,CTSG,SSBP2,NCSTN,ACP5,HES1,ITGB3,GNPTAB,ITGA3,BCAN,RARA,CXCL1,ITGB5,AHR,ITGA4,SIPA1L2,IER3,PLOD1,KRT81,SKP2,CDH1,CD68,TRIM63,PPP2R2B,TCN1,NOTCH1,ENC1,NRP1,MME,SNAI2,GDF15,VEGFB,PSEN2,CD74,FNTB,IDH1,TUBB2B,ID1,TRIB1,CDH7,DUSP5,JUN,CSF2RA,PPAP2B,HLA-DRA,AHNAK2,TGFBI,EGR1,EPHA3,NBEA,AXL,SRRM2,CDH19,LAMB3,CDKN1A,PRKCB,TNIK,FAT1,S100A4,AURKB,BCL6,TGFBR2,ROCK2,CASP9,RHOB,SCARB1,PDE7B,C…	118
Cancer, Organismal Injury and Abnormalities	neoplasia	neoplasia of epithelial tissue	2.3e-05		-0.81	SSBP2,FRMD6,ARNT2,SLC38A6,SPRY4,LAMC1,BCAN,TNFRSF21,DDIT4,SLC2A1,ANGPTL2,IGFBP5,KRT81,TANC1,PDLIM7,ITPR3,PPP2R2B,ALCAM,GLB1L3,FTH1,APOD,GBP1,VEGFB,TUBB2B,SYNM,IQGAP2,TIPARP,ETFB,CDS2,MARCKSL1,SEMA3A,MAD2L1,CRIP2,EYA1,PI15,ZFP36L1,S100A4,SEMA6B,KLHL29,TMEM45A,CEACAM1,CXCL8,NOX4,MGST1,SESN3,H19,CBX6,SPATA31A6 (includes others),PC,PVRL3,CTLA4,TIMP3,FCRLA,RGS20,SNTB1,G6PD,PLAUR,FRMD4A,SERTAD1,SPACA3,…	441
Cancer, Organismal Injury and Abnormalities	serous neoplasm	serous neoplasm	2.33e-05			CARD16,PLP1,CHD4,RECK,MUC1,DYNC1I1,SERPINB8,LAD1,ACP5,SYNM,TGFBR2,CCNA2,ITGA3,SLC16A3,TIPARP,TFAP2A,CSPG4,KLHL29,ADRB2,CLASP1,TIMP3,CXCL8,N4BP2L2,MOXD1,TBX3,PLAUR,ERBB3,C5orf28,IGFBP5,EPHA3,TFPI2,SLC5A3,KRT81,TNS3,CDH1,MATN2,LAMA4,LAMB3,ITPR3,CXXC5,CDKN1A,TGFA,TCN1,SEMA3C,GLDC,NOTCH1,APOD	47
Cell-mediated Immune Response, Cellular Development, Cellular Function and Maintenance, Hematological System Development and Function, Hematopoiesis, Lymphoid Tissue Structure and Development	development	T cell development	2.37e-05	Increased	3.758	IL6ST,IL1A,LIF,PLP1,SNAI2,CHD4,ZFP36L1,TNFAIP3,CD74,BCL6,CTLA4,TGFBR2,EFNB2,ID1,SHC1,ITPKB,HLA-DMA,ANXA1,CASP1,CXCL1,AHR,ITGA4,SOX4,MLLT11,NAB1,TNFRSF1A,EGR3,EGR1,EPHA3,SKP2,RASGRP3,EBF1,NR4A2,BHLHE40,CDKN1A,IL1B,LEF1,NOTCH1,CDK2	39
Immunological Disease	hypersensitive reaction	hypersensitive reaction	2.37e-05		1.278	MME,IL1A,LIF,PLP1,TNFAIP3,CD74,CCNA2,HLA-DRB1,JUN,HLA-DMA,TIMP1,CSF2RA,ANXA1,ALDH3A2,HLA-DRA,VCL,AHR,ADRB2,P4HA2,CDC25A,PLSCR1,PPARG,CXCL8,HNMT,ATP1B1,TNFRSF1A,GSTO1,NR4A2,ZYX,IL1B,ALCAM,IFITM1,MMP9,PPARGC1A,PRKCB	35
Cell Death and Survival	apoptosis	apoptosis of brain cancer cell lines	2.41e-05		-0.389	CDKN1C,MITF,NFKB1,SEMA3A,JUN,CSPG4,CASP1,NOTCH1,SIRPA,MMP9,NRP1,FTH1,PMEPA1,CDC25A	14
Cardiovascular System Development and Function, Tissue Morphology	morphology	morphology of artery	2.42e-05			SOX4,TIMP3,PAM,DLX5,ZFP36L1,DLX1,PLOD1,ZMIZ1,SHC1,JUN,TFAP2A,SCARB1,RARA,EYA1,NOTCH1,AHR,NRP1	17
Cancer, Organismal Injury and Abnormalities	metastasis	metastasis of cells	2.43e-05		0.509	CXCL8,SNAI2,COL4A1,NDRG1,MUC1,S100A4,PLAUR,ASAH1,TGFBR2,ITGA3,CDH2,ANGPTL4,RHOB,TIMP1,FSCN1,ITGAV,TGFA,ALCAM,CXCL1,NOTCH1,MMP9,CDC25A,ITGA4	23
Organismal Injury and Abnormalities	cytosis	Cytosis	2.43e-05		-0.629	MME,IL6ST,IL1A,LIF,PLP1,ITM2B,PSEN2,NFKB1,CDK5R1,IDH1,SCARB1,PDE7B,CASP1,CXCL1,CDC25A,PLSCR1,ITGA4,CXCL8,ERBB3,CDH2,ADD3,NFE2,SH2B3,IL1B,SEMA3C,SNCA,MMP9,PPARGC1A	28
Cell-To-Cell Signaling and Interaction, Nervous System Development and Function	long-term potentiation	long-term potentiation of brain	2.45e-05		0.87	ITM2B,EGR1,CDH2,CDH1,RHOB,GBA,PLK2,CASP1,RTN4,IL1B,NOTCH1,SNCA,RTN4R,PINK1,PLAT	15
Cell Death and Survival	cell death	cell death of brain cells	2.45e-05		0.235	MAP1B,NFKB1,CDK5R1,TGM2,ROCK2,JUN,CASP9,GBA,CXCL1,RTN4R,CDC25A,PLAT,CXCL8,SLC2A1,TNFRSF1A,EGR1,SH3PXD2A,SEMA3A,TF,CDKN1A,TGFA,IL1B,SNCA,CDK2,PPARGC1A	25
Neurological Disease	neurodegeneration	Neurodegeneration	2.47e-05		-1.301	MME,IL6ST,PLP1,VEGFB,MPZ,NFKB1,SLC9A1,CDK5R1,TGFBR2,TGM2,LAMC1,GNPTAB,JUN,GBA,CASP1,PLAT,ATP1B1,NDRG1,ERBB3,UGT8,EI24,NR4A2,TGFA,IL1B,SNCA,EYA1,PPARGC1A	27
Cell Death and Survival	cell death	cell death of breast cancer cell lines	2.49e-05		-1.592	CTGF,SNAI2,PTPN13,MUC1,FRMD6,SLC9A1,JUN,CASP9,SCARB1,TFAP2A,PLK2,CASP1,CEACAM1,PPARG,TFAP2C,DDIT4,TNFRSF1A,RTKN,IGFBP5,IER3,MAD2L1,CDH1,BHLHE40,CDKN1A,NOTCH1,CDK2,FTH1,NRP1,PINK1	29
Cancer, Organismal Injury and Abnormalities	incidence	incidence of tumor	2.55e-05		-1.355	IL6ST,MZF1,S100A4,SSBP2,PSEN2,AURKB,NFKB1,GLIPR1,CDCA7,TGFBR2,ID1,IQGAP2,CASP1,AHR,CEACAM1,PPARG,H19,TGFBI,TNFRSF1A,CABLES1,EGR1,MAD2L1,CDH1,NFE2,CDKN1A,MMP9,PPARGC1A,PRKCB	28
Cell Death and Survival	cell death	cell death of cerebral cortex cells	2.58e-05		-0.303	CXCL8,SLC2A1,TNFRSF1A,MAP1B,NFKB1,CDK5R1,SH3PXD2A,TGM2,CASP9,JUN,GBA,TF,CDKN1A,TGFA,IL1B,CXCL1,RTN4R,SNCA,CDK2,PLAT,CDC25A,PPARGC1A	22
Cellular Development, Hematological System Development and Function	differentiation	differentiation of blood cells	2.59e-05	Increased	3.077	MZF1,PLP1,LIF,ZFP36L1,BCL6,TGFBR2,ITPKB,RARA,RAB7B,PLCB1,CXCL1,AHR,SOX4,CXCL8,EGR3,EBP,BHLHE40,SH2B3,LEF1,NOTCH1,SIRPA,NRP1,DCBLD2,IL6ST,ULK1,IL1A,SNAI2,CEBPD,TNFAIP3,PSEN2,CD74,NFKB1,CTLA4,EFNB2,ID1,SHC1,TRIB1,DUSP5,JUN,TIPARP,HLA-DMA,CSF2RA,TIMP1,ANXA1,PLSCR1,PPARG,MLLT11,N4BP2L2,TNFRSF1A,EGR1,AXL,SEMA3A,EBF1,NR4A2,NFE2,CDKN1A,IL1B,MMP9	58
Embryonic Development, Organismal Development	development	development of face	2.6e-05			GNPTAB,TIPARP,TFAP2A,ALDH1A3,RARA,DLX5,CSRNP1,LEF1,ITGA4	9
Cancer, Organismal Injury and Abnormalities, Renal and Urological Disease	renal cancer	renal cancer	2.63e-05			MUC1,XPO5,SLC35F1,AURKB,ITGB3,TGFBR2,TTYH2,RHOB,YIPF3,HLA-DPA1,SPINK1,CXCL8,H19,EGR3,MITF,GCNT2,GYPC,IGFBP5,HIBCH,NBPF10 (includes others),CDH1,PDLIM7,TCN1,NOTCH1,PIP4K2A,IFITM1,CDK2,MME,SLC1A4,FBXO7,DUSP6,CTDSPL,ACOT7,CTLA4,C12orf45,IDH1,TRIB1,HLA-DRB1,LYST,CSPG4,TIMP1,ADAM19,AHNAK2,PLSCR1,PPARG,S100A1,TIMP3,FCRLA,SVIL,G6PD,PLAUR,ERBB3,EPHA3,AXL,SRRM2,NFE2,CDKN1A,TGFA,GLMP,MMP9,PRKCB	61
Cell Death and Survival, Cellular Function and Maintenance	self-renewal	self-renewal of cells	2.65e-05	Increased	2.374	LIF,TBX3,WWTR1,MUC1,HES1,BCL6,SKP2,ITGB3,ID1,RARA,WLS,CDKN1A,LEF1,NOTCH1	14
Digestive System Development and Function	abnormal morphology	abnormal morphology of digestive system	2.67e-05			IL6ST,TFF3,LIF,PVRL3,HES1,NFKB1,SPRY4,SLC19A3,ITGA3,IQGAP2,CES1,ANGPTL4,JUN,ITPKB,RARA,IRS2,AHR,CEACAM1,SPINK1,SLC20A1,PPARG,TIMP3,CTSK,TNFRSF1A,TBX3,SLC12A2,DLX5,IGFBP5,ERBB3,ASAH1,SKP2,LTBP3,ERCC1,TRIM63,SPRY2,CDKN1A,TGFA,LEF1,CDK2,MMP9,RHBDF1,PPARGC1A	42
Cancer, Organismal Injury and Abnormalities	tumorigenesis	tumorigenesis of tissue	2.68e-05		-0.658	SSBP2,FRMD6,ARNT2,SLC38A6,SPRY4,LAMC1,BCAN,TNFRSF21,DDIT4,SLC2A1,ANGPTL2,IGFBP5,KRT81,TANC1,PDLIM7,ITPR3,PPP2R2B,ALCAM,GLB1L3,FTH1,APOD,GBP1,VEGFB,TUBB2B,SYNM,IQGAP2,TIPARP,ETFB,CDS2,MARCKSL1,SEMA3A,MAD2L1,CRIP2,EYA1,PI15,ZFP36L1,S100A4,SEMA6B,KLHL29,TMEM45A,CEACAM1,CXCL8,NOX4,MGST1,SESN3,H19,CBX6,SPATA31A6 (includes others),PC,PVRL3,CTLA4,TIMP3,FCRLA,RGS20,SNTB1,G6PD,PLAUR,FRMD4A,SERTAD1,SPACA3,…	447
Nervous System Development and Function	development	development of nerves	2.7e-05			SEMA3A,TFAP2A,CHD4,ADAM19,RTN4,IL1B,ERBB3,MPZ,HES1,VCL,NRP1	11
Cancer, Endocrine System Disorders, Organismal Injury and Abnormalities, Reproductive System Disease	gonadal tumor	gonadal tumor	2.7e-05		-1	TFF3,CTGF,MUC1,RNF103,ACP5,TGFBR2,BCAN,KLHL29,CXCL1,CLASP1,CXCL8,H19,COL4A1,C5orf28,SIPA1L2,TFPI2,CDH1,ERCC1,FMN2,TCN1,ALCAM,NOTCH1,CDK2,CARD16,HRK,RECK,GDF15,VEGFB,CTDSPL,TPM2,CLIC4,TGM2,CDKN3,EFNB2,SLC16A3,STOM,JUN,KAT2B,TIPARP,TIMP1,OCA2,ADRB2,TIMP3,N4BP2L2,TBX3,UPP1,PLAUR,ERBB3,EPHA3,AXL,SLC5A3,TNS3,SERPINA5,CDKN1A,CXXC5,SEMA3C,GLDC,MMP9,PRKCB	59
Cancer, Organismal Injury and Abnormalities	malignant connective or soft tissue neoplasm	malignant connective or soft tissue neoplasm	2.75e-05		-0.825	IL1A,LIF,MUC1,CTSG,S100A4,SSBP2,ACP5,HES1,AURKB,CTLA4,IDH1,ANGPTL4,JUN,TIMP1,SDC2,RARA,PLK2,CASP1,PPARG,EGR1,IGFBP5,ADGRE5,SKP2,RXRG,CDH1,CDKN1A,IL1B,TCN1,P2RX6,NOTCH1,MMP9,PRKCB,NRP1,PINK1	34
Cellular Development	differentiation	differentiation of eye cells	2.84e-05		0.095	TGFBR2,EBF1,LIF,NR4A2,HES6,HES1,NOTCH1,PRKCB	8
Cellular Movement, Hematological System Development and Function, Immune Cell Trafficking, Inflammatory Response	transmigration	transmigration of monocytes	2.84e-05		-0.478	PPARG,TIMP3,COL4A1,TNFRSF1A,ITGAV,SIRPA,MMP9,ITGA4	8
Skeletal and Muscular System Development and Function	size	size of bone	2.87e-05		1.227	CTGF,LIF,NFKB1,ITGB3,TGFBR2,ID1,EFNB2,GBA,VCL,AHR,ADRB2,PPARG,CTSK,DLX5,IGFBP5,SEMA3A,LTBP3,CD68,NFE2,FGFRL1,EYA1,NOTCH1,MMP9,SIRPA,PRKCB	25
Gene Expression	binding	binding of protein binding site	2.88e-05		1.206	IL6ST,IL1A,TFF3,CTGF,LIF,CEBPD,SSBP2,NFKB1,ITGB3,ID1,JUN,RHOB,TFAP2A,RARA,SUB1,AHR,PPARG,CXCL8,TNFRSF1A,EGR1,GBP2,IER3,EBF1,TGFA,IL1B,NOTCH1	26
Cardiovascular Disease	vaso-occlusion	vaso-occlusion	2.98e-05		1.656	IL1A,GDF15,TNFAIP3,VEGFB,NFKB1,SLC9A1,SERPIND1,ITGB3,TGFBR2,SHC1,CES1,JUN,SCARB1,PDE7B,TIMP1,ITGAV,PNLIPRP3,AHR,ADRB2,PLAT,PPARG,TIMP3,COL5A2,TNFRSF1A,EGR1,PLAUR,EPHA3,FRMD4A,GSTO1,FOSB,MATN2,FMN2,CDKN1A,RTN4,IL1B,GBE1,MMP9,PRKCB	38
Cellular Movement, Skeletal and Muscular System Development and Function	migration	migration of vascular smooth muscle cells	3.04e-05		1.634	CXCL8,IL1A,EGR1,S100A4,PLAUR,IGFBP5,CLIC4,TFPI2,TIMP1,RTN4,CRIP2,IL1B,ITGB5	13
Lipid Metabolism, Molecular Transport, Small Molecule Biochemistry	uptake	uptake of arachidonic acid	3.08e-05			SCARB1,FAT1,APOD	3
Cancer, Gastrointestinal Disease, Hepatic System Disease, Organismal Injury and Abnormalities, Tissue Morphology	quantity	quantity of hepatocellular carcinoma	3.12e-05		0.218	TGFBR2,JUN,CDKN1A,TGFA	4
Cancer, Organismal Injury and Abnormalities	epithelial cancer	epithelial cancer	3.12e-05		0.162	SSBP2,FRMD6,ARNT2,SLC38A6,SPRY4,LAMC1,BCAN,TNFRSF21,DDIT4,SLC2A1,ANGPTL2,IGFBP5,KRT81,TANC1,PDLIM7,ITPR3,PPP2R2B,ALCAM,GLB1L3,FTH1,APOD,GBP1,VEGFB,TUBB2B,SYNM,IQGAP2,TIPARP,ETFB,CDS2,MARCKSL1,SEMA3A,MAD2L1,CRIP2,EYA1,PI15,ZFP36L1,S100A4,SEMA6B,KLHL29,TMEM45A,CEACAM1,CXCL8,MGST1,NOX4,SESN3,H19,CBX6,SPATA31A6 (includes others),PC,PVRL3,CTLA4,TIMP3,FCRLA,RGS20,SNTB1,G6PD,PLAUR,FRMD4A,SERTAD1,SPACA3,…	437
Cell Cycle	S phase	entry into S phase of breast cancer cell lines	3.12e-05		-1	PPARG,CDH1,CDKN1A,IL1B,CDC25A	5
Cellular Development, Tissue Development, Visual System Development and Function	differentiation	differentiation of retinal cells	3.14e-05		-0.198	EBF1,LIF,NR4A2,HES6,HES1,NOTCH1,PRKCB	7
Cellular Movement, Hematological System Development and Function, Immune Cell Trafficking	cell movement	cell movement of granulocytes	3.14e-05		1.157	IL6ST,IL1A,PLP1,CTGF,GDF15,CTSG,TNFAIP3,CD74,ITGB3,TGFBR2,ROCK2,TGM2,CSF2RA,TIMP1,ANXA1,WLS,CASP1,CXCL1,CEACAM1,ITGA4,PLAT,PPARG,CXCL8,RAB27A,TNFRSF1A,PLAUR,RTN4,IL1B,SIRPA,MMP9,PRKCB	31
Cancer, Dermatological Diseases and Conditions, Organismal Injury and Abnormalities	papilloma	papilloma	3.19e-05	Decreased	-2.018	IL1A,TNFRSF1A,EGR1,ANGPTL2,IGFBP5,AURKB,GSTO1,SERPIND1,TGFBR2,DUSP5,JUN,S100A3,ANXA1,CDKN1A	14
Cardiovascular Disease	occlusion	occlusion of blood vessel	3.21e-05		1.543	IL1A,GDF15,TNFAIP3,VEGFB,NFKB1,SLC9A1,SERPIND1,ITGB3,TGFBR2,SHC1,CES1,JUN,SCARB1,PDE7B,TIMP1,ITGAV,PNLIPRP3,AHR,ADRB2,PLAT,PPARG,TIMP3,COL5A2,TNFRSF1A,EGR1,PLAUR,EPHA3,FRMD4A,GSTO1,FOSB,MATN2,FMN2,CDKN1A,RTN4,IL1B,GBE1,MMP9,PRKCB	38
Cell Death and Survival	cell death	cell death of central nervous system cells	3.35e-05		0.071	IL6ST,MAP1B,NFKB1,CDK5R1,TGM2,ROCK2,JUN,CASP9,GBA,CXCL1,RTN4R,CDC25A,PLAT,CXCL8,SLC2A1,TNFRSF1A,EGR1,SH3PXD2A,SEMA3A,TF,CDKN1A,TGFA,IL1B,SNCA,CDK2,PPARGC1A	26
Cancer, Organismal Injury and Abnormalities	metastatic solid tumor	metastatic solid tumor	3.35e-05		-1	TNIK,MME,CTGF,TRIM9,DUSP6,MUC1,GDF15,CEBPD,S100A4,ACP5,SLC38A6,CTLA4,SLC16A3,PPAP2B,WLS,CASP1,PLAT,CXCL8,TIMP3,COL4A1,NDRG1,RHOC,MITF,OLFML3,ANGPTL2,PLAUR,IGFBP5,AXL,SLC5A3,MLPH,CDH2,ITPR3,MAP4K5,MMP9	34
Cell Morphology, Cellular Assembly and Organization, Cellular Development, Cellular Function and Maintenance, Nervous System Development and Function, Tissue Development	morphogenesis	morphogenesis of neurites	3.35e-05		0.71	TNIK,GAS7,MT2A,DBN1,ULK1,NLGN1,TRIM9,MAP1B,CSRP1,PSEN2,NFKB1,CDK5R1,LAMC1,ROCK2,ID1,SHC1,ITGA3,RHOB,SDC2,BRSK1,LAMB1,PLAT,TNFRSF21,MINOS1-NBL1/NBL1,EGR3,UGT8,SEMA3A,CDH2,MATN2,CDKN1A,RTN4,IL1B,NOTCH1,NRP1	34
Cell-To-Cell Signaling and Interaction, Hair and Skin Development and Function	adhesion	adhesion of epithelial cell lines	3.43e-05	Increased	2.63	TIMP3,ITGA3,TIMP1,MUC1,ITGAV,PLAUR,ITGB3,ITGA4	8
Cellular Development, Cellular Growth and Proliferation, Embryonic Development, Organ Development, Organismal Development, Reproductive System Development and Function, Tissue Development	proliferation	proliferation of mammary cells	3.43e-05		1.463	TGM2,ID1,WLS,TGFA,ERBB3,IGFBP5,MMP9,CDC25A	8
Cell Death and Survival	cell death	cell death of connective tissue cells	3.47e-05		0.921	IL1A,SNAI2,MUC1,TNFAIP3,PSEN2,NFKB1,CLIC4,BCL6,SLC9A1,ITGB3,TGM2,EFNB2,ID1,CASP9,JUN,RHOB,TIMP1,RARA,ITGAV,CASP1,AHR,PPARG,TIMP3,CXCL8,DDIT4,RHOC,TNFRSF1A,EGR1,GNG2,RPS6KA5,IER3,ASAH1,SLC25A24,SKP2,EI24,CDH1,SERPINH1,USE1,CDKN1A,RTN4,IL1B,LEF1,NOTCH1,MMP9,FTH1	45
Cellular Development, Cellular Growth and Proliferation	proliferation	proliferation of lung cancer cell lines	3.49e-05		0.927	PPARG,MUC1,PLAUR,ERBB3,PSEN2,PCBP4,AXL,SKP2,MIA,ID1,DUSP5,JUN,ERCC1,RHOB,RARA,ANXA1,CDKN1A,IL1B,SEMA3B,GLDC,NOTCH1,CDK2,PRKCB,NRP1	24
Cell Cycle	G1 phase	arrest in G1 phase of tumor cell lines	3.53e-05			IL1A,CDKN1C,GDF15,PSEN2,AXL,SYNM,CCNA2,JUN,BHLHE40,PRKCDBP,CDKN1A,ITGAV,NOTCH1,CDK2,AHR,PLSCR1,CDC25A	17
Organ Morphology, Tissue Development	involution	involution	3.58e-05			TGFBR2,TIMP3,LIF,SNAI2,ITPKB,CEBPD,PLAUR,IGFBP5,AHR	9
Cellular Development, Cellular Growth and Proliferation, Hematological System Development and Function	proliferation	proliferation of immune cells	3.58e-05		1.356	PLP1,CTGF,ZFP36L1,NCSTN,HES1,BCL6,ITGB3,TGFBR2,RARA,IRS2,CEACAM1,MVP,HLA-DPA1,AHR,CDC25A,TNFRSF21,CXCL8,EGR3,BTG1,MLANA,ERCC1,BHLHE40,SH2B3,LEF1,NOTCH1,CDK2,IL6ST,IL1A,TNFAIP3,CD74,NFKB1,CTLA4,CCNA2,SHC1,EFNB2,HLA-DRB1,JUN,FOXD2,HLA-DMA,CSF2RA,ANXA1,HLA-DMB,ADRB2,PPARG,TNFRSF1A,EGR1,RPS6KA5,AXL,TNFRSF14,RASGRP3,EBF1,CDKN1A,IL1B,MMP9,PRKCB	55
Tissue Development	adhesion	adhesion of extracellular matrix	3.71e-05			CTGF,BCL6,ITGB3,MIA,CDH1,ITGA3,COL13A1,ITGAV,ZYX,VCL,ITGB5,SIRPA,ITGA4	13
Cardiovascular System Development and Function, Cell-To-Cell Signaling and Interaction	binding	binding of endothelial cells	3.71e-05		1.808	CXCL8,TIMP3,IL1A,PLAUR,AXL,CTLA4,ITGB3,CDH2,ITGA3,JUN,IL1B,ITGA4,NRP1	13
Nervous System Development and Function, Tissue Morphology	quantity	quantity of nervous tissue	3.77e-05	Increased	2.23	IL6ST,MT2A,IL1A,LIF,NLGN1,GDF15,MAP1B,MPZ,HES1,CDK5R1,CASP9,HHAT,RHOB,TFAP2A,RTN4R,ADRB2,PPARG,S100A1,EGR3,SLC12A2,DLX1,PLAUR,ERBB3,SEMA3A,NR4A2,SPRY2,HOXC8,CDKN1A,TGFA,LEF1,EYA1,NOTCH1,SNCA,FTH1	34
Cell Death and Survival, Gastrointestinal Disease, Hepatic System Disease	necrosis	necrosis of liver	3.87e-05		-1.093	IL6ST,MME,SLC20A1,TIMP3,LIF,TNFRSF1A,IER3,NFKB1,ITGB3,SHC1,SLC19A3,IQGAP2,CASP9,JUN,ERCC1,TIMP1,SERPINH1,CDKN1A,ITGAV,MMP9,AHR,PPARGC1A	22
Cancer, Organismal Injury and Abnormalities, Renal and Urological Disease	urinary tract tumor	urinary tract tumor	3.92e-05			MUC1,ZFP36L1,XPO5,SLC35F1,AURKB,BCL6,ITGB3,TGFBR2,TTYH2,CASP9,RHOB,IRS2,YIPF3,HLA-DPA1,SPINK1,CXCL8,H19,MITF,EGR3,GCNT2,GYPC,IGFBP5,TFPI2,FOSB,NBPF10 (includes others),HIBCH,CDH1,PDLIM7,mir-302,FMN2,TCN1,FGFRL1,CDK19,PIP4K2A,NOTCH1,IFITM1,CDK2,MME,SLC1A4,FBXO7,DUSP6,CTDSPL,PSEN2,C3orf70,ACOT7,CTLA4,NIPAL3,C12orf45,IDH1,TRIB1,HLA-DRB1,LYST,JUN,TIMP1,CSPG4,ADAM19,PRDM7,VCL,AHNAK2,PLAT,PLSCR1,S100A1…	83
Gene Expression	transactivation	transactivation	3.97e-05	Increased	2.604	IL1A,CTGF,CHD4,WWTR1,CEBPD,S100A4,HES1,HBP1,NFKB1,BCL6,ID1,KAT2B,JUN,RHOB,TFAP2A,HERC5,RARA,SUB1,PLCB1,AHR,S100A1,PPARG,CXCL8,TFAP2C,NAB1,RHOC,EGR3,MITF,EGR1,IGFBP5,FOSB,RXRG,MARCKSL1,CDH1,NR4A2,NFE2,TGFA,IL1B,LEF1,NOTCH1,SIRPA,CDK2,MMP9,PPARGC1A	44
Cancer, Organismal Injury and Abnormalities	breast or colorectal cancer	breast or colorectal cancer	4.01e-05		0.078	DBN1,HACD1,MUC1,RNF103,PMP2,FRMD6,ARNT2,SLC38A6,SLC9A1,LAMC1,SMYD3,RAB38,PRKCDBP,CXCL1,ITGA4,DDIT4,SLC2A1,BLVRA,ANGPTL2,IGFBP5,TFPI2,MAMDC2,SKP2,TANC1,CDH1,FSCN1,ITPR3,ZYX,ALCAM,FTH1,GBP1,GDF15,CEBPD,VEGFB,CTDSPL,CDKN3,GINS2,DUSP5,IQGAP2,IRF2BPL,FHDC1,SLC16A10,N4BP2L2,RHOC,RNF150,OLFML3,EPHA3,CDS2,MARCKSL1,SEMA3A,MAD2L1,TNS3,NR4A2,SERPINH1,LAMB3,CDKN1A,STX7,EYA1,PI15,PPARGC1A,MT2A,LIF,SIDT2,BNC2,…	266
Cardiovascular System Development and Function, Embryonic Development, Organ Development, Organismal Development, Tissue Development	cardiogenesis	cardiogenesis	4.04e-05		1.213	LIF,DUSP6,ZFP36L1,GDF15,NCSTN,VEGFB,PSEN2,HES1,PTPN12,ZMIZ1,TGFBR2,ID1,SHC1,CCNA2,JUN,RARA,ADAM19,PLCB1,VCL,ADRB2,ITGA4,PPARG,SOX4,TBX3,ERBB3,EPHA3,MARCKSL1,TRIM63,IL1B,COL11A1,FGFRL1,SEMA3C,NOTCH1,CDK2,MMP9,NRP1,PPARGC1A	37
Cell-To-Cell Signaling and Interaction, Cellular Assembly and Organization, Tissue Development	adhesion	adhesion of cell-associated matrix	4.14e-05			MIA,ITGA3,CTGF,COL13A1,ITGAV,ZYX,VCL,BCL6,SIRPA,ITGB5,ITGB3,ITGA4	12
Connective Tissue Development and Function, Skeletal and Muscular System Development and Function	remodeling	remodeling of bone	4.16e-05		0.383	CXCL8,NOX4,IL1A,CTSK,LIF,TNFRSF1A,MITF,EGR1,IGFBP5,ACP5,HES1,ITGB3,LTBP3,TF,CD68,ITGAV,IL1B,NOTCH1,ADRB2	19
Embryonic Development, Tissue Morphology	abnormal morphology	abnormal morphology of neural tube	4.18e-05			SOX4,CDH2,PPAP2B,NCSTN,PSEN2,HES1,VCL,PTPN12,NOTCH1	9
Cell-To-Cell Signaling and Interaction	adhesion	adhesion of blood cells	4.22e-05		1.993	IL6ST,IL1A,LIF,GDF15,CTSG,CD74,ITGB3,TGFBR2,TGM2,RHOB,SCARB1,ANXA1,MYADM,PLCB1,CXCL1,ADRB2,ITGA4,PPARG,CXCL8,MITF,TNFRSF1A,PLAUR,MLANA,ADGRE5,AXL,CDH1,ATRN,IL1B,ALCAM,SIRPA,NRP1	31
Inflammatory Response	inflammation	inflammation of large intestine	4.23e-05		-1.672	IL6ST,MME,PPARG,CXCL8,TFF3,TNFRSF1A,MUC1,TNFAIP3,NFKB1,AXL,CTLA4,TNFRSF14,ITGB3,TGFBR2,CDH1,TF,ANXA1,CASP1,TGFA,IL1B,MMP9,AHR,CEACAM1	23
Cellular Development, Cellular Growth and Proliferation, Hematological System Development and Function	proliferation	proliferation of T lymphocytes	4.36e-05		1.527	IL6ST,IL1A,PLP1,CTGF,TNFAIP3,NCSTN,HES1,CD74,NFKB1,CTLA4,ITGB3,TGFBR2,EFNB2,SHC1,HLA-DRB1,FOXD2,JUN,HLA-DMA,CSF2RA,ANXA1,HLA-DMB,IRS2,AHR,CEACAM1,HLA-DPA1,MVP,ADRB2,CDC25A,PPARG,TNFRSF21,TNFRSF1A,EGR3,EGR1,MLANA,RPS6KA5,AXL,TNFRSF14,RASGRP3,BHLHE40,CDKN1A,IL1B,NOTCH1,CDK2,MMP9	44
Cancer, Organismal Injury and Abnormalities, Tumor Morphology	invasion	invasion of carcinoma	4.38e-05		-0.522	TGFBR2,ID1,CDH1,CDKN1C,SNAI2,RECK,TGFA,PLAUR,ADGRE5,NOTCH1,MMP9	11
Cell Death and Survival	apoptosis	apoptosis of fibroblast cell lines	4.45e-05		1.014	MUC1,TNFAIP3,PSEN2,BCL6,CLIC4,NFKB1,SLC9A1,TGM2,ID1,JUN,CASP9,RHOB,AHR,DDIT4,RHOC,TNFRSF1A,EGR1,GNG2,RPS6KA5,IER3,SLC25A24,ASAH1,SKP2,USE1,CDKN1A,RTN4,LEF1,FTH1	28
Cardiovascular Disease, Organismal Injury and Abnormalities	dysfunction	dysfunction of left ventricle	4.52e-05		0.555	TGFBR2,ANGPTL4,TIMP1,NFKB1,MMP9,PPARGC1A	6
Cardiovascular Disease, Organismal Injury and Abnormalities, Skeletal and Muscular Disorders	fibrosis	fibrosis of cardiac muscle	4.52e-05		-1.982	TIMP1,DAG1,NFKB1,AHR,MMP9,PRKCB	6
Connective Tissue Disorders, Immunological Disease, Inflammatory Disease, Skeletal and Muscular Disorders	rheumatoid arthritis	rheumatoid arthritis	4.55e-05			CTSG,BCL6,ADGRG6,CXCL1,FAM101B,HLA-DPA1,TNFRSF21,CXCL8,HNMT,TNFAIP6,IGFBP5,ADGRE5,FOSB,CDH1,SERINC3,CD68,PPP2R2B,FMN2,ITPR3,SNCA,FTH1,TRAK2,MME,IL6ST,SNAI2,RECK,TNFAIP3,CD74,NFKB1,TPM2,CTLA4,GINS2,HLA-DRB1,SDC2,TIMP1,HLA-DMA,ANXA1,HLA-DRA,HLA-DMB,OCA2,ADRB2,PPARG,TNFRSF1A,PLAUR,GBP2,NR4A2,SPOCK1,TGFA,IL1B,MMP9	50
Cellular Movement, Nervous System Development and Function	migration	migration of neurons	4.71e-05		0.971	MAP2,DDIT4,SLC12A2,SEMA6A,MAP1B,DLX1,PLAUR,ERBB3,AXL,CDK5R1,TUBB2B,LAMC1,EFNB2,SEMA3A,ITGA3,EBF1,CDH2,NR4A2,MATN2,FSCN1,RTN4,PLAT,NRP1	23
Cancer, Cellular Movement, Organismal Injury and Abnormalities, Tumor Morphology	invasion	invasion of melanoma cells	4.73e-05		-0.555	CDH1,SNAI2,ALCAM,CEACAM1,MMP9	5
Tissue Morphology	quantity	quantity of epithelial tissue	4.78e-05		-0.489	MME,SPRED1,IL1A,LIF,MITF,HES1,MPZ,PTPN12,SKP2,EFNB2,IQGAP2,GBA,RAB38,SPRY2,CDKN1A,TGFA,IL1B,ALCAM	18
Cellular Development, Cellular Growth and Proliferation, Nervous System Development and Function	proliferation	proliferation of neuroglia	4.81e-05		-0.114	SOX4,PLP1,CHD4,BTG1,HES1,B4GALT6,CDH2,TF,LAMA4,IL1B,CXCL1,CPEB1,NOTCH1,MMP9,CDK2	15
Cell-To-Cell Signaling and Interaction	cell-cell adhesion	cell-cell adhesion	4.86e-05		0.918	TIMP3,CXCL8,NLGN1,FAT1,NLGN2,PVRL3,ADGRE5,CDK5R1,SH3PXD2A,SHC1,CDH2,CDH1,SRPX2,TIMP1,PPAP2B,ZYX,ALCAM,LEF1,CEACAM1,ITGA4	20
Neurological Disease, Psychological Disorders	dementia	Dementia	4.86e-05			MME,IL1A,CTGF,ITM2B,NCSTN,PSEN2,ARNT2,CD74,SLC2A3,CDK5R1,TGFBR2,ROCK2,TGM2,CASP9,JUN,GBA,SCARB1,TIMP1,CASP1,RTN4R,ADRB2,PLAT,PPARG,TIMP3,CXCL8,MINOS1-NBL1/NBL1,SLC2A1,GCNT2,GSTO1,TMEM2,EBP,FAM3C,CD68,TF,IL1B,NOTCH1,SNCA,CDK2,MMP9,PRKCB,APOD	41
Cell-To-Cell Signaling and Interaction	clustering	clustering of cells	4.91e-05		1.109	SHC1,CDH1,TNFRSF1A,CDKN1A,ATRN,MLANA,NRP1	7
Cellular Assembly and Organization, Cellular Function and Maintenance	organization	organization of actin cytoskeleton	4.93e-05		1.254	AKAP12,TNIK,DBN1,IL1A,FAT1,CSRP1,BCL6,CDK5R1,ROCK2,TGM2,SHC1,RHOB,PRKCDBP,CXCL1,FAM101B,PAM,RHOC,PHACTR1,RHOJ,EPHA3,AXL,CDH1,PDLIM7,TF,FSCN1,SIRPA	26
Cancer, Endocrine System Disorders, Gastrointestinal Disease, Organismal Injury and Abnormalities	pancreatic tumor	pancreatic tumor	4.96e-05		0.128	FSTL5,CTGF,FAT1,HACD1,TRIM9,MUC1,RNF103,CDK5R1,ITGB3,TGFBR2,ITGA3,RARA,MYADM,LAMB1,KLF11,AHR,SPINK1,CXCL8,PAM,NLGN2,C1orf74,SLAIN1,SASH1,RFTN2,CDH2,CDH1,ERCC1,TRIM63,CUEDC1,LEF1,CTDSP2,NOTCH1,IFITM1,NRP1,PCMTD2,S100A6,MAP2,NLGN1,GDF15,CD74,TPM2,SLC16A4,SLC2A3,SYNM,ID1,SLC19A3,POLR2A,TIMP1,ANXA1,FXYD3,HLA-DRA,CASP1,FLRT3,VCL,AHNAK2,PLAT,CTSK,KLHL24,MOXD1,SVIL,RNF150,PLAUR,ERBB3,NBEA,NTM,AXL,SRRM2,…	79
Cellular Development, Cellular Growth and Proliferation, Hematological System Development and Function, Hematopoiesis	proliferation	proliferation of hematopoietic cells	4.97e-05		1.792	MZF1,CXCL8,TIMP3,IL1A,CDKN1C,LIF,SNAI2,TNFRSF1A,EGR3,EGR1,GDF15,BTG1,TNFAIP3,RASGRP3,EBF1,RARA,NFE2,SH2B3,CDKN1A,IL1B,LEF1,NOTCH1,CDK2	23
Gene Expression	binding	binding of DNA	5.01e-05		1.43	IL6ST,TFF3,IL1A,LIF,SNAI2,CTGF,CEBPD,TNFAIP3,SSBP2,PSEN2,NFKB1,CTLA4,ITGB3,ID1,KAT2B,JUN,RHOB,TFAP2A,CSF2RA,RARA,SUB1,AHR,ADRB2,PPARG,CXCL8,UCN2,TNFRSF1A,EGR1,GBP2,RPS6KA5,IER3,FOSB,EBF1,TF,CDKN1A,TGFA,IL1B,NOTCH1,CDK2,PPARGC1A	40
Nervous System Development and Function	morphology	morphology of nerves	5.21e-05			PLP1,LIF,DLX5,CLIP3,DLX1,ERBB3,SLC5A3,SEMA3A,TFAP2A,LAMA4,RARA,ADGRG6,VCL,EYA1,NRP1	15
Cancer, Gastrointestinal Disease, Organismal Injury and Abnormalities	upper gastrointestinal tract tumor	upper gastrointestinal tract tumor	5.24e-05		0.762	CTGF,MUC1,RNF103,COL8A1,SSBP2,PCDH7,ADARB1,SLC9A1,MIA,LAMC1,ITGA3,RAB38,PLCB1,CXCL1,AHR,ITGA4,PAM,IGFBP5,TFPI2,CDH2,CDH1,ITPR3,NOTCH1,FTH1,ULK1,MAP2,SNAI2,PTPN13,TGM2,JUN,CSF2RA,NPAS1,FLRT3,AHNAK2,PNLIPRP3,P4HA2,PLAT,SLC16A10,ETFB,TGFBI,EPHA3,AXL,RDH8,SRRM2,SLC25A24,SEMA3A,TNS3,NR4A2,SPOCK1,SERPINH1,CDKN1A,FSTL5,PLP1,FAT1,BNC2,XPO5,SHC4,TGFBR2,ROCK2,BRSK1,XAGE1B/XAGE1E,DAG1,CXCL8,COL4A1,TNFAIP6,E…	109
Cellular Function and Maintenance	homeostasis	cellular homeostasis	5.35e-05		1.955	MT2A,LIF,PLP1,SIDT2,MUC1,ZFP36L1,CTSG,NCSTN,HEBP1,BCL6,SLC9A1,CDK5R1,ITGB3,TGFBR2,ROCK2,ITGA3,CASP9,SMYD3,ITPKB,MYADM,ITGAV,CXCL1,IRS2,CEACAM1,AHR,ITGA4,SOX4,CXCL8,COL4A1,SESN3,NAB1,NDRG1,SLC2A1,DDIT4,EGR3,IGFBP5,SKP2,EI24,BHLHE40,ITPR3,ERO1B,RTN4,LEF1,SSFA2,TBXAS1,SNCA,NOTCH1,PIP4K2A,CDK2,IL6ST,IL1A,ULK1,SH3BP4,SNAI2,FBXO7,CHD4,C1QTNF1,TNFAIP3,VEGFB,CD74,NFKB1,CLIC4,CTLA4,TGM2,EFNB2,SHC1,ID1,JUN…	94
Metabolic Disease, Neurological Disease, Psychological Disorders	central nervous system amyloidosis	central nervous system amyloidosis	5.36e-05			MME,IL1A,CTGF,ITM2B,NCSTN,PSEN2,ARNT2,CD74,SLC2A3,CDK5R1,TGFBR2,ROCK2,TGM2,CASP9,JUN,SCARB1,TIMP1,CASP1,RTN4R,ADRB2,PLAT,PPARG,TIMP3,CXCL8,MINOS1-NBL1/NBL1,SLC2A1,GCNT2,GSTO1,TMEM2,EBP,FAM3C,CD68,TF,IL1B,NOTCH1,SNCA,CDK2,MMP9,PRKCB,APOD	40
Cell Morphology, Cellular Assembly and Organization, Cellular Function and Maintenance	formation	formation of filopodia	5.42e-05		1.246	AKAP12,CXCL8,CTGF,TNFRSF1A,NLGN1,PVRL3,MAP1B,GDF15,CSRP1,CTLA4,ITGA3,CDH1,SDC2,FSCN1,IL1B,DAG1,SIRPA	17
Connective Tissue Disorders, Immunological Disease, Inflammatory Disease, Skeletal and Muscular Disorders	juvenile rheumatoid arthritis	juvenile rheumatoid arthritis	5.44e-05			PPARG,TRAK2,MME,HNMT,TNFAIP3,PLAUR,CD74,BCL6,FOSB,CDH1,HLA-DRB1,NR4A2,HLA-DRA,IL1B	14
Cell Morphology, Cellular Assembly and Organization	elongation	elongation of cellular protrusions	5.5e-05		1.628	MT2A,PPARG,ITGA3,MAGED1,CDH1,ULK1,LIF,MAP2,MAP1B,ALCAM,SLC9A1	11
Metabolic Disease	glucose metabolism disorder	glucose metabolism disorder	5.51e-05		-0.694	MT2A,S100A4,SEMA6B,HES1,ADARB1,ITGB3,TGFBR2,RHOB,SCARB1,PDE7B,ITGAV,IRS2,KLF11,HLA-DPA1,ITGB5,CEACAM1,ITGA4,SPINK1,CXCL8,NOX4,COL4A1,SKP2,HCG4,SH2B3,BHLHE40,ITPR3,PPP2R2B,LEF1,SNCA,APOD,MME,SPRED1,S100A6,IL1A,GDF15,CEBPD,VEGFB,CD74,NFKB1,CTLA4,SERPIND1,TGM2,ID1,TRIB1,JUN,HLA-DMA,TIMP1,CSPG4,ANXA1,PPAP2B,HLA-DMB,HLA-DRA,CASP1,ACSL4,PNLIPRP3,ADRB2,PLSCR1,PPARG,TIMP3,CTSK,COL5A2,TGFBI,TNFRSF1A,G6PD,…	78
Cancer, Organismal Injury and Abnormalities	head and neck carcinoma	head and neck carcinoma	5.51e-05			DCBLD2,TFF3,IL1A,CTGF,PCDH7,IDH1,TGFBR2,TGM2,EFNB2,TIMP1,SDC2,CSPG4,RAB38,SRGN,FLRT3,CXCL1,PPARG,CXCL8,TIMP3,SLC2A1,TBX3,IGFBP5,RHOJ,EPHA3,AXL,SRRM2,CDH1,EBF1,MATN2,LAMA4,CDKN1A,TCN1,COL11A1,NOTCH1,MMP9	35
Endocrine System Disorders, Gastrointestinal Disease, Metabolic Disease	diabetes mellitus	diabetes mellitus	5.52e-05		-0.504	MT2A,S100A4,SEMA6B,HES1,ITGB3,TGFBR2,RHOB,PDE7B,SCARB1,ITGAV,IRS2,HLA-DPA1,ITGB5,KLF11,ITGA4,SPINK1,CXCL8,NOX4,COL4A1,HCG4,SH2B3,ITPR3,PPP2R2B,LEF1,SNCA,APOD,MME,SPRED1,S100A6,IL1A,GDF15,CEBPD,VEGFB,CD74,NFKB1,CTLA4,SERPIND1,TGM2,ID1,JUN,HLA-DMA,TIMP1,ANXA1,PPAP2B,HLA-DMB,HLA-DRA,CASP1,PNLIPRP3,ADRB2,PLSCR1,PPARG,CTSK,TGFBI,TNFRSF1A,GBP2,ERBB3,CLEC2D,ANAPC13,NR4A2,TF,SPOCK1,HOXC8,CDKN1A,IL1B,MMP9…	66
Cellular Development, Nervous System Development and Function, Tissue Development	differentiation	differentiation of neurons	5.53e-05	Increased	2.014	GAS7,ULK1,LIF,NLGN1,MAP1B,S100A4,HES1,BCL6,CDK5R1,LAMC1,SHC1,TFAP2A,RARA,BRSK1,ACSL4,MINOS1-NBL1/NBL1,DDIT4,NLGN2,DLX1,ERBB3,ASAH1,TTC3,HOXD1,SEMA3A,EBF1,NR4A2,HOXC8,TGFA,RTN4,IL1B,EYA1,SNCA,NOTCH1	33
Cellular Function and Maintenance	homeostasis	homeostasis of leukocytes	5.55e-05	Increased	3.758	IL6ST,IL1A,LIF,SNAI2,PLP1,CHD4,ZFP36L1,TNFAIP3,NCSTN,CD74,BCL6,CTLA4,TGFBR2,EFNB2,ID1,SHC1,ITPKB,HLA-DMA,ANXA1,CASP1,CXCL1,AHR,ITGA4,SOX4,MLLT11,NAB1,TNFRSF1A,EGR3,EGR1,EPHA3,AXL,SKP2,RASGRP3,EBF1,NR4A2,BHLHE40,CDKN1A,IL1B,LEF1,NOTCH1,CDK2	41
Cardiovascular System Development and Function, Tissue Morphology	abnormal morphology	abnormal morphology of artery	5.62e-05			SOX4,TIMP3,PAM,DLX5,ZFP36L1,PLOD1,ZMIZ1,SHC1,JUN,TFAP2A,SCARB1,RARA,EYA1,NOTCH1,AHR,NRP1	16
Cardiovascular Disease, Developmental Disorder, Organismal Injury and Abnormalities	hypertrophy	hypertrophy of heart cells	5.62e-05		1.033	NOX4,S100A6,CTGF,LIF,GDF15,TNFAIP3,IER3,SLC9A1,SHC1,DUSP5,JUN,TIMP1,IL1B,PLCB1,MMP9,PRKCB	16
Nervous System Development and Function	abnormal morphology	abnormal morphology of cranial nerve	5.65e-05			SEMA3A,PLP1,TFAP2A,RARA,ADGRG6,DLX5,DLX1,ERBB3,VCL,EYA1,SLC5A3,NRP1	12
Cell Death and Survival, Gastrointestinal Disease, Hepatic System Disease	cell death	cell death of liver cells	5.71e-05		-1.257	IL6ST,SLC20A1,TIMP3,TNFRSF1A,IER3,NFKB1,ITGB3,SHC1,IQGAP2,CASP9,JUN,ERCC1,TIMP1,SERPINH1,CDKN1A,ITGAV,MMP9,AHR,PPARGC1A	19
Cancer, Endocrine System Disorders, Gastrointestinal Disease, Organismal Injury and Abnormalities	pancreatic cancer	pancreatic cancer	5.74e-05			FSTL5,CTGF,FAT1,HACD1,TRIM9,MUC1,RNF103,CDK5R1,TGFBR2,ITGA3,RARA,MYADM,LAMB1,KLF11,AHR,SPINK1,CXCL8,PAM,NLGN2,C1orf74,SLAIN1,SASH1,RFTN2,CDH2,CDH1,ERCC1,TRIM63,CUEDC1,LEF1,CTDSP2,IFITM1,PCMTD2,S100A6,MAP2,NLGN1,GDF15,CD74,TPM2,SLC16A4,SLC2A3,SYNM,ID1,SLC19A3,POLR2A,TIMP1,ANXA1,FXYD3,HLA-DRA,CASP1,FLRT3,VCL,AHNAK2,PLAT,CTSK,KLHL24,MOXD1,SVIL,RNF150,PLAUR,ERBB3,NBEA,NTM,AXL,SRRM2,SLC5A3,CDH19,LAMA4…	76
Cell Cycle	S phase	entry into S phase of tumor cell lines	5.86e-05		-1.293	PPARG,CDH1,BHLHE40,CDKN1A,IL1B,CDK2,CDC25A,SKP2	8
Cell Death and Survival	anoikis	anoikis	5.96e-05		0.29	NOX4,COL4A1,NDRG1,PLAUR,TGM2,CDH1,NR4A2,CASP9,RHOB,TIMP1,ITGAV,TGFA,ITGB5	13
Cellular Development, Cellular Growth and Proliferation, Hematological System Development and Function, Hematopoiesis	proliferation	proliferation of hematopoietic progenitor cells	6.02e-05	Increased	2.016	MZF1,CXCL8,TIMP3,IL1A,LIF,SNAI2,TNFRSF1A,EGR3,EGR1,GDF15,BTG1,TNFAIP3,RASGRP3,EBF1,RARA,NFE2,SH2B3,CDKN1A,IL1B,LEF1,NOTCH1,CDK2	22
Cell Cycle	interphase	entry into interphase	6.05e-05		-1.135	PPARG,CDKN1C,H19,EGR1,CTLA4,SKP2,MAD2L1,CDH1,POLR2A,JUN,BHLHE40,PLK2,CDKN1A,IL1B,CDK2,CDC25A	16
Cellular Movement	homing	homing of tumor cell lines	6.05e-05		1.922	AKAP12,PPARG,CXCL8,LIF,SNAI2,CTSG,PLAUR,ERBB3,AXL,ITGB3,SHC1,SEMA3A,JUN,ITGAV,PRKCB,NRP1	16
Cell Morphology, Tissue Morphology	abnormal morphology	abnormal morphology of basement membrane	6.07e-05			LAMC1,ITGA3,COL13A1,TGFA,COL8A1,FLRT3,MMP9	7
Cardiovascular Disease	atherosclerosis	atherosclerosis	6.53e-05		1.897	IL1A,GDF15,TNFAIP3,NFKB1,SLC9A1,SERPIND1,ITGB3,TGFBR2,SHC1,CES1,JUN,SCARB1,PDE7B,TIMP1,ITGAV,PNLIPRP3,AHR,ADRB2,PLAT,PPARG,TIMP3,COL5A2,TNFRSF1A,EGR1,PLAUR,FRMD4A,GSTO1,FOSB,MATN2,FMN2,CDKN1A,RTN4,IL1B,GBE1,MMP9,PRKCB	36
Cancer, Organismal Injury and Abnormalities	growth	growth of carcinoma	6.6e-05		0.907	MME,TFF3,CTGF,LIF,PTPN13,MUC1,PLAUR,IGFBP5,SKP2,ID1,CDH1,RHOB,SDC2,TGFA,NOTCH1	15
Cellular Growth and Proliferation	colony formation	colony formation of tumor cell lines	6.79e-05		0.722	IL6ST,S100A1,IL1A,SNAI2,NDRG1,MITF,EGR1,CABLES1,MUC1,VEGFB,FRMD6,ERBB3,HES1,SERTAD1,BCL6,SPRY4,MAD2L1,CASP9,JUN,ANXA1,SPRY2,CDKN1A,SEMA3B,NOTCH1	24
Cell Cycle	S phase	S phase of bone cancer cell lines	6.92e-05		-1.982	CCNA2,ERCC1,BHLHE40,CDK2,CDC25A	5
Organismal Injury and Abnormalities	angiogenesis	angiogenesis of lesion	7e-05		-1.683	COL4A1,NDRG1,TNFRSF1A,SEMA6A,ANGPTL2,ITGB3,TGFBR2,ANGPTL4,TIMP1,WLS,IL1B,ITGB5,MMP9,NRP1	14
Cancer, Endocrine System Disorders, Organismal Injury and Abnormalities, Reproductive System Disease	neoplasia	Ovarian Cancer and Tumors	7.25e-05			TFF3,CTGF,MUC1,RNF103,ACP5,TGFBR2,KLHL29,CXCL1,CLASP1,CXCL8,H19,COL4A1,C5orf28,SIPA1L2,TFPI2,CDH1,ERCC1,TCN1,ALCAM,NOTCH1,CDK2,CARD16,RECK,GDF15,VEGFB,CTDSPL,TPM2,CLIC4,TGM2,CDKN3,EFNB2,SLC16A3,JUN,KAT2B,TIPARP,TIMP1,OCA2,ADRB2,TIMP3,N4BP2L2,TBX3,PLAUR,ERBB3,EPHA3,AXL,SLC5A3,TNS3,SERPINA5,CDKN1A,CXXC5,SEMA3C,GLDC,MMP9,PRKCB	54
Neurological Disease, Psychological Disorders	tauopathy	tauopathy	7.41e-05			MME,IL1A,CTGF,SLC1A4,NCSTN,PSEN2,ARNT2,CD74,SLC2A3,CDK5R1,TGFBR2,ROCK2,TGM2,CASP9,JUN,SCARB1,TIMP1,CASP1,RTN4R,ADRB2,PLAT,PPARG,TIMP3,CXCL8,MINOS1-NBL1/NBL1,SLC2A1,GCNT2,GSTO1,TMEM2,EBP,FAM3C,NR4A2,CD68,TF,IL1B,NOTCH1,SNCA,CDK2,MMP9,PRKCB,APOD	41
Cell-To-Cell Signaling and Interaction, Embryonic Development	adhesion	adhesion of embryonic cell lines	7.43e-05	Increased	2.433	TIMP3,ITGA3,TIMP1,ITGAV,PLAUR,ITGB3,ITGA4	7
Cell Cycle	cell cycle progression	cell cycle progression of epithelial cells	7.43e-05		-1.664	ROCK2,PPARG,CDKN1A,NFKB1,NOTCH1,CDK2,SKP2	7
Nervous System Development and Function, Tissue Morphology	quantity	quantity of neurons	7.5e-05	Increased	2.103	IL6ST,MT2A,IL1A,LIF,NLGN1,GDF15,MAP1B,HES1,CDK5R1,CASP9,HHAT,RHOB,TFAP2A,RTN4R,ADRB2,PPARG,S100A1,EGR3,SLC12A2,DLX1,PLAUR,ERBB3,SEMA3A,NR4A2,SPRY2,HOXC8,CDKN1A,TGFA,LEF1,EYA1,NOTCH1,SNCA,FTH1	33
Cellular Movement	cell movement	cell movement of dermal cells	7.62e-05		0	TGFBR2,CXCL8,CTGF,TIMP1,CSPG4,TGFA,CXCL1,AHR,MMP9,ADRB2,ITGB3,SH3PXD2A	12
Cell Cycle	interphase	interphase of breast cancer cell lines	7.67e-05		-1.6	PPARG,CDH1,JUN,BHLHE40,CDKN1A,GDF15,IL1B,ERBB3,IGFBP5,HES1,CDC25A	11
Cellular Function and Maintenance	homeostasis	Lymphocyte homeostasis	7.69e-05	Increased	3.758	IL6ST,IL1A,LIF,SNAI2,PLP1,CHD4,ZFP36L1,TNFAIP3,CD74,BCL6,CTLA4,TGFBR2,EFNB2,ID1,SHC1,ITPKB,HLA-DMA,ANXA1,CASP1,CXCL1,AHR,ITGA4,SOX4,MLLT11,NAB1,TNFRSF1A,EGR3,EGR1,EPHA3,AXL,SKP2,RASGRP3,EBF1,NR4A2,BHLHE40,CDKN1A,IL1B,LEF1,NOTCH1,CDK2	40
Cell-To-Cell Signaling and Interaction, Connective Tissue Development and Function	aggregation	aggregation of fibroblast cell lines	7.73e-05		0.555	CDH1,CDH2,TIMP1,AXL,CEACAM1,NRP1	6
Organismal Development	growth	growth of vessel	7.81e-05		1.444	PPARG,IL6ST,CXCL8,SPRED1,CTGF,G6PD,VEGFB,ITGB3,TF,TIMP1,SERPINH1,ITGAV,NRP1	13
Gene Expression	transactivation	transactivation of RNA	8.15e-05	Increased	2.337	IL1A,CHD4,WWTR1,CEBPD,S100A4,HES1,HBP1,NFKB1,BCL6,ID1,KAT2B,JUN,RHOB,TFAP2A,HERC5,RARA,SUB1,PLCB1,AHR,PPARG,S100A1,CXCL8,TFAP2C,NAB1,RHOC,EGR3,MITF,EGR1,IGFBP5,FOSB,RXRG,NR4A2,NFE2,TGFA,IL1B,LEF1,NOTCH1,SIRPA,CDK2,MMP9,PPARGC1A	41
Cell Death and Survival	cell viability	cell viability of breast cancer cell lines	8.17e-05		1.555	SNAI2,CTGF,PTPN13,CHCHD6,GDF15,CEBPD,NCSTN,ERBB3,MAD2L1,JUN,ERCC1,BHLHE40,CDKN1A,CXCL1,IRS2,CDK2,NRP1	17
Gastrointestinal Disease, Inflammatory Disease, Inflammatory Response	colitis	colitis	8.73e-05		-1.12	IL6ST,PPARG,MME,CXCL8,TFF3,TNFRSF1A,MUC1,TNFAIP3,NFKB1,AXL,CTLA4,TNFRSF14,ITGB3,TGFBR2,CDH1,TF,ANXA1,CASP1,IL1B,MMP9,AHR,CEACAM1	22
Immunological Disease	allergy	allergy	8.73e-05		-0.194	MME,IL1A,CHD4,TNFAIP3,CD74,CTLA4,TGM2,CCNA2,HLA-DRB1,JUN,PDE7B,CSF2RA,TIMP1,ANXA1,HLA-DRA,CASP1,CXCL1,VCL,ADRB2,P4HA2,CDC25A,PPARG,CXCL8,HNMT,TNFRSF1A,GSTO1,NR4A2,ZYX,IL1B,MMP9,PPARGC1A,PRKCB	32
Cancer, Organismal Injury and Abnormalities, Reproductive System Disease, Skeletal and Muscular Disorders	uterine leiomyoma	uterine leiomyoma	8.75e-05			SOX4,PPARG,ALDH1B1,TFAP2C,MGST1,H19,HNMT,PLP1,NDRG1,PSEN2,IGFBP5,ADGRE5,AURKB,ADARB1,SLC5A3,RXRG,NR4A2,JUN,ATRN,ZYX,AHR,ADRB2,FTH1	23
Reproductive System Development and Function	fertility	fertility	8.81e-05	Increased	3.323	IL6ST,AKAP12,KDM5B,LIF,SNAI2,NLGN1,MAP1B,SAT1,BCL6,CLIC4,ITGB3,SCARB1,TIMP1,ACSL4,IRS2,AHR,PLAT,TNFAIP6,CABLES1,NLGN2,SLC12A2,IGFBP5,AXL,ERCC1,ZP1,SERPINA5,FMN2,CPEB1,MMP9	29
Cardiovascular Disease, Developmental Disorder, Organismal Injury and Abnormalities, Skeletal and Muscular Disorders	hypertrophy	hypertrophy of cardiomyocytes	8.95e-05		1.033	NOX4,CTGF,LIF,GDF15,TNFAIP3,IER3,SLC9A1,SHC1,DUSP5,TIMP1,IL1B,PLCB1,MMP9,PRKCB	14
Cancer, Endocrine System Disorders, Organismal Injury and Abnormalities, Reproductive System Disease	ovarian cancer	ovarian cancer	9.03e-05			TFF3,CTGF,MUC1,RNF103,ACP5,TGFBR2,KLHL29,CLASP1,CXCL8,H19,COL4A1,C5orf28,SIPA1L2,TFPI2,CDH1,ERCC1,TCN1,ALCAM,NOTCH1,CDK2,CARD16,RECK,GDF15,CTDSPL,CLIC4,TPM2,TGM2,CDKN3,EFNB2,SLC16A3,JUN,KAT2B,TIPARP,TIMP1,OCA2,ADRB2,TIMP3,N4BP2L2,TBX3,PLAUR,ERBB3,EPHA3,SLC5A3,TNS3,SERPINA5,CDKN1A,CXXC5,SEMA3C,GLDC,MMP9,PRKCB	51
Cell Cycle	S phase	re-entry into S phase	9.04e-05		-0.277	PPARG,TF,CDKN1A,TGFA,CDK2,CDC25A,SKP2	7
Embryonic Development, Nervous System Development and Function, Organ Development, Organismal Development, Tissue Development	formation	formation of brain	9.06e-05		0.577	TNIK,IL6ST,MAP1B,S100A4,PSEN2,ARNT2,HES1,CDK5R1,SPRY4,TGFBR2,LAMC1,SHROOM2,ITGA3,CASP9,BCAN,ALDH1A3,ADAM19,PLCB1,IRS2,ADRB2,SOX4,TFAP2C,COL4A1,DDIT4,EGR1,DLX5,DLX1,AXL,MARCKSL1,SEMA3A,CDH2,NR4A2,SPRY2,ATRN,LEF1,FGFRL1,NOTCH1,SNCA	38
Cellular Development, Cellular Growth and Proliferation, Hematological System Development and Function	proliferation	proliferation of lymphocytes	9.11e-05		1.729	PLP1,CTGF,NCSTN,HES1,BCL6,ITGB3,TGFBR2,IRS2,CEACAM1,AHR,MVP,HLA-DPA1,CDC25A,TNFRSF21,EGR3,MLANA,ERCC1,BHLHE40,SH2B3,LEF1,NOTCH1,CDK2,IL6ST,IL1A,TNFAIP3,CD74,NFKB1,CTLA4,SHC1,EFNB2,JUN,FOXD2,HLA-DRB1,CSF2RA,HLA-DMA,ANXA1,HLA-DMB,ADRB2,PPARG,TNFRSF1A,EGR1,RPS6KA5,AXL,TNFRSF14,RASGRP3,EBF1,CDKN1A,IL1B,MMP9,PRKCB	50
Cancer, Organismal Injury and Abnormalities	head and neck cancer	head and neck cancer	9.19e-05		-0.557	TFF3,CTGF,MUC1,SSBP2,PCDH7,TGFBR2,RAB38,ITGAV,PLCB1,CXCL1,IRS2,SLCO2B1,CAPN5,CXCL8,COL4A1,SLC2A1,RHOJ,IGFBP5,TFPI2,NBPF10 (includes others),CDH1,ERCC1,MATN2,TCN1,NOTCH1,SIRPA,NRP1,DCBLD2,AKAP12,HRK,IL1A,RECK,GDF15,SAT1,TNFAIP3,VEGFB,SLC2A3,IDH1,TGM2,EFNB2,ID1,JUN,LYST,TIMP1,CSPG4,SDC2,ANXA1,SRGN,FLRT3,AHNAK2,PPARG,TIMP3,TBX3,EGR1,ERBB3,EPHA3,AXL,RDH8,SRRM2,MAD2L1,EBF1,FAM3C,LAMA4,CDKN1A,TGFA,IL1B…	70
Cellular Movement	cellular infiltration	cellular infiltration	9.27e-05		0.793	IL6ST,IL1A,PLP1,CTGF,LIF,GBP1,CHD4,CTSG,TNFAIP3,NFKB1,CTLA4,ITGB3,TGFBR2,TGM2,CES1,GBA,TIMP1,RARA,ANXA1,WLS,CASP1,ADRB2,ITGA4,PLAT,PPARG,TNFRSF21,CXCL8,TIMP3,RAB27A,NDRG1,TNFRSF1A,IL1B,MMP9,NRP1	34
Cardiovascular System Development and Function, Organ Morphology, Organismal Development, Skeletal and Muscular System Development and Function	morphology	morphology of myocardium	9.31e-05			SOX4,PPARG,ERBB3,TGM2,SHC1,CDH2,CASP9,TRIM63,ITGAV,FGFRL1,VCL,NOTCH1,PPARGC1A	13
Cellular Movement	invasion	invasion of colon cancer cell lines	9.48e-05		0.954	RXRG,MZF1,TFF3,NDRG1,ANXA1,FSCN1,S100A4,TGFA,VEGFB,AXL,NRP1	11
Carbohydrate Metabolism, Small Molecule Biochemistry	catabolism	catabolism of proteoglycan	9.8e-05		1.177	IL1A,TNFAIP6,IL1B,SPACA3,PLAT	5
Cell-To-Cell Signaling and Interaction, Hematological System Development and Function	clustering	clustering of blood cells	9.8e-05		1	CDH1,TNFRSF1A,ATRN,MLANA,NRP1	5
Cancer, Organismal Injury and Abnormalities	urogenital cancer	urogenital cancer	9.84e-05		-0.563	MAGED1,MUC1,RNF103,PMP2,FRMD6,RNF125,LAMC1,SRPX2,BCAN,STK32A,HLA-DPA1,ITGA4,ALDH1B1,DDIT4,SLC2A1,GYPC,IGFBP5,TFPI2,KRT81,SKP2,HIBCH,CDH1,PDLIM7,ITPR3,PPP2R2B,ZYX,ALCAM,PIP4K2A,APOD,INF2,CARD16,FBXO7,GBP1,GDF15,CTDSPL,PSEN2,ZNF827,CD74,GLIPR1,NIPAL3,TUBB2B,SYNM,TGM2,CDKN3,TIPARP,HERC5,S100A1,MLLT11,N4BP2L2,RHOC,EPHA3,SRRM2,RASGRP3,MARCKSL1,TNS3,NR4A2,CTDSPL2,LAMB3,CDKN1A,SEMA3C,EYA1,PI15,PPFIBP2,Z…	240
Connective Tissue Development and Function, Skeletal and Muscular System Development and Function, Tissue Morphology	quantity	quantity of bone cells	9.97e-05		-1.129	PPARG,IL6ST,IL1A,CTSK,LIF,EGR1,NFKB1,ITGB3,TGFBR2,FOSB,ID1,EBF1,TRIM63,NFE2,NOTCH1,AHR	16
Inflammatory Response	inflammation	inflammation of intestine	0.0001		-0.613	IL6ST,MME,PPARG,CXCL8,TFF3,IL1A,TNFRSF1A,MUC1,TNFAIP3,NFKB1,AXL,CTLA4,TNFRSF14,ITGB3,TGFBR2,CDH1,TF,ANXA1,CASP1,TGFA,IL1B,MMP9,AHR,CEACAM1	24
Cell-To-Cell Signaling and Interaction, Hematological System Development and Function, Immune Cell Trafficking, Inflammatory Response	adhesion	adhesion of phagocytes	0.000104		1.475	PPARG,CXCL8,IL1A,MITF,CTSG,PLAUR,AXL,TGFBR2,CDH1,RHOB,ANXA1,ALCAM,IL1B,CXCL1,ITGA4	15
Cell Morphology	size	size of cells	0.000105			LIF,GDF15,NFKB1,SYNM,ID1,TRIB1,ITGA3,CES1,JUN,ANXA1,CASP1,PLCB1,IRS2,DAG1,AHR,ADRB2,PLSCR1,PPARG,S100A1,NOX4,UCN2,SLC12A2,ERBB3,SLC5A3,MARCKSL1,TRIM63,CDKN1A,RTN4,IL1B,SSFA2,SNCA,CDK2,PPARGC1A	33
Cancer, Organismal Injury and Abnormalities	upper aero-digestive squamous cell carcinoma	upper aero-digestive squamous cell carcinoma	0.000106			DCBLD2,TIMP3,CXCL8,IL1A,CTGF,PCDH7,RHOJ,IGFBP5,SERTAD1,AXL,TGM2,EBF1,MATN2,SDC2,RAB38,SRGN,FLRT3,CXCL1,COL11A1,NOTCH1,MMP9	21
Cell Death and Survival	cell death	cell death of cortical neurons	0.000106		0.029	TNFRSF1A,MAP1B,NFKB1,CDK5R1,SH3PXD2A,TGM2,JUN,CASP9,GBA,CDKN1A,TGFA,IL1B,SNCA,RTN4R,CDK2,CDC25A,PLAT	17
Cell-To-Cell Signaling and Interaction, Hematological System Development and Function, Immune Cell Trafficking, Inflammatory Response	priming	priming of neutrophils	0.000107		1.131	CXCL8,IL1A,RAB27A,IL1B	4
Cancer, Gastrointestinal Disease, Hepatic System Disease, Organismal Injury and Abnormalities, Tumor Morphology	size	size of hepatocellular carcinoma	0.000107		1.103	TGFBR2,IQGAP2,JUN,TGFA	4
Metabolic Disease, Neurological Disease, Psychological Disorders	Alzheimer's disease	Alzheimer's disease	0.00011			MME,IL1A,CTGF,NCSTN,PSEN2,ARNT2,CD74,SLC2A3,CDK5R1,TGFBR2,ROCK2,TGM2,CASP9,JUN,SCARB1,TIMP1,CASP1,RTN4R,ADRB2,PLAT,PPARG,CXCL8,TIMP3,MINOS1-NBL1/NBL1,SLC2A1,GCNT2,GSTO1,TMEM2,EBP,FAM3C,CD68,TF,IL1B,NOTCH1,SNCA,CDK2,MMP9,PRKCB,APOD	39
Cell-To-Cell Signaling and Interaction, Nervous System Development and Function	long-term potentiation	long-term potentiation of cerebral cortex	0.000111		0.629	ITM2B,EGR1,CDH2,CDH1,RHOB,PLK2,CASP1,RTN4,IL1B,NOTCH1,SNCA,RTN4R,PLAT	13
Cell Death and Survival	regeneration	regeneration of cells	0.000111		1.164	IL6ST,ULK1,LIF,ROCK2,LAMC1,TGFBR2,SEMA3A,JUN,CDKN1A,RTN4,NOTCH1,RTN4R,MMP9	13
Cardiovascular System Development and Function, Ophthalmic Disease, Organismal Development, Organismal Injury and Abnormalities, Visual System Development and Function	neovascularization	neovascularization of choroid	0.000112		0.651	LIF,TIMP1,IL1B,VEGFB,PLAUR,MMP9,PLAT,ITGB3	8
Cell Death and Survival, Cellular Development, Cellular Function and Maintenance, Cellular Growth and Proliferation	self-renewal	self-renewal of stem cells	0.000112	Increased	2.559	ID1,LIF,TBX3,WWTR1,CDKN1A,WLS,HES1,NOTCH1	8
Organ Morphology	morphology	morphology of gland	0.000112			AKAP12,LIF,CEBPD,HES1,ARNT2,LAMC1,CES1,ALDH1A3,RARA,ADAM19,IRS2,AHR,PLAT,SPINK1,PPARG,CTSK,TBX3,EGR1,ERBB3,IGFBP5,CDKN1A,ITPR3,TGFA,LEF1,EYA1,MMP9,RHBDF1	27
Organismal Injury and Abnormalities, Reproductive System Disease	adenomyosis	adenomyosis	0.000112			SYNC,SOX4,MGST1,CDKN1C,CXXC5,STX7,CBX6,PLCB1,PMEPA1	9
Cell Morphology, Cellular Assembly and Organization, Nervous System Development and Function	elongation	elongation of neurites	0.000112		1.979	MT2A,PPARG,MAGED1,ULK1,LIF,MAP2,MAP1B,ALCAM,SLC9A1	9
Cancer, Endocrine System Disorders, Gastrointestinal Disease, Organismal Injury and Abnormalities	pancreatic adenocarcinoma	pancreatic adenocarcinoma	0.000113			ITGA3,TIMP1,LAMA4,CDKN1A,HLA-DRA,CD74,AXL,IFITM1,CDK5R1,PLAT	10

## Sheet: HT144 shMITF Functional
Categories	Functions	Diseases or Functions Annotation	p-Value	Predicted Activation State	Activation z-score	Molecules	# Molecules
Cellular Growth and Proliferation	proliferation	proliferation of cells	1.76e-17	Decreased	-2.616	ABCB10,CAPS,IDS,HMMR,IL13RA2,CCL20,IL6,SLC9A1,SPRY4,SKAP2,SOD2,EGR2,GLB1,HLA-DRB3,MGP,CAV1,RNF128,CXCL1,GNA13,HIPK2,TYMS,ETS1,IFIT3,LCP1,CDCA8,NKIRAS2,CRKL,RRM2,CSNK1D,TCF3,ARHGDIB,SKP2,CTSL,CCNF,ZYX,ITGA1,TINF2,HHEX,APOD,KIF20A,HTATIP2,PHLDA2,HLA-DQA1,HSPB8,CTHRC1,CTDSPL,CCL5,TGM2,CDKN3,DIABLO,DUSP5,GADD45A,LLGL1,FABP5,IL27RA,MMP1,TRAF1,P4HA2,S100A1,TUBB4B,ISG15,LAMB2,GRN,MAD2L1,LY96,TUBA1A,DLGA…	265
Cell Death and Survival	cell death	cell death	2.3e-17		1.256	HMMR,TMEM132A,IL6,TMBIM6,SLC9A1,SOD2,EGR2,SCG5,NEK6,MGP,CAV1,CXCL1,GNA13,HIPK2,ALDOC,TYMS,SHISA5,ETS1,IFIT3,APOBEC3B,RRM2,DCTD,TCF3,GPX7,ARHGDIB,SKP2,PDLIM7,CTSL,HLA-DRB4,ZYX,ITGA1,PLTP,HTATIP2,PHLDA2,HSPB8,CCL5,GLIPR1,GRINA,DIABLO,NAA15,TGM2,CDKN3,GADD45A,IL27RA,MMP1,TRAF1,S100A1,SIGMAR1,PARP4,DIP2A,IFNGR2,SLC25A24,ISG15,LAMB2,GRN,MAD2L1,TUBA1A,BFAR,FBXO5,MAP3K11,LIF,MPRIP,LGALS3,AKR1C3,LHX2,DPP…	245
Cell Death and Survival	apoptosis	apoptosis	5.44e-17		0.747	HMMR,TMEM132A,TMBIM6,IL6,SLC9A1,SOD2,EGR2,NEK6,MGP,CAV1,CXCL1,GNA13,HIPK2,ALDOC,TYMS,SHISA5,ETS1,APOBEC3B,IFIT3,RRM2,TCF3,GPX7,ARHGDIB,SKP2,PDLIM7,CTSL,ITGA1,HTATIP2,PHLDA2,HSPB8,CCL5,GLIPR1,DIABLO,NAA15,TGM2,CDKN3,GADD45A,MMP1,TRAF1,S100A1,SIGMAR1,DIP2A,SLC25A24,ISG15,LAMB2,GRN,MAD2L1,TUBA1A,BFAR,FBXO5,MAP3K11,MPRIP,LGALS3,LIF,LHX2,DPP7,ZFP36L1,RNASEH1,HMGB1,E2F6,PPP1CA,BIRC3,CEACAM1,TNFRSF11B,C…	206
Cellular Development, Cellular Growth and Proliferation	proliferation	proliferation of tumor cell lines	1.46e-15	Decreased	-2.425	ABCB10,PCGF2,AIM2,IDS,HMMR,IL13RA2,CCL20,KLK6,IL6,HBP1,SLC9A1,SERPINB2,VEGFA,CXCL10,SP110,SOD2,EGR2,CAV1,CXCL1,HIPK2,ETS1,TYMS,LCP1,CDCA8,DCN,CRKL,RRM2,CSNK1D,TCF3,IRF1,SKP2,IFITM3,RFC4,MAP2K3,ITGA1,ANG,ALK,KIF20A,HTATIP2,HSPB8,TAC1,CRK,DIABLO,CDKN3,TGM2,ID1,CLEC11A,DUSP5,GADD45A,LLGL1,FABP5,PURA,MMP1,S100A1,API5,TBX3,ACTB,TRIM28,XBP1,LAMB2,GRN,MCM2,RNF144A,SREBF1,CENPA,CD44,DLGAP5,MAP3K11,LIF,LG…	137
Organismal Survival	morbidity or mortality	morbidity or mortality	2.76e-14		1.32	MZF1,PCGF2,AIM2,F2R,IDS,SSBP2,ERI1,IL6,SLC9A1,SPRY4,CXCL10,VEGFA,HAPLN1,DMRT2,SOD2,EGR2,SCG5,MGP,CAV1,GNA13,HIPK2,ETS1,LCP1,DCN,CRKL,CSNK1D,TELO2,TCF3,ADAR,GPX7,ARHGDIB,IRF1,AKAP13,CD68,CCNF,RTN4,MAP2K3,TINF2,HHEX,IFIT2,SHISA2,APOD,ULK1,HLA-A,HSPB8,TAC1,CRK,CASP4,OASL,CDKN3,TANK,TGM2,EFNB2,ID1,GADD45A,LLGL1,TOP2A,ADAM19,SLC11A2,LY6E,MAP1LC3B,MCM10,IL27RA,PURA,QDPR,PPME1,TBX3,ACTB,TRIM28,XBP1,POLD…	186
Cell Death and Survival	necrosis	necrosis	4.3e-14		1.01	HMMR,TMEM132A,TMBIM6,IL6,SLC9A1,EGR2,SOD2,SCG5,NEK6,CAV1,CXCL1,GNA13,HIPK2,TYMS,ETS1,APOBEC3B,RRM2,DCTD,TCF3,GPX7,SKP2,PDLIM7,HLA-DRB4,ZYX,ITGA1,HTATIP2,HSPB8,CCL5,GLIPR1,GRINA,TGM2,DIABLO,GADD45A,IL27RA,MMP1,TRAF1,S100A1,SIGMAR1,SLC25A24,ISG15,GRN,MAD2L1,TUBA1A,FBXO5,LGALS3,LIF,MAP3K11,HMGB1,E2F6,PPP1CA,BIRC3,CEACAM1,TNFRSF11B,CXCL8,NOX4,FSTL3,WEE1,LCN2,AURKA,CCNB1,FOSB,BCL2L1,IGFBP3,PKMYT1,MLKL…	193
Cell Cycle	cell cycle progression	cell cycle progression	7.2e-14		-0.419	CENPF,PCGF2,SSBP2,HBP1,IL6,VEGFA,CXCL10,NEK6,CAV1,GNA13,HIPK2,TYMS,ETS1,CDCA8,CSNK1D,GRK5,TCF3,IRF1,SKP2,PDLIM7,CCNF,SAC3D1,HLA-DQA1,TAC1,CRK,GLIPR1,CDKN3,DIABLO,ID1,GADD45A,RHOU,TOP2A,PURA,TBX3,XBP1,POLD1,KIF22,GRN,PI3,MAD2L1,TUBA1A,MCM2,CENPA,CD44,FBXO5,MAFB,DLGAP5,LGALS3,LIF,SS18,DIAPH3,BMI1,BCL6,AURKB,HMGB1,E2F6,IP6K1,GSK3B,PPP1CA,KIFC1,CEACAM1,CDC25A,RPS6KB1,CXCL8,RBL2,WEE1,EIF3E,AURKA,IL24,…	101
Cell Death and Survival	cell viability	cell viability	1.19e-13		-0.873	DPYD,F2R,PCGF2,KLK6,IL6,SLC9A1,SERPINB2,VEGFA,CXCL10,SOD2,SCG5,CAV1,CXCL1,HIPK2,TYMS,CRKL,RRM2,ADAR,TCF3,AKAP13,CD9,HHEX,ALK,APOD,HTATIP2,HSPB8,CTDSPL,HMGB2,CCL5,EIF4G1,WTAP,DIABLO,TANK,TGM2,DUSP5,CLEC11A,GADD45A,CSF2RA,ANXA5,SLC11A2,SOCS2,IL27RA,MMP1,POLR1D,SIGMAR1,TRIM28,XBP1,PPP4R1,MAD2L1,CENPA,CD44,FBXO5,MAP3K11,LGALS3,LIF,BMI1,AURKB,BCL6,HMGB1,FGFR3,SCARB1,IP6K1,SNRPD1,GSK3B,PPP1CA,SH3KBP1,K…	117
Cell Death and Survival	survival	cell survival	1.23e-13		-1.127	DPYD,F2R,PCGF2,KLK6,IL6,SLC9A1,SERPINB2,VEGFA,CXCL10,SOD2,SCG5,CAV1,CXCL1,HIPK2,TYMS,CRKL,RRM2,ADAR,TCF3,AKAP13,CD9,HHEX,ANG,ALK,APOD,HTATIP2,HSPB8,CTDSPL,HMGB2,CCL5,EIF4G1,WTAP,DIABLO,TANK,TGM2,EFNB2,DUSP5,CLEC11A,GADD45A,CSF2RA,ANXA5,TOP2A,SLC11A2,SOCS2,IL27RA,MMP1,POLR1D,SIGMAR1,TBX3,TRIM28,XBP1,PPP4R1,MAD2L1,CENPA,CD44,FBXO5,EBF3,MAP3K11,LGALS3,LIF,BMI1,AURKB,BCL6,HMGB1,FGFR3,SCARB1,IP6K1,SNR…	123
Organismal Survival	organismal death	organismal death	2.66e-13		1.433	MZF1,PCGF2,AIM2,F2R,IDS,SSBP2,ERI1,IL6,SLC9A1,SPRY4,CXCL10,VEGFA,HAPLN1,DMRT2,SOD2,EGR2,SCG5,MGP,CAV1,GNA13,HIPK2,ETS1,LCP1,DCN,CRKL,CSNK1D,TELO2,TCF3,ADAR,GPX7,ARHGDIB,IRF1,AKAP13,CD68,CCNF,RTN4,MAP2K3,TINF2,HHEX,IFIT2,SHISA2,APOD,ULK1,HSPB8,TAC1,CRK,CDKN3,TANK,TGM2,EFNB2,ID1,GADD45A,LLGL1,TOP2A,ADAM19,SLC11A2,LY6E,MAP1LC3B,MCM10,IL27RA,PURA,QDPR,PPME1,TBX3,ACTB,TRIM28,XBP1,POLD1,ISG15,LAMB2,GRN…	181
Cellular Movement	cell movement	cell movement	5.81e-13		0.352	MZF1,F2R,HMMR,IL13RA2,KLK6,CCL20,IL6,SLC9A1,SPRY4,SERPINB2,SKAP2,VEGFA,CXCL10,ANKRD28,SOD2,EGR2,SRPX2,MGP,CAV1,CXCL1,GNA13,HIPK2,ETS1,LCP1,RRAS,DCN,CRKL,CTNNAL1,TCF3,ARHGDIB,SKP2,IFITM3,CORO1C,CTSL,CD9,RTN4,ZYX,MAP2K3,ITGA1,PLTP,HHEX,IFIT2,TBXAS1,ALK,HTATIP2,PHLDA2,HLA-A,FAM89B,TAC1,HMGB2,CRK,CCL5,TUBB2B,GRINA,CDKN3,TGM2,EFNB2,ID1,TRIB1,CLEC11A,GADD45A,CSF2RA,LLGL1,ANXA5,ADAM19,RHOU,ABHD2,SOCS2,F…	164
Cell Death and Survival	cell death	cell death of tumor cell lines	9.32e-13	Increased	2.393	MZF1,DPYD,MSRB2,AIM2,HMMR,KLK6,TMEM132A,IL6,TMBIM6,SLC9A1,VEGFA,SOD2,EGR2,NEK6,CAV1,HIPK2,TYMS,ETS1,MOAP1,RRM2,DCTD,RNASEH2A,TCF3,GPX7,IRF1,SKP2,PDLIM7,HLA-DRB4,mir-302,RTN4,MAP2K3,ANG,ALK,HTATIP2,HSPB8,CASP4,GLIPR1,GRINA,DIABLO,TGM2,ID1,GADD45A,CSF2RA,TOP2A,SLC11A2,MCM10,ARHGEF3,TRAF1,API5,TRIM28,XBP1,GRN,PI3,MAD2L1,TUBA1A,SREBF1,CD44,TBPL1,FBXO5,BNIP3L,NTSR1,MAP3K11,LIF,LGALS3,SLC7A11,BMI1,AURK…	129
Tissue Morphology	quantity	quantity of cells	1.73e-12		1.158	PCGF2,F2R,IL13RA2,SSBP2,CCL20,IL6,SERPINB2,VEGFA,CXCL10,SOD2,EGR2,GLB1,RAB38,CAV1,SERPINB7,CXCL1,GNA13,HIPK2,TYMS,ETS1,DCN,TCF3,ARHGDIB,IRF1,SKP2,AKAP13,ZP1,CD9,ITGA1,SAC3D1,ALK,APOD,ULK1,HLA-A,HLA-DQA1,HSPB8,TAC1,CCL5,DIABLO,TANK,TGM2,EFNB2,ID1,TRIB1,CLEC11A,GADD45A,LLGL1,SLC11A2,RFC2,FABP5,IL27RA,PURA,TRAF1,RGMB,S100A1,XBP1,ISG15,LAMB2,GRN,MYO5A,PI3,MAD2L1,SREBF1,CD44,TBPL1,BNIP3L,MAFB,LIF,LGAL…	141
Cellular Movement	migration	migration of cells	2.6e-12		0.355	MZF1,F2R,HMMR,CCL20,KLK6,IL6,SLC9A1,SPRY4,SERPINB2,SKAP2,VEGFA,CXCL10,ANKRD28,SOD2,EGR2,SRPX2,MGP,CAV1,CXCL1,GNA13,ETS1,LCP1,RRAS,DCN,CRKL,CTNNAL1,TCF3,ARHGDIB,SKP2,IFITM3,CORO1C,CTSL,CD9,RTN4,ZYX,MAP2K3,ITGA1,PLTP,HHEX,IFIT2,ALK,HTATIP2,PHLDA2,HLA-A,TAC1,CRK,CCL5,TUBB2B,GRINA,CDKN3,TGM2,EFNB2,ID1,CLEC11A,GADD45A,CSF2RA,LLGL1,ANXA5,ADAM19,RHOU,ABHD2,FABP5,IL27RA,POMGNT2,MMP1,P4HA2,TBX3,ACTB,RAP2C…	149
Cell Cycle	mitosis	mitosis	3.48e-12		0.433	CENPF,DLGAP5,IL6,AURKB,VEGFA,CXCL10,NEK6,GSK3B,GNA13,PPP1CA,KIFC1,CEACAM1,CDC25A,RPS6KB1,RBL2,CDCA8,WEE1,CSNK1D,EIF3E,AURKA,TPX2,CCNB1,SKP2,PDLIM7,CBL,IGFBP3,PKMYT1,LEF1,SAC3D1,KIF11,BUB3,KDM5B,IL1A,CDC20,SKA2,BMP2,TAC1,CRK,PTPRF,CUX1,CDKN3,CCNA2,TNC,GADD45A,THBS1,TOP2A,CDCA5,ERRFI1,PURA,NUSAP1,BIRC5,KIF22,GRN,MAD2L1,TUBA1A,CENPA,IL1B,FBXO5	58
Inflammatory Response	inflammation	inflammation of organ	1.4e-11		-0.122	IL13RA2,CCL20,KLK6,IL6,CXCL10,VEGFA,EGR2,SOD2,SCG5,CAV1,RNF128,CXCL1,TYMS,RRAS,DCN,RRM2,GPX7,IRF1,CTSL,mir-302,ZYX,ITGA1,MAP2K3,COL4A5,HLA-A,HN1,HLA-DQA1,TAC1,CASP4,CCL5,TUBB2B,TGM2,TANK,ID1,GADD45A,CSF2RA,ANXA5,TOP2A,SOCS2,FABP5,IL27RA,MMP1,P4HA2,TUBB4B,ACTB,XBP1,IFNGR2,POLD1,LAMB2,LY96,TUBA1A,CD44,LGALS3,LIF,IDI1,BMI1,BCL6,FGFR3,HMGB1,LPL,TUBA1C,BIRC3,CEACAM1,TNFRSF11B,CDC25A,CXCL8,LCN2,EIF3E,I…	99
Cell Death and Survival	cell viability	cell viability of tumor cell lines	1.84e-11		-1.491	LIF,LGALS3,PCGF2,BMI1,KLK6,IL6,AURKB,BCL6,SERPINB2,HMGB1,VEGFA,FGFR3,SOD2,SCG5,CAV1,SNRPD1,CXCL1,GSK3B,PPP1CA,KIFC1,TYMS,CXCL8,NOX4,WEE1,CRKL,RRM2,EIF3E,AURKA,CCNB1,STC1,AKAP13,BCL2L1,CBL,ERCC1,HNRNPUL2,IGFBP3,LEF1,HHEX,MTDH,TFPI,KIF11,RPSA,ALK,ID2,HTATIP2,IL1A,BMP2,ANTXR1,PKM,HSPB8,CTDSPL,EIF4G1,PTPRF,CUX1,DIABLO,TGM2,CCNA2,DUSP5,NFKBIA,POLR1D,SDC1,UHRF1,USMG5,TRIM28,GLUD1,PLAUR,SMARCD1,PPP4R1,B…	77
Cell Death and Survival	apoptosis	apoptosis of tumor cell lines	2.33e-11	Increased	2.456	MZF1,MSRB2,AIM2,HMMR,TMBIM6,IL6,SLC9A1,VEGFA,EGR2,SOD2,NEK6,CAV1,HIPK2,TYMS,ETS1,MOAP1,RRM2,TCF3,IRF1,SKP2,PDLIM7,RTN4,MAP2K3,ALK,HTATIP2,HSPB8,CASP4,GLIPR1,DIABLO,TGM2,ID1,GADD45A,CSF2RA,TOP2A,MCM10,ARHGEF3,TRAF1,API5,TRIM28,XBP1,GRN,PI3,MAD2L1,TUBA1A,SREBF1,CD44,TBPL1,BNIP3L,FBXO5,NTSR1,MAP3K11,LGALS3,LIF,BMI1,BCL6,PLA2G7,LMNB1,FGFR3,SIVA1,SCARB1,GSK3B,PPP1CA,BIRC3,CEACAM1,TNFRSF11B,CDC25A,KIF1…	105
Cell Death and Survival	cell death	cell death of blood cells	3.48e-11		-0.651	LGALS3,AIM2,F2R,KLK6,IL6,AURKB,BCL6,SERPINB2,HMGB1,VEGFA,CXCL10,SIVA1,SOD2,SCARB1,CAV1,CXCL1,GSK3B,HIPK2,SH3KBP1,BIRC3,TNFRSF11B,ETS1,CXCL8,RRAS,DCN,LCN2,TCF3,IL24,IRF1,CCNB1,BCL2L1,CBL,HLA-DRB4,CD9,LEF1,MAP2K3,ALK,ID2,TREM1,IL1A,KIAA0101,BMP2,ANTXR1,NUMB,CASP4,CCL5,DIABLO,TGM2,CLEC11A,NFKBIA,CSF2RA,THBS1,TOP2A,IL27RA,TRAF1,EDNRB,TRIM28,GLS,XBP1,MGAT5,BIRC5,PARP1,ISG15,TMEM109,CD44,IL1B,BNIP3L,SM…	69
Cardiovascular System Development and Function, Cellular Development, Organismal Development, Tissue Development	development	endothelial cell development	4.48e-11		1.059	IL1A,LGALS3,F2R,BMP2,PKM,HMGB2,IL6,SERPIND1,SPRY4,FGF13,WTAP,HMGB1,VEGFA,CXCL10,FGFR3,EFNB2,ID1,SCARB1,THBS1,MGP,CAV1,CXCL1,GSK3B,HIPK2,MMP1,CEACAM1,CXCL8,EDNRB,XBP1,PLAUR,SKP2,GRN,STC1,CBL,CD9,CD44,IL1B,MAP2K3,ITGA1,HHEX,DKK1,TFPI,CXCL2,ANG	44
Cellular Development, Cellular Growth and Proliferation, Connective Tissue Development and Function	proliferation	proliferation of fibroblast cell lines	1.07e-10		-0.49	MAP3K11,F2R,SS18,BMI1,IL6,SSX1,FGFR3,CXCL10,HMGB1,EGR2,CAV1,CXCL1,HIPK2,CEACAM1,RBL2,NOX4,GRK5,EIF3E,IRF1,SKP2,BCL2L1,CBL,CD9,IGFBP3,MAP2K3,ALK,GRB14,KIAA0101,BMP2,HSPB8,CRK,TGM2,ID1,TNC,NFKBIA,GADD45A,CSF2RA,THBS1,RHOU,ERRFI1,CDCA5,PLAUR,SERTAD1,PARP1,GRN,LPAR1,IL1B,TBPL1,NREP	49
Cell Death and Survival	cell death	cell death of connective tissue cells	1.39e-10		0.056	BMI1,BCL6,SLC9A1,SERPINB2,VEGFA,SIVA1,SOD2,EGR2,GSK3B,GNA13,HIPK2,BIRC3,TNFRSF11B,ETS1,CXCL8,RPS6KB1,RBL2,DCN,IL24,GPX7,IRF1,CCNB1,SKP2,STC1,EI24,BCL2L1,MBTPS1,RTN4,IGFBP3,LEF1,MAP2K3,MLKL,ID2,IL1A,CDC20,BMP2,CASP4,DIABLO,TANK,TGM2,EFNB2,ID1,TNC,NFKBIA,TOP2A,MAP1LC3B,PURA,GMFB,TRAF1,ACTB,GLS,XBP1,TRIP6,BIRC5,SLC25A24,PARP1,GRN,CD44,IL1B,BNIP3L,DKK1,DNM1L	62
Cell Cycle	interphase	interphase	2.54e-10		-1.487	MAP3K11,LIF,LGALS3,IL6,LMNB1,VEGFA,E2F6,SOD2,BRSK1,NEK6,CAV1,PPP1CA,CDC25A,TYMS,ETS1,RPS6KB1,NOX4,RBL2,H19,DCN,WEE1,EIF3E,AURKA,TCF3,IL24,CCNB1,SKP2,BCL2L1,CBL,ERCC1,mir-302,SH2B3,IGFBP3,LEF1,MAP2K3,MTDH,KIF11,KDM5B,ID2,IL1A,CDC20,KIAA0101,BMP2,NUMB,CUX1,CDKN3,CCNA2,ID1,NFKBIA,GADD45A,RHOU,CDCA5,MCM10,PURA,UHRF1,PLAUR,BIRC5,PARP1,RBCK1,MAD2L1,SF3B2,CD44,TBPL1,IL1B,FBXO5	65
Cardiovascular System Development and Function, Organismal Development	vasculogenesis	vasculogenesis	2.58e-10		1.637	LIF,LGALS3,F2R,IL13RA2,ZFP36L1,IL6,PLA2G7,SPRY4,HMGB1,VEGFA,CXCL10,FGFR3,SRPX2,SCARB1,MGP,CAV1,CXCL1,GSK3B,GNA13,HIPK2,CEACAM1,ETS1,CXCL8,NOX4,RBL2,DCN,CRKL,LCN2,IL24,SKP2,STC1,CBL,CD9,IGFBP3,MAP2K3,LEF1,ITGA1,HHEX,TFPI,ANG,IL1A,BMP2,PKM,TAC1,HMGB2,SERPIND1,FGF13,WTAP,TGM2,EFNB2,ID1,TNC,NFKBIA,GADD45A,TIPARP,KCNMA1,THBS1,MMP1,RAD23B,EDNRB,XBP1,MGAT5,PLAUR,BIRC5,GRN,WARS,EHD4,CD44,IL1B,DKK1,CXCL2	71
Cardiovascular System Development and Function, Cellular Development, Cellular Growth and Proliferation, Organismal Development, Tissue Development	proliferation	proliferation of endothelial cells	2.7e-10		0.781	IL1A,F2R,BMP2,PKM,HMGB2,IL6,SERPIND1,SPRY4,FGF13,WTAP,HMGB1,VEGFA,CXCL10,FGFR3,EFNB2,ID1,SCARB1,THBS1,MGP,CAV1,CXCL1,GSK3B,HIPK2,MMP1,CEACAM1,CXCL8,EDNRB,XBP1,PLAUR,SKP2,GRN,CBL,CD44,IL1B,ITGA1,HHEX,DKK1,TFPI,ANG	39
Cardiovascular System Development and Function, Organismal Development	angiogenesis	angiogenesis	2.86e-10		1.509	LIF,LGALS3,F2R,ZFP36L1,IL13RA2,IL6,PLA2G7,SPRY4,HMGB1,VEGFA,CXCL10,FGFR3,SRPX2,SCARB1,MGP,CAV1,CXCL1,GSK3B,GNA13,HIPK2,CEACAM1,ETS1,CXCL8,NOX4,RBL2,RRAS,DCN,CRKL,LCN2,IL24,SKP2,STC1,CBL,CD9,RTN4,IGFBP3,MAP2K3,LEF1,ITGA1,HHEX,MTDH,TFPI,ANG,RPSA,HTATIP2,IL1A,BMP2,PKM,TAC1,HMGB2,CCL5,SERPIND1,ARAP3,FGF13,WTAP,COL1A2,TGM2,EFNB2,TNC,ID1,NFKBIA,TIPARP,GADD45A,THBS1,KCNMA1,MMP1,RAD23B,EDNRB,TBX3,XBP1,MG…	82
Cellular Development	differentiation	differentiation of cells	3.18e-10		0.973	CENPF,MZF1,PCGF2,IL13RA2,KLK6,SSBP2,IL6,HBP1,SLC9A1,SPRY4,SERPINB2,VEGFA,CXCL10,SOD2,EGR2,SRPX2,MGP,CAV1,RNF128,CXCL1,GNA13,HIPK2,ALYREF,ETS1,APOBEC3B,LCP1,RRAS,DCN,ADAR,TCF3,IFITM2,IRF1,PDLIM7,mir-302,CD9,SPANXC (includes others),RTN4,MAP2K3,HHEX,ANG,ALK,ULK1,HLA-DQA1,CTDSPL,CTHRC1,HMGB2,CRK,CCL5,EIF4G1,TGM2,EFNB2,ID1,TRIB1,CLEC11A,DUSP5,TIPARP,CSF2RA,LLGL1,TOP2A,SOCS2,LY6E,FABP5,IL27RA,ARHGEF3,…	161
Cellular Movement	cell movement	cell movement of tumor cell lines	3.31e-10		1.565	MZF1,LIF,LGALS3,F2R,BMI1,CCL20,KLK6,IL6,VEGFA,CXCL10,ANKRD28,SIVA1,SOD2,SRPX2,CAV1,TUBA1C,GSK3B,GNA13,HIPK2,CEACAM1,TNFRSF11B,ETS1,CXCL8,LCP1,DCN,CRKL,LCN2,CTNNAL1,AURKA,ARHGDIB,FOSB,IFITM3,CTSL,CD9,IGFBP3,ZYX,LEF1,ITGA1,HHEX,IFIT2,TBXAS1,MTDH,TFPI,HTATIP2,IL1A,BMP2,FAM89B,PKM,TAC1,CRK,CCL5,ARAP3,GRINA,CDKN3,TGM2,TNC,ID1,NFKBIA,THBS1,RHOU,MMP1,LASP1,S100A1,SDC1,TBX3,SLC12A2,MGAT5,PLAUR,TRIP6,GRN,…	78
Cellular Movement	invasion	invasion of cells	3.52e-10		0.245	MZF1,MAP3K11,LGALS3,F2R,DIAPH3,IL13RA2,KLK6,IL6,HBP1,SLC9A1,SKAP2,VEGFA,CXCL10,HMGB1,SOD2,CAV1,CXCL1,GSK3B,HIPK2,CEACAM1,ETS1,CXCL8,RPS6KB1,LCP1,DCN,CRKL,CTNNAL1,LCN2,RRM2,EIF3E,AURKA,TCF3,SKP2,IFITM3,CBL,CTSL,CD9,RFC4,LEF1,ITGA1,HHEX,IFIT2,MTDH,TFPI,ANG,RPSA,ALK,ID2,HTATIP2,BMP2,PKM,NUMB,CRK,ARAP3,FGF13,NAA15,TNC,CCNA2,ID1,NFKBIA,THBS1,KCNMA1,FABP5,MMP1,LASP1,SDC1,EDNRB,TBX3,SLC12A2,MGAT5,PLAUR,…	79
Cancer, Organismal Injury and Abnormalities	advanced malignant tumor	advanced malignant tumor	4.19e-10		-0.032	MZF1,DLGAP5,LGALS3,SLC7A11,AKR1C3,F2R,IDS,HMMR,KLK6,IL6,PCOLCE,SERPINB2,HMGB1,VEGFA,FGFR3,CAV1,CXCL1,TUBA1C,TNFRSF11B,CDC25A,TYMS,CXCL8,RPS6KB1,FSTL3,RRAS,LCN2,CTNNAL1,RRM2,IFITM2,IL24,IRF1,IFITM3,CD9,MAP2K3,TFPI,ALK,KIF20A,ID2,HTATIP2,IL1A,LETMD1,BMP2,NUMB,CTHRC1,HMGB2,CUX1,CDKN3,TGM2,ID1,NFKBIA,GADD45A,THBS1,KCNMA1,ANXA5,TOP2A,FABP5,MMP1,SDC1,EDNRB,TUBB4B,ACTB,OLFML3,PLAUR,BIRC5,CPA4,POLD1,PARP…	77
Cell Death and Survival	cell death	cell death of immune cells	4.47e-10		-0.681	LGALS3,F2R,AIM2,KLK6,IL6,AURKB,BCL6,SERPINB2,HMGB1,VEGFA,CXCL10,SIVA1,SOD2,SCARB1,CAV1,CXCL1,GSK3B,SH3KBP1,BIRC3,TNFRSF11B,ETS1,CXCL8,RRAS,DCN,LCN2,TCF3,IL24,IRF1,CCNB1,BCL2L1,HLA-DRB4,CBL,CD9,LEF1,MAP2K3,ALK,ID2,TREM1,IL1A,BMP2,ANTXR1,NUMB,CASP4,CCL5,DIABLO,TGM2,CLEC11A,NFKBIA,CSF2RA,THBS1,TOP2A,IL27RA,TRAF1,GLS,XBP1,MGAT5,BIRC5,PARP1,ISG15,TMEM109,CD44,IL1B,SMARCC1,CXCL2	64
Cancer, Organismal Injury and Abnormalities	metastasis	metastasis	4.48e-10		-0.032	MZF1,DLGAP5,LGALS3,SLC7A11,AKR1C3,F2R,IDS,HMMR,IL6,PCOLCE,SERPINB2,VEGFA,FGFR3,HMGB1,CAV1,CXCL1,TUBA1C,TNFRSF11B,CDC25A,TYMS,CXCL8,RPS6KB1,FSTL3,LCN2,RRM2,IL24,IRF1,IFITM3,CD9,MAP2K3,TFPI,ALK,KIF20A,ID2,HTATIP2,IL1A,LETMD1,BMP2,NUMB,CTHRC1,HMGB2,CUX1,TGM2,ID1,NFKBIA,GADD45A,THBS1,ANXA5,TOP2A,FABP5,MMP1,SDC1,EDNRB,TUBB4B,ACTB,OLFML3,PLAUR,CPA4,POLD1,BIRC5,PARP1,LAMB2,TUBA1A,NT5E,LAMB3,CD44,IL1B,MA…	71
Cancer, Organismal Injury and Abnormalities, Reproductive System Disease	mammary tumor	mammary tumor	6.06e-10		-0.148	CENPF,DPYD,PCGF2,F2R,HMMR,KLK6,IL6,HBP1,VEGFA,CXCL10,SOD2,NEK6,CAV1,CXCL1,GNA13,ALYREF,ALDOC,TYMS,ETS1,APOBEC3B,ASF1B,DCN,CTNNAL1,RRM2,RNASEH2A,GPX7,ARHGDIB,IRF1,SKP2,AKAP13,CLDN12,CD9,RFC4,CD68,ZYX,TCN1,MAP2K3,SEH1L,ANG,HTATIP2,HLA-A,HSPB8,CTDSPL,CCL5,TRIB1,ID1,IFIT1,GADD45A,TOP2A,MCM10,FABP5,MAP1LC3B,IL27RA,MMP1,RGS2,TBX3,PPM1E,TUBB4B,PARP4,POLD1,KIF22,CALM1 (includes others),TUBA1A,MCM2,SREBF1…	127
Cancer, Organismal Injury and Abnormalities, Reproductive System Disease	uterine serous papillary cancer	uterine serous papillary cancer	7.25e-10			FOXD1,CDC20,HMMR,SERPINB8,KLK6,IL6,CCNA2,KCNMA1,TOP2A,SOCS2,SLC7A5,KIFC1,TK1,CXCL8,TRIP13,RGS2,EDNRB,LCN2,PLAUR,AURKA,TPX2,CCNB1,ISG15,PI3,MATN2,LAMA4,LAMB3,CENPA,VAMP8,DKK1,KIF11,APOD	32
Cellular Growth and Proliferation, Tissue Development	proliferation	proliferation of connective tissue cells	7.43e-10		0.22	SLC7A11,LGALS3,LIF,PCGF2,F2R,BMI1,HMMR,KLK6,IL6,LMNB1,FGFR3,SOD2,CAV1,TNFRSF11B,CXCL8,NOX4,RBL2,DCN,ADAR,IL24,CCNB1,SKP2,STC1,FOSB,BCL2L1,CBL,CCNF,IGFBP3,IDH2,ITGA1,MAP2K3,ALK,ID2,IL1A,BMP2,CTHRC1,TAC1,PTPRF,FGF13,EFNB2,CCNA2,TRIM24,NFKBIA,GADD45A,KCNMA1,ERRFI1,PURA,EDNRB,ACTB,PLAUR,SERTAD1,PSME3,GRN,MAD2L1,LPAR1,CD44,PDE5A,IL1B,DKK1,DNM1L	60
Cancer, Organismal Injury and Abnormalities	growth	growth of tumor	1.02e-09		-0.187	LIF,LGALS3,SLC7A11,F2R,BMI1,HMMR,IL13RA2,IL6,HMGB1,VEGFA,FGFR3,SOD2,CAV1,CXCL1,GSK3B,CEACAM1,TNFRSF11B,ETS1,CXCL8,NOX4,H19,DCN,LCN2,RRM2,AURKA,AKR1B10,IL24,TPX2,IRF1,SKP2,SRSF3,IFITM3,BCL2L1,IGFBP3,MAP2K3,IDH2,LEF1,ITGA1,MTDH,ANG,ALK,ID2,ULK1,IL1A,BMP2,ANTXR1,PKM,NUMB,TAC1,CUX1,TGM2,EFNB2,TNC,ID1,NFKBIA,GADD45A,THBS1,CSF2RA,FABP5,IL27RA,MMP1,GLS,XBP1,PLAUR,BIRC5,PARP1,GRN,LAMA4,NT5E,CENPA,CD44,IL…	73
Cell Cycle	mitosis	mitosis of cervical cancer cell lines	1.12e-09		-1.231	DLGAP5,CDCA8,CDC20,WEE1,AURKA,EIF3E,BIRC5,TPX2,CCNB1,KIF22,MAD2L1,TUBA1A,PDLIM7,NEK6,TOP2A,FBXO5,PKMYT1,KIF11,CDC25A	19
Cell Death and Survival	apoptosis	apoptosis of breast cancer cell lines	1.25e-09		1.762	LGALS3,AIM2,PKM,NUMB,HSPB8,SLC9A1,DIABLO,VEGFA,SIVA1,NFKBIA,SOD2,SCARB1,GADD45A,THBS1,CAV1,GSK3B,BIRC3,CEACAM1,TYMS,RPS6KB1,SDC1,MOAP1,XBP1,BIRC5,IL24,IRF1,PARP1,PI3,BCL2L1,CD44,IGFBP3,FBXO5,BNIP3L,MAP2K3,MTDH,NTSR1	36
Cancer, Gastrointestinal Disease, Organismal Injury and Abnormalities	oral cancer	oral cancer	1.27e-09			IL1A,CTHRC1,IL6,FGF13,TGM2,CXCL10,TNC,SCG5,RAB38,MGP,SERPINB7,CXCL1,TUBA1C,FABP5,GNA13,TYMS,CXCL8,TUBB4B,DCN,IL24,BIRC5,BCL2L1,H3F3A/H3F3B,TUBA1A,LPAR1,LAMA4,MATN2,IGFBP3,IL1B,IFIT2,CXCL2	31
Cell Death and Survival	cell death	cell death of epithelial cells	1.29e-09		-0.209	TMBIM6,IL6,BCL6,HMGB1,CXCL10,E2F6,SIVA1,SOD2,NEK6,GSK3B,HIPK2,BIRC3,CEACAM1,TNFRSF11B,APOBEC3B,CXCL8,RBL2,RRAS,DCN,MOAP1,LCN2,AURKA,ADAR,TCF3,IL24,SSRP1,IRF1,BCL2L1,ERCC1,IGFBP3,MLKL,ID2,NUMB,HSPB8,CASP4,TGM2,ID1,EFNB2,NFKBIA,GADD45A,TRAF1,RGMB,API5,XBP1,PLAUR,BIRC5,PARP1,RBCK1,CD44,BNIP3L,IL1B,TNFRSF19	52
Cell Cycle	cell cycle progression	arrest in cell cycle progression	1.48e-09			ID2,LIF,LGALS3,PCGF2,BMI1,SSBP2,IL6,AURKB,BCL6,DIABLO,CDKN3,TNC,CCNA2,NFKBIA,GADD45A,THBS1,CAV1,IP6K1,ERRFI1,HIPK2,CDC25A,TYMS,CXCL8,RBL2,WEE1,XBP1,AURKA,TCF3,SSRP1,BIRC5,POLD1,IRF1,SKP2,PI3,BCL2L1,MAD2L1,CD44,IL1B,LEF1	39
Tissue Development	growth	growth of connective tissue	1.55e-09		0.381	SLC7A11,LGALS3,LIF,PCGF2,F2R,BMI1,HMMR,KLK6,IL6,LMNB1,FGFR3,SOD2,CAV1,HIPK2,SH3KBP1,CEACAM1,TNFRSF11B,CXCL8,NOX4,RBL2,DCN,ADAR,IL24,CCNB1,SKP2,STC1,FOSB,BCL2L1,CBL,CCNF,IGFBP3,IDH2,ITGA1,MAP2K3,ALK,ID2,IL1A,BMP2,CTHRC1,TAC1,PTPRF,FGF13,EFNB2,CCNA2,TRIM24,NFKBIA,GADD45A,KCNMA1,ERRFI1,PURA,EDNRB,ACTB,PLAUR,SERTAD1,PSME3,GRN,MAD2L1,LPAR1,CD44,PDE5A,IL1B,DKK1,DNM1L	63
Cardiovascular System Development and Function, Cellular Movement	migration	migration of endothelial cells	1.98e-09		1.246	F2R,BMP2,HMMR,PKM,TAC1,CRK,CCL5,SERPIND1,SPRY4,FGF13,HMGB1,VEGFA,EFNB2,ID1,SCARB1,GADD45A,THBS1,MGP,CAV1,CXCL1,GSK3B,ETS1,CXCL8,NOX4,DCN,PLAUR,IL24,GRN,STC1,WARS,CD9,RTN4,CD44,IGFBP3,IL1B,MAP2K3,HHEX,DKK1,TFPI	39
Cardiovascular System Development and Function, Cellular Movement	cell movement	cell movement of endothelial cells	2.17e-09		1.135	LGALS3,F2R,BMP2,HMMR,PKM,TAC1,CRK,CCL5,SERPIND1,SPRY4,FGF13,HMGB1,VEGFA,EFNB2,ID1,SCARB1,GADD45A,THBS1,MGP,CAV1,CXCL1,GSK3B,CEACAM1,ETS1,CXCL8,NOX4,DCN,PLAUR,IL24,GRN,STC1,WARS,CD9,RTN4,CD44,IGFBP3,IL1B,MAP2K3,HHEX,DKK1,TFPI	41
Cellular Movement	migration	migration of tumor cell lines	2.19e-09		1.315	MZF1,LGALS3,F2R,BMI1,CCL20,KLK6,IL6,VEGFA,CXCL10,ANKRD28,SOD2,SRPX2,CAV1,GSK3B,GNA13,CEACAM1,TNFRSF11B,ETS1,CXCL8,DCN,CRKL,LCN2,CTNNAL1,AURKA,ARHGDIB,IFITM3,CTSL,CD9,IGFBP3,ZYX,LEF1,HHEX,IFIT2,MTDH,TFPI,HTATIP2,IL1A,BMP2,PKM,TAC1,CRK,CCL5,GRINA,TGM2,CDKN3,ID1,TNC,NFKBIA,THBS1,RHOU,MMP1,LASP1,SDC1,TBX3,SLC12A2,MGAT5,PLAUR,TRIP6,GRN,LPAR1,LAMB3,CD44,IL1B,VGF,CXCL2,NREP	66
Cell Cycle	mitosis	mitosis of tumor cell lines	2.96e-09		-1.019	DLGAP5,CDCA8,CDC20,BMP2,WEE1,IL6,AURKA,EIF3E,BIRC5,TPX2,CCNB1,GRN,KIF22,MAD2L1,TUBA1A,PDLIM7,NEK6,TOP2A,FBXO5,PKMYT1,KIF11,CDC25A	22
Cell Death and Survival	cell death	cell death of breast cancer cell lines	3.05e-09		1.931	LGALS3,AIM2,PKM,NUMB,HSPB8,SLC9A1,DIABLO,VEGFA,SIVA1,NFKBIA,SOD2,GADD45A,SCARB1,THBS1,CAV1,GSK3B,BIRC3,CEACAM1,TYMS,RPS6KB1,SDC1,MOAP1,XBP1,BIRC5,SSRP1,GPX7,IL24,IRF1,PARP1,MAD2L1,PI3,BCL2L1,CD44,IGFBP3,FBXO5,BNIP3L,MAP2K3,MTDH,NTSR1	39
Cancer, Immunological Disease, Organismal Injury and Abnormalities	lymphatic node tumor	lymphatic node tumor	3.21e-09		-1.625	DPYD,HMMR,SSBP2,IL6,AURKB,BCL6,HMGB1,VEGFA,CXCL10,EGR2,NEK6,TUBA1C,GNA13,GSK3B,BIRC3,MCM5,TYMS,ETS1,CXCL8,RPS6KB1,DCN,RRM2,HIST1H2BK,AURKA,TCF3,IL24,SKP2,BCL2L1,CCNF,SH2B3,IGFBP3,TCN1,IDH2,LEF1,KIF11,ALK,ANTXR1,TUBB2B,CCNA2,ID1,DUSP5,NFKBIA,GADD45A,TOP2A,TUBB4B,POLD1,BIRC5,PARP1,CRELD2,MTHFD1L,TUBA1A,LAMB3,CD44,IL1B	54
Infectious Diseases	infection	Viral Infection	3.23e-09		-0.898	TWF1,MSRB2,F2R,RAB2A,HIST1H2BD,CCL20,TMEM132A,IL6,VEGFA,CXCL10,SP110,CAV1,CXCL1,PSMA2,TYMS,IFIT3,APOBEC3B,RAB13,ZC3HAV1,RRM2,GRK5,ADAR,TCF3,IFITM2,ARHGDIB,IRF1,IFITM3,AKAP13,CTSL,CD9,ZYX,TCN1,MAP2K3,IFIT2,ULK1,NUP160,HLA-A,TAC1,COASY,TECR,CCL5,USP39,OASL,TANK,EFNB2,IFIT1,CSF2RA,ANXA5,TOP2A,SOCS2,LY6E,MAP1LC3B,PURA,S100A1,SIGMAR1,TUBB4B,ACTB,XBP1,POLD1,ISG15,PI3,ZNF791,TUBA1A,SF3B2,RNF144A,CD44,CH…	123
Inflammatory Response	inflammation	inflammation of body region	4.38e-09		-0.281	LIF,LGALS3,BMI1,IL13RA2,IL6,BCL6,HMGB1,VEGFA,CXCL10,FGFR3,SOD2,EGR2,SCG5,CAV1,RNF128,CXCL1,BIRC3,CEACAM1,TNFRSF11B,CXCL8,RRAS,DCN,LCN2,IL37,GPX7,IL24,IRF1,BCL2L1,CBL,CTSL,mir-302,MAP2K3,ITGA1,MTDH,TFPI,MGAT2,TROVE2,ID2,TREM1,IL1A,COL4A5,HLA-A,HLA-DQA1,TAC1,CASP4,CCL5,ARAP3,TANK,TGM2,COL1A2,ID1,NFKBIA,GADD45A,THBS1,ANXA5,TOP2A,SOCS2,IL27RA,ATG16L1,TK1,SDC1,EDNRB,ACTB,XBP1,MGAT5,IFNGR2,PLAUR,NFKBIZ…	79
Cancer, Organismal Injury and Abnormalities	growth	growth of malignant tumor	4.47e-09		1.168	ID2,IL1A,ULK1,LIF,LGALS3,F2R,BMP2,HMMR,PKM,NUMB,IL6,HMGB1,VEGFA,FGFR3,TNC,ID1,THBS1,CSF2RA,CAV1,CXCL1,GSK3B,IL27RA,CXCL8,NOX4,DCN,GLS,LCN2,RRM2,XBP1,PLAUR,AKR1B10,BIRC5,IL24,TPX2,SKP2,PARP1,GRN,BCL2L1,NT5E,CENPA,CD44,IGFBP3,IL1B,ITGA1,DKK1,ALK	46
Cancer, Organismal Injury and Abnormalities, Respiratory Disease	respiratory system tumor	respiratory system tumor	5.09e-09		0.681	DPYD,ABCB10,POTEE/POTEF,AKR1C3,TRIM51,HIST1H2BD,XPO5,KLK6,SSBP2,IL6,AURKB,VEGFA,FGFR3,SOD2,NEK6,CAV1,SLC7A5,TUBA1C,XAGE1B/XAGE1E,GSK3B,HIPK2,ALYREF,CEACAM1,ALDOC,TYMS,RPS6KB1,CXCL8,APOBEC3B,RBL2,CDCA8,LCN2,RRM2,AURKA,EIF3E,AKR1B10,GPX7,IRF1,TPX2,SKP2,CCNB1,BCL2L1,GAGE1 (includes others),CBL,ERCC1,RFC4,CD9,MBTPS1,IGFBP3,ZYX,TCN1,IDH2,ITGA1,TBXAS1,MTDH,KIF11,ALK,IL1A,HTATIP2,CDC20,HLA-A,BMP2,PKM,HL…	94
Cellular Development, Cellular Growth and Proliferation, Lymphoid Tissue Structure and Development, Tissue Development	proliferation	proliferation of bone marrow cells	5.82e-09		-1.386	CXCL8,LIF,LGALS3,F2R,BMP2,CCL20,IL6,ADAR,AURKB,BIRC5,SKP2,CCNB1,CXCL10,BCL2L1,SH2B3,CD44,IGFBP3,MAFB,CDC25A,ALK	20
Cancer, Gastrointestinal Disease, Organismal Injury and Abnormalities	secondary neoplasm of digestive system	secondary neoplasm of digestive system	6.12e-09			KIF20A,DLGAP5,ID2,SLC7A11,LGALS3,F2R,AKR1C3,HMMR,HMGB2,IL6,PCOLCE,VEGFA,TOP2A,CAV1,TUBA1C,TNFRSF11B,TYMS,SDC1,FSTL3,TUBB4B,RRM2,OLFML3,PLAUR,CPA4,PARP1,TUBA1A,CD9,CD44,MAFB,EFEMP1,DKK1,TFPI	32
Cancer, Organismal Injury and Abnormalities, Reproductive System Disease	female genital tract serous cancer	female genital tract serous cancer	6.3e-09			FOXD1,CDC20,F2R,HIST1H2BD,HMMR,HN1,PKM,SERPINB8,KLK6,IL6,FGFR3,CCNA2,KCNMA1,TOP2A,MGP,SOCS2,SLC7A5,KIFC1,TK1,CXCL8,TRIP13,RGS2,EDNRB,RRAS,TBX3,CTNNAL1,LCN2,PLAUR,AURKA,IFITM2,TPX2,ISG15,CCNB1,PARP1,PI3,MATN2,LAMA4,LAMB3,CENPA,DKK1,VAMP8,KIF11,APOD	43
Cancer, Organismal Injury and Abnormalities	thoracic neoplasm	thoracic neoplasm	7.87e-09		0.38	DPYD,ABCB10,POTEE/POTEF,TRIM51,HIST1H2BD,XPO5,KLK6,SSBP2,IL6,AURKB,VEGFA,FGFR3,SOD2,NEK6,CAV1,SLC7A5,TUBA1C,XAGE1B/XAGE1E,GSK3B,HIPK2,ALYREF,CEACAM1,ALDOC,TYMS,CXCL8,APOBEC3B,RPS6KB1,RBL2,CDCA8,DCN,LCN2,RRM2,AURKA,EIF3E,TCF3,AKR1B10,GPX7,IRF1,TPX2,CCNB1,SKP2,BCL2L1,GAGE1 (includes others),CBL,ERCC1,RFC4,CD9,MBTPS1,IGFBP3,ZYX,TCN1,IDH2,ITGA1,TBXAS1,KIF11,ALK,IL1A,HTATIP2,CDC20,HLA-A,BMP2,PKM,HLA-D…	93
Tissue Development	development	development of epithelial tissue	8.61e-09		0.517	LGALS3,LHX2,F2R,IL6,SPRY4,FGFR3,VEGFA,CXCL10,HMGB1,SCARB1,CAV1,MGP,CXCL1,GSK3B,PPP1CA,HIPK2,CEACAM1,TNFRSF11B,CXCL8,RRAS,SKP2,STC1,CBL,CD9,ITGA1,MAP2K3,HHEX,TFPI,ANG,IL1A,COL4A5,BMP2,PKM,HMGB2,FGF13,SERPIND1,WTAP,ID1,EFNB2,NFKBIA,THBS1,MMP1,EDNRB,XBP1,PLAUR,GRN,LAMA4,CD44,IL1B,DKK1,CXCL2,FNDC3A	52
Cancer, Gastrointestinal Disease, Organismal Injury and Abnormalities	malignant neoplasm of digestive system	metastatic malignant neoplasm of digestive system	1.13e-08			KIF20A,DLGAP5,ID2,SLC7A11,LGALS3,F2R,AKR1C3,HMGB2,IL6,PCOLCE,VEGFA,TOP2A,CAV1,TUBA1C,TNFRSF11B,TYMS,SDC1,FSTL3,TUBB4B,RRM2,OLFML3,CPA4,PARP1,TUBA1A,CD9,CD44,MAFB,EFEMP1,DKK1,TFPI	30
Cancer, Organismal Injury and Abnormalities, Respiratory Disease	lung tumor	lung tumor	1.15e-08		0.681	DPYD,ABCB10,POTEE/POTEF,TRIM51,HIST1H2BD,XPO5,KLK6,SSBP2,IL6,AURKB,VEGFA,FGFR3,SOD2,NEK6,CAV1,SLC7A5,TUBA1C,XAGE1B/XAGE1E,GSK3B,HIPK2,ALYREF,CEACAM1,ALDOC,TYMS,CXCL8,APOBEC3B,RPS6KB1,RBL2,CDCA8,LCN2,RRM2,AURKA,EIF3E,AKR1B10,GPX7,IRF1,TPX2,CCNB1,SKP2,BCL2L1,GAGE1 (includes others),CBL,ERCC1,RFC4,CD9,MBTPS1,IGFBP3,ZYX,TCN1,IDH2,ITGA1,TBXAS1,KIF11,ALK,IL1A,HTATIP2,CDC20,HLA-A,BMP2,PKM,HLA-DQA1,CRK,S…	91
Hematological System Development and Function, Hematopoiesis, Tissue Morphology	quantity	quantity of hematopoietic progenitor cells	1.29e-08		-0.866	ULK1,IL1A,LIF,PCGF2,LHX2,KIAA0101,DIAPH3,IL13RA2,SSBP2,IL6,VEGFA,EFNB2,E2F6,ID1,CLEC11A,NFKBIA,GADD45A,SCARB1,THBS1,PURA,TNFRSF11B,ETS1,CXCL8,TACC3,RBL2,DCN,LCN2,TCF3,BIRC5,PSME3,ARHGDIB,IRF1,FOSB,AKAP13,MAD2L1,BCL2L1,CBL,ERCC1,CD9,LAMA4,SH2B3,CD44,BNIP3L,SAC3D1,MGAT2	45
Cancer, Gastrointestinal Disease, Organismal Injury and Abnormalities	gastrointestinal tract cancer	metastatic gastrointestinal tract cancer	1.4e-08			KIF20A,DLGAP5,ID2,SLC7A11,LGALS3,F2R,AKR1C3,HMGB2,IL6,PCOLCE,VEGFA,TOP2A,CAV1,TUBA1C,TNFRSF11B,TYMS,SDC1,FSTL3,TUBB4B,RRM2,OLFML3,CPA4,TUBA1A,CD9,CD44,EFEMP1,DKK1,MAFB,TFPI	29
Cell Cycle	ploidy	ploidy	1.48e-08		1.346	TACC3,CDC20,BMI1,AURKA,AURKB,BIRC5,TPX2,IRF1,SKP2,PARP1,MAD2L1,CCNA2,BCL2L1,TRIM24,ERCC1,H3F3A/H3F3B,GADD45A,SREBF1,SH2B3,TOP2A,FBXO5,SAC3D1,KIF11,BUB3	24
Cancer, Organismal Injury and Abnormalities	connective or soft tissue tumor	connective or soft tissue tumor	1.68e-08		0.689	TWF1,LIF,F2R,BMI1,DIAPH3,HMMR,SSBP2,IL6,AURKB,HMGB1,FGFR3,VEGFA,SOD2,CAV1,TUBA1C,GSK3B,HIPK2,TYMS,IFIT3,H19,SLC24A3,DCN,CRKL,WEE1,RRM2,IFITM2,GPX7,IL24,IRF1,SKP2,BCL2L1,CBL,IGFBP3,ZYX,TCN1,IDH2,KIF11,ALK,ID2,IL1A,COL4A5,PHLDA2,CUX1,COL1A2,IFIT1,TNC,THBS1,TOP2A,COL22A1,IL27RA,TK1,KPNA3,EDNRB,TUBB4B,PRC1,IFNGR2,PLAUR,PARP1,TUBA1A,NT5E,CD44,PDE5A,IL1B	63
Cell Death and Survival	necrosis	necrosis of epithelial tissue	1.77e-08		-0.429	TMBIM6,IL6,BCL6,HMGB1,CXCL10,VEGFA,E2F6,SIVA1,SOD2,NEK6,CAV1,GSK3B,HIPK2,BIRC3,CEACAM1,TNFRSF11B,APOBEC3B,CXCL8,RBL2,RRAS,DCN,MOAP1,LCN2,AURKA,ADAR,TCF3,IL24,SSRP1,IRF1,BCL2L1,ERCC1,IGFBP3,MAP2K3,MLKL,ID2,NUMB,HSPB8,CASP4,TGM2,ID1,EFNB2,NFKBIA,GADD45A,THBS1,TRAF1,RGMB,API5,XBP1,PLAUR,BIRC5,PARP1,RBCK1,CD44,IL1B,BNIP3L,TNFRSF19	56
Cancer, Hematological Disease, Immunological Disease, Organismal Injury and Abnormalities	lymphocytic cancer	lymphocytic cancer	1.8e-08		-0.757	DPYD,BMI1,SSBP2,IL6,AURKB,BCL6,HMGB1,VEGFA,CXCL10,SOD2,EGR2,NEK6,TUBA1C,GSK3B,GNA13,BIRC3,MCM5,TYMS,ETS1,CXCL8,RPS6KB1,DCN,RRM2,HIST1H2BK,AURKA,TCF3,GPX7,TPX2,IRF1,SKP2,BCL2L1,CCNF,SH2B3,IGFBP3,TCN1,LEF1,IDH2,TFPI,KIF11,ALK,ID2,ANTXR1,TUBB2B,CCNA2,ID1,DUSP5,NFKBIA,GADD45A,THBS1,TOP2A,TUBB4B,NAP1L1,POLD1,BIRC5,PARP1,CRELD2,MTHFD1L,TUBA1A,NT5E,CD44,IL1B	61
Cellular Development, Cellular Growth and Proliferation	proliferation	proliferation of blood cells	1.94e-08		-0.081	MZF1,LIF,LGALS3,PCGF2,BMI1,ZFP36L1,CCL20,IL6,BCL6,HMGB1,VEGFA,CXCL10,EGR2,HLA-DRB3,CAV1,RNF128,GSK3B,HIPK2,SH3KBP1,BIRC3,CEACAM1,TNFRSF11B,CDC25A,ETS1,CXCL8,LCP1,RBL2,RRAS,DCN,TCF3,IL24,ARHGDIB,IRF1,AKAP13,BCL2L1,CBL,ERCC1,SH2B3,LEF1,SAC3D1,ID2,TREM1,IL1A,HLA-DQA1,TAC1,CCL5,CUX1,TANK,EFNB2,CCNA2,CLEC11A,NFKBIA,GADD45A,CSF2RA,THBS1,IL27RA,PURA,TRAF1,RGS2,TACC3,MGAT5,BIRC5,PARP1,ISG15,LY96,NT5E,CD4…	72
Inflammatory Response	inflammation	inflammation of body cavity	2.06e-08		0.066	LGALS3,LIF,BMI1,IL13RA2,IL6,BCL6,HMGB1,FGFR3,CXCL10,VEGFA,SOD2,SCG5,CAV1,RNF128,CXCL1,BIRC3,CXCL8,DCN,GPX7,IRF1,BCL2L1,CTSL,CBL,mir-302,ITGA1,MAP2K3,TFPI,MGAT2,TROVE2,TREM1,IL1A,COL4A5,HLA-A,TAC1,CCL5,TGM2,TANK,NFKBIA,GADD45A,THBS1,ANXA5,TOP2A,SOCS2,IL27RA,TK1,EDNRB,ACTB,MGAT5,IFNGR2,PLAUR,NFKBIZ,POLD1,BIRC5,LAMB2,NT5E,CD44,PDE5A,IL1B,DKK1,CXCL2	60
Organismal Development	morphology	morphology of body cavity	2.06e-08			LIF,LGALS3,F2R,LHX2,SS18,ZFP36L1,SSBP2,PABPC1L,IL6,BCL6,LMNB1,VEGFA,FGFR3,DMRT2,SOD2,SCARB1,SCG5,LPL,MGP,CAV1,RNF128,SERPINB7,GSK3B,GNA13,BIRC3,ETS1,RPS6KB1,NOX4,RBL2,FSTL3,DCN,CRKL,TCF3,ADAMTS9,ADAR,GPX7,ARHGDIB,IRF1,SKP2,AKAP13,BCL2L1,CBL,ERCC1,CD9,ZP1,SH2B3,IGFBP3,LMNB2,MAP2K3,LEF1,ITGA1,H1F0,HHEX,MGAT2,RPSA,ID2,BMP2,ANTXR1,HSPB8,HLA-DQA1,NUMB,CTHRC1,CRK,TGM2,EFNB2,ID1,TRIB1,NFKBIA,GADD45A,THB…	95
Cancer, Organismal Injury and Abnormalities	benign neoplasia	benign neoplasia	2.24e-08		-0.013	TWF1,LGALS3,F2R,HIST1H2BD,HMMR,SSBP2,KLK6,AURKB,PLA2G7,SERPINB2,HMGB1,VEGFA,FGFR3,SOD2,MGP,SLC7A5,GSK3B,CEACAM1,ALDOC,SMPDL3A,IFIT3,RBL2,H19,RRAS,SLC24A3,DCN,WEE1,CTNNAL1,LCN2,RRM2,IFITM2,CCNB1,IFITM3,BCL2L1,CBL,IGFBP3,ZYX,TCN1,LEF1,KIF11,HTATIP2,IL1A,COL4A5,PHLDA2,HN1,ANTXR1,PKM,HMGB2,SERPIND1,CUX1,COL1A2,TGM2,TNC,ID1,IFIT1,DUSP5,TRIM24,GADD45A,THBS1,ANXA5,TOP2A,COL22A1,FABP5,ERRFI1,MMP1,KPNA3,N…	78
Cancer, Gastrointestinal Disease, Organismal Injury and Abnormalities	oral tumor	oral tumor	2.44e-08			IL1A,HLA-DQA1,CTHRC1,IL6,FGF13,FGFR3,CXCL10,TGM2,TNC,SCG5,RAB38,MGP,SERPINB7,CXCL1,TUBA1C,FABP5,GNA13,PPP1CA,TYMS,CXCL8,TUBB4B,DCN,IL24,GPX7,BIRC5,BCL2L1,TUBA1A,H3F3A/H3F3B,LPAR1,MATN2,LAMA4,IGFBP3,IL1B,IFIT2,CXCL2	35
Cellular Development, Cellular Growth and Proliferation, Hematological System Development and Function	proliferation	proliferation of immune cells	3.2e-08		-0.127	LGALS3,PCGF2,BMI1,ZFP36L1,CCL20,IL6,BCL6,HMGB1,VEGFA,CXCL10,EGR2,HLA-DRB3,CAV1,RNF128,GSK3B,SH3KBP1,BIRC3,CEACAM1,TNFRSF11B,CDC25A,ETS1,CXCL8,LCP1,RBL2,RRAS,DCN,TCF3,IL24,IRF1,ARHGDIB,BCL2L1,AKAP13,CBL,ERCC1,SH2B3,LEF1,SAC3D1,ID2,TREM1,IL1A,HLA-DQA1,TAC1,CCL5,CUX1,TANK,EFNB2,CCNA2,CLEC11A,NFKBIA,GADD45A,CSF2RA,THBS1,IL27RA,PURA,TRAF1,RGS2,MGAT5,BIRC5,PARP1,ISG15,LY96,NT5E,CD44,PDE5A,IL1B,MAFB,CXC…	68
Cellular Development, Cellular Growth and Proliferation, Organ Development, Skeletal and Muscular System Development and Function, Tissue Development	proliferation	proliferation of smooth muscle cells	3.36e-08		0.546	ID2,IL1A,BMP2,IL6,CCL5,SLC9A1,PTPRF,WTAP,HMGB1,TGM2,VEGFA,TRIB1,TNC,EFNB2,SCARB1,THBS1,CAV1,GSK3B,MMP1,CXCL8,RPS6KB1,NOX4,PLAUR,BIRC5,IRF1,SKP2,CBL,LPAR1,IGFBP3,IL1B,TFPI,ANG,APOD	33
Cancer, Hematological Disease, Immunological Disease, Organismal Injury and Abnormalities	non-Hodgkin's disease	non-Hodgkin's disease	3.98e-08		-1.463	DPYD,SSBP2,IL6,AURKB,BCL6,CXCL10,HMGB1,EGR2,NEK6,TUBA1C,GNA13,GSK3B,BIRC3,MCM5,TYMS,ETS1,RPS6KB1,CXCL8,DCN,RRM2,HIST1H2BK,AURKA,TCF3,SKP2,BCL2L1,CCNF,SH2B3,IGFBP3,TCN1,IDH2,LEF1,KIF11,ALK,ANTXR1,TUBB2B,CCNA2,ID1,DUSP5,NFKBIA,GADD45A,TOP2A,TUBB4B,POLD1,BIRC5,PARP1,CRELD2,MTHFD1L,TUBA1A,CD44,IL1B	50
Tissue Development	growth	growth of epithelial tissue	4.98e-08		1.324	SLC7A11,F2R,KLK6,IL6,LMNB1,SPRY4,HMGB1,FGFR3,VEGFA,CXCL10,SCARB1,CAV1,MGP,SLC7A5,CXCL1,GSK3B,HIPK2,CEACAM1,CDC25A,CXCL8,RPS6KB1,RBL2,RRAS,LCN2,IL24,SKP2,ERCC1,CBL,CD9,ITGA1,TINF2,HHEX,TFPI,ANG,ALK,KDM5B,ID2,IL1A,BMP2,PKM,TAC1,HMGB2,CCL5,SERPIND1,FGF13,WTAP,TGM2,ID1,EFNB2,TRIM24,NFKBIA,THBS1,MMP1,EDNRB,XBP1,PLAUR,GRN,CD44,PDE5A,IL1B,DKK1	61
Cell-To-Cell Signaling and Interaction	binding	binding of cells	5.79e-08		-0.088	IL1A,LGALS3,F2R,HLA-A,CCL20,TAC1,IL6,CCL5,PTPRF,ARAP3,HMGB1,VEGFA,CXCL10,TGM2,TNC,SCARB1,THBS1,ANXA5,LPL,CAV1,SLC7A5,CXCL1,GSK3B,IL27RA,SNU13,CEACAM1,SIGMAR1,CXCL8,SDC1,DCN,CRKL,PLAUR,LY96,CBL,CD68,VIPR1,CD9,LAMA4,NT5E,CD44,IGFBP3,IL1B,ITGA1,DKK1,CXCL2,TFPI,RPSA	47
Cell-To-Cell Signaling and Interaction	adhesion	adhesion of tumor cell lines	5.97e-08		-0.263	LIF,LGALS3,F2R,BMI1,HMMR,PKM,CRK,IL6,SERPINB2,HMGB1,VEGFA,CXCL10,TGM2,TNC,NFKBIA,THBS1,CAV1,RHOU,GNA13,ETS1,CXCL8,SDC1,DCN,MGAT5,PLAUR,MAD2L1,CD9,CD44,ZYX,LEF1,EFEMP1,CXCL2,RPSA	33
Cellular Movement	invasion	invasion of tumor cell lines	6.63e-08		-0.419	MZF1,LGALS3,DIAPH3,IL13RA2,KLK6,IL6,HBP1,SLC9A1,HMGB1,VEGFA,SOD2,CAV1,GSK3B,HIPK2,CEACAM1,ETS1,CXCL8,RPS6KB1,LCP1,DCN,LCN2,CTNNAL1,RRM2,AURKA,SKP2,IFITM3,CBL,CD9,RFC4,LEF1,HHEX,IFIT2,MTDH,TFPI,RPSA,ID2,HTATIP2,BMP2,PKM,NUMB,CRK,ARAP3,NAA15,CCNA2,ID1,TNC,NFKBIA,FABP5,LASP1,MMP1,SLC12A2,MGAT5,PLAUR,GRN,LPAR1,LAMB3,CD44,EFEMP1,DKK1	59
Free Radical Scavenging	synthesis	synthesis of reactive oxygen species	6.74e-08		1.235	MAP3K11,LIF,LGALS3,MPRIP,MSRB2,ABCB10,F2R,BMP2,BMI1,TAC1,IL6,TMBIM6,CCL5,ARAP3,HMGB1,TGM2,NFKBIA,SOD2,SCARB1,CAV1,MMP1,ATG16L1,TNFRSF11B,ETS1,SIGMAR1,CXCL8,RPS6KB1,NOX4,RRAS,DCN,ACTB,RRM2,XBP1,IL24,ARHGDIB,GRN,STC1,BCL2L1,SREBF1,CD44,IL1B,BNIP3L,MAP2K3,ITGA1,TINF2,CXCL2,DNM1L	47
Cardiovascular System Development and Function, Cellular Development, Cellular Growth and Proliferation, Organismal Development, Tissue Development	proliferation	proliferation of vascular endothelial cells	7.45e-08		1.536	CXCL8,F2R,PKM,IL6,SPRY4,SKP2,FGF13,WTAP,VEGFA,EFNB2,CBL,THBS1,CD44,IL1B,CXCL1,GSK3B,HHEX,DKK1,HIPK2,ANG,MMP1	21
Cancer, Organismal Injury and Abnormalities	head and neck cancer	head and neck cancer	7.47e-08		-1.118	LGALS3,MPRIP,POTEE/POTEF,AKR1C3,TROAP,HIST1H2BD,BMI1,DIAPH3,KLK6,SSBP2,PABPC1L,IL6,CXCL10,VEGFA,FGFR3,SCG5,RAB38,MGP,SERPINB7,CXCL1,TUBA1C,GNA13,SNU13,ALDOC,ETS1,TYMS,CXCL8,KIF14,APOBEC3B,RPS6KB1,LCP1,DCN,RRM2,AURKA,ANO1,TCF3,ADAMTS9,IL24,IFITM3,BCL2L1,CBL,H3F3A/H3F3B,ERCC1,MATN2,SPANXC (includes others),IGFBP3,TCN1,TINF2,IDH2,IFIT2,MTDH,ZDHHC4,CD163L1,IL1A,HLA-A,PKM,CTHRC1,FGF13,TGM2,EFNB2,TNC,I…	86
Cancer, Organismal Injury and Abnormalities	breast or ovarian cancer	breast or ovarian cancer	7.67e-08		-0.707	CENPF,DPYD,PCGF2,F2R,HIST1H2BD,HMMR,KLK6,IL6,HBP1,VEGFA,CXCL10,SOD2,NEK6,MGP,CAV1,CXCL1,GNA13,ALDOC,TYMS,ETS1,APOBEC3B,ASF1B,RRAS,DCN,CTNNAL1,RRM2,RNASEH2A,IFITM2,GPX7,ARHGDIB,IRF1,SKP2,AKAP13,CD68,CLDN12,CD9,RFC4,ZYX,TCN1,MAP2K3,SEH1L,ANG,HTATIP2,HLA-A,HN1,HSPB8,CTDSPL,TGM2,CDKN3,EFNB2,TRIB1,IFIT1,CS,TIPARP,TOP2A,MAP1LC3B,FABP5,IL27RA,MMP1,OCA2,RGS2,N4BP2L2,TBX3,PPM1E,TUBB4B,PARP4,IFNGR2,POLD1,K…	136
Organismal Development	abnormal morphology	abnormal morphology of body cavity	7.69e-08			LIF,LGALS3,F2R,LHX2,SS18,ZFP36L1,SSBP2,PABPC1L,IL6,BCL6,LMNB1,VEGFA,FGFR3,DMRT2,SOD2,SCARB1,SCG5,LPL,MGP,CAV1,RNF128,GSK3B,GNA13,BIRC3,ETS1,RPS6KB1,NOX4,RBL2,FSTL3,DCN,CRKL,ADAMTS9,ADAR,TCF3,GPX7,ARHGDIB,IRF1,SKP2,AKAP13,CBL,ERCC1,CD9,ZP1,SH2B3,IGFBP3,LMNB2,ITGA1,H1F0,HHEX,MGAT2,RPSA,ID2,BMP2,ANTXR1,HSPB8,HLA-DQA1,NUMB,CTHRC1,CRK,TGM2,EFNB2,ID1,TRIB1,NFKBIA,GADD45A,THBS1,ADAM19,LY6E,ERRFI1,PURA,L…	90
Cancer, Organismal Injury and Abnormalities	malignant connective or soft tissue neoplasm	malignant connective or soft tissue neoplasm	9.33e-08		0.689	ID2,IL1A,LIF,F2R,BMI1,DIAPH3,SSBP2,IL6,AURKB,HMGB1,VEGFA,FGFR3,THBS1,TOP2A,CAV1,TUBA1C,GSK3B,IL27RA,HIPK2,TK1,TYMS,TUBB4B,DCN,CRKL,PRC1,IFNGR2,RRM2,IFITM2,IL24,GPX7,IRF1,PARP1,SKP2,BCL2L1,TUBA1A,NT5E,CD44,IGFBP3,IL1B,TCN1,IDH2,KIF11	42
Cell Death and Survival, Skeletal and Muscular Disorders	cell death	cell death of muscle cells	9.67e-08		-1.275	ID2,IL1A,LIF,BMP2,HSPB8,IL6,BCL6,WTAP,HMGB1,VEGFA,ID1,NFKBIA,SOD2,CAV1,GSK3B,BIRC3,ATG16L1,S100A1,ETS1,CXCL8,RPS6KB1,NOX4,FSTL3,RRAS,LCN2,BIRC5,IRF1,PARP1,CCNT1,BCL2L1,CBL,ZYX,IL1B,BNIP3L,MAP2K3,RPSA	36
Organismal Development	abnormal morphology	abnormal morphology of thoracic cavity	9.79e-08			LIF,F2R,SS18,ZFP36L1,IL6,BCL6,LMNB1,FGFR3,VEGFA,DMRT2,SOD2,SCARB1,SCG5,LPL,CAV1,MGP,GNA13,BIRC3,ETS1,RPS6KB1,RBL2,NOX4,DCN,CRKL,ADAMTS9,TCF3,GPX7,IRF1,ARHGDIB,AKAP13,CBL,CD9,LMNB2,H1F0,HHEX,NUMB,HLA-DQA1,HSPB8,CRK,TGM2,ID1,EFNB2,THBS1,ADAM19,LY6E,ERRFI1,PURA,LASP1,TK1,TACC3,XBP1,POLD1,LAMA4,DBNL	54
Free Radical Scavenging	metabolism	metabolism of reactive oxygen species	9.91e-08		1.328	MAP3K11,LIF,LGALS3,MPRIP,MSRB2,ABCB10,F2R,BMP2,BMI1,TAC1,IL6,TMBIM6,CCL5,ARAP3,HMGB1,TGM2,NFKBIA,SOD2,SCARB1,CAV1,MMP1,ATG16L1,TNFRSF11B,ETS1,SIGMAR1,CXCL8,RPS6KB1,NOX4,RRAS,DCN,ACTB,RRM2,XBP1,IL24,ARHGDIB,SH3PXD2A,GRN,STC1,BCL2L1,SREBF1,CD44,IL1B,BNIP3L,MAP2K3,ITGA1,TINF2,CXCL2,DNM1L	48
Free Radical Scavenging	production	production of reactive oxygen species	1.19e-07		1.318	MAP3K11,MPRIP,MSRB2,ABCB10,F2R,BMP2,TAC1,IL6,TMBIM6,CCL5,ARAP3,HMGB1,TGM2,NFKBIA,SOD2,SCARB1,CAV1,MMP1,TNFRSF11B,ETS1,CXCL8,RPS6KB1,SIGMAR1,NOX4,RRAS,DCN,ACTB,XBP1,IL24,ARHGDIB,GRN,BCL2L1,CD44,IL1B,ITGA1,TINF2,DNM1L,CXCL2	38
Cancer, Gastrointestinal Disease, Organismal Injury and Abnormalities	oral cavity carcinoma	oral cavity carcinoma	1.2e-07			IL1A,CTHRC1,IL6,FGF13,TGM2,CXCL10,TNC,RAB38,SCG5,MGP,SERPINB7,TUBA1C,CXCL1,TYMS,CXCL8,TUBB4B,DCN,IL24,BIRC5,TUBA1A,LPAR1,LAMA4,MATN2,IGFBP3,CXCL2	25
Dermatological Diseases and Conditions, Inflammatory Disease, Inflammatory Response	dermatitis	Dermatitis	1.24e-07		1.684	IL1A,IDI1,HLA-A,HN1,HLA-DQA1,KLK6,CCL20,TAC1,IL6,CCL5,TUBB2B,VEGFA,CCNA2,NFKBIA,GADD45A,THBS1,CSF2RA,ANXA5,LPL,TOP2A,SOCS2,FABP5,TUBA1C,MMP1,P4HA2,CDC25A,TYMS,CXCL8,TUBB4B,IFNGR2,RRM2,EIF3E,NFKBIZ,IL24,BCL2L1,TUBA1A,CTSL,H3F3A/H3F3B,CNN3,CD44,ZYX,IL1B,MAP2K3	43
Cancer, Organismal Injury and Abnormalities	sarcoma	sarcoma	1.45e-07		0.682	ID2,IL1A,LIF,F2R,BMI1,DIAPH3,SSBP2,IL6,AURKB,HMGB1,VEGFA,FGFR3,THBS1,TOP2A,CAV1,TUBA1C,GSK3B,IL27RA,HIPK2,TK1,TYMS,TUBB4B,DCN,CRKL,PRC1,RRM2,IFITM2,IL24,GPX7,IRF1,SKP2,BCL2L1,TUBA1A,NT5E,CD44,IGFBP3,IL1B,TCN1,IDH2,KIF11	40
Cell Death and Survival	apoptosis	apoptosis of macrophages	1.51e-07		0.823	TREM1,LGALS3,DCN,LCN2,CASP4,CCL5,BIRC5,IRF1,PARP1,ISG15,HMGB1,BCL2L1,NFKBIA,SOD2,IL1B,MAP2K3,BIRC3	17
Cellular Assembly and Organization	development	development of cytoplasm	1.53e-07		-0.817	CENPF,DLGAP5,IL1A,ULK1,TWF1,MPRIP,MSRB2,F2R,DIAPH3,TAC1,CRK,SLC9A1,PHLDB2,FGF13,VEGFA,TNC,THBS1,GLB1,CAV1,GSK3B,GNA13,ARHGEF3,ATG16L1,CXCL8,NOX4,TACC3,RGS2,NUSAP1,PSRC1,PPM1E,ACTB,MGAT5,BIRC5,SH3PXD2A,AKAP13,BCL2L1,CORO1C,LPAR1,EHD4,CD44,ZYX,IL1B,FBXO5,DNM1L,ANG	45
Cell Cycle	G2 phase	G2 phase of tumor cell lines	1.6e-07		1	NOX4,IL1A,MAP3K11,LIF,WEE1,NUMB,IL6,EIF3E,IL24,CCNB1,RBCK1,CCNA2,MAD2L1,NFKBIA,ERCC1,SF3B2,GADD45A,MTDH,KIF11,CDC25A	20
Connective Tissue Development and Function, Tissue Morphology	quantity	quantity of connective tissue	1.72e-07		0.66	LIF,LHX2,F2R,DIAPH3,IL13RA2,IL6,FGFR3,VEGFA,SOD2,EGR2,SCARB1,LPL,CAV1,SH3KBP1,CEACAM1,TNFRSF11B,CXCL8,RBL2,FSTL3,DCN,LCN2,STC1,FOSB,BCL2L1,ERCC1,CBL,CD9,SH2B3,IGFBP3,SAC3D1,MGAT2,BUB3,ID2,ULK1,IL1A,TGM2,ID1,CLEC11A,SLC11A2,FABP5,PURA,RAD23B,UHRF1,SLC12A2,BIRC5,LPAR1,SREBF1,LAMA4,NT5E,CD44,BNIP3L,EFEMP1,DKK1,VGF	54
Organismal Survival	survival	survival of organism	2.17e-07		1.029	LIF,F2R,IL6,AURKB,BCL6,HMGB1,VEGFA,CXCL10,SOD2,SCARB1,SCG5,LPL,GSK3B,GNA13,HIPK2,BIRC3,CDC25A,TYMS,ETS1,KIF14,RBL2,CDCA8,LCN2,TCF3,IRF1,ARHGDIB,SKP2,BCL2L1,ERCC1,IDH2,ITGA1,PLTP,MTDH,TFPI,RPL13A,ALK,ID2,HTATIP2,TREM1,DIABLO,TANK,TGM2,ID1,CLEC11A,NFKBIA,THBS1,TOP2A,S100A1,XBP1,BIRC5,PARP1,LY96,LPAR1,SREBF1,NT5E,CD44,PDE5A,IL1B,DKK1,CXCL2	60
Organismal Injury and Abnormalities	cytosis	Cytosis	2.36e-07		-0.036	IL1A,LGALS3,LIF,LHX2,IL6,VEGFA,NFKBIA,SOD2,SCARB1,KCNMA1,SLC11A2,CAV1,CXCL1,TUBA1C,GSK3B,IL27RA,BIRC3,MMP1,CDC25A,CXCL8,TUBB4B,RRM2,MGAT5,GRK5,POLD1,GRN,BCL2L1,CBL,TUBA1A,SH2B3,CD44,IL1B,BNIP3L,IDH2	34
Cancer, Organismal Injury and Abnormalities, Reproductive System Disease	breast cancer	breast cancer	2.55e-07		-0.707	CENPF,DPYD,PCGF2,HMMR,KLK6,IL6,HBP1,CXCL10,VEGFA,SOD2,NEK6,CAV1,CXCL1,GNA13,ALDOC,TYMS,ETS1,APOBEC3B,ASF1B,DCN,CTNNAL1,RRM2,RNASEH2A,GPX7,IRF1,ARHGDIB,SKP2,AKAP13,CLDN12,CD9,RFC4,CD68,ZYX,TCN1,MAP2K3,SEH1L,ANG,HTATIP2,HLA-A,HSPB8,CTDSPL,IFIT1,TRIB1,TOP2A,FABP5,MAP1LC3B,IL27RA,MMP1,RGS2,TBX3,PPM1E,TUBB4B,PARP4,POLD1,KIF22,CALM1 (includes others),TUBA1A,SREBF1,LAMB3,CD44,NTSR1,LGALS3,LIF,AKR1C3,POT…	111
Cancer, Organismal Injury and Abnormalities	solid tumor	advanced stage solid tumor	2.63e-07		-0.424	KIF20A,DLGAP5,ID2,LGALS3,SLC7A11,F2R,AKR1C3,IDS,HMMR,KLK6,HMGB2,IL6,PCOLCE,CDKN3,VEGFA,FGFR3,THBS1,TOP2A,CAV1,TUBA1C,TNFRSF11B,TYMS,CXCL8,SDC1,FSTL3,TUBB4B,RRAS,CTNNAL1,LCN2,RRM2,OLFML3,PLAUR,IFITM2,BIRC5,IL24,CPA4,PARP1,LAMB2,TUBA1A,CD9,NT5E,CD44,MAFB,DKK1,EFEMP1,TFPI,ALK	47
Cancer, Cellular Development, Cellular Growth and Proliferation, Organismal Injury and Abnormalities, Tumor Morphology	proliferation	proliferation of cancer cells	2.7e-07		1.568	ID2,ULK1,IL1A,LGALS3,F2R,BMP2,HMMR,NUMB,IL6,HMGB1,VEGFA,FGFR3,ID1,THBS1,CSF2RA,CAV1,CXCL1,GSK3B,CXCL8,NOX4,DCN,GLS,LCN2,XBP1,PLAUR,IL24,BIRC5,PARP1,SKP2,GRN,BCL2L1,CD44,IGFBP3,IL1B,ITGA1,DKK1,ALK	37
Cellular Development, Cellular Growth and Proliferation	proliferation	proliferation of breast cancer cell lines	2.83e-07		-1.41	DLGAP5,ID2,LGALS3,AIM2,BMI1,HSPB8,TAC1,IL6,HBP1,SLC9A1,VEGFA,CXCL10,ID1,NFKBIA,SOD2,SCARB1,CAV1,CEACAM1,ETS1,S100A1,TYMS,FSTL3,DCN,GLS,TRIM28,XBP1,PLAUR,EIF3E,BIRC5,IL24,IRF1,SKP2,RBCK1,GRN,BCL2L1,CBL,CD44,IGFBP3,IL1B,RARRES3,MAP2K3,TFPI	42
Cellular Growth and Proliferation	colony formation	colony formation	2.95e-07		0.909	LGALS3,LIF,PCGF2,BMI1,IL6,BCL6,SPRY4,CXCL10,VEGFA,SIVA1,SOD2,NEK6,CAV1,ETS1,RPS6KB1,RBL2,DCN,RRM2,IL24,CCNB1,EI24,BCL2L1,IFITM3,CBL,CD9,IGFBP3,ITGA1,IFIT2,ALK,ULK1,IL1A,PTPRF,DIABLO,TNC,CLEC11A,NFKBIA,GADD45A,CSF2RA,SOCS2,S100A1,PSRC1,XBP1,SERTAD1,BIRC5,GRN,MAD2L1,CD44,BNIP3L,IL1B	49
Cellular Assembly and Organization	formation	formation of cytoskeleton	2.96e-07		-1.288	CENPF,DLGAP5,IL1A,TWF1,MPRIP,MSRB2,F2R,DIAPH3,TAC1,CRK,SLC9A1,PHLDB2,FGF13,VEGFA,TNC,THBS1,GLB1,CAV1,GSK3B,ARHGEF3,GNA13,CXCL8,RGS2,TACC3,NOX4,NUSAP1,PSRC1,PPM1E,ACTB,BIRC5,SH3PXD2A,AKAP13,CORO1C,LPAR1,CD44,ZYX,IL1B,FBXO5	38
Cancer, Hematological Disease, Immunological Disease, Organismal Injury and Abnormalities	plasma cell dyscrasia	plasma cell dyscrasia	3.06e-07			MZF1,CDC20,HLA-A,IL6,CCL5,PTPRF,DIABLO,VEGFA,FGFR3,SOD2,SCARB1,ANXA5,CAV1,CXCL1,PSMA2,TNFRSF11B,IFIT3,CXCL8,RPS6KB1,RBL2,SDC1,XBP1,RRM2,PSME3,BIRC5,PARP1,CTSL,CD44,IGFBP3,PDE5A,IL1B,MAP2K3,DKK1,IFIT2,TFPI	35
Cell Death and Survival	cell viability	cell viability of carcinoma cell lines	3.07e-07	Decreased	-2.018	NOX4,HTATIP2,IL1A,UHRF1,BMP2,CRKL,PKM,IL6,BIRC5,PARP1,FGFR3,BCL2L1,NFKBIA,CBL,ERCC1,FBXO5,MTDH,KIF11,RPSA,ALK	20
Cell-To-Cell Signaling and Interaction, Cellular Movement, Hematological System Development and Function, Immune Cell Trafficking, Inflammatory Response	recruitment	recruitment of neutrophils	3.07e-07		0.993	CXCL8,IL1A,LIF,LGALS3,LCN2,MGAT5,CCL20,IL37,IL6,CCL5,HMGB1,CXCL10,LY96,SOD2,CD44,RTN4,CAV1,IL1B,CXCL1,MAP2K3,CXCL2,MMP1,ATG16L1	23
Cell-To-Cell Signaling and Interaction, Cellular Movement, Hematological System Development and Function, Immune Cell Trafficking, Inflammatory Response	recruitment	recruitment of phagocytes	3.23e-07		0.225	IL1A,LGALS3,LIF,CCL20,CCL5,IL6,HMGB1,CXCL10,SOD2,NFKBIA,THBS1,CAV1,CXCL1,ATG16L1,MMP1,ETS1,CXCL8,LCN2,MGAT5,IL37,PARP1,LY96,RTN4,CD44,IL1B,MAP2K3,TFPI,CXCL2	28
Cancer, Organismal Injury and Abnormalities, Reproductive System Disease	male genital neoplasm	male genital neoplasm	3.25e-07		-0.492	LGALS3,AKR1C3,IDS,IL6,AURKB,VEGFA,FGFR3,HAPLN1,SP110,MGP,CAV1,TUBA1C,HIPK2,ALYREF,CEACAM1,TNFRSF11B,TYMS,MCM5,RBL2,SOGA1,MTMR11,CTNNAL1,ZC3HAV1,AURKA,ARHGDIB,IRF1,SKP2,BCL2L1,POM121/POM121C,HLA-DRB4,CCNF,CPNE8,IGFBP3,TCN1,LEF1,APOD,ALK,LIX1L,HLA-A,ANTXR1,PKM,CTDSPL,CCL5,TECR,GLIPR1,CUX1,NFKBIA,KCNMA1,TOP2A,LY6E,SORCS1,PURA,MMP1,ATG16L1,TK1,ISY1,CPNE3,SIGMAR1,EDNRB,TUBB4B,PRC1,PARP4,MGAT5,DENND5B,…	82
Cancer, Organismal Injury and Abnormalities	metastatic solid tumor	metastatic solid tumor	3.3e-07		-0.424	KIF20A,DLGAP5,ID2,LGALS3,SLC7A11,F2R,AKR1C3,IDS,HMMR,HMGB2,IL6,PCOLCE,VEGFA,FGFR3,THBS1,TOP2A,CAV1,TUBA1C,TNFRSF11B,TYMS,CXCL8,SDC1,FSTL3,TUBB4B,RRM2,OLFML3,PLAUR,BIRC5,IL24,CPA4,PARP1,LAMB2,TUBA1A,CD9,NT5E,CD44,MAFB,DKK1,EFEMP1,TFPI,ALK	41
Cancer, Organismal Injury and Abnormalities, Reproductive System Disease	neoplasia	Prostate Cancer and Tumors	3.44e-07		-0.492	LGALS3,AKR1C3,IDS,IL6,AURKB,VEGFA,FGFR3,HAPLN1,SP110,MGP,CAV1,TUBA1C,HIPK2,CEACAM1,TNFRSF11B,MCM5,RBL2,SOGA1,MTMR11,CTNNAL1,ZC3HAV1,AURKA,ARHGDIB,IRF1,SKP2,BCL2L1,POM121/POM121C,HLA-DRB4,CCNF,CPNE8,IGFBP3,TCN1,LEF1,APOD,ALK,HLA-A,ANTXR1,PKM,CTDSPL,CCL5,TECR,GLIPR1,CUX1,NFKBIA,KCNMA1,TOP2A,LY6E,SORCS1,PURA,MMP1,ATG16L1,TK1,ISY1,CPNE3,SIGMAR1,EDNRB,TUBB4B,PRC1,PARP4,MGAT5,DENND5B,PLAUR,BIRC5,PARP1,…	78
Cancer, Organismal Injury and Abnormalities	thoracic cancer	thoracic cancer	3.53e-07		0.052	ABCB10,POTEE/POTEF,TRIM51,HIST1H2BD,XPO5,KLK6,SSBP2,IL6,AURKB,VEGFA,FGFR3,SOD2,NEK6,CAV1,SLC7A5,TUBA1C,XAGE1B/XAGE1E,GSK3B,HIPK2,CEACAM1,ALDOC,TYMS,CXCL8,APOBEC3B,RPS6KB1,RBL2,CDCA8,DCN,LCN2,RRM2,AURKA,EIF3E,TCF3,AKR1B10,GPX7,IRF1,CCNB1,SKP2,GAGE1 (includes others),CBL,ERCC1,RFC4,CD9,MBTPS1,TCN1,IDH2,TBXAS1,KIF11,ALK,IL1A,HTATIP2,CDC20,HLA-A,BMP2,PKM,HLA-DQA1,CRK,SERPIND1,ID1,CCNA2,GADD45A,THBS1,…	84
Cancer, Organismal Injury and Abnormalities, Reproductive System Disease	prostate cancer	prostate cancer	3.61e-07		-1.067	LGALS3,AKR1C3,IDS,IL6,VEGFA,FGFR3,HAPLN1,SP110,MGP,CAV1,TUBA1C,HIPK2,CEACAM1,TNFRSF11B,MCM5,RBL2,SOGA1,MTMR11,CTNNAL1,ZC3HAV1,ARHGDIB,IRF1,SKP2,BCL2L1,POM121/POM121C,HLA-DRB4,CPNE8,CCNF,IGFBP3,TCN1,LEF1,APOD,ALK,HLA-A,ANTXR1,PKM,CTDSPL,TECR,CCL5,GLIPR1,CUX1,NFKBIA,KCNMA1,TOP2A,LY6E,SORCS1,PURA,MMP1,ATG16L1,TK1,ISY1,CPNE3,SIGMAR1,EDNRB,TUBB4B,PRC1,PARP4,MGAT5,DENND5B,PLAUR,BIRC5,PARP1,ISG15,LAMB2,…	76
Cell-To-Cell Signaling and Interaction, Cellular Movement	recruitment	recruitment of blood cells	3.86e-07		1.017	IL1A,LIF,LGALS3,CCL20,TAC1,IL6,CCL5,HMGB1,VEGFA,CXCL10,TNC,NFKBIA,SOD2,THBS1,CAV1,CXCL1,FABP5,GNA13,MMP1,ATG16L1,ETS1,CXCL8,SDC1,LCN2,MGAT5,IL37,PARP1,LY96,RTN4,CD44,IL1B,MAP2K3,TFPI,CXCL2	34
Cell Cycle	M phase	M phase	3.88e-07		-0.369	KIF20A,CDC20,DIAPH3,AURKB,MCM4,GADD45A,NEK6,TOP2A,HIPK2,KIFC1,TRIP13,KIF14,NUSAP1,PRC1,EIF3E,AURKA,NCAPD2,BIRC5,SSRP1,CCNB1,CALM1 (includes others),BCL2L1,MAD2L1,mir-302,FBXO5,TINF2,BUB3	27
Cancer, Organismal Injury and Abnormalities, Reproductive System Disease	malignant neoplasm of male genital organ	malignant neoplasm of male genital organ	3.96e-07		-1.067	LGALS3,AKR1C3,IDS,IL6,VEGFA,FGFR3,HAPLN1,SP110,MGP,CAV1,TUBA1C,HIPK2,CEACAM1,TNFRSF11B,TYMS,MCM5,RBL2,SOGA1,MTMR11,CTNNAL1,ZC3HAV1,ARHGDIB,IRF1,SKP2,BCL2L1,POM121/POM121C,HLA-DRB4,CCNF,CPNE8,IGFBP3,TCN1,LEF1,APOD,ALK,LIX1L,HLA-A,ANTXR1,PKM,CTDSPL,CCL5,TECR,GLIPR1,CUX1,NFKBIA,KCNMA1,TOP2A,LY6E,SORCS1,PURA,MMP1,ATG16L1,TK1,ISY1,CPNE3,SIGMAR1,EDNRB,TUBB4B,PRC1,PARP4,MGAT5,DENND5B,PLAUR,RAP2C,BIRC5,P…	79
Cell Death and Survival	cell death	cell death of phagocytes	4.29e-07		0.129	TREM1,LGALS3,AIM2,CASP4,CCL5,IL6,HMGB1,SOD2,NFKBIA,SCARB1,CXCL1,GSK3B,BIRC3,CXCL8,DCN,LCN2,BIRC5,IRF1,ISG15,PARP1,BCL2L1,CD44,IL1B,MAP2K3,CXCL2	25
Cellular Growth and Proliferation	colony formation	colony formation of tumor cell lines	4.39e-07		0.107	IL1A,PCGF2,BMI1,IL6,BCL6,SPRY4,DIABLO,VEGFA,SIVA1,NFKBIA,SOD2,GADD45A,NEK6,CAV1,S100A1,ETS1,RPS6KB1,RBL2,PSRC1,RRM2,SERTAD1,BIRC5,GRN,BCL2L1,MAD2L1,IFITM3,CBL,IGFBP3,CD44,ALK	30
Cell Cycle	anaphase	anaphase	4.39e-07			MAD2L1,TRIP13,CDC20,TOP2A,TINF2,NCAPD2,MCM4	7
Cell Cycle	mitosis	delay in mitosis of cervical cancer cell lines	4.39e-07			MAD2L1,DLGAP5,CDC20,TOP2A,PKMYT1,AURKA,CCNB1	7
Cellular Development, Cellular Growth and Proliferation, Organ Development, Skeletal and Muscular System Development and Function, Tissue Development	proliferation	proliferation of muscle cells	4.48e-07		0.686	ID2,IL1A,LIF,BMP2,IL6,CCL5,SLC9A1,PTPRF,WTAP,HMGB1,VEGFA,CXCL10,TGM2,EFNB2,TRIB1,TNC,SCARB1,THBS1,CAV1,GSK3B,MMP1,CXCL8,RPS6KB1,NOX4,RBL2,PLAUR,GRK5,BIRC5,IRF1,SKP2,CBL,LPAR1,IGFBP3,IL1B,TFPI,ANG,APOD	37
Cancer, Gastrointestinal Disease, Organismal Injury and Abnormalities	metastatic colorectal cancer	metastatic colorectal cancer	4.58e-07			KIF20A,TYMS,DLGAP5,ID2,SDC1,LGALS3,SLC7A11,FSTL3,AKR1C3,F2R,OLFML3,RRM2,HMGB2,IL6,CPA4,PCOLCE,VEGFA,CD9,CAV1,MAFB,DKK1,EFEMP1,TFPI,TNFRSF11B	24
Cell Death and Survival	cell death	cell death of fibroblast cell lines	4.72e-07		-1.005	ID2,CDC20,BMI1,BCL6,SLC9A1,SERPINB2,DIABLO,TANK,TGM2,TNC,ID1,SIVA1,NFKBIA,SOD2,EGR2,TOP2A,MAP1LC3B,GSK3B,GNA13,PURA,BIRC3,GMFB,ETS1,RBL2,ACTB,GLS,XBP1,TRIP6,BIRC5,SLC25A24,IRF1,CCNB1,SKP2,PARP1,BCL2L1,RTN4,BNIP3L,LEF1,DKK1,DNM1L,MLKL	41
Cancer, Organismal Injury and Abnormalities	squamous-cell carcinoma	squamous-cell carcinoma	4.81e-07		0.579	SLC7A11,POTEE/POTEF,HIST1H2BD,SSBP2,IL6,VEGFA,CXCL10,FGFR3,SOD2,SCG5,RAB38,MGP,CAV1,SERPINB7,CXCL1,TUBA1C,GSK3B,PPP1CA,TYMS,CXCL8,APOBEC3B,DCN,LCN2,RRM2,ANO1,AURKA,IFITM2,IL24,IRF1,SKP2,GAGE1 (includes others),CTSL,mir-302,MATN2,IGFBP3,TCN1,TBXAS1,ALK,HTATIP2,IL1A,HLA-A,PKM,NUMB,HLA-DQA1,CTHRC1,FGF13,CUX1,COL1A2,TGM2,IFIT1,NFKBIA,THBS1,TOP2A,SOCS2,CDCA5,TRAF1,TBX3,TUBB4B,SERTAD1,BIRC5,IFI44,GRN,T…	67
Cellular Movement, Immune Cell Trafficking	migration	leukocyte migration	5.41e-07		0.716	LIF,LGALS3,F2R,CCL20,IL6,PLA2G7,HMGB1,CXCL10,VEGFA,SOD2,EGR2,CAV1,CXCL1,GNA13,CEACAM1,TNFRSF11B,ETS1,CXCL8,LCP1,DCN,CRKL,LCN2,IL37,STC1,CCNT1,CBL,CD9,SH2B3,RTN4,IGFBP3,ITGA1,MAP2K3,PLTP,TFPI,RPL13A,TREM1,IL1A,HLA-A,BMP2,TAC1,CCL5,ARAP3,CUX1,TGM2,EFNB2,TNC,CLEC11A,NFKBIA,CSF2RA,THBS1,ANXA5,FABP5,IL27RA,MMP1,ATG16L1,SDC1,EDNRB,ACTB,MGAT5,PLAUR,NFKBIZ,PARP1,GRN,LY96,VIPR1,SREBF1,NT5E,CD44,IL1B,CXCL2	70
Cell Death and Survival	cell death	cell death of macrophages	5.84e-07		1.246	TREM1,LGALS3,AIM2,DCN,LCN2,CASP4,CCL5,BIRC5,IRF1,PARP1,ISG15,HMGB1,BCL2L1,NFKBIA,SOD2,IL1B,MAP2K3,BIRC3	18
Cell Cycle	interphase	arrest in interphase	6.09e-07			KDM5B,IL1A,MAP3K11,LGALS3,BMP2,NUMB,IL6,CCNA2,E2F6,NFKBIA,GADD45A,CAV1,PPP1CA,PURA,CDC25A,TYMS,RPS6KB1,NOX4,RBL2,DCN,WEE1,PLAUR,AURKA,IL24,BIRC5,PARP1,CCNB1,SKP2,RBCK1,BCL2L1,MAD2L1,CBL,ERCC1,CD44,IGFBP3,IL1B,FBXO5,MAP2K3,MTDH,KIF11	40
Cell Death and Survival	apoptosis	apoptosis of phagocytes	6.21e-07		-0.143	CXCL8,TREM1,LGALS3,DCN,LCN2,CASP4,IL6,CCL5,BIRC5,IRF1,PARP1,ISG15,HMGB1,BCL2L1,NFKBIA,SOD2,CD44,IL1B,CXCL1,MAP2K3,GSK3B,CXCL2,BIRC3	23
Cancer, Hematological Disease, Immunological Disease, Organismal Injury and Abnormalities	multiple myeloma	multiple myeloma	6.21e-07			MZF1,CXCL8,IFIT3,RPS6KB1,SDC1,HLA-A,XBP1,IL6,CCL5,BIRC5,VEGFA,FGFR3,SOD2,ANXA5,CD44,IL1B,CXCL1,MAP2K3,DKK1,IFIT2,PSMA2,TFPI,TNFRSF11B	23
Cellular Assembly and Organization, Cellular Function and Maintenance	organization	organization of cytoplasm	6.29e-07		0.415	CENPF,F2R,RAB2A,IL6,HBP1,SLC9A1,VEGFA,CXCL10,PLEK2,SOD2,GLB1,CAV1,CXCL1,GNA13,ETS1,LCP1,RAB13,CRKL,NAGPA,CSNK1D,GRK5,ARHGDIB,CORO1C,PDLIM7,CD9,RTN4,ITGA1,ULK1,TAC1,HMGB2,CASP4,CRK,CCL5,SURF4,TGM2,ID1,EFNB2,LLGL1,SLC11A2,RHOU,RGMB,S100A1,RGS2,ACTB,LAMB2,MYO5A,GRN,MAD2L1,CD44,FBXO5,DBNL,VAMP4,DLGAP5,MPRIP,LHX2,SS18,DIAPH3,BCL6,HMGB1,BRSK1,GSK3B,SH3KBP1,KIFC1,CXCL8,RPS6KB1,WEE1,LCN2,AURKA,SSRP1,TPX2…	110
Cellular Growth and Proliferation, Lymphoid Tissue Structure and Development	proliferation	proliferation of lymphatic system cells	6.38e-07		-0.598	CXCL8,LIF,LGALS3,EDNRB,F2R,BMP2,CCL20,IL6,ADAR,AURKB,BIRC5,SKP2,CCNB1,CXCL10,FGFR3,BCL2L1,SH2B3,IGFBP3,CD44,IL1B,RNF128,MAFB,CDC25A,ALK	24
Cancer, Organismal Injury and Abnormalities, Respiratory Disease	neoplasia	Lung Cancer and Tumors	6.61e-07		0.235	ABCB10,POTEE/POTEF,TRIM51,HIST1H2BD,XPO5,KLK6,SSBP2,IL6,AURKB,VEGFA,FGFR3,SOD2,NEK6,CAV1,SLC7A5,TUBA1C,XAGE1B/XAGE1E,GSK3B,HIPK2,CEACAM1,ALDOC,TYMS,CXCL8,APOBEC3B,RPS6KB1,RBL2,CDCA8,LCN2,RRM2,AURKA,EIF3E,AKR1B10,GPX7,IRF1,CCNB1,SKP2,GAGE1 (includes others),CBL,ERCC1,RFC4,CD9,MBTPS1,TCN1,IDH2,TBXAS1,KIF11,ALK,IL1A,HTATIP2,CDC20,HLA-A,BMP2,PKM,HLA-DQA1,CRK,SERPIND1,ID1,CCNA2,GADD45A,THBS1,KCNMA1,TO…	82
Cellular Assembly and Organization, Cellular Function and Maintenance	organization	organization of cytoskeleton	6.67e-07		0.415	CENPF,F2R,RAB2A,HBP1,IL6,SLC9A1,VEGFA,CXCL10,PLEK2,GLB1,CAV1,CXCL1,GNA13,ETS1,LCP1,CRKL,RAB13,CSNK1D,GRK5,ARHGDIB,CORO1C,PDLIM7,CD9,RTN4,ITGA1,ULK1,TAC1,HMGB2,CASP4,CRK,CCL5,TGM2,ID1,EFNB2,LLGL1,SLC11A2,RHOU,RGMB,S100A1,RGS2,ACTB,LAMB2,MYO5A,GRN,MAD2L1,CD44,DBNL,FBXO5,VAMP4,DLGAP5,MPRIP,LHX2,SS18,DIAPH3,BCL6,HMGB1,BRSK1,GSK3B,SH3KBP1,KIFC1,CXCL8,RPS6KB1,WEE1,LCN2,AURKA,SSRP1,TPX2,CCNB1,CBL,MATN2,…	102
Cell Death and Survival	apoptosis	apoptosis of myeloid cells	6.77e-07		-0.159	CXCL8,TREM1,LGALS3,DCN,LCN2,CASP4,IL6,CCL5,BIRC5,IRF1,PARP1,ISG15,HMGB1,BCL2L1,NFKBIA,SOD2,CD44,IL1B,CXCL1,MAP2K3,GSK3B,CXCL2,BIRC3	23
Infectious Diseases	replication	replication of virus	7.26e-07		1.361	IL6,CXCL10,HMGB1,SP110,SAE1,GABARAPL1,CAV1,GSK3B,BIRC3,CEACAM1,APOBEC3B,CXCL8,HMGN2,DHRS2,ZC3HAV1,GRK5,TCF3,ADAR,SSRP1,IFITM2,IRF1,ARHGDIB,CCNT1,BCL2L1,AKAP13,IFITM3,RARRES3,MAP2K3,RPL13A,KIF11,RPSA,IL1A,BMP2,TAC1,CCL5,OASL,IFIT1,CCNA2,EFNB2,NFKBIA,ANXA5,SOCS2,LY6E,SIGMAR1,PARP1,ISG15,UBE2E2,IL1B,DKK1,ISG20	50
Cancer, Organismal Injury and Abnormalities	head and neck carcinoma	head and neck carcinoma	7.27e-07			IL1A,LGALS3,POTEE/POTEF,HIST1H2BD,PKM,CTHRC1,IL6,FGF13,CXCL10,FGFR3,TGM2,EFNB2,TNC,TRIM24,THBS1,SCG5,RAB38,TOP2A,MGP,SERPINB7,CXCL1,TUBA1C,ETS1,TYMS,CXCL8,RPS6KB1,TBX3,TUBB4B,DCN,AURKA,ANO1,BIRC5,IL24,TUBA1A,LPAR1,MATN2,LAMA4,CD44,IGFBP3,TCN1,MTDH,CXCL2	42
Cell Signaling, Molecular Transport, Small Molecule Biochemistry	release	release of nitric oxide	8.24e-07		1.176	IL1A,F2R,EDNRB,TAC1,CCL5,IRF1,HMGB1,VEGFA,GLB1,CAV1,IGFBP3,IL1B,TFPI,ANG	14
Cancer, Gastrointestinal Disease, Organismal Injury and Abnormalities	oral squamous cell carcinoma	oral squamous cell carcinoma	8.38e-07			TYMS,CXCL8,IL1A,TUBB4B,DCN,CTHRC1,BIRC5,IL24,FGF13,CXCL10,TGM2,TUBA1A,LPAR1,MATN2,SCG5,RAB38,MGP,IGFBP3,SERPINB7,CXCL1,TUBA1C,CXCL2	22
Antimicrobial Response, Inflammatory Response	antiviral response	antiviral response	8.46e-07		0.714	CD163L1,TREM1,AIM2,HLA-A,CCL5,IL6,OASL,SPRY4,IFIT1,ANXA5,SNRPD1,BIRC3,IFIT3,KIAA1549L,LCN2,ZC3HAV1,IFNGR2,ADAR,IFITM2,IRF1,IFI44,BCL2L1,IFITM3,RARRES3,IFIT2,ISG20	26
Cancer	transformation	cell transformation	9e-07		-0.839	ID2,HTATIP2,MAP3K11,LGALS3,LETMD1,F2R,BMP2,BMI1,CRK,IL6,HBP1,EIF4G1,AURKB,BCL6,COL1A2,VEGFA,FGFR3,CCNA2,NFKBIA,CSF2RA,RHOU,CAV1,CXCL1,ERRFI1,IL27RA,GNA13,ARHGEF3,CDC25A,ETS1,RBL2,TBX3,AURKA,BIRC5,IRF1,SKP2,FOSB,AKAP13,BCL2L1,CBL,MAP2K3,HHEX,DKK1,ALK	43
Cell Death and Survival	apoptosis	apoptosis of epithelial cells	9.04e-07		0.144	ID2,TMBIM6,IL6,HMGB1,CXCL10,TGM2,ID1,EFNB2,NFKBIA,SOD2,GADD45A,GSK3B,HIPK2,CEACAM1,RGMB,CXCL8,RBL2,DCN,LCN2,XBP1,PLAUR,AURKA,ADAR,BIRC5,IRF1,PARP1,RBCK1,BCL2L1,ERCC1,IL1B	30
Inflammatory Response, Respiratory Disease	inflammation	inflammation of respiratory system component	9.05e-07		0.464	TREM1,LGALS3,HLA-A,IL13RA2,TAC1,IL6,CCL5,BCL6,HMGB1,FGFR3,VEGFA,CXCL10,TANK,NFKBIA,THBS1,ANXA5,TOP2A,CAV1,SOCS2,RNF128,CXCL1,TK1,CXCL8,EDNRB,ACTB,MGAT5,IFNGR2,NFKBIZ,BIRC5,CBL,mir-302,NT5E,CD44,PDE5A,IL1B,MAP2K3,TFPI	37
Cancer, Organismal Injury and Abnormalities	malignant neoplasm of aerodigestive tract	malignant neoplasm of aerodigestive tract	9.16e-07			CENPF,AKR1C3,AIM2,XPO5,IL6,PPP1R21,VEGFA,CXCL10,SCG5,BRSK1,RAB38,MGP,CAV1,SERPINB7,CXCL1,TUBA1C,GNA13,TYMS,CXCL8,RPS6KB1,DCN,RRM2,AURKA,IL24,IRF1,BCL2L1,H3F3A/H3F3B,CST1,C4BPA,MATN2,TOMM34,IGFBP3,MTDH,IFIT2,IL1A,CDC20,NUMB,CTHRC1,FGF13,TGM2,COL1A2,TNC,TOP2A,COL22A1,SORCS1,FABP5,TUBB4B,SERTAD1,BIRC5,TUBA1A,LPAR1,LAMA4,CD44,IL1B,AOX1,CXCL2	56
Cancer, Organismal Injury and Abnormalities, Respiratory Disease	lung cancer	lung cancer	9.29e-07		0.542	ABCB10,POTEE/POTEF,TRIM51,HIST1H2BD,XPO5,KLK6,IL6,AURKB,VEGFA,FGFR3,SOD2,NEK6,CAV1,SLC7A5,TUBA1C,XAGE1B/XAGE1E,GSK3B,HIPK2,CEACAM1,ALDOC,TYMS,CXCL8,APOBEC3B,RPS6KB1,RBL2,CDCA8,LCN2,RRM2,EIF3E,AURKA,AKR1B10,GPX7,IRF1,CCNB1,SKP2,GAGE1 (includes others),CBL,ERCC1,CD9,RFC4,MBTPS1,TCN1,IDH2,TBXAS1,KIF11,ALK,IL1A,HTATIP2,CDC20,HLA-A,BMP2,PKM,HLA-DQA1,CRK,SERPIND1,ID1,CCNA2,GADD45A,THBS1,KCNMA1,TOP2A,CO…	81
Developmental Disorder	growth failure	Growth Failure	9.66e-07		0.29	LIF,F2R,PCGF2,SS18,ZFP36L1,IL6,BCL6,SPRY4,FGFR3,E2F6,SOD2,MGP,IP6K1,GNA13,HIPK2,TNFRSF11B,CDC25A,ETS1,RPS6KB1,RBL2,AURKA,ADAR,TCF3,AKAP13,ERCC1,H3F3A/H3F3B,SHISA2,TFPI,RPSA,ID2,ANTXR1,NUMB,ID1,TRIB1,EFNB2,NFKBIA,GADD45A,SLC11A2,DPH3,PURA,RAD23B,TACC3,UHRF1,EDNRB,SLC12A2,XBP1,PSME3,LAMB2,LPAR1,VIPR1,BNIP3L,RBMS1	52
DNA Replication, Recombination, and Repair	synthesis	synthesis of DNA	1.01e-06		-0.274	IL1A,LIF,LGALS3,F2R,KIAA0101,BMP2,TAC1,CRK,IL6,CCL5,PTPRF,VEGFA,CXCL10,TNC,CCNA2,ID1,NFKBIA,RFC2,CAV1,ERRFI1,CEACAM1,CDC25A,TYMS,CXCL8,RPS6KB1,RBL2,UHRF1,BIRC5,POLD1,IRF1,SKP2,GRN,AKAP13,CBL,mir-302,IGFBP3,IL1B,EFEMP1,ALK	39
[truncated: 356 more rows]

## Sheet: MM455 shMITF Functional
Categories	Functions	Diseases or Functions Annotation	p-Value	Predicted Activation State	Activation z-score	Molecules	# Molecules
[truncated: 500 more rows]
