# Supplementary material for: MITF and BRN2 contribute to metastatic growth after dissemination of melanoma
Source: Sci Rep. 2017 Sep 7;7:10909. doi: 10.1038/s41598-017-11366-y (PMC5589904; doi:10.1038/s41598-017-11366-y)
Supplement: Supplementary file 6 — Supplementary Table S5 [file 41598_2017_11366_MOESM6_ESM.xls]

## Sheet: A02 shBRN2 Upstream Regs
Analysis	ID	Upstream Regulator	Exp Fold Change	Molecule Type	Predicted Activation State	Activation z-score	p-value of overlap	Target molecules in dataset	Mechanistic Network
A02 shBRN2 UP AND DOWN		HNRNPL		other			0.00146	CEACAM1,
A02 shBRN2 UP AND DOWN		dinophysistoxin 1		chemical toxicant			0.00146	CEACAM1,
A02 shBRN2 UP AND DOWN		HCAR1		g-protein coupled receptor			0.00292	SLC16A3,
A02 shBRN2 UP AND DOWN		VHL		transcription regulator			0.0032	ADGRG1,SLC16A3,
A02 shBRN2 UP AND DOWN		ATN1		transcription regulator			0.00331	HPCAL1,NFIC,
A02 shBRN2 UP AND DOWN		MYRF		transcription regulator			0.00364	CEACAM1,
A02 shBRN2 UP AND DOWN		ID3		transcription regulator			0.00686	ADGRG1,RPS6KA2,
A02 shBRN2 UP AND DOWN		lactic acid		chemical - endogenous mammalian			0.00945	SLC16A3,
A02 shBRN2 UP AND DOWN		SP2		transcription regulator			0.0102	CEACAM1,
A02 shBRN2 UP AND DOWN		FKBP4		enzyme			0.0116	CEACAM1,
A02 shBRN2 UP AND DOWN		tamibarotene		chemical drug			0.0145	CEACAM1,
A02 shBRN2 UP AND DOWN		IL5		cytokine			0.0153	CEACAM1,SLC16A3,
A02 shBRN2 UP AND DOWN		AMH		growth factor			0.0181	CEACAM1,
A02 shBRN2 UP AND DOWN		HOXA7		transcription regulator			0.0188	ADGRG1,
A02 shBRN2 UP AND DOWN		BECN1		other			0.0195	VPS26A,
A02 shBRN2 UP AND DOWN		HOXC8		transcription regulator			0.0195	SLC16A3,
A02 shBRN2 UP AND DOWN		methylnitronitrosoguanidine		chemical toxicant			0.021	CEACAM1,
A02 shBRN2 UP AND DOWN		SUMO3		other			0.0224	CEACAM1,
A02 shBRN2 UP AND DOWN		retinoid		chemical drug			0.0231	CEACAM1,
A02 shBRN2 UP AND DOWN		SUMO2		enzyme			0.0238	CEACAM1,
A02 shBRN2 UP AND DOWN		KCNK9		ion channel			0.0267	SLC16A3,
A02 shBRN2 UP AND DOWN		T3-TR-RXR		complex			0.0295	SLC16A3,
A02 shBRN2 UP AND DOWN		TNFSF13B		cytokine			0.0324	ARCN1,
A02 shBRN2 UP AND DOWN		di(2-ethylhexyl) phthalate		chemical toxicant			0.0331	CEACAM1,
A02 shBRN2 UP AND DOWN		ID1		transcription regulator			0.0359	CEACAM1,
A02 shBRN2 UP AND DOWN		alefacept		biologic drug			0.0366	ADGRG1,
A02 shBRN2 UP AND DOWN		IRF2		transcription regulator			0.0373	CEACAM1,
A02 shBRN2 UP AND DOWN		seocalcitol		chemical drug			0.0401	CEACAM1,
A02 shBRN2 UP AND DOWN		NCOA3		transcription regulator			0.0408	SLC16A3,
A02 shBRN2 UP AND DOWN		HOXD10		transcription regulator			0.0422	CEACAM1,
A02 shBRN2 UP AND DOWN		ITGB3		transmembrane receptor			0.0429	CEACAM1,
A02 shBRN2 UP AND DOWN		tetracycline		chemical drug			0.0485	RPS6KA2,

## Sheet: MM649 shBRN2 Upstream Regs
Analysis	ID	Upstream Regulator	Exp Fold Change	Molecule Type	Predicted Activation State	Activation z-score	p-value of overlap	Target molecules in dataset	Mechanistic Network
MM649 shBRN2 UP AND DOWN		CNOT7		transcription regulator		1.982	3.65e-10	IFI27,IFI6,IFITM1,ISG15,OAS2,PLSCR1,	CNOT7,IRF9,STAT1,STAT2,STAT3
MM649 shBRN2 UP AND DOWN		IFNA1/IFNA13		cytokine	Inhibited	-2.382	4.49e-09	IFI27,IFI6,IFITM1,ISG15,OAS2,PLSCR1,	CEBPA,IFNA1/IFNA13,IRF9,MAPK1,STAT1,STAT2,STAT3
MM649 shBRN2 UP AND DOWN		tretinoin		chemical - endogenous mammalian		-0.318	2.49e-08	AHNAK,BIRC2,CASP1,COTL1,IER3,IFI27,IFI6,IFITM1,ISG15,MT2A,OAS2,PLAUR,PLSCR1,SFRP1,SLC12A2,TGFBR2,TGFBR3,YWHAE,	CEBPA,IFNG,IRF9,MYC,NFKBIA,NR3C1,STAT1,STAT2,STAT3,TGFB1,TNF,TP53,tretinoin
MM649 shBRN2 UP AND DOWN		IFNL1		cytokine	Inhibited	-2.449	5.45e-08	IFI27,IFI6,IFITM1,ISG15,OAS2,PLSCR1,	CEBPA,IFNL1,IRF9,MYC,NR3C1,STAT1,STAT2,STAT3,TNF,TP53
MM649 shBRN2 UP AND DOWN		IFNG		cytokine		-0.539	9.69e-08	BIRC2,CAPN3,CASP1,DDX5,IER3,IFI27,IFI6,IFITM1,ISG15,OAS2,PLAUR,SFRP1,SLC12A2,TGFBR2,TGFBR3,TIMP3,	CEBPA,IFNG,IRF9,MYC,NFKBIA,NR3C1,STAT1,STAT2,STAT3,TNF,TP53
MM649 shBRN2 UP AND DOWN		IRF3		transcription regulator		-1.708	1.76e-07	AHNAK,BIRC2,IFI27,IFI6,ISG15,OAS2,TIMP3,	IFNA1/IFNA13,IFNA2,IFNB1,IRF1,IRF3,IRF9,STAT1,STAT2,STAT3
MM649 shBRN2 UP AND DOWN		STAT2		transcription regulator			1.93e-07	IFI27,IFI6,IFITM1,ISG15,OAS2,	CEBPA,IRF9,STAT1,STAT2,STAT3
MM649 shBRN2 UP AND DOWN		TNF		cytokine		-0.312	4.18e-07	BIRC2,CASP1,COTL1,DDX5,FBXO32,IER3,IFI27,IFI6,IFITM1,ISG15,OAS2,PLAUR,PLSCR1,SFRP1,TGFBR2,TIMP3,TNFRSF21,	CEBPA,EGF,IFNG,IL1B,MYC,NFKBIA,NR3C1,SMAD7,STAT1,STAT2,STAT3,TNF,TP53
MM649 shBRN2 UP AND DOWN		oblimersen		biologic drug	Inhibited	-2.236	4.53e-07	IFI27,IFI6,IFITM1,ISG15,OAS2,
MM649 shBRN2 UP AND DOWN		IFN Beta		group		-1.762	7.97e-07	IFI27,IFI6,IFITM1,ISG15,OAS2,SPRY4,	CEBPA,IFN Beta,IRF1,IRF7,IRF9,MAPK1,STAT1,STAT2,STAT3
MM649 shBRN2 UP AND DOWN		IRF9		transcription regulator			1.17e-06	IFI27,IFITM1,ISG15,OAS2,	IRF9,STAT1,STAT2,STAT3
MM649 shBRN2 UP AND DOWN		IFNA2		cytokine	Inhibited	-2.012	2.34e-06	IFI27,IFI6,IFITM1,ISG15,MT2A,OAS2,PLSCR1,	CEBPA,EIF2AK2,IFNA2,IRF9,MAPK1,STAT1,STAT2,STAT3
MM649 shBRN2 UP AND DOWN		EIF2AK2		kinase	Inhibited	-2.2	3.05e-06	IFI27,IFI6,IFITM1,ISG15,PLSCR1,	CEBPA,EIF2AK2,IFNB1,IRF1,IRF3,IRF9,Interferon alpha,STAT1,STAT2,STAT3
MM649 shBRN2 UP AND DOWN		TNFSF10		cytokine	Inhibited	-2.177	4.44e-06	BIRC2,IFI27,IFI6,IFITM1,ISG15,	IFNG,MAPK1,NFKBIA,STAT1,STAT2,STAT3,TNFSF10,TP53
MM649 shBRN2 UP AND DOWN		EGF		growth factor		0.736	4.92e-06	BIRC2,CASP1,DDX5,IER3,PLAUR,PLSCR1,SPRY4,TGFBR2,TIMP3,	EGF,HGF,MYC,NFKBIA,TGFB1,TP53,nitric oxide
MM649 shBRN2 UP AND DOWN		stallimycin		biologic drug	Inhibited	-2	1.04e-05	IFI27,IFI6,IFITM1,ISG15,	CEBPA,IRF9,STAT1,STAT2,STAT3,stallimycin
MM649 shBRN2 UP AND DOWN		bromodeoxyuridine		chemical drug	Inhibited	-2	1.84e-05	IFI27,IFI6,IFITM1,ISG15,	CEBPA,IRF9,STAT1,STAT2,STAT3,bromodeoxyuridine
MM649 shBRN2 UP AND DOWN		Interferon alpha		group	Inhibited	-2.121	2.49e-05	CASP1,IFI27,IFI6,IFITM1,ISG15,OAS2,SPRY4,	CEBPA,IFNB1,IRF1,IRF3,IRF9,Interferon alpha,MAPK1,STAT1,STAT2,STAT3
MM649 shBRN2 UP AND DOWN		SMARCA4		transcription regulator			3.43e-05	AHNAK,C19orf12,CASP1,COTL1,IER3,IFI27,IFITM1,PLAUR,PSG4,	ESR1,SMARCA4
MM649 shBRN2 UP AND DOWN		STAT3		transcription regulator			3.97e-05	CASP1,IFI27,IFI6,IFITM1,ISG15,OAS2,PLAUR,PLSCR1,	CEBPA,IFNG,IRF1,IRF7,IRF9,Interferon alpha,MYC,NFKBIA,NR3C1,STAT1,STAT2,STAT3,TNF,TP53
MM649 shBRN2 UP AND DOWN		MAPK1		kinase	Activated	2.611	4.53e-05	IFI27,IFI6,IFITM1,ISG15,OAS2,PLSCR1,SPRY4,	BRCA1,CEBPA,IRF1,IRF9,MAPK1,PRL,STAT1,STAT2,STAT3
MM649 shBRN2 UP AND DOWN		IFNB1		cytokine	Inhibited	-2.408	4.62e-05	CASP1,IFI27,IFI6,IFITM1,ISG15,OAS2,	CEBPA,IFNB1,IRF1,IRF7,IRF9,Interferon alpha,STAT1,STAT2,STAT3
MM649 shBRN2 UP AND DOWN		lipopolysaccharide		chemical drug		-0.917	6.36e-05	BIRC2,CASP1,FBXO32,IER3,IFI27,IFI6,IFITM1,ISG15,MT2A,OAS2,PLAUR,PLSCR1,TIMP3,YWHAE,	CEBPA,IFNB1,IRF1,IRF3,IRF9,MYC,NR3C1,STAT1,STAT2,STAT3,TNF,TP53,lipopolysaccharide
MM649 shBRN2 UP AND DOWN		STAT1		transcription regulator		-1.934	6.52e-05	CASP1,IFI27,IFI6,IFITM1,ISG15,OAS2,	CEBPA,EIF2AK2,IRF9,MAPK1,STAT1,STAT2,STAT3
MM649 shBRN2 UP AND DOWN		IRF7		transcription regulator	Inhibited	-2.176	6.81e-05	IFI6,IFITM1,ISG15,OAS2,PLSCR1,	IFNA1/IFNA13,IFNA2,IFNB1,IRF1,IRF3,IRF7,IRF9,Interferon alpha,STAT1,STAT2,STAT3
MM649 shBRN2 UP AND DOWN		HIF1A		transcription regulator		0.618	7.39e-05	BIRC2,NOX4,NUCKS1,PKM,PLAUR,SFRP1,SPOP,
MM649 shBRN2 UP AND DOWN		CD40LG		cytokine			8.23e-05	BIRC2,CASP1,IFI6,IFITM1,ISG15,MT2A,PLAUR,	CD40LG,CEBPA,IFNG,IRF1,IRF9,Interferon alpha,NFKBIA,STAT1,STAT2,STAT3,TP53
MM649 shBRN2 UP AND DOWN		IL12RB1		transmembrane receptor			8.63e-05	IFI6,OAS2,
MM649 shBRN2 UP AND DOWN		OLR1		transmembrane receptor			9.55e-05	NOX4,TGFBR2,TGFBR3,
MM649 shBRN2 UP AND DOWN		TGFB1		growth factor		0.524	0.000105	AHNAK,CASP1,COTL1,DDX5,IER3,IFI27,NOX4,PLAUR,PLSCR1,SFRP1,TGFBR2,TGFBR3,TIMP3,YWHAE,	MYC,NFKBIA,NR3C1,STAT1,STAT3,TGFB1,TNF,TP53
MM649 shBRN2 UP AND DOWN		ribavirin		chemical drug			0.000105	IFI27,IFITM1,ISG15,	CEBPA,EIF2AK2,IRF9,STAT1,STAT2,STAT3,ribavirin
MM649 shBRN2 UP AND DOWN		GAPDH		enzyme			0.000116	IFI6,IFITM1,OAS2,
MM649 shBRN2 UP AND DOWN		Jnk		group		0.447	0.000137	FBXO32,NOX4,PLAUR,PLSCR1,TGFBR2,	Jnk,MYC,TP53
MM649 shBRN2 UP AND DOWN		butyric acid		chemical - endogenous mammalian		1.698	0.000148	FRMD6,IFITM1,MT2A,OAS2,PLSCR1,TGFBR2,TIMP3,
MM649 shBRN2 UP AND DOWN		NFKBIA		transcription regulator		-1	0.000162	BIRC2,IER3,IFI6,ISG15,SFRP1,SLC12A2,TIMP3,	IKBKB,MYC,NFKBIA,TP53
MM649 shBRN2 UP AND DOWN		DNMT3B		enzyme			0.000175	IFI27,IFITM1,PRRC2C,TIMP3,
MM649 shBRN2 UP AND DOWN		nitrofen		chemical toxicant			0.000195	TGFBR2,TGFBR3,TIMP3,
MM649 shBRN2 UP AND DOWN		SDC2		other			0.00024	TGFBR2,TGFBR3,
MM649 shBRN2 UP AND DOWN		MYC		transcription regulator		-1.184	0.000257	BIRC2,CASP1,DDX5,FBXO32,IER3,PKM,PLAUR,PLSCR1,SFRP1,TGFBR2,	MYC,NFKBIA,TP53
MM649 shBRN2 UP AND DOWN		folic acid		chemical - endogenous mammalian			0.000263	IFI27,IFI6,SFRP1,
MM649 shBRN2 UP AND DOWN		DDX58		enzyme			0.000282	AHNAK,IFI27,ISG15,	DDX58,IRF3,STAT1
MM649 shBRN2 UP AND DOWN		KRAS		enzyme		1.342	0.000336	CASP1,IER3,IFI6,IFITM1,ISG15,TGFBR2,	CEBPA,KRAS,STAT1,STAT3
MM649 shBRN2 UP AND DOWN		IL1B		cytokine		0.726	0.000341	BIRC2,DDX5,IER3,ISG15,MT2A,OAS2,PLSCR1,TGFBR2,TIMP3,	EGF,IKBKB,IL1B,MYC,NFKBIA,NR3C1,SMAD7,STAT1,STAT3,TNF,TP53
MM649 shBRN2 UP AND DOWN		PAF1		other			0.000345	ISG15,OAS2,PLAUR,
MM649 shBRN2 UP AND DOWN		HGF		growth factor	Activated	2.423	0.000409	BIRC2,CASP1,ISG15,PLAUR,SFRP1,TGFBR2,TIMP3,	HGF,IKBKB,MYC,NFKBIA,NR3C1,STAT1,STAT3,TNF,TP53
MM649 shBRN2 UP AND DOWN		TLR7		transmembrane receptor		-0.882	0.000446	IER3,IFITM1,ISG15,OAS2,	IFNA1/IFNA13,IFNB1,IRF1,IRF3,IRF7,IRF9,Ifn,STAT1,STAT2,STAT3,TLR7
MM649 shBRN2 UP AND DOWN		NR3C1		ligand-dependent nuclear receptor			0.000491	BIRC2,DDX5,IER3,IFI6,ISG15,TIMP3,TNFRSF21,YWHAE,	MYC,NFKBIA,NR3C1,STAT1,STAT2,STAT3,TNF,TP53,nitric oxide
MM649 shBRN2 UP AND DOWN		IKBKB		kinase		0.655	0.00051	BIRC2,ISG15,SFRP1,TGFBR2,TIMP3,	IFNG,IKBKB,IL1B,MYC,NFKBIA,NR3C1,SMAD7,STAT1,STAT2,STAT3,TNF,TP53
MM649 shBRN2 UP AND DOWN		STAT1/3/5 dimer		complex			0.000562	MT2A,TIMP3,
MM649 shBRN2 UP AND DOWN		IRF5		transcription regulator			0.00065	ISG15,OAS2,PLSCR1,
MM649 shBRN2 UP AND DOWN		F2		peptidase		1.387	0.00066	BIRC2,CASP1,COTL1,IER3,PLAUR,	F2,MYC,NR3C1,STAT1,STAT3,TNF,TP53
MM649 shBRN2 UP AND DOWN		FZD9		g-protein coupled receptor			0.000663	ISG15,SPRY4,
MM649 shBRN2 UP AND DOWN		IRF1		transcription regulator			0.000754	CASP1,IFITM1,ISG15,OAS2,	CEBPA,IFN Beta,IRF1,IRF7,IRF9,STAT1,STAT2,STAT3
MM649 shBRN2 UP AND DOWN		ERN1		kinase			0.000755	IFITM1,NOX4,OAS2,
MM649 shBRN2 UP AND DOWN		ITGB3		transmembrane receptor			0.000755	BIRC2,PLAUR,TGFBR2,
MM649 shBRN2 UP AND DOWN		glutamyl-Se-methylselenocysteine		chemical - endogenous mammalian			0.000772	PLAUR,TIMP3,
MM649 shBRN2 UP AND DOWN		KIAA1524		other			0.000793	IER3,PLAUR,PSG4,
MM649 shBRN2 UP AND DOWN		PRL		cytokine	Inhibited	-2.236	0.000856	IFI6,IFITM1,ISG15,OAS2,PLSCR1,	BRCA1,CEBPA,IRF1,IRF7,IRF9,MAPK1,PRL,STAT1,STAT2,STAT3
MM649 shBRN2 UP AND DOWN		CEBPA		transcription regulator		1.673	0.000864	IER3,IFI27,IFI6,ISG15,MT2A,OAS2,	CEBPA,STAT1,STAT3
MM649 shBRN2 UP AND DOWN		WNT7A		cytokine			0.000889	PLAUR,SPRY4,
MM649 shBRN2 UP AND DOWN		BRCA1		transcription regulator	Inhibited	-2	0.000907	IFI27,IFI6,IFITM1,PLSCR1,	BRCA1,CEBPA,IRF9,STAT1,STAT2,STAT3
MM649 shBRN2 UP AND DOWN		TLR9		transmembrane receptor		-1.067	0.000979	IER3,IFITM1,ISG15,OAS2,	CEBPA,IFNB1,IRF1,IRF3,IRF7,IRF9,Ifn,STAT1,STAT2,STAT3,TLR9
MM649 shBRN2 UP AND DOWN		USP18		peptidase			0.00101	IFI6,ISG15,
MM649 shBRN2 UP AND DOWN		cobalt chloride		chemical reagent			0.00104	CYBRD1,PKM,PLAUR,
MM649 shBRN2 UP AND DOWN		deferoxamine		chemical drug		1.131	0.00111	IFI6,PKM,PLAUR,SPRY4,
MM649 shBRN2 UP AND DOWN		FBN1		other			0.00144	TGFBR2,TIMP3,
MM649 shBRN2 UP AND DOWN		PARP9		enzyme			0.00144	ISG15,OAS2,
MM649 shBRN2 UP AND DOWN		mezerein		chemical - endogenous non-mammalian			0.00144	IFI6,OAS2,
MM649 shBRN2 UP AND DOWN		cisplatin		chemical drug		-1.004	0.00156	BIRC2,CASP1,IER3,IFI6,IFITM1,NOX4,TIMP3,	MYC,NFKBIA,TP53,cisplatin
MM649 shBRN2 UP AND DOWN		IFIH1		enzyme			0.00159	ISG15,OAS2,	IFIH1,IRF9,Ifn,STAT1,STAT2,STAT3
MM649 shBRN2 UP AND DOWN		selenomethylselenocysteine		chemical - endogenous mammalian			0.00159	PLAUR,TIMP3,
MM649 shBRN2 UP AND DOWN		BTK		kinase			0.00168	IFITM1,ISG15,OAS2,	BTK,MAPK1,STAT1,STAT3
MM649 shBRN2 UP AND DOWN		fluticasone		chemical drug		1	0.00174	IFI27,MT2A,OAS2,TIMP3,
MM649 shBRN2 UP AND DOWN		2-aminopurine		chemical reagent			0.00176	IFI6,ISG15,
MM649 shBRN2 UP AND DOWN		lithocholic acid		chemical - endogenous mammalian			0.00176	PLAUR,TGFBR2,
MM649 shBRN2 UP AND DOWN		Pdgf (complex)		complex			0.00187	NOX4,PLAUR,TIMP3,
MM649 shBRN2 UP AND DOWN		TIMP1		cytokine			0.00211	PLAUR,TIMP3,
MM649 shBRN2 UP AND DOWN		FGF2		growth factor		0.594	0.00225	PLAUR,SFRP1,SPRY4,TGFBR3,TIMP3,
MM649 shBRN2 UP AND DOWN		HTT		transcription regulator		-0.305	0.0023	BIRC2,CASP1,NFIC,PLAUR,SFRP1,SLC12A2,TIMP3,	HTT,MYC,NFKBIA,TP53
MM649 shBRN2 UP AND DOWN		decitabine		chemical drug		-0.075	0.0023	IFI27,IFITM1,ISG15,SFRP1,TGFBR2,TIMP3,
MM649 shBRN2 UP AND DOWN		SB203580		chemical - kinase inhibitor		-0.243	0.00238	IER3,IFI27,ISG15,PLAUR,TIMP3,	IFNG,MYC,NFKBIA,NR3C1,SB203580,STAT1,STAT2,STAT3,TNF,TP53
MM649 shBRN2 UP AND DOWN		beta-estradiol		chemical - endogenous mammalian		1.504	0.00249	BAZ1A,IER3,ISG15,PKM,PLAUR,SFRP1,SHISA2,SLC12A2,TGFBR2,TGFBR3,TIMP3,YWHAE,	SP3,beta-estradiol,estrogen receptor
MM649 shBRN2 UP AND DOWN		ceramide		chemical - endogenous mammalian			0.00249	CASP1,SFRP1,
MM649 shBRN2 UP AND DOWN		aldosterone		chemical - endogenous mammalian			0.00251	CNKSR3,PLAUR,SLC12A2,
MM649 shBRN2 UP AND DOWN		SP3		transcription regulator			0.00254	PKM,PLAUR,TGFBR2,TGFBR3,
MM649 shBRN2 UP AND DOWN		epigallocatechin-gallate		chemical drug		1.015	0.00254	BIRC2,CASP1,ISG15,SFRP1,	MYC,NFKBIA,TP53,epigallocatechin-gallate
MM649 shBRN2 UP AND DOWN		TGFB3		growth factor			0.00267	PLAUR,TGFBR3,TIMP3,
MM649 shBRN2 UP AND DOWN		plicamycin		chemical drug			0.00275	CYBRD1,PLAUR,TGFBR2,
MM649 shBRN2 UP AND DOWN		SERPINE1		other			0.0029	PLAUR,TGFBR2,
MM649 shBRN2 UP AND DOWN		2-nitrophenyl EGTA		chemical reagent			0.00297	AHNAK,
MM649 shBRN2 UP AND DOWN		CBLC		enzyme			0.00297	NOX4,
MM649 shBRN2 UP AND DOWN		EIF4B		translation regulator			0.00297	ISG15,
MM649 shBRN2 UP AND DOWN		PD173955		chemical - kinase inhibitor			0.00297	PLAUR,
MM649 shBRN2 UP AND DOWN		TFAP2D		transcription regulator			0.00297	MT2A,
MM649 shBRN2 UP AND DOWN		Ifn		group			0.0031	IFITM1,ISG15,OAS2,	CEBPA,IRF9,Ifn,STAT1,STAT2,STAT3
MM649 shBRN2 UP AND DOWN		methylnitrosourea		chemical toxicant			0.00312	PLAUR,TIMP3,
MM649 shBRN2 UP AND DOWN		Akt		group		0	0.00327	BIRC2,FBXO32,IER3,NOX4,
MM649 shBRN2 UP AND DOWN		ACKR2		g-protein coupled receptor			0.00335	ISG15,OAS2,
MM649 shBRN2 UP AND DOWN		ELF3		transcription regulator			0.00335	TGFBR2,TIMP3,
MM649 shBRN2 UP AND DOWN		indomethacin		chemical drug		-0.192	0.00345	IER3,PLAUR,TNFRSF21,YWHAE,
MM649 shBRN2 UP AND DOWN		LDL		complex			0.00381	CASP1,IFITM1,TGFBR2,TGFBR3,
MM649 shBRN2 UP AND DOWN		Hsp27		group			0.00382	FBXO32,NOX4,
MM649 shBRN2 UP AND DOWN		SUMO3		other			0.00382	ISG15,TNFRSF21,
MM649 shBRN2 UP AND DOWN		IGF1		growth factor		1.283	0.00397	DDX5,FBXO32,IER3,NOX4,PLAUR,	IGF1,Jnk,MYC
MM649 shBRN2 UP AND DOWN		KAT2B		transcription regulator			0.00406	ISG15,TGFBR2,
MM649 shBRN2 UP AND DOWN		poly rI:rC-RNA		chemical reagent		-0.813	0.00417	BIRC2,IFI27,ISG15,OAS2,PLAUR,	CEBPA,IFNG,IRF3,IRF9,MYC,NFKBIA,NR3C1,STAT1,STAT2,STAT3,TNF,TP53,poly rI:rC-RNA
MM649 shBRN2 UP AND DOWN		IL1RN		cytokine			0.00418	IFI27,IFI6,OAS2,	IFNL1,IL1RN,STAT1,STAT2,STAT3
MM649 shBRN2 UP AND DOWN		TGM2		enzyme		-1	0.0042	IFI6,MT2A,OAS2,PLSCR1,
MM649 shBRN2 UP AND DOWN		Growth hormone		group			0.00429	IER3,NOX4,TGFBR2,
MM649 shBRN2 UP AND DOWN		SMAD7		transcription regulator			0.00429	BIRC2,TGFBR2,TIMP3,
MM649 shBRN2 UP AND DOWN		SUMO2		enzyme			0.00432	ISG15,TNFRSF21,
MM649 shBRN2 UP AND DOWN		estrogen receptor		group	Inhibited	-2	0.00448	PLAUR,TGFBR2,TGFBR3,TIMP3,	SP3,beta-estradiol,estrogen receptor
MM649 shBRN2 UP AND DOWN		zVAD-FMK		chemical - protease inhibitor			0.00485	BIRC2,CASP1,
MM649 shBRN2 UP AND DOWN		TP53		transcription regulator		-1.117	0.00511	BIRC2,CASP1,FAT1,IER3,ISG15,NOX4,PLAUR,SFRP1,TGFBR2,TIMP3,	IFNG,MYC,NFKBIA,NR3C1,STAT1,STAT2,STAT3,TNF,TP53
MM649 shBRN2 UP AND DOWN		ESRRG		ligand-dependent nuclear receptor			0.00512	FBXO32,PKM,
MM649 shBRN2 UP AND DOWN		Tnf (family)		group			0.00559	BIRC2,FBXO32,NOX4,
MM649 shBRN2 UP AND DOWN		interferon beta-1a		biologic drug			0.00559	BIRC2,IFI6,PLAUR,
MM649 shBRN2 UP AND DOWN		ERK1/2		group		1	0.00587	BIRC2,NOX4,PLAUR,SPRY4,
MM649 shBRN2 UP AND DOWN		3-keto, N-aminoethyl aminocaproyl dihydrocinnamoyl cyclopamine		chemical reagent			0.00594	SFRP1,
MM649 shBRN2 UP AND DOWN		GDP		chemical - endogenous mammalian			0.00594	TGFBR3,
MM649 shBRN2 UP AND DOWN		POLDIP3		other			0.00594	ISG15,
MM649 shBRN2 UP AND DOWN		PS-K		chemical drug			0.00594	BIRC2,
MM649 shBRN2 UP AND DOWN		SENP5		peptidase			0.00594	BIRC2,
MM649 shBRN2 UP AND DOWN		SENP7		peptidase			0.00594	BIRC2,
MM649 shBRN2 UP AND DOWN		TRIM63		enzyme			0.00594	FBXO32,
MM649 shBRN2 UP AND DOWN		loganin		chemical - endogenous non-mammalian			0.00594	NOX4,
MM649 shBRN2 UP AND DOWN		S-nitrosoglutathione		chemical toxicant			0.0063	BIRC2,DDX5,
MM649 shBRN2 UP AND DOWN		TERT		enzyme			0.00639	FRMD6,ISG15,NUCKS1,
MM649 shBRN2 UP AND DOWN		ITGA5		transmembrane receptor			0.00661	PLAUR,TGFBR2,
MM649 shBRN2 UP AND DOWN		MAVS		other			0.00692	ISG15,OAS2,
MM649 shBRN2 UP AND DOWN		PGR		ligand-dependent nuclear receptor			0.00694	BIRC2,IER3,IFI27,TNFRSF21,
MM649 shBRN2 UP AND DOWN		IRF4		transcription regulator			0.00726	ISG15,PLAUR,PLSCR1,
MM649 shBRN2 UP AND DOWN		PTK2		kinase			0.00792	BIRC2,TIMP3,
MM649 shBRN2 UP AND DOWN		paclitaxel		chemical drug			0.00793	IER3,PLAUR,SLC12A2,TGFBR2,
MM649 shBRN2 UP AND DOWN		TWIST1		transcription regulator			0.00819	TGFBR2,TIMP3,TNFRSF21,
MM649 shBRN2 UP AND DOWN		nitric oxide		chemical - endogenous mammalian			0.00819	BIRC2,IER3,TIMP3,	IL1B,NFKBIA,NR3C1,SMAD7,TP53,nitric oxide
MM649 shBRN2 UP AND DOWN		enalapril		chemical drug			0.00826	IER3,TGFBR2,
MM649 shBRN2 UP AND DOWN		Hdac		group			0.00836	FBXO32,SFRP1,TGFBR2,
MM649 shBRN2 UP AND DOWN		gefitinib		chemical drug			0.00836	NOX4,PLAUR,TIMP3,
MM649 shBRN2 UP AND DOWN		calcitriol		chemical drug			0.0085	BIRC2,IER3,IFITM1,ISG15,NOX4,
MM649 shBRN2 UP AND DOWN		LEPR		transmembrane receptor			0.00885	NUP160,TGFBR2,TIMP3,
MM649 shBRN2 UP AND DOWN		vorinostat		chemical drug			0.00885	BIRC2,CASP1,NFIC,	HTT,TP53,vorinostat
MM649 shBRN2 UP AND DOWN		5R,11R-diethyl-5,6,11,12-tetrahydrochrysene-2,8-diol		chemical reagent			0.00889	TGFBR3,
MM649 shBRN2 UP AND DOWN		ATP6AP2		transporter			0.00889	NOX4,
MM649 shBRN2 UP AND DOWN		CARD8		other			0.00889	BIRC2,
MM649 shBRN2 UP AND DOWN		CK1		group			0.00889	BIRC2,
MM649 shBRN2 UP AND DOWN		DEFA1 (includes others)		other			0.00889	CASP1,
MM649 shBRN2 UP AND DOWN		EMD		other			0.00889	IER3,
MM649 shBRN2 UP AND DOWN		GSK0660		chemical reagent			0.00889	FBXO32,
MM649 shBRN2 UP AND DOWN		MLST8		other			0.00889	ISG15,
MM649 shBRN2 UP AND DOWN		NLR		group			0.00889	CASP1,
MM649 shBRN2 UP AND DOWN		PDK4		kinase			0.00889	PKM,
MM649 shBRN2 UP AND DOWN		benfotiamine		chemical drug			0.00889	NOX4,
MM649 shBRN2 UP AND DOWN		glutathione diethyl ester		chemical reagent			0.00889	PLAUR,
MM649 shBRN2 UP AND DOWN		ixabepilone		chemical drug			0.00889	BIRC2,
MM649 shBRN2 UP AND DOWN		WISP2		growth factor			0.00933	TGFBR2,TGFBR3,
MM649 shBRN2 UP AND DOWN		Mek		group			0.00954	MOB4,NOX4,SPRY4,
MM649 shBRN2 UP AND DOWN		romidepsin		biologic drug			0.0097	PLAUR,TIMP3,
MM649 shBRN2 UP AND DOWN		ESR1		ligand-dependent nuclear receptor		-0.186	0.00979	AHNAK,COTL1,IER3,IFI27,IFI6,IFITM1,NUP160,PLAUR,SPRY4,
MM649 shBRN2 UP AND DOWN		AHR		ligand-dependent nuclear receptor			0.00993	MT2A,SDSL,TGFBR2,TIMP3,
MM649 shBRN2 UP AND DOWN		FGF10		growth factor			0.0101	AHNAK,TIMP3,
MM649 shBRN2 UP AND DOWN		3-deazaneplanocin		chemical drug			0.0105	FBXO32,TIMP3,
MM649 shBRN2 UP AND DOWN		IRF2		transcription regulator			0.0105	CASP1,ISG15,
MM649 shBRN2 UP AND DOWN		MAP3K1		kinase			0.0105	BIRC2,PLAUR,
MM649 shBRN2 UP AND DOWN		ZAP70		kinase			0.0105	MYCBP2,SPOP,
MM649 shBRN2 UP AND DOWN		IgG		complex			0.0108	IFITM1,ISG15,PLAUR,
MM649 shBRN2 UP AND DOWN		MAP2K1		kinase			0.0108	BIRC2,CAPN3,PLAUR,
MM649 shBRN2 UP AND DOWN		delta-9-tetrahydrocannabinol		chemical drug			0.0109	BIRC2,PRRC2C,
MM649 shBRN2 UP AND DOWN		TNFRSF8		transmembrane receptor			0.0112	AHNAK,CASP1,
MM649 shBRN2 UP AND DOWN		FOSL1		transcription regulator			0.0117	MT2A,PLAUR,
MM649 shBRN2 UP AND DOWN		Sn50 peptide		chemical toxicant			0.0117	BIRC2,TNFRSF21,
MM649 shBRN2 UP AND DOWN		AP2A1		transporter			0.0118	MT2A,
MM649 shBRN2 UP AND DOWN		CC8490		chemical drug			0.0118	IER3,
MM649 shBRN2 UP AND DOWN		Cr6+		chemical reagent			0.0118	MT2A,
MM649 shBRN2 UP AND DOWN		FASTK		kinase			0.0118	BIRC2,
MM649 shBRN2 UP AND DOWN		GIPC1		other			0.0118	TGFBR3,
MM649 shBRN2 UP AND DOWN		GPIIB-IIIA		complex			0.0118	PLAUR,
MM649 shBRN2 UP AND DOWN		IGBP1		phosphatase			0.0118	CASP1,
MM649 shBRN2 UP AND DOWN		IRF		group			0.0118	ISG15,
MM649 shBRN2 UP AND DOWN		Mt3		other			0.0118	MT2A,
MM649 shBRN2 UP AND DOWN		PPP3CB		phosphatase			0.0118	NOX4,
MM649 shBRN2 UP AND DOWN		RNASEH2B		enzyme			0.0118	ISG15,
MM649 shBRN2 UP AND DOWN		Sapk		group			0.0118	FBXO32,
MM649 shBRN2 UP AND DOWN		UBA7		enzyme			0.0118	ISG15,
MM649 shBRN2 UP AND DOWN		USP19		peptidase			0.0118	BIRC2,
MM649 shBRN2 UP AND DOWN		GTP		chemical - endogenous mammalian			0.0118	TGFBR3,
MM649 shBRN2 UP AND DOWN		pegintron		biologic drug			0.0118	ISG15,
MM649 shBRN2 UP AND DOWN		MSC		transcription regulator			0.0121	IFI27,SDSL,
MM649 shBRN2 UP AND DOWN		miR-21-5p (and other miRNAs w/seed AGCUUAU)		mature microrna			0.0121	TGFBR2,TIMP3,
MM649 shBRN2 UP AND DOWN		CD247		transmembrane receptor			0.0125	MYCBP2,SPOP,
MM649 shBRN2 UP AND DOWN		TP73		transcription regulator		-0.939	0.0125	BIRC2,CASP1,IER3,TSPYL1,
MM649 shBRN2 UP AND DOWN		DMD		other			0.0128	CAPN3,FBXO32,SLC24A5,
MM649 shBRN2 UP AND DOWN		IL12 (complex)		complex			0.013	CASP1,ISG15,TGFBR2,
MM649 shBRN2 UP AND DOWN		IL17A		cytokine			0.013	COTL1,ISG15,TGFBR2,
MM649 shBRN2 UP AND DOWN		raloxifene		chemical drug			0.013	IER3,TGFBR2,TIMP3,
MM649 shBRN2 UP AND DOWN		N-acetyl-L-cysteine		chemical drug			0.0135	FBXO32,PLAUR,TGFBR2,
MM649 shBRN2 UP AND DOWN		P38 MAPK		group			0.0137	FBXO32,IER3,PLAUR,TIMP3,
MM649 shBRN2 UP AND DOWN		R5020		chemical reagent			0.0138	IER3,MT2A,
MM649 shBRN2 UP AND DOWN		F3		transmembrane receptor			0.0142	SPRY4,TGFBR2,
MM649 shBRN2 UP AND DOWN		dihydrotestosterone		chemical - endogenous mammalian		-1.172	0.0144	CASP1,DDX5,FBXO32,TGFBR2,TGFBR3,
MM649 shBRN2 UP AND DOWN		Ap2 alpha		group			0.0148	PLAUR,
MM649 shBRN2 UP AND DOWN		HLA-B		transmembrane receptor			0.0148	OAS2,
MM649 shBRN2 UP AND DOWN		Ifna4		other			0.0148	ISG15,
MM649 shBRN2 UP AND DOWN		NAA10		enzyme			0.0148	TGFBR3,
MM649 shBRN2 UP AND DOWN		PSAP		other			0.0148	BIRC2,
MM649 shBRN2 UP AND DOWN		SENP6		peptidase			0.0148	BIRC2,
MM649 shBRN2 UP AND DOWN		SLC9A1		ion channel			0.0148	SLC12A2,
MM649 shBRN2 UP AND DOWN		SPRY4	1.885	other			0.0148	ISG15,
MM649 shBRN2 UP AND DOWN		copper sulfate		chemical drug			0.0148	CYBRD1,
MM649 shBRN2 UP AND DOWN		mir-290		microrna			0.0148	TGFBR2,
MM649 shBRN2 UP AND DOWN		RELA		transcription regulator			0.0152	BIRC2,IER3,ISG15,OAS2,
MM649 shBRN2 UP AND DOWN		SP1		transcription regulator			0.0155	CYBRD1,PKM,PLAUR,TGFBR2,TGFBR3,
MM649 shBRN2 UP AND DOWN		JUND		transcription regulator			0.0155	NOX4,PLAUR,
MM649 shBRN2 UP AND DOWN		imiquimod		chemical drug			0.016	IFITM1,ISG15,
MM649 shBRN2 UP AND DOWN		EDN1		cytokine			0.0164	PLAUR,TIMP3,YWHAE,
MM649 shBRN2 UP AND DOWN		CHUK		kinase			0.0167	ISG15,PLSCR1,SFRP1,
MM649 shBRN2 UP AND DOWN		CBLB		other			0.0177	FBXO32,
MM649 shBRN2 UP AND DOWN		HIST1H4C		other			0.0177	TGFBR2,
MM649 shBRN2 UP AND DOWN		IER3	1.616	other			0.0177	BIRC2,
MM649 shBRN2 UP AND DOWN		IRF3 dimer		complex			0.0177	ISG15,
MM649 shBRN2 UP AND DOWN		ISG15	-1.623	other			0.0177	IFI6,
MM649 shBRN2 UP AND DOWN		MB21D1		other			0.0177	ISG15,
MM649 shBRN2 UP AND DOWN		OXSR1		kinase			0.0177	SLC12A2,
MM649 shBRN2 UP AND DOWN		RPS6KB2		kinase			0.0177	ISG15,
MM649 shBRN2 UP AND DOWN		TREX1		enzyme			0.0177	ISG15,
MM649 shBRN2 UP AND DOWN		UBA1		enzyme			0.0177	BIRC2,
MM649 shBRN2 UP AND DOWN		WNT2		cytokine			0.0177	NOX4,
MM649 shBRN2 UP AND DOWN		CBFB		transcription regulator			0.0179	TGFBR2,TGFBR3,
MM649 shBRN2 UP AND DOWN		HRAS		enzyme			0.018	FAT1,FRMD6,NUCKS1,PLAUR,TIMP3,
MM649 shBRN2 UP AND DOWN		doxorubicin		chemical drug		-0.927	0.0184	BIRC2,CASP1,IER3,NOX4,
MM649 shBRN2 UP AND DOWN		dinoprost		chemical - endogenous mammalian			0.0189	TIMP3,YWHAE,
MM649 shBRN2 UP AND DOWN		bortezomib		chemical drug			0.0192	BIRC2,CASP1,NOX4,
MM649 shBRN2 UP AND DOWN		cerivastatin		chemical drug			0.0194	PLAUR,TGFBR3,
MM649 shBRN2 UP AND DOWN		DUSP1		phosphatase			0.0199	IER3,PLAUR,
MM649 shBRN2 UP AND DOWN		ERBB3		kinase			0.0204	SFRP1,TIMP3,
MM649 shBRN2 UP AND DOWN		N-Ac-Leu-Leu-norleucinal		chemical - protease inhibitor			0.0204	IER3,TGFBR2,
MM649 shBRN2 UP AND DOWN		HIST4H4		other			0.0206	IFI6,
MM649 shBRN2 UP AND DOWN		ISGF3		complex			0.0206	ISG15,
MM649 shBRN2 UP AND DOWN		MED14		transcription regulator			0.0206	ISG15,
MM649 shBRN2 UP AND DOWN		MEFV		other			0.0206	CASP1,
MM649 shBRN2 UP AND DOWN		MTORC2		complex			0.0206	ISG15,
MM649 shBRN2 UP AND DOWN		PNPLA8		enzyme			0.0206	FBXO32,
MM649 shBRN2 UP AND DOWN		SERPINA3		other			0.0206	NOX4,
MM649 shBRN2 UP AND DOWN		SMAD1/5		group			0.0206	PLAUR,
MM649 shBRN2 UP AND DOWN		ZNF652		other			0.0206	TGFBR2,
MM649 shBRN2 UP AND DOWN		amiloride		chemical drug			0.0206	PLAUR,
MM649 shBRN2 UP AND DOWN		gliotoxin		chemical toxicant			0.0206	IER3,
MM649 shBRN2 UP AND DOWN		NOTCH1		transcription regulator			0.0211	BIRC2,TGFBR2,TGFBR3,
MM649 shBRN2 UP AND DOWN		NFYA		transcription regulator			0.0215	PKM,TGFBR2,
MM649 shBRN2 UP AND DOWN		TGFA		growth factor			0.0215	CASP1,DDX5,
MM649 shBRN2 UP AND DOWN		CEBPB		transcription regulator		0.218	0.0217	DDX5,IER3,PLAUR,SLC12A2,
MM649 shBRN2 UP AND DOWN		TLR3		transmembrane receptor			0.0219	IER3,IFI6,ISG15,
MM649 shBRN2 UP AND DOWN		vancomycin		biologic drug			0.022	IER3,NOX4,
MM649 shBRN2 UP AND DOWN		Tgf beta		group			0.0225	CASP1,NOX4,TIMP3,
MM649 shBRN2 UP AND DOWN		STAT4		transcription regulator			0.0228	AHNAK,IER3,ISG15,
MM649 shBRN2 UP AND DOWN		ERBB4		kinase			0.0231	SFRP1,TIMP3,
MM649 shBRN2 UP AND DOWN		MET		kinase			0.0231	FBXO32,NOX4,
MM649 shBRN2 UP AND DOWN		PRKCD		kinase			0.0231	BIRC2,PLSCR1,
MM649 shBRN2 UP AND DOWN		aspirin		chemical drug			0.0231	NOX4,YWHAE,
MM649 shBRN2 UP AND DOWN		maslinic acid		chemical - endogenous non-mammalian			0.0231	PLAUR,YWHAE,
MM649 shBRN2 UP AND DOWN		1L-6-hydroxymethyl-chiro-inositol 2-(R)-2-O-methyl-3-O-octadecylcarbonate		chemical - kinase inhibitor			0.0235	MT2A,
MM649 shBRN2 UP AND DOWN		ARF6		transporter			0.0235	ISG15,
MM649 shBRN2 UP AND DOWN		DIABLO		other			0.0235	BIRC2,
MM649 shBRN2 UP AND DOWN		MAPKAP1		other			0.0235	OAS2,
MM649 shBRN2 UP AND DOWN		NEK7		kinase			0.0235	ISG15,
MM649 shBRN2 UP AND DOWN		ZBP1		other			0.0235	ISG15,
MM649 shBRN2 UP AND DOWN		motexafin gadolinium		chemical drug			0.0235	MT2A,
MM649 shBRN2 UP AND DOWN		nitroglycerin		chemical drug			0.0235	PLAUR,
MM649 shBRN2 UP AND DOWN		KITLG		growth factor			0.0237	CASP1,PKM,PLSCR1,
MM649 shBRN2 UP AND DOWN		dextran sulfate		chemical drug			0.024	ISG15,TGFBR2,TGFBR3,
MM649 shBRN2 UP AND DOWN		FSH		complex			0.0244	MT2A,PKM,TGFBR2,TGFBR3,
MM649 shBRN2 UP AND DOWN		AKT1		kinase			0.0249	FBXO32,MT2A,TGFBR3,
MM649 shBRN2 UP AND DOWN		dexamethasone		chemical drug		1.391	0.0252	BIRC2,FBXO32,IER3,IFITM1,SFRP1,TGFBR2,TGFBR3,TIMP3,TNFRSF21,
MM649 shBRN2 UP AND DOWN		IFNAR1		transmembrane receptor			0.0259	ISG15,OAS2,
MM649 shBRN2 UP AND DOWN		EIF3A		other			0.0264	ISG15,
MM649 shBRN2 UP AND DOWN		KDM8		other			0.0264	PKM,
MM649 shBRN2 UP AND DOWN		LDB1		transcription regulator			0.0264	SFRP1,
MM649 shBRN2 UP AND DOWN		LTB4R2		g-protein coupled receptor			0.0264	NOX4,
MM649 shBRN2 UP AND DOWN		MTF1		transcription regulator			0.0264	MT2A,
MM649 shBRN2 UP AND DOWN		PTBP1		enzyme			0.0264	PKM,
MM649 shBRN2 UP AND DOWN		RNF216		other			0.0264	ISG15,
MM649 shBRN2 UP AND DOWN		S100P		other			0.0264	COTL1,
MM649 shBRN2 UP AND DOWN		U46619		chemical reagent			0.0264	NOX4,
MM649 shBRN2 UP AND DOWN		UCP2		transporter			0.0264	PKM,
MM649 shBRN2 UP AND DOWN		candesartan cilexetil		chemical drug			0.0264	NOX4,
MM649 shBRN2 UP AND DOWN		desoxycorticosterone		chemical - endogenous mammalian			0.0264	NOX4,
MM649 shBRN2 UP AND DOWN		mir-515		microrna			0.0264	TGFBR2,
MM649 shBRN2 UP AND DOWN		salinosporamide A		chemical drug			0.0264	BIRC2,
MM649 shBRN2 UP AND DOWN		tiron		chemical reagent			0.0264	PLAUR,
MM649 shBRN2 UP AND DOWN		MYOC		other			0.0265	FBXO32,SFRP1,
MM649 shBRN2 UP AND DOWN		SBDS		other			0.0265	FBXO32,MT2A,
MM649 shBRN2 UP AND DOWN		TFAP2A		transcription regulator			0.027	MT2A,PLAUR,
MM649 shBRN2 UP AND DOWN		AMPK		complex			0.0282	FBXO32,NOX4,
MM649 shBRN2 UP AND DOWN		CTGF		growth factor			0.0288	BIRC2,TIMP3,
MM649 shBRN2 UP AND DOWN		losartan potassium		chemical drug			0.0288	NOX4,TGFBR2,
MM649 shBRN2 UP AND DOWN		miR-124-3p (and other miRNAs w/seed AAGGCAC)		mature microrna			0.029	NFIC,SLC50A1,TNFRSF21,
MM649 shBRN2 UP AND DOWN		BMS-754807		chemical drug			0.0293	TGFBR2,
MM649 shBRN2 UP AND DOWN		ETV6		transcription regulator			0.0293	SPRY4,
MM649 shBRN2 UP AND DOWN		Gli		group			0.0293	SFRP1,
MM649 shBRN2 UP AND DOWN		HOXB5		transcription regulator			0.0293	PLAUR,
MM649 shBRN2 UP AND DOWN		NQO2		enzyme			0.0293	BIRC2,
MM649 shBRN2 UP AND DOWN		cantharidin		chemical drug			0.0293	CASP1,
MM649 shBRN2 UP AND DOWN		cetuximab		biologic drug			0.0293	PLAUR,
MM649 shBRN2 UP AND DOWN		Vegf		group		1.131	0.0295	PLAUR,SFRP1,SHISA2,TGFBR2,
MM649 shBRN2 UP AND DOWN		tamoxifen		chemical drug			0.0297	AHNAK,IER3,TGFBR2,
MM649 shBRN2 UP AND DOWN		E. coli B5 lipopolysaccharide		chemical - endogenous non-mammalian			0.03	BIRC2,TGFBR2,TGFBR3,
MM649 shBRN2 UP AND DOWN		hydrogen peroxide		chemical - endogenous mammalian		-0.152	0.03	FBXO32,IFI6,PLAUR,TGFBR3,
MM649 shBRN2 UP AND DOWN		FOXM1		transcription regulator			0.0319	PLAUR,TGFBR2,
MM649 shBRN2 UP AND DOWN		NR3C2		ligand-dependent nuclear receptor			0.0319	CNKSR3,NOX4,
MM649 shBRN2 UP AND DOWN		AK1		kinase			0.0322	PKM,
MM649 shBRN2 UP AND DOWN		ALOX12		enzyme			0.0322	TGFBR2,
MM649 shBRN2 UP AND DOWN		Collagen Alpha1		group			0.0322	PLAUR,
MM649 shBRN2 UP AND DOWN		GADD45B		other			0.0322	BIRC2,
MM649 shBRN2 UP AND DOWN		KT5823		chemical - kinase inhibitor			0.0322	PLAUR,
MM649 shBRN2 UP AND DOWN		PARK7		enzyme			0.0322	NOX4,
MM649 shBRN2 UP AND DOWN		PIK3R2		kinase			0.0322	ISG15,
MM649 shBRN2 UP AND DOWN		RHOB		enzyme			0.0322	TGFBR2,
MM649 shBRN2 UP AND DOWN		ST3-Hel2A-2		chemical reagent			0.0322	IER3,
MM649 shBRN2 UP AND DOWN		mir-373		microrna			0.0322	TGFBR2,
MM649 shBRN2 UP AND DOWN		quinacrine		chemical drug			0.0322	BIRC2,
MM649 shBRN2 UP AND DOWN		ERBB2		kinase			0.0333	AHNAK,NOX4,PLAUR,SFRP1,TIMP3,
MM649 shBRN2 UP AND DOWN		IRF8		transcription regulator			0.0344	IFI6,ISG15,
MM649 shBRN2 UP AND DOWN		SOCS1		other			0.0344	ISG15,OAS2,
MM649 shBRN2 UP AND DOWN		mir-1		microrna			0.0344	FBXO32,SFRP1,
MM649 shBRN2 UP AND DOWN		MTOR		kinase			0.0349	CASP1,PKM,SLC12A2,
MM649 shBRN2 UP AND DOWN		CpG oligonucleotide		chemical drug			0.035	IFI27,IFI6,
MM649 shBRN2 UP AND DOWN		ACTB		other			0.0351	IFI6,
MM649 shBRN2 UP AND DOWN		IFNA10		cytokine			0.0351	ISG15,
MM649 shBRN2 UP AND DOWN		IFNA14		cytokine			0.0351	ISG15,
MM649 shBRN2 UP AND DOWN		IFNA21		cytokine			0.0351	ISG15,
MM649 shBRN2 UP AND DOWN		IFNA5		cytokine			0.0351	ISG15,
MM649 shBRN2 UP AND DOWN		IFNA6		cytokine			0.0351	ISG15,
MM649 shBRN2 UP AND DOWN		IFNA7		cytokine			0.0351	ISG15,
MM649 shBRN2 UP AND DOWN		ORMDL3		other			0.0351	OAS2,
MM649 shBRN2 UP AND DOWN		PIM2		kinase			0.0351	PKM,
MM649 shBRN2 UP AND DOWN		RALA		enzyme			0.0351	PLAUR,
MM649 shBRN2 UP AND DOWN		RNASEL		enzyme			0.0351	ISG15,
MM649 shBRN2 UP AND DOWN		spermine nitric oxide complex		chemical toxicant			0.0351	DDX5,
MM649 shBRN2 UP AND DOWN		sulfasalazine		chemical drug			0.0351	IER3,
MM649 shBRN2 UP AND DOWN		lovastatin		chemical drug			0.0357	COTL1,NOX4,
MM649 shBRN2 UP AND DOWN		MGEA5		enzyme			0.036	TGFBR2,TGFBR3,TIMP3,
MM649 shBRN2 UP AND DOWN		CTNNB1		transcription regulator			0.0366	IFITM1,PLAUR,SFRP1,SLC12A2,TIMP3,
MM649 shBRN2 UP AND DOWN		black raspberry extract		chemical drug			0.037	AHNAK,DDX5,
MM649 shBRN2 UP AND DOWN		corticosterone		chemical - endogenous mammalian			0.037	NOX4,SFRP1,
MM649 shBRN2 UP AND DOWN		staurosporine		chemical - kinase inhibitor			0.037	ISG15,TGFBR3,
MM649 shBRN2 UP AND DOWN		mifepristone		chemical drug			0.0375	CASP1,NOX4,TIMP3,
MM649 shBRN2 UP AND DOWN		celecoxib		chemical drug			0.0376	BIRC2,TGFBR2,
MM649 shBRN2 UP AND DOWN		1'-acetoxychavicol acetate		chemical reagent			0.038	BIRC2,
MM649 shBRN2 UP AND DOWN		10-nitrooleate		chemical - endogenous mammalian			0.038	NOX4,
MM649 shBRN2 UP AND DOWN		HOTAIR		other			0.038	IFITM1,
MM649 shBRN2 UP AND DOWN		IFNA16		cytokine			0.038	ISG15,
MM649 shBRN2 UP AND DOWN		IFNA8		cytokine			0.038	ISG15,
MM649 shBRN2 UP AND DOWN		NOS1		enzyme			0.038	FBXO32,
MM649 shBRN2 UP AND DOWN		Zn2+		chemical - endogenous mammalian			0.038	MT2A,
MM649 shBRN2 UP AND DOWN		bisphenol A diglycidyl ether		chemical reagent			0.038	TGFBR2,
MM649 shBRN2 UP AND DOWN		clenbuterol		chemical drug			0.038	FBXO32,
MM649 shBRN2 UP AND DOWN		gambogic acid		chemical - endogenous non-mammalian			0.038	BIRC2,
MM649 shBRN2 UP AND DOWN		mir-135		microrna			0.038	CASP1,
MM649 shBRN2 UP AND DOWN		RET		kinase			0.0383	PLAUR,TIMP3,
MM649 shBRN2 UP AND DOWN		PI3K (complex)		complex			0.0386	FBXO32,MT2A,NOX4,
MM649 shBRN2 UP AND DOWN		IKBKG		kinase			0.0397	ISG15,SFRP1,
MM649 shBRN2 UP AND DOWN		Cdc42		enzyme			0.0408	CASP1,
MM649 shBRN2 UP AND DOWN		DHX9		enzyme			0.0408	TGFBR2,
MM649 shBRN2 UP AND DOWN		HNRNPA1		other			0.0408	PKM,
MM649 shBRN2 UP AND DOWN		IFT57		other			0.0408	CASP1,
MM649 shBRN2 UP AND DOWN		PTPN22		phosphatase			0.0408	ISG15,
MM649 shBRN2 UP AND DOWN		SPRY1		other			0.0408	ISG15,
MM649 shBRN2 UP AND DOWN		TF		transporter			0.0408	CYBRD1,
MM649 shBRN2 UP AND DOWN		TFAP2B		transcription regulator			0.0408	MT2A,
MM649 shBRN2 UP AND DOWN		diethylmaleate		chemical toxicant			0.0408	BIRC2,
MM649 shBRN2 UP AND DOWN		glycochenodeoxycholate		chemical - endogenous mammalian			0.0408	BIRC2,
MM649 shBRN2 UP AND DOWN		lonafarnib		chemical drug			0.0408	BIRC2,
MM649 shBRN2 UP AND DOWN		xanthine		chemical - endogenous mammalian			0.0408	PLAUR,
MM649 shBRN2 UP AND DOWN		FGFR2		kinase			0.0417	PLAUR,SFRP1,
MM649 shBRN2 UP AND DOWN		Histone h4		group			0.0417	SFRP1,TGFBR2,
MM649 shBRN2 UP AND DOWN		prostaglandin E2		chemical - endogenous mammalian			0.0418	CASP1,IER3,TGFBR3,
MM649 shBRN2 UP AND DOWN		IL5		cytokine			0.0434	BIRC2,IER3,PKM,
MM649 shBRN2 UP AND DOWN		NFYB		transcription regulator			0.0434	CAPN3,TGFBR2,TIMP3,
MM649 shBRN2 UP AND DOWN		U0126		chemical - kinase inhibitor			0.0434	IER3,PLAUR,TGFBR2,TIMP3,
MM649 shBRN2 UP AND DOWN		CTBP2		transcription regulator			0.0437	SPRY4,
MM649 shBRN2 UP AND DOWN		DLX2		transcription regulator			0.0437	TGFBR2,
MM649 shBRN2 UP AND DOWN		GDF15		growth factor			0.0437	PLAUR,
MM649 shBRN2 UP AND DOWN		HOXC9		transcription regulator			0.0437	TIMP3,
MM649 shBRN2 UP AND DOWN		NREP		other			0.0437	TGFBR2,
MM649 shBRN2 UP AND DOWN		PD 169316		chemical - kinase inhibitor			0.0437	TIMP3,
MM649 shBRN2 UP AND DOWN		TNK1		kinase			0.0437	OAS2,
MM649 shBRN2 UP AND DOWN		ginkgolide B		chemical drug			0.0437	NOX4,
MM649 shBRN2 UP AND DOWN		hydroxyflutamide		chemical drug			0.0437	TGFBR2,
MM649 shBRN2 UP AND DOWN		indirubin		chemical drug			0.0437	BIRC2,
MM649 shBRN2 UP AND DOWN		isoliquiritigenin		chemical - endogenous non-mammalian			0.0437	TGFBR2,
MM649 shBRN2 UP AND DOWN		mir-221		microrna			0.0437	TIMP3,
MM649 shBRN2 UP AND DOWN		pristane		chemical toxicant			0.0437	ISG15,
MM649 shBRN2 UP AND DOWN		pyridoxine		chemical - endogenous mammalian			0.0437	SFRP1,
MM649 shBRN2 UP AND DOWN		NANOG		transcription regulator			0.0438	PRRC2C,YWHAE,
MM649 shBRN2 UP AND DOWN		7-ketocholesterol		chemical - endogenous mammalian			0.0465	NOX4,
MM649 shBRN2 UP AND DOWN		Ctbp		group			0.0465	PLAUR,
MM649 shBRN2 UP AND DOWN		IFNAR2		transmembrane receptor			0.0465	ISG15,
MM649 shBRN2 UP AND DOWN		carbenoxolone		chemical toxicant			0.0465	NOX4,
MM649 shBRN2 UP AND DOWN		SUZ12		enzyme			0.0474	FBXO32,MAP7D1,
MM649 shBRN2 UP AND DOWN		VHL		transcription regulator			0.0474	IER3,NOX4,
MM649 shBRN2 UP AND DOWN		POU5F1		transcription regulator			0.048	BIRC2,CASP1,TNFRSF21,
MM649 shBRN2 UP AND DOWN		CEP-1347		chemical drug			0.0494	BIRC2,
MM649 shBRN2 UP AND DOWN		FCGR2B		transmembrane receptor			0.0494	IFI27,
MM649 shBRN2 UP AND DOWN		GNB2L1		enzyme			0.0494	ISG15,
MM649 shBRN2 UP AND DOWN		MSR1		transmembrane receptor			0.0494	ISG15,
MM649 shBRN2 UP AND DOWN		MTM1		phosphatase			0.0494	FBXO32,
MM649 shBRN2 UP AND DOWN		SCX		other			0.0494	TIMP3,
MM649 shBRN2 UP AND DOWN		TGFB1I1		transcription regulator			0.0494	NOX4,
MM649 shBRN2 UP AND DOWN		batimastat		chemical - protease inhibitor			0.0494	CASP1,
MM649 shBRN2 UP AND DOWN		fontolizumab		biologic drug			0.0494	ISG15,
MM649 shBRN2 UP AND DOWN		mir-23		microrna			0.0494	FBXO32,

## Sheet: HT144 shBRN2 Upstream Regs
Analysis	ID	Upstream Regulator	Exp Fold Change	Molecule Type	Predicted Activation State	Activation z-score	p-value of overlap	Target molecules in dataset	Mechanistic Network
HT144 shBRN2 UP AND DOWN		beta-estradiol		chemical - endogenous mammalian		-0.341	2.39e-17	A2M,ADRB2,APOD,ARID5B,ART3,BACE2,BIRC3,CCL5,CD55,CDC25A,CDKN1A,CYR61,ENPP2,ERBB3,FNBP1,FST,FUCA1,GADD45A,GBP2,HBEGF,HIST2H2AA3/HIST2H2AA4,HIST2H2BE,HLA-DQA1,HLA-DRB1,HMGCS1,HTRA1,IFRD1,IGFBP3,IGFBP5,IL15,ISG15,JUND,KLF2,KLF9,LAPTM5,LMNA,MATN2,MGP,MSMO1,MXD4,NDRG1,NPTX1,PLAT,PLAUR,PREP,PTGES,PTGS2,PTPN11,RAC1,RDH10,SDC2,SEMA3B,SERPINA3,SGK1,SHC1,SKP2,SLIT2,SOCS2,SPARC,SQLE,TF,TFPI,TRIB2,UCK2,XBP1,	AR,CEBPA,CEBPB,ERBB2,ESR1,ESR2,IL1B,JUN,NFKBIA,NFkB (complex),NR3C1,PGR,POU2F1,RNA polymerase II,SMAD3,SP1,STAT3,TGFB1,TNF,TP53,beta-estradiol,progesterone
HT144 shBRN2 UP AND DOWN		dexamethasone		chemical drug		-0.138	9.78e-14	ADRB2,ANKRD1,APOD,BIRC3,CCL5,CD55,CD59,CDKN1A,CEBPD,CPA4,CYR61,DHRS1,EIF5,FLNB,FST,GADD45A,GBP2,HAPLN1,HBEGF,HLA-DMA,HLA-DMB,HLA-DPB1,HLA-DRB1,IFIT1,IFITM1,IFRD1,IGFBP3,IGFBP5,IL15,IRF9,JUND,KLF9,LAMA4,LAPTM5,MGP,MIA,PLAT,PLSCR4,PREP,PTGES,PTGS2,RARRES3,RCAN1,SERPINA3,SGK1,SHC1,SNAI2,SOCS2,SPARC,SPP1,ST6GAL1,TF,TNFRSF19,WARS,XBP1,	Ap1,CEBPA,CEBPB,HDAC1,IL1A,IL6,JUN,MYC,NFKBIA,NFkB (complex),NR3C1,RELA,RNA polymerase II,SNAI1,SP1,STAT1,STAT3,STAT6,TNF,TP53,Tgf beta,VitaminD3-VDR-RXR,dexamethasone
HT144 shBRN2 UP AND DOWN		lipopolysaccharide		chemical drug	Inhibited	-3.155	1.19e-13	ADRB2,APOBEC3G,ARHGEF3,BIRC3,CCL5,CD55,CD59,CDKN1A,CEBPD,CEMIP,CTSC,CYR61,ENPP2,FLOT2,FST,GABARAP,GADD45A,GBP2,HBEGF,HLA-DMA,HLA-DQA1,HTRA1,IFIT1,IFIT2,IFITM1,IFRD1,IGFBP3,IGFBP5,IL15,IRF9,ISG15,JUND,KLF2,MXD4,NPTX1,NR4A2,OASL,PCOLCE,PLAT,PLAUR,PTGES,PTGS2,PTPN11,RARRES3,RCAN1,RHOB,SERPINA3,SOCS2,SPARC,SPP1,ST6GAL1,TF,TFPI,WARS,XBP1,	CEBPA,CEBPB,IFNG,IL1B,IL6,IRF1,NFATC2,NFKBIA,NFkB (complex),NR3C1,POU2F1,RNA polymerase II,SP1,STAT1,STAT2,STAT3,STAT6,TLR4,TNF,TP53,lipopolysaccharide
HT144 shBRN2 UP AND DOWN		TGFB1		growth factor		-1.288	7.9e-13	ANKRD1,ARID5B,CCL5,CD55,CD59,CD68,CDC25A,CDH19,CDKN1A,CEMIP,COL8A1,CTSC,CYR61,DNAJB6,FAM3C,FLNB,FNBP1,GADD45A,GAS7,GBP2,GNG7,HBEGF,HLA-DMA,HLA-DQA1,HTRA1,IFRD1,IGFBP3,IGFBP5,IL15,JUND,KLF2,KLF9,MGP,MSMO1,MXD4,NR4A2,PLAT,PLAUR,PTGES,PTGS2,RAC1,RHOB,S100A4,SEMA3B,SERPINA3,SGK1,SHMT1,SNAI2,SPARC,SPP1,TCF12,TRIM9,UCA1,UCK2,XBP1,	AR,CEBPB,CREB1,CTNNB1,EGFR,EGR1,ERBB2,ESR1,ESR2,FGF2,IL6,JUN,NFKBIA,PGR,RNA polymerase II,SMAD3,STAT1,STAT3,STAT6,TGFB1,TP53,beta-estradiol
HT144 shBRN2 UP AND DOWN		PD98059		chemical - kinase inhibitor		1.098	2.01e-12	ACAT2,ANKRD1,APOBEC3G,CCL5,CD55,CDC25A,CDKN1A,CEBPD,CHN1,EIF5,GADD45A,GAS7,HBEGF,HPCAL1,IGFBP3,JUND,PAWR,PLAT,PLAUR,PTGES,PTGS2,S100A4,SMAGP,SNAI2,SOCS2,SPP1,SQLE,ST6GAL1,ST6GALNAC2,TF,	Ap1,CEBPB,CREB1,CTNNB1,EGF,EGR1,ERK1/2,FGF2,JUN,NFE2L2,NFKB1,NFKBIA,PD98059,RAF1,SMAD3,SPP1,STAT3,TP53
HT144 shBRN2 UP AND DOWN		TNF		cytokine		-1.194	2.37e-12	ADRB2,BIRC3,CCL5,CD55,CD59,CDC42EP5,CDKN1A,CEBPD,CTSC,CTSZ,CYR61,DLX1,ENPP2,FNBP1,FST,GADD45A,GBP2,HAPLN1,HBEGF,IFIT1,IFITM1,IGFBP3,IGFBP5,IL15,ISG15,JUND,KLF2,LAMA4,MC1R,MGP,MIA,MVP,NR4A2,OASL,PLAT,PLAUR,PTGES,PTGS2,PTPN11,RAC1,RARRES3,RCAN1,SDC2,SERPINA3,SGK1,SOCS2,SPARC,SPP1,SQLE,ST6GAL1,TF,TFPI,	AR,CEBPA,CEBPB,CTNNB1,EGF,EGR1,ERK1/2,ESR1,ESR2,IL1B,IL6,JUN,NFKBIA,NFkB (complex),NR3C1,POU2F1,RNA polymerase II,SMAD3,STAT1,STAT3,STAT6,TNF,TP53,beta-estradiol
HT144 shBRN2 UP AND DOWN		IFNG		cytokine	Inhibited	-2.974	4.87e-12	A2M,ANKS1A,APOBEC3G,C1R,CCL5,CD55,CDKN1A,CEBPD,CTSC,CTSZ,GBP2,GNG7,HBEGF,HLA-DMA,HLA-DMB,HLA-DOA,HLA-DQA1,HLA-DRB1,HMGCS1,HTRA1,IFIT1,IFIT2,IFITM1,IL15,IRF9,ISG15,JUND,KLF2,NCALD,OASL,PLAUR,PTGES,PTGS2,PTPN11,RARRES3,RHOB,SMAGP,SNAI2,SOCS2,SPP1,SQLE,SYNM,TRIB2,TRIM8,WARS,	CEBPB,IFNG,IL27,IL6,IRF1,IRF3,IRF5,IRF7,IRF8,NFkB (complex),RNA polymerase II,STAT1,STAT2,STAT3,STAT6,TLR3
HT144 shBRN2 UP AND DOWN		STAT3		transcription regulator	Inhibited	-3.092	5.96e-11	A2M,CCL5,CDC25A,CDKN1A,CEBPD,FST,GADD45A,GBP2,HIST2H2AA3/HIST2H2AA4,HLA-DMA,HLA-DQA1,IFIT1,IFITM1,IGFBP5,IRF9,ISG15,KAT2B,NDRG1,NR4A2,OASL,PLAUR,PTGS2,SERPINA3,SGK1,SNAI2,WARS,	CEBPB,CTNNB1,IFNG,IL6,IRF1,IRF7,IRF8,IgG,Interferon alpha,JUND,NFKBIA,NFkB (complex),NR3C1,RNA polymerase II,STAT1,STAT2,STAT3,STAT6
HT144 shBRN2 UP AND DOWN		SB203580		chemical - kinase inhibitor		1.857	1.04e-10	ADRB2,APOBEC3G,CCL5,CD55,CDKN1A,CEBPD,GADD45A,GBP2,IFIT1,IFIT2,IGFBP3,ISG15,JUND,MC1R,PLAT,PLAUR,PTGES,PTGS2,RARRES3,SGK1,SPARC,SPP1,	Ap1,CEBPA,CEBPB,EGR1,ESR1,IL1B,IL6,MAPK14,NFKBIA,NFkB (complex),NR3C1,POU2F1,RELA,RNA polymerase II,SB203580,SP1,STAT1,STAT3,STAT6,TNF,TP53,VitaminD3-VDR-RXR
HT144 shBRN2 UP AND DOWN		F2		peptidase		-0.666	1.84e-10	BIRC3,CD55,CD68,CDKN1A,CYR61,FAM46A,HBEGF,IGFBP5,NCOA7,PLAT,PLAUR,PTGS2,RAC1,RCAN1,RHOB,SKP2,SLIT2,TFPI,UCK2,	CDKN2A,CEBPB,CREB1,CTNNB1,ESR1,F2,FGF2,JUN,NFATC2,NFkB (complex),Nfat (family),P38 MAPK,PTK2,SP1,STAT3,TP53,VEGFA,VHL,Vegf
HT144 shBRN2 UP AND DOWN		hydrogen peroxide		chemical - endogenous mammalian		-1.004	2.82e-10	ACAT2,ANKRD1,BIRC3,CD55,CD59,CD68,CDKN1A,ENPP2,FLOT2,GADD45A,HBEGF,IFIT2,KLF2,MSMO1,PLAUR,PTGS2,RAC1,SGK1,SHC1,SNAI2,SPARC,SPP1,SQLE,XBP1,	CEBPB,CTNNB1,D-glucose,EGR1,ERK1/2,ESR1,ESR2,HDAC3,JUN,NR3C1,PI3K (complex),RAC1,SMAD3,SP1,STAT3,TP53,hydrogen peroxide
HT144 shBRN2 UP AND DOWN		FGF2		growth factor		-1.55	5.22e-10	CDC25A,CDKN1A,CYR61,ENPP2,GADD45A,GPNMB,HBEGF,IGFBP3,IGFBP5,LMNA,MGP,NR4A2,PLAT,PLAUR,PTGS2,S100A4,SNAI2,SPARC,SPP1,TF,TFPI,	AR,Ap1,CEBPA,CEBPB,CTNNB1,ERBB2,ESR1,FGF2,IGF1,JUN,NFKBIA,NFkB (complex),Nfat (family),PGR,RUNX2,SNAI1,SP1,STAT3,TNF,TP53,Tgf beta,VEGFA,VHL
HT144 shBRN2 UP AND DOWN		STAT1		transcription regulator	Inhibited	-2.777	1.17e-09	A2M,APOBEC3G,CCL5,CDKN1A,CEBPD,GBP2,HTRA1,IFIT1,IFIT2,IFITM1,IL15,IRF9,ISG15,OASL,PTGS2,SERPINA3,SMAGP,WARS,	CEBPA,CEBPB,IFNG,IRF1,IRF8,IRF9,JUND,MAPK1,MYC,NCOA2,NFkB (complex),NR3C1,RNA polymerase II,STAT1,STAT2,STAT3,TP53,YBX1
HT144 shBRN2 UP AND DOWN		AGT		growth factor		-1.349	1.27e-09	ACAT2,CCL5,CDC25A,CDKN1A,HBEGF,HMGCS1,IGFBP3,IGFBP5,IL15,MATN2,MSMO1,MXD4,NCALD,NDRG1,NR4A2,PTGS2,RAC1,RCAN1,SGK1,SHC1,SPP1,TBX2,TFPI,	AGT,AR,CEBPB,CREB1,Calcineurin protein(s),EGR1,ERK1/2,ESR1,ESR2,GATA2,HGF,JUN,NFKB1,NFKBIA,Nfat (family),RELA,SMAD3,STAT3,TP53,YBX1,beta-estradiol,cyclic AMP
HT144 shBRN2 UP AND DOWN		EGF		growth factor		-1.017	1.77e-09	CDKN1A,CEBPD,CYR61,FABP7,FST,GADD45A,HBEGF,HMGCS1,IGFBP3,IGFBP5,JUND,NR4A2,PLAT,PLAUR,PTGES,PTGS2,RAC1,RHOB,S100A4,SERPINA3,SHC1,SNAI2,SPARC,SPP1,	AR,Ap1,CREB1,EGF,EGFR,EGR1,ERBB2,ESR1,JUN,LEP,NFKBIA,NFkB (complex),PGR,RNA polymerase II,SMAD3,SMAD7,SP1,SRF,TGFB1,TP53,VDR
HT144 shBRN2 UP AND DOWN		IL1B		cytokine		-1.271	2.04e-09	A2M,ADRB2,BIRC3,C1R,CCL5,CD55,CDKN1A,CEBPD,CTSZ,ENPP2,FST,GADD45A,GBP2,HBEGF,IFIT1,IFRD1,IGFBP3,IGFBP5,IL15,ISG15,JUND,MIA,NR4A2,PLAT,PTGES,PTGS2,RCAN1,RHOB,SERPINA3,SOCS2,SPARC,SPP1,	Ap1,CEBPB,CTNNB1,EGF,EGR1,IL1B,IL6,JUN,NFKBIA,NFkB (complex),RELA,RNA polymerase II,SMAD3,SNAI1,SP1,SRF,STAT1,STAT3,STAT6,TNF,TP53,Tgf beta,prostaglandin E2
HT144 shBRN2 UP AND DOWN		PRL		cytokine	Inhibited	-3.359	3.38e-09	A2M,CDKN1A,CEBPD,ERBB3,GPNMB,IFIT1,IFITM1,IGFBP3,IGFBP5,IRF9,ISG15,MGP,PCOLCE,PLAT,SERPINA3,SOCS2,SPARC,SPP1,	CEBPA,CEBPB,CREB1,IGF1,IRF8,Ins1,JUN,NFkB (complex),PPARA,PRL,RNA polymerase II,RUNX2,SP1,SREBF1,STAT,STAT1,STAT2,STAT3,STAT6,TP53
HT144 shBRN2 UP AND DOWN		TP53		transcription regulator		-1.795	3.41e-09	A2M,ADRB2,BIRC3,CD59,CDC25A,CDKN1A,CYR61,DLX1,ENPP2,FAM3C,FUCA1,GADD45A,HBEGF,HLA-DQA1,HMGCS1,IGFBP3,IGFBP5,IKBIP,IRF9,ISG15,JUND,KAT2B,MIS18A,MVP,NDRG1,NPTX1,PAWR,PLAUR,PRKAG2,PRKD1,PTGS2,PTPN11,RARRES3,RHOB,S100A4,SERPINA3,SGK1,SHC1,SIDT2,SNAI2,SOCS2,SPP1,SQLE,ZMAT3,	AR,Ap1,CEBPA,CEBPB,CREB1,CREBBP,CTNNB1,EGR1,ERBB2,ERK1/2,ESR1,FGF2,JUN,JUND,MYC,NFKBIA,PGR,RNA polymerase II,SMAD3,SP1,STAT1,STAT3,TNF,TP53,estrogen receptor
HT144 shBRN2 UP AND DOWN		IKBKB		kinase	Inhibited	-2.749	3.93e-09	ANKRD1,BIRC3,CCL5,CDKN1A,CEBPD,CTSZ,ENPP2,GADD45A,GBP2,ISG15,MGP,PTGS2,RCAN1,S100A4,SGK1,SKP2,SOCS2,	CEBPA,CEBPB,CHUK,HDAC3,IKBKB,IKBKG,IL1B,IRF5,NFKB1,NFKB2,NFKBIA,NFkB (complex),NR3C1,POU2F1,RELA,SP1,STAT1,STAT3,TNF,TP53
HT144 shBRN2 UP AND DOWN		IL6		cytokine	Inhibited	-2.636	4.7e-09	A2M,CCL5,CD68,CDKN1A,CEBPD,CTSC,ENPP2,GADD45A,GBP2,HLA-DMA,HLA-DQA1,IFIT1,IFIT2,IGFBP3,IGFBP5,IL15,IRF9,JUND,PLAT,PTGES,PTGS2,SERPINA3,SGK1,SOCS2,SPP1,TF,WARS,XBP1,	CEBPA,CEBPB,HDAC1,IL1B,IL6,IRF8,MYC,NFKBIA,NFkB (complex),NR3C1,POU2F1,RNA polymerase II,SP1,STAT1,STAT2,STAT3,STAT6,TNF,TP53,VitaminD3-VDR-RXR
HT144 shBRN2 UP AND DOWN		fluticasone		chemical drug		1.956	6.16e-09	CCL5,HLA-DMA,HLA-DMB,HLA-DOA,HLA-DPB1,HLA-DQA1,HTRA1,IFIT1,KLF9,RARRES3,RCAN1,SPP1,ST6GAL1,TFPI,WARS,
HT144 shBRN2 UP AND DOWN		cisplatin		chemical drug		-1.203	6.25e-09	A2M,ANKRD1,BIRC3,CCL5,CDC25A,CDKN1A,ERBB3,ESYT2,GADD45A,GPNMB,HMGCS1,IFITM1,IGFBP3,IL15,JUND,LMNA,MGP,MXD4,PAWR,PLAT,PTGES,RAC1,RGL1,SPP1,ST6GAL1,TFPI,ZMAT3,	AHR,CEBPB,EGR1,ERK1/2,JUN,Jnk,MAPK9,NFKB1,NFKB2,NFKBIA,NFkB (complex),NR3C1,RELA,SMAD3,SP1,STAT3,TNF,TP53,cisplatin
HT144 shBRN2 UP AND DOWN		NFKBIA		transcription regulator	Inhibited	-2.086	7.64e-09	A2M,ANKRD1,BIRC3,CARD10,CCL5,CDC25A,CDKN1A,CEBPD,CTSZ,ENPP2,GADD45A,GBP2,IL15,ISG15,MGP,MXD4,PLAT,PTGS2,RAC1,RCAN1,SGK1,TCF12,	CEBPA,CHUK,HDAC3,IKBKB,IL1B,IRF1,IRF5,NFKB1,NFKB2,NFKBIA,NFkB (complex),NOTCH1,NR3C1,POU2F1,RELA,STAT1,STAT3,TP53
HT144 shBRN2 UP AND DOWN		PDGF BB		complex		-0.58	8.21e-09	ACAT2,ADARB1,ADRB2,CDKN1A,CEBPD,CYR61,GADD45A,GBP2,HBEGF,HMGCS1,LMNA,NR4A2,PAWR,PCOLCE,PLAT,PTGS2,RHOB,SERPINA3,SGK1,	AKT1,AR,CEBPB,CREB1,CTNNB1,ESR1,FGF2,JUN,NR3C1,Nfat (family),PDGF BB,PI3K (complex),SMAD3,SP1,TP53,TWIST1,VEGFA,VHL
HT144 shBRN2 UP AND DOWN		tretinoin		chemical - endogenous mammalian	Inhibited	-2.96	1.02e-08	A2M,APOD,BIRC3,CD68,CDKN1A,CTSC,CYR61,EIF5,ENPP2,FST,GAS7,HBEGF,HLA-DMB,IFIT1,IFIT2,IFITM1,IGFBP3,IGFBP5,IRF9,ISG15,KLF9,LAMA4,LYPD1,MC1R,MGP,MIA,MXD4,NDRG1,OASL,PLAT,PLAUR,PTGES,PTGS2,PTPN11,RARRES3,SKP2,SPARC,SPP1,TBX2,TF,TIMM8A,TNFRSF19,XBP1,	Ap1,CEBPB,CREB1,CTNNB1,FGF2,HDAC1,IL6,JUN,NFKBIA,NFkB (complex),RELA,RNA polymerase II,SNAI1,SP1,STAT1,STAT3,STAT6,TERT,TNF,TP53,Tgf beta,tretinoin
HT144 shBRN2 UP AND DOWN		AKT1		kinase		-1.852	1.31e-08	ACAT2,ANKRD1,BIRC3,CCL5,CDKN1A,CEBPD,COL8A1,HMGCS1,IGFBP5,JUND,MSMO1,PCOLCE,PTGS2,RHOB,SNAI2,SPP1,	AKT1,AR,CEBPB,CREB1,EGFR,EGR1,ERK1/2,ESR1,HDAC1,Ins1,JUN,MAP2K1,NCOA2,NFKB1,NFkB (complex),NR3C1,PPARA,RNA polymerase II,SMAD3,SP1,SREBF1,STAT1,STAT3,TP53
HT144 shBRN2 UP AND DOWN		ERK1/2		group		-0.974	1.52e-08	BIRC3,CCL5,CDC25A,CDC42EP5,CDKN1A,HBEGF,IFIT1,IGFBP3,JUND,PLAUR,PTGES,PTGS2,PTPN11,RAC1,SGK1,SNAI2,SPP1,	AR,CEBPA,CEBPB,EGR1,ERK1/2,ESR2,GSK3B,HDAC1,HDAC3,JUN,MYB,MYC,NFKBIA,NFkB (complex),NR3C1,RNA polymerase II,SP1,STAT3,TNF,TP53,VitaminD3-VDR-RXR
HT144 shBRN2 UP AND DOWN		NFkB (complex)		complex	Inhibited	-2.508	1.75e-08	A2M,ANKRD1,BIRC3,C1R,CARD10,CCL5,CDKN1A,CEBPD,CYR61,FAM46A,FST,FUCA1,GADD45A,GBP2,HLA-DMB,IL15,ISG15,NCOA7,PTGES,PTGS2,SERPINA3,SLIT2,SPP1,TCF12,TPMT,	CEBPA,CREBBP,HDAC3,IKBKB,IL1B,NFKB1,NFKB2,NFKBIA,NFkB (complex),NOTCH1,NR3C1,POU2F1,RELA,STAT3,TP53
HT144 shBRN2 UP AND DOWN		EGFR		kinase		-0.601	1.79e-08	CCL5,CDKN1A,COL8A1,ERBB3,FABP7,GADD45A,HBEGF,IGFBP3,IGFBP5,JUND,LAMA4,MATN2,PLAT,PTGES,PTGS2,RHOB,SERPINA3,SNAI2,	AKT1,AR,CTNNB1,EGF,EGFR,EGR1,ERBB2,ERBB3,ERBB4,ESR1,JUN,N-cor,NFkB (complex),NR3C1,PGR,SMAD3,SP1,STAT,STAT5A,TP53,TWIST1
HT144 shBRN2 UP AND DOWN		LY294002		chemical - kinase inhibitor		1.768	2.19e-08	ADRB2,ART3,BIRC3,CCL5,CDKN1A,CYR61,ERBB3,HAPLN1,HBEGF,HLA-DRB1,HMGCS1,IGFBP3,IGFBP5,LMNA,NDRG1,NPTX1,NR4A2,PTGS2,SGK1,SOCS2,SPP1,SQLE,TRIB2,	Ap1,CEBPA,CEBPB,ESR1,IGF1,JUN,LY294002,MYB,NFKB1,NFKBIA,NFkB (complex),NR3C1,PI3K (complex),PTGS2,RELA,RUNX2,SMAD3,SP1,SRF,STAT3,TP53,prostaglandin E2
HT144 shBRN2 UP AND DOWN		KRAS		enzyme		1.438	2.37e-08	BIRC3,CDKN1A,EIF5,FLOT2,GADD45A,HLA-DRB1,IFIT1,IFITM1,IRF9,ISG15,PAWR,PCOLCE,PLAT,PTGS2,RHOB,S100A4,SERPINA3,SNAI2,SPARC,	AKT1,AR,CEBPA,CEBPB,EGFR,EGR1,ERBB2,ESR1,JUN,KRAS,MYB,NFKB1,NR3C1,PGR,RNA polymerase II,SMAD3,SP1,STAT1,STAT3,TP53,TWIST1
HT144 shBRN2 UP AND DOWN		ERG		transcription regulator		-1.134	2.53e-08	ADRB2,ARHGEF6,BIRC3,CD59,FLNB,HPCAL1,NDRG1,NR4A2,ORC6,PLAT,PLAUR,PTPN11,SLIT2,SPARC,SPP1,
HT144 shBRN2 UP AND DOWN		HTT		transcription regulator			2.62e-08	ACAT2,ATPAF1,C1R,CCL5,CDKN1A,ENPP2,FABP7,GAS7,GNG7,HBEGF,HMGCS1,HPCAL1,IGFBP5,IL11RA,IL15,KLF9,MGP,NFIC,NPTX1,NR4A2,PLAUR,SERPINA3,SGK1,SOCS2,SPP1,ST8SIA5,XBP1,	BAX,CEBPB,CREB1,ESR1,HTT,IRF3,Ins1,JUN,NR3C1,PI3K (complex),PPARA,SMAD3,SP1,SREBF1
HT144 shBRN2 UP AND DOWN		raloxifene		chemical drug		-0.277	2.63e-08	CCL5,CDKN1A,ENPP2,ERBB3,FLNB,HIST2H2AA3/HIST2H2AA4,HIST2H2BE,MATN2,MXD4,NDRG1,PTGS2,RAC1,SLIT2,SPP1,	AHR,AR,Akt,Ap1,CEBPB,EGFR,EGR1,ESR1,ESR2,JAK2,JUN,NFKB1,NFKBIA,NFkB (complex),PTGS2,RELA,SMAD3,STAT1,STAT3,STAT6,ZFP36,raloxifene
HT144 shBRN2 UP AND DOWN		MAPK1		kinase		0.904	3.36e-08	CCL5,CDKN1A,FAM20A,GBP2,HLA-DMA,IFIT1,IFIT2,IFITM1,IRF9,ISG15,JUND,LAMA4,LMNA,MVP,OASL,OLFML2A,PTGS2,SOCS2,SPP1,	CEBPA,CEBPB,HDAC1,IL6,IRF8,KAT2B,MAPK1,NCOA2,NFkB (complex),NR3C1,RNA polymerase II,STAT1,STAT2,STAT3,STAT6,TP53
HT144 shBRN2 UP AND DOWN		ATN1		transcription regulator			3.91e-08	GAS7,HBEGF,HIST2H2AA3/HIST2H2AA4,HPCAL1,IGFBP5,IL11RA,NFIC,NPTX1,SOCS2,SOX10,SPP1,ST8SIA5,
HT144 shBRN2 UP AND DOWN		RAF1		kinase		-0.324	4.67e-08	ACAT2,ANKRD1,CDC25A,CDKN1A,CHN1,HBEGF,HPCAL1,IGFBP3,PLAT,PLAUR,PTGS2,RAC1,SMAGP,SQLE,ST6GALNAC2,	CEBPA,CEBPB,CTNNB1,EGR1,ERK1/2,ESR2,HDAC1,HDAC3,JUN,MYC,NFKB1,NFKB2,NFKBIA,NFkB (complex),NOTCH1,NR3C1,RAF1,RELA,RNA polymerase II,Ras,SMAD3,SP1,STAT3,TP53,VitaminD3-VDR-RXR
HT144 shBRN2 UP AND DOWN		ERBB2		kinase		-1.134	6.28e-08	BIRC3,CCL5,CD59,CDC25A,CDKN1A,DNAJB6,ERBB3,FLOT2,HBEGF,HTRA1,IGFBP3,IGFBP5,NDRG1,PLAT,PLAUR,PTGES,PTGS2,RHOB,S100A4,SERPINA3,SKP2,SNAI2,SOCS2,SPARC,SQLE,XBP1,	AR,CEBPB,CREB1,CTNNB1,EGF,EGFR,EGR1,ERBB2,ERK1/2,ESR1,ESR2,HDAC3,JUN,RUNX2,SMAD3,SP1,TP53
HT144 shBRN2 UP AND DOWN		CHUK		kinase	Inhibited	-3.118	8.46e-08	CCL5,CDC25A,CDKN1A,CEBPD,CTSZ,ENPP2,GBP2,IFIT2,ISG15,MGP,PTGS2,RCAN1,SGK1,SPP1,	CEBPB,CHUK,HDAC3,IKBKB,IKBKG,NFKB1,NFKB2,NFKBIA,NFkB (complex),NR3C1,RELA,SP1,STAT1,STAT3,TNF,TP53
HT144 shBRN2 UP AND DOWN		ascorbic acid		chemical - endogenous mammalian		-0.268	8.5e-08	CDKN1A,IGFBP3,IGFBP5,IL15,MGP,NDRG1,PTGS2,SPARC,SPP1,	Ap1,BCL2,CEBPB,Ca2+,ESR2,HDAC3,JUN,NOTCH1,NR3C1,SP1,STAT3,TP53,ascorbic acid,nitric oxide
HT144 shBRN2 UP AND DOWN		CEBPB		transcription regulator		-0.33	1.78e-07	CCL5,CDC25A,CDKN1A,CEBPD,CTSC,DHRS1,GADD45A,IGFBP3,IL11RA,IRF9,MGP,MIA,PLAUR,PTGES,PTGS2,SGK1,SPP1,TF,TNFRSF19,	AR,CEBPA,CEBPB,HDAC1,IL6,JUN,LEF1,MYC,NR3C1,RNA polymerase II,SMARCB1,SP1,SPI1,STAT1,STAT3,STAT6,TP53,VitaminD3-VDR-RXR
HT144 shBRN2 UP AND DOWN		ESR2		ligand-dependent nuclear receptor	Inhibited	-2.187	1.93e-07	ARID5B,CDC25A,CDKN1A,CEBPD,ENPP2,IGFBP3,LAPTM5,LMNA,NDRG1,PLAUR,PTGS2,RDH10,SEMA3B,SGK1,SKP2,SNAI2,SOCS2,SPP1,TSPAN13,UCK2,	AR,Akt,Ap1,CEBPB,CTNNB1,EGR1,EP300,ESR1,ESR2,HDAC3,JUN,NFKBIA,NR3C1,RELA,RUNX2,SMAD3,SP1,STAT6,TFAP2C,TP53,VitaminD3-VDR-RXR,beta-estradiol
HT144 shBRN2 UP AND DOWN		IRF1		transcription regulator	Inhibited	-3.092	2.03e-07	C1R,CCL5,CDKN1A,GBP2,IFIT1,IFIT2,IFITM1,IL15,IRF9,ISG15,PTGS2,RARRES3,	IFN Beta,IFNG,IRF1,IRF3,IRF7,IRF8,IRF9,NFkB (complex),NR3C1,STAT1,STAT2,STAT3,STAT6
HT144 shBRN2 UP AND DOWN		Interferon alpha		group	Inhibited	-2.944	2.3e-07	APOBEC3G,CCL5,CDC25A,CDKN1A,GBP2,IFIT1,IFIT2,IFITM1,IL15,IRF9,ISG15,PLAT,PTGES,PTGS2,RARRES3,TRIB2,WARS,	IFNB1,IFNG,IRF1,IRF3,IRF7,IRF8,Interferon alpha,NFkB (complex),NR3C1,SPI1,STAT1,STAT2,STAT3,STAT6
HT144 shBRN2 UP AND DOWN		oblimersen		biologic drug		-1.463	2.84e-07	CDKN1A,CEBPD,GADD45A,IFIT1,IFITM1,IFRD1,ISG15,OASL,
HT144 shBRN2 UP AND DOWN		U0126		chemical - kinase inhibitor		1.503	2.91e-07	APOBEC3G,BIRC3,CACNB3,CCL5,CDKN1A,CEBPD,ENPP2,HAPLN1,HBEGF,JUND,NR4A2,PAWR,PLAUR,PTGS2,RAC1,SGK1,SMAGP,SNAI2,SPP1,TESK2,TF,	AR,CEBPA,CEBPB,EGR1,ERK1/2,ESR1,IGF1,JUN,MAP2K1,NFKB1,NFKBIA,NFkB (complex),RUNX2,SMAD3,SMAD7,SP1,SRF,STAT3,TNF,TP53,U0126,VDR
HT144 shBRN2 UP AND DOWN		ZNF217		transcription regulator		1.134	3.19e-07	COL8A1,ERBB3,HAPLN1,IGFBP3,LYPD1,PLAT,RCAN1,SOCS2,ST6GAL1,
HT144 shBRN2 UP AND DOWN		IGF2		growth factor	Inhibited	-2.386	3.48e-07	CDKN1A,DLX1,FABP7,GADD45A,HBEGF,IGFBP3,IGFBP5,KLF9,NDRG1,PTGS2,RHOB,SPP1,	AR,Akt,CEBPA,CEBPB,CREB1,EGFR,EGR1,ESR1,ESR2,GH1,Growth hormone,HGF,IGF2,INSR,JUN,NFKB1,NFKBIA,RELA,SMAD3,STAT3,STAT5B,TWIST1
HT144 shBRN2 UP AND DOWN		IFNA2		cytokine	Inhibited	-2.85	3.7e-07	C1R,CDKN1A,GBP2,HBEGF,HMGCS1,IFIT1,IFIT2,IFITM1,IRF9,ISG15,PLAT,RARRES3,SOCS2,XBP1,	CREBBP,IFNA2,IRF1,IRF7,IRF8,IRF9,MAP2K6,MAPK1,NCOA2,NFATC2,NFkB (complex),NR3C1,RELA,STAT1,STAT2,STAT3,STAT6,VDR,YBX1
HT144 shBRN2 UP AND DOWN		leukotriene D4		chemical - endogenous mammalian		-0.647	3.84e-07	ARID5B,CYR61,HBEGF,KLF2,NDRG1,NR4A2,PTGS2,RCAN1,	CEBPB,Ca2+,ERK,ESR1,JUN,NFkB (complex),NOTCH1,NR3C1,PI3K (complex),RUNX2,SMAD3,SP1,STAT3,TP53,leukotriene D4
HT144 shBRN2 UP AND DOWN		CTNNB1		transcription regulator		-1.667	3.9e-07	APOD,CDKN1A,CTSZ,CYR61,ENPP2,ERBB3,FLOT2,FST,HAPLN1,HTRA1,IFITM1,IGFBP5,LMNA,NPTX1,PLAUR,POU3F2,PTGS2,S100A4,SDC2,SERPINA3,SGK1,SNAI2,SPP1,SYNM,TCF12,	AR,CDKN2A,CTNNB1,ESR1,JUN,LEF1,MYC,NOTCH1,P38 MAPK,RUNX2,SMAD3,SP1,STAT3,TCF,TCF7L2
HT144 shBRN2 UP AND DOWN		ERBB3	-1.656	kinase		0.251	4.06e-07	CDKN1A,ERBB3,HBEGF,IGFBP5,LAMA4,MATN2,PTGS2,SERPINA3,SPARC,	AR,CTNNB1,EGF,EGFR,EGR1,ERBB2,ERBB3,ERBB4,ESR1,IRF1,JUN,N-cor,NFkB (complex),PGR,PRL,SMAD3,STAT,STAT1,STAT3,STAT5A,TP53
HT144 shBRN2 UP AND DOWN		troglitazone		chemical drug		-0.737	4.45e-07	BIRC3,CCL5,CD59,CDC25A,CDKN1A,CEBPD,EIF5,GADD45A,GBP2,IFRD1,LAMA4,MC1R,NDRG1,PTGES,PTGS2,PTPN11,SKP2,SPP1,	AR,CEBPA,CEBPB,EGR1,ERK1/2,HDAC1,JUN,MYC,NFKB1,NFKBIA,NFkB (complex),RELA,RNA polymerase II,SMAD3,SP1,STAT1,STAT3,TNF,TP53,VitaminD3-VDR-RXR,troglitazone
HT144 shBRN2 UP AND DOWN		arsenite		chemical toxicant			4.86e-07	CDKN1A,COL8A1,DHRS1,FST,GADD45A,KLF2,PRKD1,PTGS2,SNAI2,ST8SIA5,	AHR,AKT1,AR,CEBPB,EGFR,EGR1,ERK,ESR1,JUN,MAP2K4,NFE2L2,NFKBIA,NFkB (complex),NR3C1,RELA,RUNX2,SMAD3,SP1,STAT3,TWIST1,ZFP36,arsenite
HT144 shBRN2 UP AND DOWN		poly rI:rC-RNA		chemical reagent	Inhibited	-2.643	8.29e-07	APOBEC3G,BIRC3,CCL5,CEBPD,CHN1,DLX1,GBP2,IFIT1,IFIT2,IL15,IRF9,ISG15,NR4A2,OASL,PLAUR,PTGS2,RARRES3,ST6GAL1,	IRF1,IRF3,IRF5,IRF7,IRF8,Interferon alpha,NFkB (complex),STAT1,STAT2,STAT3,STAT6,TICAM1,poly rI:rC-RNA
HT144 shBRN2 UP AND DOWN		TAB1		enzyme		0.97	9.44e-07	BIRC3,CCL5,CDKN1A,GBP2,IFIT1,PTGS2,	HDAC3,HMGB1,IKBKB,IKK (complex),IRF3,JUN,JUND,MAP3K7,MAPK8,NFKB1,NFKB2,NFKBIA,NFkB (complex),NOTCH1,NR3C1,RELA,STAT3,TAB1
HT144 shBRN2 UP AND DOWN		cycloheximide		chemical reagent		0.499	1.02e-06	BIRC3,CD55,CDKN1A,CEBPD,CYR61,FST,GADD45A,HBEGF,IFIT1,IGFBP5,JUND,PLAT,PLAUR,PTGS2,RCAN1,RHOB,SPP1,	AKT1,AR,CDKN2A,CEBPA,CEBPB,CREB1,CTNNB1,ESR1,FGF2,IL1B,JUN,NFKBIA,NFkB (complex),NR3C1,P38 MAPK,POU2F1,SP1,STAT3,TNF,TP53,TWIST1,cycloheximide
HT144 shBRN2 UP AND DOWN		forskolin		chemical toxicant		-1.935	1.04e-06	ATP6V0B,CARD10,CD55,CD68,CDKN1A,CEBPD,FST,GADD45A,HAPLN1,HLA-DQA1,IGFBP3,IGFBP5,JUND,MSMO1,NR4A2,PAWR,PLAT,PRKD1,PTGES,PTGS2,RHOB,SGK1,SHC1,SPP1,	Ap1,CEBPA,CEBPB,CREB1,Cg,FSH,IL1B,IL6,JUN,NFKBIA,NFkB (complex),NR3C1,POU2F1,RNA polymerase II,SMAD3,SP1,STAT1,STAT3,STAT6,TP53,forskolin
HT144 shBRN2 UP AND DOWN		IFNAR1		transmembrane receptor	Inhibited	-2.449	1.21e-06	CCL5,HMGCS1,IFIT2,IL15,ISG15,OASL,PLAT,PTGS2,SQLE,	IFNAR1,IFNB1,IFNG,IRF1,IRF7,IRF8,Interferon alpha,NFkB (complex),NR3C1,SPI1,STAT1,STAT2,STAT3,STAT6
HT144 shBRN2 UP AND DOWN		STAT5A		transcription regulator		-1	1.23e-06	A2M,BIRC3,CD68,CDKN1A,CEMIP,CPA4,GADD45A,HIST2H2AA3/HIST2H2AA4,NR4A2,QPRT,RARRES3,SERPINA3,SOCS2,TSPAN13,WARS,	CEBPB,ERBB4,IL6,N-cor,NFkB (complex),RELA,RNA polymerase II,STAT,STAT1,STAT3,STAT5A,STAT5B,STAT6
HT144 shBRN2 UP AND DOWN		STAT2		transcription regulator	Inhibited	-2.404	1.27e-06	CCL5,IFIT1,IFIT2,IFITM1,IRF9,ISG15,WARS,	CEBPA,CEBPB,IFN type 1,IFNAR1,IRF8,IRF9,ISGF3,NFKBIA,NFkB (complex),RNA polymerase II,STAT1,STAT2,STAT3,STAT6,TP53
HT144 shBRN2 UP AND DOWN		SP600125		chemical - kinase inhibitor		0.535	1.27e-06	ACAT2,CCL5,CDKN1A,COL8A1,CYR61,GADD45A,HIST2H2AA3/HIST2H2AA4,HIST2H2BE,IL15,ISG15,PTGES,PTGS2,SPP1,	AHR,AKT1,AR,Ap1,CEBPA,CEBPB,CREB1,EGR1,ESR1,MAP2K4,NFE2L2,NFKB1,NFKBIA,NFkB (complex),NR3C1,Pkc(s),RARB,RELA,SP1,SP600125,STAT1,STAT3,TWIST1,VDR,VitaminD3-VDR-RXR
HT144 shBRN2 UP AND DOWN		salmonella minnesota R595 lipopolysaccharides		chemical - endogenous non-mammalian	Inhibited	-3.108	1.31e-06	CCL5,CEBPD,HLA-DMA,HLA-DMB,HLA-DPB1,HLA-DQA1,IFIT2,ISG15,OASL,PTGS2,	CEBPA,IRF1,NFATC2,NFKB1,NFKBIA,NFkB (complex),RELA,STAT1,STAT6,TLR4,salmonella minnesota R595 lipopolysaccharides
HT144 shBRN2 UP AND DOWN		TLR4		transmembrane receptor		-1.68	1.42e-06	CCL5,CEBPD,CYR61,GBP2,HBEGF,HTRA1,IFIT2,IL15,ISG15,OASL,PLAT,PTGES,PTGS2,SPP1,XBP1,	CEBPB,IL6,IRF1,IRF3,IRF5,IRF7,IRF8,MYD88,NFkB (complex),RNA polymerase II,STAT1,STAT2,STAT3,STAT6,TICAM1,TLR4,lipopolysaccharide
HT144 shBRN2 UP AND DOWN		VitaminD3-VDR-RXR		complex		-1.331	1.49e-06	CCL5,CDKN1A,GADD45A,IGFBP3,IGFBP5,SEMA3B,SPP1,
HT144 shBRN2 UP AND DOWN		Jnk		group		-0.65	1.58e-06	A2M,ADARB1,BIRC3,CCL5,CD55,GADD45A,JUND,PLAT,PLAUR,PTGES,PTGS2,SNAI2,	AHR,AR,CEBPA,CEBPB,EGFR,EGR1,ERK1/2,ESR1,HMGB1,IL1B,JUN,JUND,Jnk,MAPK8,NFKBIA,NFkB (complex),NR3C1,POU2F1,RELA,SMAD3,TP53,ZFP36
HT144 shBRN2 UP AND DOWN		NOTCH1		transcription regulator		0.874	1.6e-06	ANKRD1,BIRC3,CD68,CDKN1A,CEBPD,CYR61,ERBB3,FABP7,IGFBP3,NEUROG2,PTGS2,SOX10,SPP1,	AKT1,AR,Akt,CEBPA,CEBPB,EGR1,ERK1/2,ESR1,ESR2,JUN,NFKB1,NFKB2,NFKBIA,NFkB (complex),NOTCH1,NR3C1,RELA,SMAD3,SP1,STAT1,TP53,TWIST1
HT144 shBRN2 UP AND DOWN		tributyrin		chemical drug		-0.311	1.65e-06	ADRB2,BIRC3,CD55,CDKN1A,CYR61,HBEGF,NDRG1,PTGS2,	HDAC3,RELA,tributyrin
HT144 shBRN2 UP AND DOWN		beta-glycerophosphoric acid		chemical - endogenous mammalian		-1.964	1.75e-06	CDKN1A,MGP,PTGS2,SPARC,SPP1,	NOTCH1,RUNX2,SMAD3,beta-glycerophosphoric acid
HT144 shBRN2 UP AND DOWN		benzo(a)pyrene		chemical toxicant		-1.142	1.79e-06	ARHGEF6,CDKN1A,COL8A1,CYR61,DHRS1,FST,KLF2,PRKD1,PTGS2,SNAI2,ST8SIA5,TF,ZMAT3,	AHR,CDKN2A,CEBPB,ERK,ESR1,JUN,NFkB (complex),P38 MAPK,RELA,RUNX2,SMAD3,SP1,STAT3,ZFP36,benzo(a)pyrene
HT144 shBRN2 UP AND DOWN		TP73		transcription regulator		1.329	1.82e-06	C1R,CDKN1A,CYR61,FST,GADD45A,GPNMB,IGFBP3,IGFBP5,IGSF3,PRKAG2,PTGES,SCRG1,SERPINA3,SNAI2,SPP1,ZMAT3,	JUN,MYB,NFKB1,NR3C1,STAT3,TP53,TP73
HT144 shBRN2 UP AND DOWN		HGF		growth factor		0.06	1.93e-06	A2M,BIRC3,CCL5,CDC25A,CDKN1A,CYR61,FAM3C,HBEGF,IGFBP3,ISG15,NR4A2,PLAUR,PTGS2,RAC1,RHOB,SGK1,SKP2,SOCS2,SPP1,TRIB2,	AR,CEBPB,EGR1,ERBB2,ERK1/2,ESR1,ESR2,GSK3B,HDAC3,HGF,JUN,MYB,NFKBIA,NFkB (complex),NR3C1,PGR,PI3K (complex),SMAD3,SP1,TP53
HT144 shBRN2 UP AND DOWN		CBX5		transcription regulator	Activated	2.813	1.98e-06	CD68,CDC25A,CDKN1A,CEMIP,CPA4,HIST2H2AA3/HIST2H2AA4,QPRT,RARRES3,SERPINA3,TSPAN13,
HT144 shBRN2 UP AND DOWN		bee venom		chemical - endogenous non-mammalian		-1.072	1.98e-06	CCL5,GADD45A,IFRD1,KLF2,NR4A2,OASL,PTGS2,PTPN11,RCAN1,
HT144 shBRN2 UP AND DOWN		ESR1		ligand-dependent nuclear receptor		-0.463	2.37e-06	BIRC3,CD55,CD59,CDKN1A,CEBPD,CHM,COL8A1,CTSC,ENPP2,ERBB3,FLOT2,FST,GAS7,GPR37,HBEGF,HTRA1,IFITM1,IFRD1,IGFBP3,IGFBP5,JUND,LAPTM5,LYPD1,MC1R,PLAUR,PTGS2,SEMA3B,SGK1,SKP2,SNAI2,SOCS2,SPP1,THBS3,UCK2,WARS,XBP1,	AR,Ap1,CEBPB,CTNNB1,EGR1,ERK1/2,ESR1,ESR2,HDAC3,JUN,LEF1,MYC,NR3C1,PGR,RUNX2,SMAD3,SP1,STAT3,TCF,TCF7L2,TP53,VitaminD3-VDR-RXR,progesterone
HT144 shBRN2 UP AND DOWN		HRAS		enzyme		-1.718	2.75e-06	A2M,ADARB1,CCL5,CDC25A,CDKN1A,CEBPD,CTSC,CTSZ,HTRA1,IGFBP5,MSMO1,NEUROG2,PAWR,PLAUR,PTGS2,RHOB,S100A4,SERPINA3,SPARC,SPP1,SQLE,	AKT1,AR,Ap1,CDKN2A,CEBPA,CEBPB,CHUK,CTNNB1,ESR1,HDAC1,HDAC3,HRAS,IRF5,JUN,MYC,NFE2L2,NFKB1,NFKBIA,NFkB (complex),NR3C1,P38 MAPK,RNA polymerase II,SP1,SPP1,STAT3,TWIST1,VitaminD3-VDR-RXR
HT144 shBRN2 UP AND DOWN		NKX2-3		transcription regulator		0.327	2.77e-06	APOBEC3G,BCHE,CD68,FAM46A,GBP2,HIST2H2AA3/HIST2H2AA4,KLF2,LYPD1,PAWR,PTGS2,TMEM100,YPEL2,ZMAT3,
HT144 shBRN2 UP AND DOWN		TGFB3		growth factor		-1.55	2.86e-06	CD59,CDKN1A,CYR61,HTRA1,JUND,MGP,PLAUR,SNAI2,TSPAN13,	CEBPB,CREB1,CTNNB1,EGR1,ERK1/2,FGF2,HMGB1,JUN,JUND,MAPK8,NR3C1,RELA,SMAD3,TGFB3,TP53
HT144 shBRN2 UP AND DOWN		simvastatin		chemical drug		-0.335	3.08e-06	ADRB2,ATP13A1,CD55,CDKN1A,CYR61,IGFBP3,KLF2,PLAT,PTGS2,RAC1,RHOB,SPP1,	CEBPA,CREB1,CTNNB1,ESR2,F2,GATA2,HDAC3,IL1B,JUN,NFKBIA,NFkB (complex),NR3C1,Nfat (family),POU2F1,RNA polymerase II,SP1,TP53,VEGFA,VHL,simvastatin
HT144 shBRN2 UP AND DOWN		IGF1		growth factor	Inhibited	-2.286	3.14e-06	A2M,BIRC3,CCL5,CDKN1A,CEBPD,CYR61,HAPLN1,IGFBP3,IGFBP5,PCOLCE,PLAUR,PTGS2,SNAI2,SPP1,SQLE,TF,XBP1,	AKT1,AR,CEBPB,CREB1,ERBB2,ESR1,HGF,IGF1,Ins1,JUN,MAP2K1,NFKB1,NFKBIA,NR3C1,PGR,PPARA,RELA,SMAD3,SP1,SREBF1,STAT3,TP53,TWIST1
HT144 shBRN2 UP AND DOWN		IFNA4		cytokine	Inhibited	-2.152	3.22e-06	IFIT1,IFIT2,ISG15,OASL,RARRES3,	IFNA4,IFNAR1,IRF8,ISGF3,MAPK1,NCOA2,NFkB (complex),NR3C1,STAT1,STAT2,STAT3,STAT6,YBX1
HT144 shBRN2 UP AND DOWN		CREBBP		transcription regulator		-1.461	3.64e-06	ARHGEF3,CCL5,CDKN1A,CYR61,FNBP1,HMGCS1,ISG15,JUND,KLF2,MIA,NDRG1,NR4A2,PTGS2,RGL1,SERPINA3,ST6GAL1,YPEL2,	AR,CREBBP,EP300,HDAC1,HMGB1,KAT2B,MDM2,NCOA2,NFE2L2,NFKB1,NFKBIA,NFkB (complex),NR3C1,PTEN,RELA,RNA polymerase II,SP1,STAT1,STAT3,TP53
HT144 shBRN2 UP AND DOWN		deferoxamine		chemical drug		-0.367	4.3e-06	CD59,CDKN1A,GADD45A,IGFBP3,IGFBP5,NDRG1,NR4A2,PLAT,PLAUR,SHMT1,SPP1,	Ap1,CREB1,DNA-methyltransferase,EPAS1,JUN,LDL,LEP,MYB,MYC,NFE2L2,NFKB1,NR3C1,RNA polymerase II,SMARCB1,SP1,STAT1,STAT3,TP53,deferoxamine
HT144 shBRN2 UP AND DOWN		estrogen		chemical drug		0.183	4.34e-06	ART3,CDC25A,CDKN1A,CYR61,ERBB3,HBEGF,IGFBP5,PLAT,PTGS2,SERPINA3,SKP2,SPARC,SPP1,XBP1,	AR,CDKN2A,CEBPA,CREB1,CTNNB1,EGF,EGR1,ERBB2,ESR1,JUN,LIF,NFkB (complex),PGR,PIM1,RNA polymerase II,Rxr,SMAD3,STAT,STAT1,STAT3,STAT5A,TP53,VDR,calcitriol,estrogen
HT144 shBRN2 UP AND DOWN		NCOA2		transcription regulator	Inhibited	-2.401	4.63e-06	CCL5,CDKN1A,FST,IFIT2,ISG15,OASL,PTGS2,	CEBPB,CREBBP,HDAC1,HMGB1,IRF8,JUN,KAT2B,MDM2,NCOA2,NFKBIA,NFkB (complex),NR3C1,RELA,RNA polymerase II,SP1,STAT1,STAT2,STAT3,STAT6,TNF,TP53
HT144 shBRN2 UP AND DOWN		IFNB1		cytokine	Inhibited	-3.021	4.88e-06	CCL5,CDKN1A,GBP2,HMGCS1,IFIT1,IFIT2,IFITM1,IRF9,ISG15,NPTX1,PTGS2,RARRES3,SQLE,	IFNB1,IFNG,IRF1,IRF7,IRF8,Interferon alpha,MAPK1,NCOA2,NFkB (complex),NR3C1,STAT1,STAT2,STAT3,STAT6,YBX1
HT144 shBRN2 UP AND DOWN		IL2		cytokine		-0.627	5.2e-06	APOBEC3G,BIRC3,CARD10,CCL5,CD59,CDC25A,CDKN1A,CTSC,ENPP2,JUND,LAPTM5,PTGS2,RHOB,S100A4,SOCS2,SPP1,TRIB2,UCK2,XBP1,	AKT1,AR,Ap1,CEBPB,CREB1,CSF2,CTNNB1,EGR1,ESR1,HRAS,IL2,JAK2,NFKB1,NFKB2,NFKBIA,NFkB (complex),NOTCH1,NR3C1,RELA,SP1,STAT1,STAT3,STAT5B,STAT6,TP53,TWIST1
HT144 shBRN2 UP AND DOWN		PGR		ligand-dependent nuclear receptor		-1.198	5.21e-06	ADARB1,BIRC3,CD59,CDKN1A,CEBPD,FLOT2,HBEGF,HPCAL1,IGFBP5,KLF9,MVP,NDRG1,PTGS2,UCK2,	AR,Ap1,CEBPB,CREB1,ESR1,ESR2,Ins1,NFKB1,NFKB2,NFkB (complex),NR3C1,PGR,PPARA,R5020,RELA,SP1,SREBF1,mifepristone,progesterone
HT144 shBRN2 UP AND DOWN		IFN type 1		group		-1.639	5.64e-06	CCL5,IFIT1,IFIT2,ISG15,OASL,RARRES3,	IFN type 1,IFNG,IRF1,IRF7,IRF8,IRF9,ISGF3,Interferon alpha,NFkB (complex),NR3C1,STAT1,STAT2,STAT3,STAT6
HT144 shBRN2 UP AND DOWN		seocalcitol		chemical drug		-1.171	6.75e-06	ANKRD1,CDKN1A,GADD45A,IGFBP5,PTGS2,SGK1,SKP2,	Ap1,CDKN2A,CEBPB,Ca2+,ESR1,JUN,NFkB (complex),NOTCH1,NR3C1,P38 MAPK,RNA polymerase II,SMAD3,SP1,STAT3,TCF4,TP53,VDR,seocalcitol
HT144 shBRN2 UP AND DOWN		NFATC2		transcription regulator	Inhibited	-2.914	6.93e-06	CDKN1A,ENPP2,IFIT2,IL15,ISG15,OASL,PLAT,PTGS2,RCAN1,SOCS2,	Ap1,CEBPB,IFNG,IL2,IL6,IRF1,NFATC2,NFKB1,NFKBIA,NR3C1,RNA polymerase II,SP1,STAT1,STAT2,STAT3,STAT6,TNF,TP53
HT144 shBRN2 UP AND DOWN		HDAC4		transcription regulator		1.179	7.83e-06	CDKN1A,CHN1,FST,GADD45A,KLF2,NR4A2,PTGS2,SCRG1,TSPAN13,
HT144 shBRN2 UP AND DOWN		HNRNPAB		enzyme			7.86e-06	HTRA1,PTGS2,S100A4,SPP1,
HT144 shBRN2 UP AND DOWN		SAMSN1		other	Inhibited	-2.121	8.06e-06	HBEGF,IFIT2,IL15,ISG15,OASL,PLAT,PTGS2,XBP1,
HT144 shBRN2 UP AND DOWN		mycophenolic acid		chemical drug		-0.113	8.06e-06	ADRB2,BIRC3,CD55,CD59,CDKN1A,CYR61,HBEGF,PTGS2,	ALB,NFKB1,NFKB2,NFKBIA,NFkB (complex),NR3C1,RELA,mycophenolic acid
HT144 shBRN2 UP AND DOWN		RNASEH2B		enzyme			8.06e-06	CDKN1A,ISG15,ZMAT3,
HT144 shBRN2 UP AND DOWN		IGF1R		transmembrane receptor	Inhibited	-2.213	8.29e-06	ANKRD1,CCL5,CD68,CDKN1A,GABARAP,HTRA1,IGFBP3,IGFBP5,PLAT,PTGS2,RAC1,S100A4,	AR,CEBPB,CREB1,EGFR,EGR1,ERBB2,ESR1,IGF1R,Ins1,JUN,NFKB1,NFKB2,NFKBIA,NFkB (complex),NOTCH1,PGR,PPARA,RAF1,RELA,SMAD3,SP1,SREBF1,TP53
HT144 shBRN2 UP AND DOWN		IKBKG		kinase	Inhibited	-2.892	8.47e-06	CCL5,CEBPD,CTSZ,ENPP2,GBP2,ISG15,MGP,RCAN1,SGK1,	CEBPB,CHUK,HDAC3,IKBKB,IKBKG,IL6,IRF5,NFKB1,NFKB2,NFKBIA,NFkB (complex),NR3C1,RELA,RNA polymerase II,SP1,STAT1,STAT3,STAT6,TNF,TP53
HT144 shBRN2 UP AND DOWN		ADRB		group		-0.048	8.48e-06	ACAT2,ANKRD1,ARHGEF3,CD68,CDKN1A,GADD45A,HMGCS1,MSMO1,NR4A2,OASL,
HT144 shBRN2 UP AND DOWN		OSM		cytokine		-0.966	8.52e-06	A2M,C1R,CADM4,CCL5,CDKN1A,CEBPD,COL8A1,ERBB3,GAS7,GBP2,GPNMB,HBEGF,IL15,IRF9,OLFML2A,PREP,PTGES,PTPN11,SERPINA3,TCN1,	CEBPA,CEBPB,CREB1,IL6,IRF8,LIF,NFKB1,NFKBIA,NFkB (complex),OSM,RELA,RNA polymerase II,STAT,STAT1,STAT2,STAT3,STAT5A,STAT6
HT144 shBRN2 UP AND DOWN		IL17A		cytokine		-1.213	8.87e-06	CCL5,CD68,CEBPD,CYR61,DLX1,GADD45A,GBP2,HBEGF,ISG15,KLF2,PTGS2,	CEBPA,CEBPB,IL17A,IL1B,IRF3,IRF5,Map3k7,NFKB1,NFKB2,NFKBIA,NFkB (complex),NR3C1,POU2F1,RELA,SP1,STAT1,STAT3,TNF,TP53
HT144 shBRN2 UP AND DOWN		SMARCA4		transcription regulator	Inhibited	-3.195	8.98e-06	A2M,APOBEC3G,CDC25A,CDKN1A,FLNB,GADD45A,IFIT1,IFITM1,IGFBP5,LMNA,MGP,MXD4,NCALD,PLAT,PLAUR,SDC2,SEMA3B,SOCS2,SPP1,TBX2,TSPAN13,	BRCA1,CEBPA,CEBPB,RNA polymerase II,SMARCA4,STAT1,STAT3,TP53
HT144 shBRN2 UP AND DOWN		advanced glycation end-products		chemical - endogenous mammalian			9.15e-06	CDKN1A,KLF2,PTGES,PTGS2,SLIT2,SPP1,	AHR,Ap1,CEBPA,CEBPB,CREB1,EGR1,ERK1/2,JUN,MAPK3,NFKB1,NFKBIA,NFkB (complex),Pkc(s),RARB,RELA,SMAD3,SP1,STAT1,STAT3,TP53,VDR,advanced glycation end-products,nitric oxide
HT144 shBRN2 UP AND DOWN		SMAD3		transcription regulator		-1.317	9.19e-06	ANKRD1,CDKN1A,FST,HBEGF,IL15,JUND,PTGS2,RAC1,RHOB,SNAI2,SPP1,TF,	AKT1,AR,Akt,CEBPB,EGR1,EP300,ERK,ERK1/2,ESR1,ESR2,JUN,JUND,NCOA2,NFKBIA,NFkB (complex),NR3C1,RNA polymerase II,RUNX2,SMAD3,SP1,STAT3,TGFB1,TP53,TWIST1
HT144 shBRN2 UP AND DOWN		MAP3K14		kinase		-1.217	9.61e-06	BIRC3,CCL5,GADD45A,IL15,PTGS2,RCAN1,XBP1,	HDAC3,IKBKB,IKK (complex),MAP3K14,NFKB1,NFKB2,NFKBIA,NFkB (complex),NR3C1,NfkB1-RelA,RELA,STAT3
HT144 shBRN2 UP AND DOWN		MAPK8		kinase		-0.451	9.67e-06	ADARB1,APOD,BIRC3,CCL5,CDKN1A,JUND,MVP,PLAUR,PTGES,PTGS2,	AHR,AKT1,AR,EGR1,ESR1,ESR2,HDAC3,JUN,Jnk,MAP2K4,MAPK8,NFE2L2,NFKB1,NFKB2,NFKBIA,NFkB (complex),NR3C1,RELA,SP1,STAT3,TP53,TWIST1
HT144 shBRN2 UP AND DOWN		FAS		transmembrane receptor		-0.353	1.02e-05	BIRC3,CCL5,CD59,CDKN1A,CEBPD,COL8A1,FLOT2,GBP2,GNG7,GPNMB,IFIT1,JUND,MGP,NR4A2,SHC1,SPP1,	AKT1,AR,CEBPA,CHUK,ESR1,FAS,FN1,HDAC3,IL1B,IRF3,IRF5,MAP3K7,NFKB1,NFKBIA,NFkB (complex),NR3C1,POU2F1,RUNX2,SMAD3,SP1,STAT3,TWIST1
HT144 shBRN2 UP AND DOWN		NOTCH3		transcription regulator		-1.709	1.07e-05	APOD,CDKN1A,FABP7,SDC2,SNAI2,SPARC,
HT144 shBRN2 UP AND DOWN		Growth hormone		group		-1.03	1.15e-05	ADRB2,ARID5B,CEBPD,IGFBP3,IGFBP5,PRKAG2,SGK1,SOCS2,SPP1,	CEBPA,CEBPB,CTNNB1,ESR1,ESR2,GHR,Growth hormone,HDAC3,IL1B,JUN,MYC,NFKBIA,NFkB (complex),NR3C1,POU2F1,RUNX2,SP1,STAT3,STAT5B,TNF,TP53
HT144 shBRN2 UP AND DOWN		Ptprd		phosphatase	Activated	2	1.17e-05	A2M,CDKN1A,CEBPD,IGFBP5,	CEBPA,CEBPB,Ptprd,RNA polymerase II,STAT1,STAT3,TP53
HT144 shBRN2 UP AND DOWN		KIAA1524		other		0.342	1.2e-05	COL8A1,GADD45A,GPNMB,GPR37,HIST1H2BK,NPTX1,PLAUR,
HT144 shBRN2 UP AND DOWN		TICAM1		other	Inhibited	-2.354	1.23e-05	CCL5,CEBPD,IFIT1,IFIT2,IL15,ISG15,OASL,PTGS2,RHOB,	IRF3,IRF5,IRF7,IRF8,MYD88,NFKBIA,NFkB (complex),STAT1,STAT2,STAT3,STAT6,TBK1,TICAM1
HT144 shBRN2 UP AND DOWN		chloropromazine		chemical drug			1.23e-05	ACAT2,HMGCS1,MSMO1,NR4A2,SERPINA3,SQLE,
HT144 shBRN2 UP AND DOWN		MAPK14		kinase		-1.23	1.25e-05	ANKRD1,CCL5,CEBPD,GADD45A,JUND,PLAUR,PTGES,PTGS2,SGK1,SHC1,	AHR,CEBPA,CEBPB,CTNNB1,EGF,EGR1,HDAC1,HMGB1,IL6,JUN,JUND,Jnk,MAPK14,MAPK8,MYC,NR3C1,RELA,RNA polymerase II,SMAD3,STAT1,STAT3,STAT6,TP53,VitaminD3-VDR-RXR
HT144 shBRN2 UP AND DOWN		Vegf		group		-1.225	1.28e-05	A2M,CDC25A,CYR61,ENPP2,ERBB3,FST,HBEGF,IGFBP3,NR4A2,PLAUR,PTGS2,RAC1,RCAN1,SGK1,SKP2,SOCS2,TRIB2,	AR,CEBPB,CTNNB1,EGR1,ERBB2,ERK1/2,ESR1,HDAC3,JUN,LEF1,NFKB1,PGR,RAC1,RAF1,RUNX2,SMAD3,STAT3,TCF,TCF7L2,TP53,Vegf
HT144 shBRN2 UP AND DOWN		CD40LG		cytokine		-0.012	1.31e-05	APOBEC3G,BIRC3,CCL5,CDKN1A,CTSC,GADD45A,HLA-DQA1,IFIT1,IFIT2,IFITM1,IL15,ISG15,JUND,PAWR,PLAUR,PTGS2,	CD40,CD40LG,CTNNB1,IFNG,IRF1,IRF7,IRF8,IgG,Interferon alpha,JUND,NFKB1,NFKB2,NFkB (complex),NR3C1,RELA,STAT1,STAT2,STAT3,STAT6
HT144 shBRN2 UP AND DOWN		OTX2		transcription regulator		-1.633	1.34e-05	A2M,COL8A1,CPXM2,ENPP2,GPNMB,RDH10,TF,
HT144 shBRN2 UP AND DOWN		Akt		group		-1.116	1.37e-05	A2M,ANKRD1,CDKN1A,ERBB3,LMNA,NDRG1,PTGS2,RHOB,SKP2,SNAI2,SPP1,XBP1,	AR,Akt,CREB1,ESR1,ESR2,HDAC3,JUN,MYC,NFkB (complex),NR3C1,RHOA,SMAD3,SMAD7,SP1,SRF,STAT3,TP53,VDR
HT144 shBRN2 UP AND DOWN		IL27		cytokine	Inhibited	-2.8	1.43e-05	CCL5,CEBPD,GBP2,HLA-DMA,HLA-DMB,HLA-DOA,HLA-DQA1,PTGS2,RARRES3,	CEBPA,CEBPB,IFNG,IL17A,IL27,IL6,IRF1,IRF8,NFKBIA,NFkB (complex),NR3C1,RNA polymerase II,STAT1,STAT2,STAT3,STAT6,TP53
HT144 shBRN2 UP AND DOWN		fulvestrant		chemical drug	Inhibited	-3.332	1.49e-05	ADRB2,CCL5,CDC25A,CDKN1A,CYR61,ERBB3,GADD45A,IGFBP5,PTGS2,RAC1,SKP2,SNAI2,ZMAT3,	AR,CEBPA,CEBPB,CTNNB1,EGFR,EGR1,ERK1/2,ESR1,HDAC1,IGF1,JUN,LEF1,NFATC2,RUNX2,SMAD3,SP1,STAT3,TP53,Vegf,fulvestrant
HT144 shBRN2 UP AND DOWN		VEGFA		growth factor		-1.609	1.51e-05	CD55,CDKN1A,CYR61,HBEGF,IGFBP5,LMNA,PLAT,PTGS2,RCAN1,SNAI2,SPARC,SYNM,	AHR,CDKN2A,CEBPB,CREB1,CTNNB1,ESR1,FGF2,HDAC3,JUN,LEF1,NFkB (complex),Nfat (family),P38 MAPK,Pkc(s),RARB,RUNX2,SP1,STAT3,TCF,TCF7L2,TP53,VDR,VEGFA
HT144 shBRN2 UP AND DOWN		phorbol myristate acetate		chemical drug		-1.059	1.54e-05	APOBEC3G,BIRC3,CCL5,CD55,CD68,CDKN1A,CYR61,FST,HBEGF,IGFBP3,IGFBP5,ISG15,JUND,KAT2B,KLF2,NR4A2,PLAT,PLAUR,PRKD1,PTGES,PTGS2,RCAN1,SERPINA3,SNAI2,SPARC,SPP1,ST6GAL1,	Ap1,CEBPA,CEBPB,CTNNB1,EGF,EGR1,IL1B,JUN,NFKBIA,NFkB (complex),NR3C1,Nfat (family),POU2F1,SMAD3,SNAI1,SP1,STAT3,TNF,TP53,Tgf beta,VEGFA,VHL,phorbol myristate acetate
HT144 shBRN2 UP AND DOWN		PTEN		phosphatase		0.032	1.61e-05	CCL5,CDC25A,CDKN1A,CTSZ,ERBB3,HLA-DMA,IFRD1,IGFBP3,IGFBP5,ISG15,JUND,MXD4,NDRG1,NR4A2,PTGS2,SKP2,SPP1,	AR,Akt,CEBPA,CEBPB,CHUK,EGR1,ERK1/2,ESR2,HDAC3,IRF5,JUN,MAPK1,NCOA2,NFKB1,NFKBIA,NFkB (complex),NR3C1,PTEN,RNA polymerase II,SMAD3,STAT1,STAT3,TP53,YBX1
HT144 shBRN2 UP AND DOWN		methylselenic acid		chemical reagent			1.63e-05	APOD,BIRC3,CDC25A,CDKN1A,GADD45A,GPR37,IGSF3,MATN2,NDRG1,PTGES,RHOB,SGK1,SNAI2,	AR,Akt,CEBPB,DIABLO,EGR1,ERK1/2,ESR1,ESR2,JUN,NFKBIA,RELA,SMAD3,TP53,beta-estradiol,methylselenic acid
HT144 shBRN2 UP AND DOWN		ANXA2		other		0.246	1.69e-05	CDKN1A,GADD45A,IGFBP3,PTGS2,ZMAT3,	ANXA2,CDKN2A,CEBPB,EGR1,ERK1/2,ESR1,JUN,P38 MAPK,SMAD3,SP1,STAT3,TP53
HT144 shBRN2 UP AND DOWN		NR3C1		ligand-dependent nuclear receptor		0.887	1.73e-05	A2M,ARHGEF3,BIRC3,C1R,CARD10,CCL5,CDKN1A,CYR61,GADD45A,GBP2,IFIT2,IL15,ISG15,JUND,KLF9,OASL,PAWR,PTGS2,RHOB,SGK1,SNAI2,SPP1,	AR,CEBPA,HDAC1,IRF8,KAT2B,LEF1,NCOA2,NFKB1,NFKBIA,NFkB (complex),NR3C1,RELA,RNA polymerase II,SP1,STAT1,STAT2,STAT3,STAT6,TP53
HT144 shBRN2 UP AND DOWN		progesterone		chemical - endogenous mammalian		-1.977	2.01e-05	ADARB1,ADRB2,APOD,ART3,BIRC3,CDC25A,CDKN1A,CEBPD,ENPP2,FST,HBEGF,IGFBP3,IGFBP5,IL15,KLF9,NDRG1,PTGS2,SGK1,SKP2,SPP1,	AGT,Ap1,CEBPA,CTNNB1,EGR1,ESR1,ESR2,HDAC3,IL1B,JUN,MYC,NFKB2,NFKBIA,NFkB (complex),NR3C1,PGR,POU2F1,RUNX2,SMAD3,SP1,STAT3,YBX1,progesterone
HT144 shBRN2 UP AND DOWN		LDL		complex		-1.841	2.1e-05	CCL5,CD68,CDKN1A,IFIT2,IFITM1,IGFBP3,NR4A2,PLAT,PTGS2,RCAN1,SHC1,XBP1,	CEBPB,IGF1R,IL6,IRF1,JUN,LDL,MMP14,NFE2L2,NFKB1,RNA polymerase II,STAT1,STAT3,STAT6,lipopolysaccharide
HT144 shBRN2 UP AND DOWN		PI3K (complex)		complex		-1.112	2.1e-05	ADRB2,BIRC3,CD55,CDKN1A,HBEGF,IFIT1,KLF2,NR4A2,PTGS2,RHOB,SGK1,SPP1,XBP1,	AHR,APC,Ap1,CEBPB,CREB1,CTNNB1,EGR1,ERK1/2,JUN,LY294002,NFKBIA,NFkB (complex),NOTCH1,PI3K (complex),Pkc(s),RARB,SMAD3,SP1,STAT3,TNF,TP53,VDR
HT144 shBRN2 UP AND DOWN		CDKN2A		transcription regulator	Inhibited	-2.008	2.19e-05	A2M,CCL5,CDC25A,CDKN1A,CEBPD,CPA4,FST,GABARAP,GAS7,IGFBP5,IL15,SKP2,ZMAT3,	CDKN2A,CEBPA,CEBPB,IL6,NFKB1,NFKB2,NFKBIA,NFkB (complex),RELA,RNA polymerase II,STAT1,STAT3,STAT6,TP53
HT144 shBRN2 UP AND DOWN		homocysteine		chemical - endogenous mammalian		-1.673	2.25e-05	CCL5,CDKN1A,GADD45A,NDRG1,PTGS2,SNAI2,XBP1,	AHR,ALB,AR,Akt,CEBPA,CEBPB,EGR1,ERK,ESR1,ESR2,JUN,Jnk,NFKB1,NFkB (complex),NR3C1,RELA,RNA polymerase II,RUNX2,SMAD3,STAT1,STAT3,TP53,homocysteine
HT144 shBRN2 UP AND DOWN		IFNA1/IFNA13		cytokine		-1.725	2.44e-05	IFIT1,IFIT2,IFITM1,ISG15,PTGS2,RARRES3,	IFNA1/IFNA13,IFNAR1,IRF8,IRF9,ISGF3,MAPK1,NCOA2,NFKB1,NFKBIA,NFkB (complex),NR3C1,RELA,STAT1,STAT2,STAT3,STAT6,TNFSF10,YBX1
HT144 shBRN2 UP AND DOWN		PAF1		other		-0.816	2.44e-05	BIRC3,CCL5,FAM46A,ISG15,OASL,PLAUR,
HT144 shBRN2 UP AND DOWN		JUN		transcription regulator		-1.34	2.65e-05	A2M,ACAT2,BIRC3,CD68,CDKN1A,FABP7,IGFBP3,LMNA,PLAUR,PTGES,PTGS2,RHOB,SGK1,SNAI2,SPARC,SPP1,	AR,Akt,Ap1,CEBPA,CEBPB,EGR1,EP300,ESR1,ESR2,HDAC1,IGF1,JUN,MYC,NCOA2,NFkB (complex),NR3C1,RNA polymerase II,RUNX2,SMAD3,SP1,STAT1,STAT3,VitaminD3-VDR-RXR
HT144 shBRN2 UP AND DOWN		IFNL1		cytokine	Inhibited	-2.611	2.73e-05	IFIT1,IFIT2,IFITM1,IRF9,ISG15,OASL,RARRES3,	CEBPA,CEBPB,IFNL1,IRF8,IRF9,JAK1,NFkB (complex),RNA polymerase II,STAT1,STAT2,STAT3,STAT6,TP53
HT144 shBRN2 UP AND DOWN		EGR1		transcription regulator		-0.411	2.86e-05	CDKN1A,GADD45A,JUND,NDRG1,PTGES,PTGS2,SGK1,SNAI2,SPP1,SQLE,	Ap1,CEBPB,EGR1,ERK,ERK1/2,ESR1,ESR2,HDAC3,JUN,JUND,MAPK14,NFkB (complex),NR3C1,RELA,RUNX2,SMAD3,SP1,STAT3,TP53,VitaminD3-VDR-RXR
HT144 shBRN2 UP AND DOWN		IgG		complex		0.131	2.86e-05	CCL5,CDKN1A,CEBPD,CTSC,FST,IFITM1,ISG15,JUND,PLAUR,PTGS2,	CDKN2A,CEBPA,CEBPB,ESR1,IFNG,IRF1,IgG,JUN,MAPK1,NCOA2,NFKBIA,NR3C1,P38 MAPK,RNA polymerase II,SP1,STAT1,STAT2,STAT3,TNF,TP53,YBX1
HT144 shBRN2 UP AND DOWN		prostaglandin E2		chemical - endogenous mammalian		-1.289	2.92e-05	BIRC3,CCL5,CD55,CDKN1A,CEBPD,FST,IGFBP5,LMNA,NR4A2,PTGES,PTGS2,SOCS2,ST6GALNAC2,	Ap1,CEBPB,CREB1,IL1,IL1A,Ins1,JUN,NFKB1,NFkB (complex),NR3C1,PPARA,RELA,SNAI1,SP1,SREBF1,STAT3,STAT5A,TGFA,Tgf beta,prostaglandin E2
HT144 shBRN2 UP AND DOWN		acetaminophen		chemical drug		1.463	3e-05	A2M,CDKN1A,GADD45A,HMGCS1,IFRD1,IGFBP3,PLAUR,PTGS2,TF,	AHR,CEBPA,CEBPB,EGR1,IL1B,JUN,Jnk,MAP2K4,NFE2L2,NFKB1,NFKBIA,NFkB (complex),NR3C1,POU2F1,RAF1,RELA,RNA polymerase II,STAT1,STAT3,TP53,acetaminophen
HT144 shBRN2 UP AND DOWN		Ifnar		group		-1.976	3.29e-05	CCL5,GBP2,IFIT2,IL15,IRF9,OASL,SPP1,	IFNB1,IFNG,IRF1,IRF3,IRF7,IRF8,Ifnar,NFkB (complex),NR3C1,SPI1,STAT1,STAT2,STAT3,STAT6,poly rI:rC-RNA
HT144 shBRN2 UP AND DOWN		IL5		cytokine		-1.877	3.43e-05	A2M,CD55,CDKN1A,CTSC,GADD45A,GBP2,HBEGF,NDRG1,S100A4,SGK1,SOCS2,UCK2,XBP1,	BCL6,CEBPA,CEBPB,CREB1,CSF2,EGR1,ESR1,IL5,JUN,MYC,NFKB2,NFkB (complex),NR3C1,PI3K (complex),RELA,RNA polymerase II,SMAD3,SP1,STAT1,STAT3,STAT5B,TP53
HT144 shBRN2 UP AND DOWN		IL1A		cytokine		-1.256	3.48e-05	APOD,BIRC3,CCL5,CDKN1A,CYR61,IGFBP5,PTGES,PTGS2,SERPINA3,SPARC,SPP1,	CEBPA,CEBPB,HMGB1,IGF1,IL1A,IRF3,IRF5,IRF7,JUN,JUND,MAPK8,MYD88,NFKB1,NFKBIA,NFkB (complex),NR3C1,RELA,RUNX2,SP1,STAT1,STAT3,TNF,TP53
HT144 shBRN2 UP AND DOWN		bortezomib		chemical drug		-1.661	3.48e-05	BIRC3,CCL5,CDKN1A,DNAJB6,GADD45A,GPNMB,IGFBP3,KLF9,PTGS2,SERPINA3,XBP1,	BAX,CEBPA,CEBPB,HDAC3,IKK (complex),IL6,IRF3,NFKB1,NFKB2,NFKBIA,NFkB (complex),NOTCH1,RELA,RNA polymerase II,STAT1,STAT3,STAT6,bortezomib
HT144 shBRN2 UP AND DOWN		E. coli B5 lipopolysaccharide		chemical - endogenous non-mammalian		-1.929	3.58e-05	ADRB2,BIRC3,CCL5,CDKN1A,GBP2,IFIT1,IL15,OASL,PTGS2,RHOB,SOCS2,SPP1,	CEBPA,CEBPB,E. coli B5 lipopolysaccharide,IFNG,IL1B,IRF1,MAPK1,NCOA2,NFKBIA,NFkB (complex),NR3C1,POU2F1,RNA polymerase II,SP1,STAT1,STAT2,STAT3,TNF,TP53,YBX1
HT144 shBRN2 UP AND DOWN		bexarotene		chemical drug		-1	3.59e-05	ADRB2,CYR61,IL15,PLAT,PLAUR,PTGS2,SPARC,XBP1,	CEBPB,NFKBIA,SP1,STAT3,TNF,TP53,bexarotene
HT144 shBRN2 UP AND DOWN		TERT		enzyme			3.63e-05	CDKN1A,CTSC,HTRA1,IFIT1,IFIT2,ISG15,PTGS2,SPP1,XBP1,	AR,HDAC1,LEF1,NFKB1,NFKB2,NFKBIA,NFkB (complex),NR3C1,RELA,RNA polymerase II,SP1,STAT3,TERT,TP53
HT144 shBRN2 UP AND DOWN		paclitaxel		chemical drug	Inhibited	-2.148	3.71e-05	BIRC3,CACNB3,CDKN1A,ENPP2,HBEGF,IGFBP3,JUND,PLAUR,PTGS2,SMAGP,SNAI2,TESK2,TFPI,	CEBPB,CREB1,CTNNB1,EGR1,ERK1/2,ESR2,FGF2,HDAC3,HMGB1,JUN,JUND,MAPK8,NFKB1,NR3C1,RAF1,RELA,SMAD3,SP1,TP53,paclitaxel
HT144 shBRN2 UP AND DOWN		FN1		enzyme		0.167	3.83e-05	BIRC3,CCL5,CDKN1A,JUND,MGP,PLAUR,RNF125,SKP2,SNAI2,SPARC,SPP1,	AKT1,AR,CEBPB,Ca2+,EGR1,ERK1/2,ESR1,FN1,HMGB1,JUN,JUND,MAP2K1,MAPK8,NFKB1,NOTCH1,NR3C1,RELA,SMAD3,SP1,STAT3,TP53,TWIST1
HT144 shBRN2 UP AND DOWN		IRF3 dimer		complex			3.95e-05	CCL5,IFIT2,ISG15,
HT144 shBRN2 UP AND DOWN		butyric acid		chemical - endogenous mammalian		-0.908	4.12e-05	A2M,CDC25A,CDKN1A,ESYT2,GADD45A,GBP2,HLA-DRB1,IFIT1,IFITM1,IGFBP3,MVP,PLAT,PTGS2,SGK1,SKP2,SPP1,	Ap1,CEBPA,CEBPB,IL6,JUN,NFKB1,NFKB2,NFKBIA,NFkB (complex),RELA,RNA polymerase II,Rxr,SP1,STAT1,STAT3,STAT6,TP53,VDR,butyric acid,calcitriol,nitric oxide
HT144 shBRN2 UP AND DOWN		lovastatin		chemical drug		-0.05	4.16e-05	ACAT2,CDKN1A,HMGCS1,KLF2,PLAT,PTGS2,RHOB,TFPI,	AKT1,AR,Akt,CREB1,DNA-methyltransferase,EGFR,EGR1,ESR1,ESR2,JUN,LDL,NFE2L2,NFKB1,NR3C1,SMAD3,SP1,STAT1,TWIST1,lovastatin
HT144 shBRN2 UP AND DOWN		MAP2K7		kinase			4.45e-05	BIRC3,CCL5,CDKN1A,ENPP2,PTPN11,RHOB,	CDKN2A,ESR1,HMGB1,IRF3,JUN,JUND,MAP2K4,MAP2K7,MAP3K7,MAPK8,NFE2L2,NFKB1,NFKBIA,NFkB (complex),NR3C1,P38 MAPK,RELA,SP1,STAT3,TAB1
HT144 shBRN2 UP AND DOWN		Map3k7		kinase		-1.761	4.45e-05	CCL5,HBEGF,IFIT2,IL15,ISG15,PTGS2,	CEBPA,CHUK,HDAC3,IL1B,IRF3,IRF5,IRF7,IRF8,Map3k7,NFKB1,NFKB2,NFKBIA,NFkB (complex),NR3C1,POU2F1,RELA,STAT1,STAT3
HT144 shBRN2 UP AND DOWN		HMGA1		transcription regulator		1.195	4.63e-05	CTSC,CYR61,IGFBP3,IL15,KLF2,MIA,PTGS2,RHOB,SPARC,	Ap1,CEBPB,CREB1,EGR1,ESR1,HMGA1,Ins1,JUN,PPARA,SP1,SREBF1,VitaminD3-VDR-RXR
HT144 shBRN2 UP AND DOWN		staurosporine		chemical - kinase inhibitor		1.122	4.79e-05	CDKN1A,IFIT2,IGFBP5,ISG15,PLAT,PTGS2,RCAN1,SERPINA3,	AR,CEBPA,CHUK,EGFR,EGR1,ESR1,HDAC3,IFNAR1,IL1B,IRF5,IRF8,ISGF3,JUN,NFKB1,NFKBIA,NFkB (complex),NR3C1,POU2F1,SMAD3,STAT1,STAT2,STAT3,STAT6,staurosporine
HT144 shBRN2 UP AND DOWN		KAT2B	-2.489	transcription regulator		-1.091	4.87e-05	CDKN1A,ISG15,KAT2B,KLF2,PTGS2,	AR,CREBBP,EP300,HMGB1,KAT2B,MDM2,NFE2L2,NFKB1,NFKB2,NFKBIA,NFkB (complex),NR3C1,PTEN,RELA,SP1,STAT3
HT144 shBRN2 UP AND DOWN		STAT		group	Inhibited	-2.2	4.87e-05	A2M,CDKN1A,CEBPD,SERPINA3,SOCS2,
HT144 shBRN2 UP AND DOWN		retinoid		chemical drug		-0.164	4.87e-05	CDKN1A,HBEGF,IGFBP3,PTGS2,RARRES3,	Ap1,CEBPB,CTNNB1,EGF,EGR1,ESR2,HDAC3,JUN,NFKB1,NFkB (complex),NR3C1,RAF1,RARB,SMAD3,SNAI1,SP1,TP53,Tgf beta,retinoid
HT144 shBRN2 UP AND DOWN		MAPK9		kinase		0.825	4.91e-05	BIRC3,CACNB3,CDKN1A,IRF9,JUND,LMNA,PLAT,PTGES,RAC1,	AHR,CEBPB,EGR1,ERK1/2,ESR2,HDAC3,HMGB1,IL6,JUN,JUND,Jnk,MAPK8,MAPK9,NR3C1,RELA,RNA polymerase II,SMAD3,SP1,STAT1,STAT3,STAT6,TP53
HT144 shBRN2 UP AND DOWN		let-7		microrna		0.351	4.91e-05	CDC25A,CEBPD,ORC6,PTGS2,RCAN1,RDH10,S100A4,SKP2,STARD13,
HT144 shBRN2 UP AND DOWN		MYD88		other		-1.921	5.07e-05	CCL5,CEBPD,CYR61,IFIT2,IGFBP5,IL15,ISG15,OASL,PTGES,PTGS2,SPP1,	CEBPA,CEBPB,IL6,IRF1,IRF8,MYD88,NFATC2,NFKB1,NFKBIA,NFkB (complex),RELA,RNA polymerase II,SP1,STAT1,STAT2,STAT3,STAT6,TLR4,TNF,TP53
HT144 shBRN2 UP AND DOWN		IRF4		transcription regulator		0	5.21e-05	CD68,ERBB3,IRF9,ISG15,PLAUR,RAC1,RHOB,SPP1,XBP1,
HT144 shBRN2 UP AND DOWN		PTGS2	-1.9	enzyme		-0.083	5.21e-05	BIRC3,CCL5,CD68,CDKN1A,ERBB3,IGFBP3,NR4A2,PTGS2,RAC1,	AHR,AR,HDAC3,IGF1R,IKK (complex),JUN,NFKB1,NFKBIA,NFkB (complex),PTEN,PTGS2,RELA,Rxr,SP1,SRF,STAT3,prostaglandin E2,sulindac
HT144 shBRN2 UP AND DOWN		HMGA2		enzyme			5.34e-05	IL15,MIA,SNAI2,SPP1,
HT144 shBRN2 UP AND DOWN		AG490		chemical - kinase inhibitor		1.384	6.07e-05	A2M,BIRC3,CCL5,CD68,CDKN1A,PTGS2,SPP1,	AG490,CEBPA,CEBPB,EGR1,ERK1/2,ESR1,GSK3B,IL6,JUN,MAP2K1,MYB,NFKB1,NFKBIA,NFkB (complex),RELA,RNA polymerase II,SMAD3,STAT1,STAT3,STAT6,TP53
HT144 shBRN2 UP AND DOWN		NFKB1		transcription regulator		-0.691	6.07e-05	A2M,ANKRD1,BIRC3,CCL5,CD59,CDKN1A,ENPP2,HLA-DMB,IGFBP3,ISG15,PTGS2,	CEBPA,CREBBP,HDAC3,IKBKB,IRF1,NFKB1,NFKB2,NFKBIA,NFkB (complex),NR3C1,RELA,STAT1,STAT3
HT144 shBRN2 UP AND DOWN		Tgf beta		group		-1.214	6.07e-05	CCL5,CDKN1A,CYR61,FST,IGFBP3,IGFBP5,NR4A2,PLAT,PTGS2,SPARC,SPP1,	Ap1,CEBPB,CTNNB1,ESR1,Growth hormone,JUN,NFKB1,NFKBIA,NR3C2,Nfat (family),RNA polymerase II,RUNX2,SMAD3,SP1,STAT3,TGFB1,TNF,TP53,Tgf beta,VEGFA,VHL,glucocorticoid
HT144 shBRN2 UP AND DOWN		EZH2		transcription regulator		-1.667	6.15e-05	ADRB2,BIRC3,CCL5,CDKN1A,CEMIP,FUCA1,IGFBP3,NCOA7,PTGES,PTGS2,RARRES3,S100A4,	Ap1,EZH2,NFKBIA,PTGS2
HT144 shBRN2 UP AND DOWN		SOX9		transcription regulator	Inhibited	-2.412	6.18e-05	CDKN1A,GAS7,HAPLN1,MIA,SNAI2,SOX10,
HT144 shBRN2 UP AND DOWN		mitomycin C		chemical drug		-0.088	6.18e-05	CDC25A,CDKN1A,GADD45A,HBEGF,IRF2BPL,ZMAT3,	JUN,MYB,NFKB1,NR3C1,STAT3,TP53,mitomycin C
HT144 shBRN2 UP AND DOWN		SOCS6		other		-1	6.8e-05	CEBPD,HBEGF,PLAT,PTGS2,
HT144 shBRN2 UP AND DOWN		IFN Beta		group	Inhibited	-2.761	7.21e-05	CDKN1A,IFIT1,IFIT2,IFITM1,IL15,IRF9,ISG15,OASL,	IFN Beta,IFNG,IRF1,IRF7,IRF8,IRF9,MAPK1,NCOA2,NFkB (complex),NR3C1,STAT1,STAT2,STAT3,STAT6,YBX1
HT144 shBRN2 UP AND DOWN		AHR		ligand-dependent nuclear receptor		-0.057	7.26e-05	A2M,CADM4,CCL5,CDKN1A,GADD45A,KLF2,MATN2,NPTX1,PLAT,PTGS2,SNAI2,SPP1,TNFRSF19,	9,10-dimethyl-1,2-benzanthracene,AHR,AR,Akt,Ap1,CEBPA,CEBPB,CTNNB1,EGFR,EGR1,ESR1,ESR2,HDAC1,JUN,MYC,NFE2L2,NFKBIA,RNA polymerase II,SMAD3,SPP1,STAT3,TP53,VitaminD3-VDR-RXR
HT144 shBRN2 UP AND DOWN		SMAD7		transcription regulator		1.609	8.21e-05	CCL5,CDKN1A,FST,GADD45A,HBEGF,MATN2,PLAT,RAC1,	AR,CTNNB1,EGFR,EGR1,ESR1,JUN,NFkB (complex),SMAD3,SMAD7,SRF,VDR
HT144 shBRN2 UP AND DOWN		decitabine		chemical drug		-1.703	8.25e-05	ADRB2,BIRC3,CCL5,CDKN1A,GPR37,HBEGF,IFIT2,IFITM1,IGFBP3,ISG15,NDRG1,NPTX1,PAWR,PTGS2,SGK1,SPARC,SPP1,	AR,Ap1,CEBPB,EGR1,ESR1,HDAC1,JUN,LEF1,MYB,NCOA2,NFKB1,NFkB (complex),NR3C1,RELA,RNA polymerase II,SP1,STAT1,STAT3,TERT,TP53,VitaminD3-VDR-RXR,decitabine
HT144 shBRN2 UP AND DOWN		TNFSF10		cytokine		-0.956	8.36e-05	BIRC3,IFIT1,IFITM1,IRF9,ISG15,PTGS2,RCAN1,	HDAC3,IKK (complex),IRF3,JUN,MAP3K7,MAPK1,NCOA2,NFKB1,NFKB2,NFKBIA,NFkB (complex),NR3C1,RELA,STAT1,STAT3,TAB1,TNFSF10,YBX1
HT144 shBRN2 UP AND DOWN		25-hydroxycholesterol		chemical reagent	Inhibited	-2.449	8.41e-05	ACAT2,APOD,HMGCS1,JUND,NR4A2,PTGS2,	25-hydroxycholesterol,NFE2L2,SREBF1,cholesterol
HT144 shBRN2 UP AND DOWN		IRF5		transcription regulator	Inhibited	-2.2	8.41e-05	CCL5,CDKN1A,IFIT1,IFIT2,ISG15,OASL,	CEBPB,IFN type 1,IFNA4,IL6,IRF1,IRF5,IRF8,IRF9,ISGF3,Ifn,NFkB (complex),RNA polymerase II,STAT1,STAT2,STAT3,STAT6
HT144 shBRN2 UP AND DOWN		mifepristone		chemical drug		1.179	8.41e-05	CDKN1A,CEBPD,FST,HBEGF,IGFBP3,NDRG1,PLAT,PTGS2,RHOB,SPP1,TFPI,XBP1,	AR,Akt,CEBPB,CREB1,EGR1,ERK,ESR1,ESR2,JUN,NFkB (complex),NR3C1,PGR,PI3K (complex),RUNX2,SMAD3,SP1,STAT3,mifepristone,progesterone
HT144 shBRN2 UP AND DOWN		PARP9		enzyme	Inhibited	-2	8.52e-05	HLA-DQA1,IFIT1,IFIT2,ISG15,	IRF8,NFkB (complex),PARP9,STAT1,STAT2,STAT3,STAT6
HT144 shBRN2 UP AND DOWN		ZMPSTE24		peptidase			8.52e-05	IGFBP3,IGFBP5,LMNA,SOCS2,
HT144 shBRN2 UP AND DOWN		POU2F1		transcription regulator			8.75e-05	A2M,CD55,GADD45A,GBP2,HIST2H2BE,JUND,PTGES,SPP1,	HDAC1,NCOA2,NFkB (complex),NR3C1,POU2F1,RNA polymerase II,STAT1
HT144 shBRN2 UP AND DOWN		CREB1		transcription regulator		-1.643	9.23e-05	ATP6V0B,CD68,CDKN1A,CEBPD,CYR61,FAM46A,GABARAP,GADD45A,GPNMB,HMGCS1,HPCAL1,MSMO1,NR4A2,PLAT,PTGS2,SGK1,SOCS2,TF,	CEBPA,CEBPB,CREB1,HDAC1,MYC,NFE2L2,RNA polymerase II,SREBF1,VitaminD3-VDR-RXR,cholesterol
HT144 shBRN2 UP AND DOWN		ANGPT2		growth factor		-0.866	9.28e-05	C1R,CCL5,CD68,CDKN1A,HMGCS1,PTGES,PTGS2,RCAN1,RDH10,RHOB,	ANGPT2,Ap1,CDKN2A,CEBPA,ESR1,ESR2,HDAC3,IL1B,JUN,NFKB1,NFKB2,NFKBIA,NFkB (complex),NR3C1,P38 MAPK,POU2F1,PRKCD,PTGS2,RELA,SP1,STAT3,TP53
HT144 shBRN2 UP AND DOWN		IRF7		transcription regulator	Inhibited	-2.431	9.65e-05	APOBEC3G,CCL5,IFIT1,IFIT2,IFITM1,IL15,IRF9,ISG15,OASL,	IFNA1/IFNA13,IFNA4,IFNB1,IRF1,IRF3,IRF7,ISGF3,Interferon alpha,NFkB (complex),SPI1,STAT1,STAT2,STAT3,STAT6
HT144 shBRN2 UP AND DOWN		TLR2		transmembrane receptor		-1.426	9.93e-05	APOBEC3G,CCL5,CEBPD,HLA-DQA1,IL15,KLF2,PTGS2,XBP1,	CEBPB,IL6,IRF1,IRF3,IRF5,IRF7,MAP3K14,NFKB2,NFKBIA,NFkB (complex),NfkB1-RelA,RNA polymerase II,STAT1,STAT3,STAT6,TICAM1,TIRAP,TLR2,lipopolysaccharide
HT144 shBRN2 UP AND DOWN		PPP3CA		phosphatase			0.000102	CDKN1A,PTGS2,RCAN1,S100A4,SPP1,TF,	Ap1,Calcineurin protein(s),GATA2,IL2,NFKB1,NFKBIA,NFkB (complex),NR3C1,Nfat (family),PPP3CA,RELA,SP1,SRF,STAT6,YBX1,cyclosporin A
HT144 shBRN2 UP AND DOWN		RAC1	1.528	enzyme		0.765	0.000105	ANKRD1,CDC25A,PLAUR,PTGS2,RAC1,SHC1,SNAI2,	AHR,AR,Akt,CEBPB,EGR1,ERK1/2,ESR2,JUN,Jnk,MAPK14,NFKB1,NFkB (complex),NR3C1,RAC1,RAF1,RELA,SMAD3,STAT3,TP53
HT144 shBRN2 UP AND DOWN		GAS6		growth factor		-1.067	0.000105	CD68,CYR61,SNAI2,SOX10,
HT144 shBRN2 UP AND DOWN		D-glucose		chemical - endogenous mammalian		-0.731	0.000107	ADARB1,ART3,CD55,CD59,CDKN1A,ERO1B,FST,HAPLN1,NR4A2,PLAUR,PTGS2,S100A4,SGK1,SHC1,SPP1,WARS,XBP1,	AHR,Ap1,CEBPB,CREB1,CTNNB1,D-glucose,EGR1,ESR1,ESR2,HDAC3,JUN,NFkB (complex),NR3C1,NR3C2,PI3K (complex),Pdgf (complex),Pkc(s),RARB,RUNX2,SMAD3,SP1,STAT3,VDR,VitaminD3-VDR-RXR
HT144 shBRN2 UP AND DOWN		ITGB4		transmembrane receptor			0.000109	CCL5,ENPP2,SPARC,	FN1,ITGB4,RUNX2,SMAD3,SP1
HT144 shBRN2 UP AND DOWN		MIA	-1.654	other			0.000109	MIA,PLAT,SPARC,
HT144 shBRN2 UP AND DOWN		HMGB1		transcription regulator		-1.664	0.000112	CDKN1A,HLA-DRB1,IFIT1,MIA,PTGES,PTGS2,	CEBPA,CEBPB,CTNNB1,EGR1,ERK1/2,HMGB1,IL1B,IRF1,IRF7,Interferon alpha,JUN,KRAS,NFKB1,NFKB2,NFKBIA,NFkB (complex),NR3C1,POU2F1,RELA,SMAD3,STAT1,STAT2,STAT3,TP53
HT144 shBRN2 UP AND DOWN		TRIM24		transcription regulator	Activated	2.646	0.000113	GBP2,IFIT2,IRF9,ISG15,OASL,SOCS2,SPP1,	IRF8,NFkB (complex),STAT1,STAT2,STAT3,STAT6,TRIM24
HT144 shBRN2 UP AND DOWN		calcitriol		chemical drug		-0.558	0.000116	ARHGEF3,CDKN1A,CEBPD,CYR61,ERBB3,GADD45A,HBEGF,IFITM1,IGFBP3,IGFBP5,ISG15,OLFML2A,PTGS2,SKP2,SPP1,TMEM100,	AHR,Ap1,CEBPA,CREB1,CREBBP,CTNNB1,ESR2,HDAC1,HDAC4,JUN,N-cor,NFIL3,NFkB (complex),PTH,Pkc(s),RARB,RNA polymerase II,SMAD3,SPI1,STAT3,TCF4,TP53,VDR,VitaminD3-VDR-RXR,calcitriol,tamoxifen
HT144 shBRN2 UP AND DOWN		2-aminopurine		chemical reagent		1.959	0.000129	IFIT1,IFIT2,ISG15,PTGS2,	2-aminopurine,EIF2AK2,IRF1,STAT1,STAT3
HT144 shBRN2 UP AND DOWN		9,10-dimethyl-1,2-benzanthracene		chemical toxicant		-0.489	0.000129	CDKN1A,GADD45A,HBEGF,PTGS2,SNAI2,	9,10-dimethyl-1,2-benzanthracene,AHR,CEBPA,CEBPB,Ca2+,EGR1,JUN,Jnk,MYB,NFKB1,NFkB (complex),NOTCH1,NR3C1,RELA,RNA polymerase II,SP1,STAT1,STAT3,TP53,ZFP36
HT144 shBRN2 UP AND DOWN		IFNLR1		transmembrane receptor			0.000129	CCL5,IFIT2,ISG15,OASL,PTGS2,	CEBPA,CEBPB,IFNL1,IFNLR1,IRF8,IRF9,NFkB (complex),RNA polymerase II,STAT1,STAT2,STAT3,STAT6,TP53
HT144 shBRN2 UP AND DOWN		IKBKE		kinase		-0.997	0.000129	BIRC3,CCL5,IFIT1,IFIT2,PTGS2,	CEBPB,EGR1,ERK1/2,IFNB1,IKBKE,IRF1,IRF3,IRF5,IRF7,IRF8,JUN,NFKBIA,NFkB (complex),SMAD3,SPI1,STAT1,STAT2,STAT3,TBK1,TP53
HT144 shBRN2 UP AND DOWN		IL6R		transmembrane receptor	Inhibited	-2.378	0.000135	A2M,CCL5,CDKN1A,IGFBP5,PTGS2,SERPINA3,	CEBPA,CEBPB,IL6,IL6R,IRF8,JAK2,NFKB1,NFKBIA,NFkB (complex),RNA polymerase II,STAT,STAT1,STAT2,STAT3,STAT6,TP53
HT144 shBRN2 UP AND DOWN		GNA15		enzyme			0.000151	ADARB1,CEBPD,GADD45A,GBP2,PAWR,PLAT,SERPINA3,	AHR,Ap1,CEBPA,CEBPB,CTNNB1,EGR1,GNA15,HRAS,JUN,Jnk,NFKB1,NFKBIA,NFkB (complex),NR3C1,RELA,RNA polymerase II,STAT1,STAT3,TP53
HT144 shBRN2 UP AND DOWN		TLR7		transmembrane receptor	Inhibited	-2.795	0.000151	CCL5,CDKN1A,CPA4,IFIT1,IFITM1,IRF9,ISG15,PLAT,	IFNB1,IRF1,IRF3,IRF5,IRF7,IRF8,Interferon alpha,NFkB (complex),SPI1,STAT1,STAT2,STAT3,TLR7
HT144 shBRN2 UP AND DOWN		miR-204-5p (and other miRNAs w/seed UCCCUUU)		mature microrna		1.964	0.000156	CTSC,PTPN11,SHC1,SPARC,
HT144 shBRN2 UP AND DOWN		PLA2G2F		enzyme			0.000161	PTGES,PTGS2,
HT144 shBRN2 UP AND DOWN		POLDIP3		other			0.000161	CDKN1A,ISG15,
HT144 shBRN2 UP AND DOWN		arbutin		chemical drug			0.000161	CDKN1A,PTGS2,
HT144 shBRN2 UP AND DOWN		sPla2		group			0.000161	PTGES,PTGS2,
HT144 shBRN2 UP AND DOWN		vanillic acid		chemical - endogenous mammalian			0.000161	MC1R,PTGS2,
HT144 shBRN2 UP AND DOWN		TBK1		kinase		-1.599	0.000161	CCL5,IFIT1,IFIT2,IL15,ISG15,PTGS2,	IFNB1,IRF1,IRF3,IRF7,IRF8,Interferon alpha,NFkB (complex),SPI1,STAT1,STAT2,STAT3,STAT6,TBK1
HT144 shBRN2 UP AND DOWN		meloxicam		chemical drug			0.000161	CDKN1A,PTGES,PTGS2,	Ap1,NFKBIA,NFkB (complex),PTGS2,RELA,SP1,SRF,STAT3,meloxicam,prostaglandin E2
HT144 shBRN2 UP AND DOWN		mimosine		chemical drug			0.000161	CDKN1A,HLA-DQA1,SHMT1,
HT144 shBRN2 UP AND DOWN		dihydrotestosterone		chemical - endogenous mammalian		-1.058	0.000168	APOD,CDKN1A,FST,IGFBP3,IGFBP5,NDRG1,PREP,PTGS2,RHOB,SGK1,SHC1,SNAI2,SPARC,SPP1,SQLE,TF,TFPI,	AR,CEBPB,CREB1,CTNNB1,EGF,EGR1,ESR1,ESR2,HDAC3,JUN,NFkB (complex),NR3C1,PGR,SMAD3,SMAD7,SP1,SRF,TP53,VDR,dihydrotestosterone,progesterone
HT144 shBRN2 UP AND DOWN		TNFSF11		cytokine		-1.324	0.00017	CCL5,CDKN1A,IL11RA,IL15,PLAUR,PTGS2,RCAN1,RGL1,RHOB,SPP1,TSPAN13,	CDKN2A,CEBPA,CEBPB,CHUK,ESR1,HDAC1,HDAC3,IL1B,IRF5,JUN,MYC,NFKB1,NFKB2,NFKBIA,NFkB (complex),NR3C1,P38 MAPK,POU2F1,RELA,RNA polymerase II,SP1,STAT3,TNFSF11,VitaminD3-VDR-RXR
HT144 shBRN2 UP AND DOWN		SASH1		other	Inhibited	-2.449	0.000176	IFIT2,IL15,ISG15,OASL,PLAT,PTGS2,
HT144 shBRN2 UP AND DOWN		TRAF3		other		-0.928	0.000176	BIRC3,CCL5,ISG15,NDRG1,RHBDF1,XBP1,	CD40,IRF3,IRF7,MAP3K14,NFKB1,NFKB2,NFKBIA,NFkB (complex),NOTCH1,NfkB1-RelA,RELA,STAT1,STAT6,TRAF2,TRAF3
HT144 shBRN2 UP AND DOWN		TREM1		transmembrane receptor		0.213	0.000181	ADRB2,CCL5,HBEGF,IFIT2,ISG15,NR4A2,OASL,PTGS2,RCAN1,SPP1,	CEBPA,CEBPB,EGR1,ERK1/2,IL1B,JUN,MAPK1,NCOA2,NFKBIA,NFkB (complex),NR3C1,POU2F1,SMAD3,SP1,STAT1,STAT3,TNF,TP53,TREM1,YBX1
HT144 shBRN2 UP AND DOWN		APC		enzyme			0.000185	CD55,CDKN1A,IGFBP5,PTGS2,SGK1,SNAI2,SPP1,	APC,CTNNB1,HDAC3,LEF1,RUNX2,TCF,TCF7L2
HT144 shBRN2 UP AND DOWN		MAVS		other	Inhibited	-2.218	0.000185	CCL5,IFIT1,IFIT2,ISG15,OASL,	DDX58,IFN Beta,IRF1,IRF3,IRF5,IRF7,MAVS,NFKBIA,NFkB (complex),RELA,STAT1,STAT2,STAT3,STAT6,TBK1
HT144 shBRN2 UP AND DOWN		P38 MAPK		group		-1.326	0.000186	CCL5,CD55,CDKN1A,FST,HTRA1,IGFBP5,PLAUR,PTGS2,RCAN1,RHOB,SDC2,SGK1,ZMAT3,	Ap1,CEBPB,EGR1,ESR1,IL1,JUN,NFKB1,NFKB2,NFKBIA,NFkB (complex),P38 MAPK,RELA,SP1,SRF,STAT3,TNF,TNFSF11,TP53,VitaminD3-VDR-RXR,prostaglandin E2
HT144 shBRN2 UP AND DOWN		15-deoxy-delta-12,14 -PGJ 2		chemical - endogenous non-mammalian		0.715	0.000186	BIRC3,CCL5,CDKN1A,CEBPD,GADD45A,PTGES,PTGS2,RARRES3,SPP1,	15-deoxy-delta-12,14 -PGJ 2,CEBPA,CEBPB,ESR1,HDAC1,MYC,NFKB1,NFKBIA,NFkB (complex),RELA,RNA polymerase II,SP1,SRF,STAT1,STAT3,TNF,TP53,VitaminD3-VDR-RXR,dexamethasone,prostaglandin E2
HT144 shBRN2 UP AND DOWN		TIMP1		cytokine		0	0.000187	CDKN1A,IGFBP3,PLAT,PLAUR,
HT144 shBRN2 UP AND DOWN		sirolimus		chemical drug		1.437	0.000193	CDC25A,CDKN1A,EIF5,ERBB3,HLA-DOA,IGFBP5,IRF9,ISG15,KLF2,PLAUR,S100A4,SQLE,UCK2,XBP1,ZNF689,	CEBPA,CEBPB,JUN,MYB,NFKB1,NR3C1,RNA polymerase II,STAT1,STAT3,TP53,sirolimus
HT144 shBRN2 UP AND DOWN		EIF2AK3		kinase			0.000198	BIRC3,CTSC,ERO1B,GADD45A,NDRG1,WARS,XBP1,
HT144 shBRN2 UP AND DOWN		BCL6		transcription regulator		0.6	0.0002	A2M,CDKN1A,CHM,GADD45A,HAPLN1,IRF9,MGP,XBP1,	BCL6,JUN,MYC,SMARCB1,SP1
HT144 shBRN2 UP AND DOWN		FOXA1		transcription regulator		0.094	0.0002	ERBB3,MGP,NEUROG2,NR4A2,SNAI2,TF,THBS3,XBP1,	AR,CREB1,ESR1,FOXA1,JUN,SMAD3
HT144 shBRN2 UP AND DOWN		arsenic trioxide		chemical drug	Inhibited	-2.783	0.0002	ACAT2,CDKN1A,HMGCS1,MSMO1,PTGS2,SHMT1,SQLE,XBP1,	AHR,AR,Akt,BAX,CREB1,EGR1,ESR2,HDAC3,IRF3,JUN,NFE2L2,NFkB (complex),Pkc(s),RARB,SMAD3,SP1,VDR,arsenic trioxide,estrogen receptor,hydrogen peroxide
HT144 shBRN2 UP AND DOWN		genistein		chemical drug		0.023	0.000205	A2M,ATP6V0B,CCL5,CD68,CDKN1A,FUCA1,GABARAP,HLA-DQA1,IFIT2,JUND,LAPTM5,PLAT,PTGS2,SPP1,	AHR,CEBPB,CREB1,DNA-methyltransferase,IGF1R,IL6,JUN,LDL,NFE2L2,NFKB1,NFKB2,NFKBIA,NFkB (complex),PRKCD,RELA,RNA polymerase II,STAT1,STAT3,STAT6,ZFP36,genistein
HT144 shBRN2 UP AND DOWN		DDX58		enzyme	Inhibited	-2.168	0.000208	CCL5,IFIT1,IFIT2,ISG15,PTGS2,	DDX58,IFN type 1,IFNB1,IKBKE,IRF1,IRF3,IRF5,IRF7,IRF9,ISGF3,MAVS,NFKB1,NFKBIA,SPI1,STAT1,STAT2,STAT3,TBK1
HT144 shBRN2 UP AND DOWN		YBX1		transcription regulator	Inhibited	-2.183	0.000208	CCL5,CDKN1A,IGFBP3,MVP,PTGS2,	CEBPB,IL6,RNA polymerase II,STAT1,STAT3,STAT6,YBX1
HT144 shBRN2 UP AND DOWN		CIITA		transcription regulator			0.000222	HLA-DMB,HLA-DOA,HLA-DQA1,HLA-DRB1,
HT144 shBRN2 UP AND DOWN		actinomycin D		chemical drug		0.706	0.000223	CD55,CDKN1A,CYR61,GADD45A,HBEGF,IGFBP5,PLAUR,PTGS2,SPP1,TF,	Ap1,CEBPB,CREB1,CTNNB1,ESR1,FGF1,JUN,LEP,MYB,NFKB1,NFKBIA,NR3C1,RNA polymerase II,SMAD3,SP1,STAT3,TCF4,TGFB1,TNF,TP53,actinomycin D
HT144 shBRN2 UP AND DOWN		thapsigargin		chemical toxicant		-0.434	0.000225	BIRC3,CDKN1A,GADD45A,HAPLN1,PAWR,RCAN1,SGK1,TMEM100,XBP1,	DIABLO,NFIL3,NFKB1,NFKB2,NFKBIA,NFkB (complex),RELA,STAT3,thapsigargin
HT144 shBRN2 UP AND DOWN		Ifn		group	Inhibited	-2.17	0.000256	IFIT1,IFITM1,IL15,ISG15,OASL,RARRES3,SPP1,	EIF2AK2,IFNAR1,IRF1,IRF8,IRF9,ISGF3,Ifn,NFkB (complex),STAT1,STAT2,STAT3,STAT6
HT144 shBRN2 UP AND DOWN		TLR3		transmembrane receptor	Inhibited	-2.761	0.000262	CCL5,GBP2,IFIT1,IFIT2,IL15,ISG15,OASL,PTGES,PTGS2,RHOB,	IRF1,IRF3,IRF5,IRF7,IRF8,Interferon alpha,MYD88,NFKBIA,NFkB (complex),STAT1,STAT2,STAT3,STAT6,TBK1,TICAM1,TLR3
HT144 shBRN2 UP AND DOWN		mercuric chloride		chemical toxicant			0.000262	CDKN1A,GADD45A,HBEGF,SPP1,	CEBPB,IL6,NFKBIA,RNA polymerase II,SP1,STAT1,STAT3,STAT6,TNF,TP53,mercuric chloride
HT144 shBRN2 UP AND DOWN		sulindac sulfide		chemical drug		0.063	0.000265	CDKN1A,GADD45A,IFRD1,MSMO1,PTGES,PTGS2,	AHR,CEBPA,CEBPB,CTNNB1,EGR1,JUN,Jnk,NFKB1,NFKBIA,NFkB (complex),NQO1,NR3C1,PTGES,RELA,Ras,STAT1,STAT3,sulindac sulfide
HT144 shBRN2 UP AND DOWN		Lh		complex		-1.569	0.000275	CARD10,CD55,FST,MSMO1,PAWR,PLAT,PRKD1,PTGS2,RHOB,SGK1,SLIT2,
HT144 shBRN2 UP AND DOWN		DYSF		other			0.000286	ANKRD1,CD55,CD68,HLA-DQA1,S100A4,SERPINA3,
HT144 shBRN2 UP AND DOWN		valproic acid		chemical drug		-0.341	0.000286	CDKN1A,CYR61,FNBP1,HAPLN1,HMGCS1,LOXL3,MSMO1,PLAT,PRKD1,PTGS2,S100A4,SGK1,SPP1,SQLE,XBP1,	AR,Ap1,CREB1,CTNNB1,EGR1,HDAC3,JUN,LEF1,LEP,NFE2L2,NR3C1,NR3C2,RNA polymerase II,RUNX2,SP1,SREBF1,TCF,TCF7L2,cholesterol,corticosterone,valproic acid
HT144 shBRN2 UP AND DOWN		PTPRJ		phosphatase		-1.342	0.000287	CEBPD,HBEGF,OASL,PLAT,PTGS2,	AR,EGFR,EGR1,ESR1,JUN,MET,NFkB (complex),Nfat (family),PTPRJ,SMAD3
HT144 shBRN2 UP AND DOWN		Salmonella enterica serotype abortus equi lipopolysaccharide		chemical toxicant		-1.066	0.000295	ADRB2,BIRC3,CCL5,GADD45A,IFIT2,ISG15,NR4A2,OASL,PTGS2,	CEBPB,HMGB1,JUN,JUND,MAPK8,NFKBIA,NR3C1,RELA,SP1,STAT3,Salmonella enterica serotype abortus equi lipopolysaccharide,TNF,TP53
HT144 shBRN2 UP AND DOWN		CGA		other		-0.218	0.000307	BIRC3,PTGS2,SGK1,SKP2,
HT144 shBRN2 UP AND DOWN		cerivastatin		chemical drug		-0.57	0.000309	CDKN1A,HMGCS1,KLF2,PLAT,PLAUR,PTGS2,	AHR,CEBPB,CREB1,CTNNB1,DNA-methyltransferase,EGR1,F2,GATA2,IGF1R,JUN,Jnk,LDL,NFE2L2,NFKB1,NFkB (complex),NR3C1,RELA,Ras,STAT1,STAT3,cerivastatin
HT144 shBRN2 UP AND DOWN		isotretinoin		biologic drug		-1.732	0.000309	CDKN1A,IGFBP3,PTGS2,RARRES3,SERPINA3,SKP2,	ALB,AR,Akt,Ap1,CEBPB,CTNNB1,EGF,EGFR,EGR1,ESR1,ESR2,JUN,NFKB1,NFkB (complex),RARB,RELA,SMAD3,TP53,isotretinoin
HT144 shBRN2 UP AND DOWN		Collagen Alpha1		group			0.000311	CDKN1A,PLAUR,PTGS2,	CDKN2A,CEBPA,CEBPB,Collagen Alpha1,ESR1,JUN,P38 MAPK,RAC1,RNA polymerase II,SP1,STAT1,STAT3,TP53
HT144 shBRN2 UP AND DOWN		DDX17		enzyme			0.000311	CDKN1A,HTRA1,S100A4,
HT144 shBRN2 UP AND DOWN		RGS2		other			0.000311	CEBPD,HBEGF,PLAT,	CEBPB,CREB1,ERK,ESR1,ESR2,Ins1,NFkB (complex),PPARA,RGS2,RUNX2,SMAD3,SP1,SREBF1,STAT3,cyclic AMP
HT144 shBRN2 UP AND DOWN		RHOB	1.652	enzyme			0.000311	CDKN1A,PTGS2,RHOB,	AR,Akt,EGR1,ESR2,GSK3B,JUN,MYB,NFKBIA,NFkB (complex),RHOA,RHOB,SMAD3
HT144 shBRN2 UP AND DOWN		iron		chemical - endogenous mammalian		0.674	0.000317	CDKN1A,CYBRD1,GADD45A,NDRG1,TF,
HT144 shBRN2 UP AND DOWN		INSR		kinase			0.00032	ANKRD1,CDKN1A,DLX1,GADD45A,HBEGF,HMGCS1,KLF9,MSMO1,NDRG1,PRKD1,RHOB,SOCS2,SQLE,	AKT1,AR,Akt,CEBPB,CREB1,EGR1,ESR1,ESR2,INSR,JUN,NFkB (complex),NR3C1,RELA,SMAD3,SP1,STAT5B,TWIST1
HT144 shBRN2 UP AND DOWN		HOXA10		transcription regulator	Activated	2.121	0.000336	BCHE,CDKN1A,ENPP2,FST,HLA-DQA1,IGFBP3,IGFBP5,KLF9,ST6GAL1,
HT144 shBRN2 UP AND DOWN		PIM1		kinase		0.277	0.000351	CDC25A,CDKN1A,ERBB3,IGFBP5,SKP2,	AR,CDKN2A,CREB1,ESR1,JUN,NFKBIA,NFkB (complex),PIM1,SMAD3,STAT3
HT144 shBRN2 UP AND DOWN		KLF2	1.525	transcription regulator		-0.013	0.000356	CCL5,CD55,CDKN1A,GADD45A,MVP,NDRG1,PTGS2,TFPI,
HT144 shBRN2 UP AND DOWN		CTBP1		enzyme		0.52	0.000356	CDKN1A,ENPP2,MIA,RAC1,
HT144 shBRN2 UP AND DOWN		FGFR3		kinase			0.000356	CDKN1A,NEUROG2,SPARC,SPP1,	AHR,Ap1,CREB1,FGFR3,JUN,NFkB (complex),Pkc(s),RARB,SP1,STAT3,TP53,VDR,nitric oxide
HT144 shBRN2 UP AND DOWN		SCARB1		transporter		1	0.000356	APOD,CCL5,PTGS2,SPP1,	APOE,CEBPA,CEBPB,CTNNB1,EGR1,ERK1/2,ESR1,IL6,JUN,MAP2K1,NFKB1,NFKBIA,NFkB (complex),RELA,RNA polymerase II,SCARB1,SMAD3,STAT1,STAT3,STAT6,TP53
HT144 shBRN2 UP AND DOWN		indomethacin		chemical drug		-0.035	0.000358	A2M,ATP6V0B,BIRC3,CD55,CDKN1A,GPNMB,PLAUR,PTGES,PTGS2,SPP1,	CEBPA,CEBPB,EGR1,ERK1/2,ESR1,IGF1,IL1B,JUN,NFKBIA,NFkB (complex),NR3C1,PI3K (complex),POU2F1,RELA,RUNX2,SMAD3,SP1,SRF,STAT3,TP53,indomethacin,prostaglandin E2
HT144 shBRN2 UP AND DOWN		vitamin D		chemical drug		-1	0.000386	CDKN1A,CYR61,MGP,SGK1,SPP1,	Ap1,CEBPA,CEBPB,IGF1,JUN,NFkB (complex),RNA polymerase II,RUNX2,Rxr,SMAD3,SP1,TCF4,VDR,vitamin D
HT144 shBRN2 UP AND DOWN		EPO		cytokine		-0.963	0.000401	CDKN1A,CTSZ,HLA-DRB1,KAT2B,LAPTM5,MTF2,PTGS2,SKP2,SOCS2,SPP1,TF,	AR,Akt,CREBBP,EGR1,EPO,ESR2,GSK3B,HGF,HMGB1,JUN,KAT2B,MDM2,MYB,NFKB1,NFKBIA,NFkB (complex),RELA,SMAD3,SMAD7,SRF,STAT3,TP53,VDR
HT144 shBRN2 UP AND DOWN		AR		ligand-dependent nuclear receptor		-0.232	0.000406	ANKRD1,CDKN1A,ERBB3,IGFBP3,IGFBP5,MSMO1,NDRG1,PLAT,RHOB,SGK1,SKP2,SNAI2,TF,XBP1,	AR,Akt,Ap1,EGFR,EGR1,EP300,ERBB2,ESR1,ESR2,HDAC1,INS,JUN,NOTCH1,PGR,PPARA,SMAD3,SP1,TP53,dihydrotestosterone,estrogen receptor
HT144 shBRN2 UP AND DOWN		IFNA10		cytokine			0.000411	IFIT1,ISG15,RARRES3,
HT144 shBRN2 UP AND DOWN		IFNA14		cytokine			0.000411	IFIT1,ISG15,RARRES3,
HT144 shBRN2 UP AND DOWN		IFNA21		cytokine			0.000411	IFIT1,ISG15,RARRES3,
HT144 shBRN2 UP AND DOWN		IFNA5		cytokine			0.000411	IFIT1,ISG15,RARRES3,
HT144 shBRN2 UP AND DOWN		IFNA6		cytokine			0.000411	IFIT1,ISG15,RARRES3,
HT144 shBRN2 UP AND DOWN		IFNA7		cytokine			0.000411	IFIT1,ISG15,RARRES3,
HT144 shBRN2 UP AND DOWN		RNASEL		enzyme			0.000411	CDKN1A,ISG15,PTGS2,	EIF2AK2,IRF1,IRF7,Interferon alpha,RNASEL,STAT1,STAT2,STAT3
HT144 shBRN2 UP AND DOWN		TOPBP1		other			0.000411	CDKN1A,GADD45A,IGFBP3,
HT144 shBRN2 UP AND DOWN		epoprostenol		chemical - endogenous mammalian			0.000411	PTGS2,RAC1,SPP1,	CEBPB,Ca2+,NOTCH1,NR3C1,SP1,TP53,epoprostenol
HT144 shBRN2 UP AND DOWN		4-methylnitrosoamino-1-(3-pyridinyl)-1-butanone		chemical toxicant		-1.23	0.000412	CDKN1A,PTGS2,SPP1,TF,	4-methylnitrosoamino-1-(3-pyridinyl)-1-butanone,AKT1,AR,Akt,CEBPB,CREB1,EGR1,ESR1,ESR2,GSK3B,HDAC3,JUN,MYB,NFKBIA,NFkB (complex),NR3C1,SMAD3,SP1,STAT3,TP53,TWIST1,cyclic AMP
HT144 shBRN2 UP AND DOWN		TMEM173		other	Inhibited	-2	0.000412	CCL5,GAS7,ISG15,OASL,	IRF3,IRF7,NFkB (complex),STAT1,TMEM173
HT144 shBRN2 UP AND DOWN		IRF3		transcription regulator	Inhibited	-2.773	0.000412	BIRC3,CCL5,FST,IFIT1,IFIT2,IL15,ISG15,OASL,	IFN type 1,IFNA4,IRF3,IRF7,IRF8,IRF9,ISGF3,Ifn,NFkB (complex),STAT1,STAT2,STAT3,STAT6
HT144 shBRN2 UP AND DOWN		PTH		other		-1.226	0.000412	CDKN1A,IGFBP3,IGFBP5,LMNA,MGP,NR4A2,PTGS2,SPP1,	AHR,CEBPA,CEBPB,CREB1,Ca2+,ESR1,ESR2,HDAC3,JUN,NFkB (complex),NOTCH1,NR3C1,PTH,Pkc(s),RARB,RNA polymerase II,Rxr,SP1,STAT3,TP53,VDR,calcitriol,cyclic AMP
HT144 shBRN2 UP AND DOWN		TWIST1		transcription regulator		0.053	0.000412	APOD,CDKN1A,IGFBP5,LMNA,PCOLCE,SNAI2,SPP1,TF,	CEBPB,CREB1,ESR1,ESR2,STAT3,TWIST1,cyclic AMP
HT144 shBRN2 UP AND DOWN		EIF2AK2		kinase	Inhibited	-2.2	0.000414	CDKN1A,CEBPD,HIST1H2BD,IFIT1,IFITM1,ISG15,	CEBPA,CEBPB,EIF2AK2,IFNB1,IRF1,IRF7,IRF8,Interferon alpha,NFkB (complex),RNA polymerase II,SPI1,STAT1,STAT2,STAT3,STAT6,TP53
HT144 shBRN2 UP AND DOWN		TGFA		growth factor		-0.905	0.000414	BIRC3,CCL5,CDKN1A,NR4A2,PLAT,PTGS2,	AR,Ap1,CREB1,CSF2,EGR1,ERBB2,ESR1,HMGB1,JUN,JUND,MAPK8,NFKB2,NFKBIA,NFkB (complex),NR3C1,PGR,PTGS2,RELA,SP1,SRF,STAT3,STAT5B,TGFA,TP53,prostaglandin E2
HT144 shBRN2 UP AND DOWN		MYC		transcription regulator		0.626	0.00043	ADARB1,CDC25A,CDKN1A,CEBPD,COL8A1,GABARAP,GADD45A,GBP2,HAPLN1,IFIT1,IRF9,MGP,MTF2,NDRG1,PLAUR,PREP,RHOB,SGK1,SHMT1,SKP2,SPARC,SPP1,TF,TNFRSF19,	AR,Akt,Ap1,BRCA1,CDKN2A,CEBPB,EGR1,ESR1,ESR2,FAS,HDAC3,JUN,MYC,NFKB1,NFKB2,NFKBIA,NFkB (complex),NR3C1,RELA,SMAD3,SMARCA4,SMARCB1,SP1,TP53,VitaminD3-VDR-RXR
HT144 shBRN2 UP AND DOWN		tunicamycin		chemical - endogenous non-mammalian		-0.991	0.000432	BIRC3,CDKN1A,ERO1B,HAPLN1,NDRG1,PTGS2,S100A4,XBP1,	ALB,AR,Akt,Ap1,EGR1,ESR2,GSK3B,HDAC3,IKK (complex),JUN,MYB,NFKB1,NFKBIA,NFkB (complex),PTGS2,RELA,SMAD3,tunicamycin
HT144 shBRN2 UP AND DOWN		LIF		cytokine		-1.72	0.000434	A2M,CDKN1A,CEBPD,HBEGF,PTGS2,SERPINA3,SOCS2,SPP1,XBP1,	AR,Akt,EGR1,ERK,ESR1,ESR2,IRF1,JUN,LIF,NFkB (complex),NR3C1,PI3K (complex),PRL,RUNX2,SMAD3,SP1,STAT,STAT1,STAT3
HT144 shBRN2 UP AND DOWN		potassium chloride		chemical drug			0.000445	IGFBP5,NPTX1,NR4A2,PTGS2,SPP1,XBP1,	AHR,Ap1,CEBPA,CREB1,EGR1,GSK3B,IL1B,JUN,MAPK3,MYB,NFKBIA,NFkB (complex),NR3C1,POU2F1,Pkc(s),RARB,TP53,VDR,choline,potassium chloride
HT144 shBRN2 UP AND DOWN		ACKR2		g-protein coupled receptor	Activated	2	0.000473	CCL5,IFIT2,ISG15,OASL,
HT144 shBRN2 UP AND DOWN		ALDH1A2		enzyme		1	0.000473	CYR61,PCOLCE,SPARC,SPP1,
HT144 shBRN2 UP AND DOWN		cyclopamine		chemical reagent		0.013	0.000473	CDKN1A,PTGS2,SPARC,SPP1,	AR,Akt,EGR1,ESR2,JUN,SMAD3,cyclopamine
HT144 shBRN2 UP AND DOWN		steroid		chemical - endogenous mammalian			0.000473	CCL5,CYR61,PLAT,SPP1,	HDAC1,NCOA2,NFkB (complex),NR3C1,RNA polymerase II,STAT1,steroid
HT144 shBRN2 UP AND DOWN		rifampin		chemical drug		-1.067	0.000475	CD59,EIF5,ENPP2,GBP2,IFRD1,MATN2,MGP,SPP1,
HT144 shBRN2 UP AND DOWN		10-decarbamoylmitomycin C		chemical toxicant			0.00048	CDKN1A,GADD45A,
HT144 shBRN2 UP AND DOWN		2,3-bis(3'-hydroxybenzyl)butane-1,4-diol		chemical - endogenous mammalian			0.00048	SPARC,SPP1,
HT144 shBRN2 UP AND DOWN		DESI2		other			0.00048	CDC25A,CDKN1A,	CEBPB,DESI2,EGR1,ERK1/2,JUN,SMAD3,TP53
HT144 shBRN2 UP AND DOWN		HERC5		enzyme			0.00048	CCL5,IFIT2,	HERC5,IRF3,IRF7,NFkB (complex),STAT1
HT144 shBRN2 UP AND DOWN		MLST8		other			0.00048	IFIT2,ISG15,
HT144 shBRN2 UP AND DOWN		amifostine		chemical drug			0.00048	PTGES,PTGS2,
HT144 shBRN2 UP AND DOWN		BMP7		growth factor		-1.491	0.00049	CDKN1A,CEBPD,IGFBP3,IGFBP5,NDRG1,S100A4,SPP1,	Ap1,BMP7,CEBPB,IL6,JUN,RNA polymerase II,STAT1,STAT3,STAT6
HT144 shBRN2 UP AND DOWN		FGFR2		kinase		0.2	0.00049	CDKN1A,CTSC,FST,NEUROG2,PCOLCE,PLAUR,SPP1,
HT144 shBRN2 UP AND DOWN		HDAC1		transcription regulator		-0.348	0.000498	CCL5,CDC25A,CDKN1A,PTGS2,RHOB,SGK1,SNAI2,SOX10,SPP1,TNFRSF19,	AKT1,AR,Ap1,CEBPA,CEBPB,CTNNB1,EGR1,ESR1,HDAC1,JUN,LEF1,MAP2K1,MYC,NFKB1,NR3C1,RNA polymerase II,RUNX2,SMAD3,SP1,STAT1,STAT3,TP53,TWIST1,VitaminD3-VDR-RXR
HT144 shBRN2 UP AND DOWN		WT1		transcription regulator		1.212	0.000498	CDKN1A,HBEGF,JUND,NDRG1,NR4A2,PLAUR,SNAI2,SQLE,ST6GAL1,WARS,	CEBPA,CEBPB,CTNNB1,IGF1,JUN,RELA,RNA polymerase II,RUNX2,Ras,SP1,STAT1,STAT3,TP53,WT1
HT144 shBRN2 UP AND DOWN		glucocorticoid		chemical drug		0.555	0.000498	ADRB2,CCL5,CDKN1A,CEBPD,IGFBP3,NR4A2,PLAT,PTGS2,SGK1,SPP1,	Ap1,CEBPB,CREB1,ESR1,ESR2,Growth hormone,IL6,Ins1,JUN,NFKBIA,NFkB (complex),PPARA,RNA polymerase II,SNAI1,SP1,SREBF1,STAT1,STAT3,STAT6,TNF,TP53,Tgf beta,glucocorticoid
HT144 shBRN2 UP AND DOWN		ERBB4		kinase		-0.647	0.000511	CDKN1A,GADD45A,HBEGF,IGFBP5,PTGS2,SERPINA3,	AR,CEBPA,EGFR,EGR1,ERBB2,ERBB3,ERBB4,ERK,ESR1,JUN,NFKB1,NFKBIA,NFkB (complex),PGR,RELA,RUNX2,SMAD3,STAT1,STAT3,TP53
HT144 shBRN2 UP AND DOWN		3,3'-diindolylmethane		chemical drug		-0.182	0.000511	CDC25A,CDKN1A,IFIT1,PTGS2,SNAI2,	3,3'-diindolylmethane,AHR,AR,Akt,CEBPA,CEBPB,EGR1,ERBB2,ESR1,ESR2,JUN,MYC,NFkB (complex),PGR,RELA,RNA polymerase II,SMAD3,SP1,STAT1,STAT3,TP53,ZFP36
HT144 shBRN2 UP AND DOWN		MAP2K4		kinase		-0.739	0.000511	BIRC3,CCL5,CDKN1A,GADD45A,PTGS2,	CEBPA,HDAC3,HMGB1,IKK (complex),JUN,JUND,MAP2K4,MAPK8,NFKB1,NFKB2,NFKBIA,NFkB (complex),NR3C1,RELA,STAT1,STAT3
HT144 shBRN2 UP AND DOWN		prednisolone		chemical drug		-1.043	0.000516	BIRC3,CEBPD,GABARAP,KLF9,PLAT,PTGS2,RARRES3,SDC2,SGK1,SPP1,	CEBPB,CREB1,CSF2,Ca2+,EGR1,ESR2,HDAC1,HDAC3,JUN,NCOA2,NFKB2,NFkB (complex),NOTCH1,NR3C1,NR3C2,RNA polymerase II,SP1,STAT1,STAT5B,TP53,prednisolone
HT144 shBRN2 UP AND DOWN		Sb202190		chemical - kinase inhibitor		1.758	0.000518	CD55,CDKN1A,HAPLN1,IFIT1,PTGS2,RHOB,SGK1,	Ap1,CDKN2A,CEBPA,CEBPB,EGR1,ERK1/2,ESR1,ESR2,HDAC3,IL1B,JUN,NFKBIA,NFkB (complex),NR3C1,P38 MAPK,POU2F1,SMAD3,SP1,STAT3,Sb202190,TP53,VitaminD3-VDR-RXR
HT144 shBRN2 UP AND DOWN		IFNA16		cytokine			0.000529	IFIT1,ISG15,RARRES3,
HT144 shBRN2 UP AND DOWN		IFNA8		cytokine			0.000529	IFIT1,ISG15,RARRES3,
HT144 shBRN2 UP AND DOWN		dactolisib		chemical drug			0.000529	CDKN1A,ERBB3,SKP2,	AR,Akt,EGR1,ERBB2,ERBB3,ESR1,ESR2,JUN,PGR,SMAD3,TP53,dactolisib
HT144 shBRN2 UP AND DOWN		IFNE		cytokine		-1.982	0.00054	CDKN1A,IFIT2,PTGS2,RARRES3,	IFNE,IRF8,NFkB (complex),STAT1,STAT2,STAT3,STAT6
HT144 shBRN2 UP AND DOWN		choline		chemical - endogenous mammalian			0.00054	CDKN1A,COL8A1,PTGS2,SPP1,	AR,Akt,Ap1,CEBPA,CTNNB1,D-glucose,EGR1,ESR1,ESR2,JUN,NFE2L2,NFKB1,NFKBIA,NFkB (complex),RELA,SMAD3,SP1,SPP1,STAT1,STAT3,choline
HT144 shBRN2 UP AND DOWN		BRCA1		transcription regulator		-0.698	0.000546	CARD10,CCL5,CDKN1A,ENPP2,GADD45A,IFIT1,IFIT2,IFITM1,	BRCA1,CEBPA,CEBPB,HDAC1,IRF8,JAK1,NFkB (complex),RELA,RNA polymerase II,STAT1,STAT2,STAT3,STAT6,TERT,TP53
HT144 shBRN2 UP AND DOWN		TGM2		enzyme		-1	0.000554	BIRC3,IFIT1,IFIT2,IRF9,MGP,OASL,PTGES,RARRES3,SPP1,TIMM8A,	CEBPB,EGR1,ERK1/2,JUN,SMAD3,TGM2,TP53
HT144 shBRN2 UP AND DOWN		bromodeoxyuridine		chemical drug	Inhibited	-2.236	0.000558	IFIT1,IFIT2,IFITM1,IGFBP3,ISG15,	IRF8,NFkB (complex),STAT1,STAT2,STAT3,STAT6,bromodeoxyuridine
HT144 shBRN2 UP AND DOWN		NRAS		enzyme			0.000584	CCL5,CDKN1A,IFIT1,PTGS2,RHOB,SKP2,	AKT1,AR,Akt,CEBPB,EGR1,ERK1/2,ESR1,ESR2,JUN,NFKB1,NFKBIA,NR3C1,NRAS,PI3K (complex),PTEN,SMAD3,SP1,STAT3,TP53,TWIST1
HT144 shBRN2 UP AND DOWN		cyclic AMP		chemical - endogenous mammalian	Inhibited	-2.08	0.000594	CDC25A,CDKN1A,CEBPD,HBEGF,IGFBP3,IGFBP5,IL15,NR4A2,PTGS2,TF,	AR,Ap1,CEBPA,CEBPB,CREB1,CTNNB1,ESR1,ESR2,HDAC4,IL1B,Ins1,JUN,NFIL3,NFKBIA,NFkB (complex),NR3C1,PGR,POU2F1,PPARA,PTH,SP1,SREBF1,STAT3,TNF,TP53,cyclic AMP,progesterone
HT144 shBRN2 UP AND DOWN		AGN194204		chemical drug		-1.913	0.000597	ACAT2,CDKN1A,FNBP1,GADD45A,GBP2,LMNA,SPP1,XBP1,	AGN194204,AR,Akt,EGR1,ESR2,JUN,SMAD3
HT144 shBRN2 UP AND DOWN		ELF4		transcription regulator	Inhibited	-2	0.000614	CDKN1A,KLF2,RCAN1,SPP1,
HT144 shBRN2 UP AND DOWN		F7		peptidase		1.98	0.000614	CYR61,GADD45A,HBEGF,PLAUR,
HT144 shBRN2 UP AND DOWN		NQO1		enzyme		-1.067	0.000614	BIRC3,CCL5,CDKN1A,PTGS2,	AHR,CEBPA,CEBPB,EGR1,ERK1/2,IL1B,JUN,Jnk,NFKB1,NFKB2,NFKBIA,NFkB (complex),NQO1,NR3C1,POU2F1,RELA,SMAD3,STAT1,STAT3,TP53
HT144 shBRN2 UP AND DOWN		ribavirin		chemical drug		-1.067	0.000614	IFITM1,ISG15,OASL,RNF125,	CEBPA,CEBPB,EIF2AK2,IRF1,IRF8,NFkB (complex),RNA polymerase II,STAT1,STAT2,STAT3,STAT6,TP53,ribavirin
HT144 shBRN2 UP AND DOWN		SP1		transcription regulator	Inhibited	-3.1	0.00062	BACE2,CCL5,CD55,CD59,CDKN1A,CEBPD,COL8A1,CYBRD1,IGFBP3,IL15,NDRG1,PLAUR,PTGS2,SGK1,SPARC,SPP1,	AR,Ap1,CEBPA,CEBPB,CTNNB1,EGR1,ESR1,ESR2,HDAC1,HDAC3,JUN,MET,MYC,NFkB (complex),RNA polymerase II,RUNX2,SP1,TFAP2C,VitaminD3-VDR-RXR
HT144 shBRN2 UP AND DOWN		MYB		transcription regulator		-1.217	0.000623	BIRC3,IGFBP3,IGFBP5,PTGS2,SNAI2,SPP1,	AHR,AR,Akt,EGR1,ESR2,JUN,Jnk,MYB,NFKB1,NFKB2,NFKBIA,NR3C1,PRKCD,RELA,SMAD3
HT144 shBRN2 UP AND DOWN		TLR9		transmembrane receptor	Inhibited	-2.789	0.000625	CCL5,IFIT1,IFIT2,IFITM1,IRF9,ISG15,PTGS2,XBP1,	IFNA1/IFNA13,IFNB1,IRF1,IRF3,IRF7,IRF8,Interferon alpha,NFkB (complex),SPI1,STAT1,STAT2,STAT3,TLR9
HT144 shBRN2 UP AND DOWN		methotrexate		chemical drug		0.684	0.000637	C1R,CCL5,CDKN1A,HMGCS1,IGFBP3,IGFBP5,NR4A2,PTGS2,RAC1,SPP1,	ALB,CEBPA,CEBPB,EGR1,ERK1/2,IL1B,IL6,JUN,NFKB1,NFKBIA,NFkB (complex),NR3C1,POU2F1,RELA,RNA polymerase II,SMAD3,SP1,STAT1,STAT3,STAT6,TNF,TP53,methotrexate
HT144 shBRN2 UP AND DOWN		ATF4		transcription regulator		-1.969	0.000642	CDKN1A,IGFBP5,KLF9,NDRG1,PTGS2,SNAI2,WARS,	ATF4,CEBPA,CEBPB,CREB1,Ins1,PPARA,RNA polymerase II,SP1,SREBF1,STAT1,STAT3,TP53
HT144 shBRN2 UP AND DOWN		tamoxifen		chemical drug		-0.697	0.000659	CDKN1A,CYR61,ERBB3,HMGCS1,IGFBP3,PTGS2,SEMA3B,SERPINA3,SHC1,SPP1,	AGT,AHR,Ap1,CEBPA,CREB1,EGR1,EP300,ESR1,ESR2,HDAC1,JUN,MYB,NFKB1,NFKBIA,NFkB (complex),NR3C1,Pkc(s),RARB,RNA polymerase II,Rxr,SMAD3,STAT3,TP53,VDR,YBX1,calcitriol,estrogen,estrogen receptor,tamoxifen
HT144 shBRN2 UP AND DOWN		Calcineurin protein(s)		complex			0.000663	CCL5,NR4A2,PTGS2,RCAN1,SPP1,	AKT1,AR,CDKN2A,Calcineurin protein(s),ESR1,HDAC3,IKK (complex),IRF1,IRF3,IRF5,IRF7,JUN,MYD88,NFATC2,NFKB1,NFKBIA,NFkB (complex),NR3C1,P38 MAPK,RELA,SP1,STAT1,STAT3,STAT6,TLR4,TWIST1
HT144 shBRN2 UP AND DOWN		MAP3K7		kinase		0.415	0.000663	BIRC3,CCL5,GBP2,IFIT1,PTGS2,	CEBPB,EGR1,ERK1/2,HDAC3,IKBKB,IKK (complex),JUN,MAP2K4,MAP3K7,NFE2L2,NFKB1,NFKBIA,NFkB (complex),NR3C1,RELA,SMAD3,STAT3,TAB1,TP53
HT144 shBRN2 UP AND DOWN		DDX5		enzyme			0.000667	CDKN1A,HTRA1,S100A4,	CTNNB1,DDX5,HDAC3,LEF1,RUNX2,TCF,TCF7L2
HT144 shBRN2 UP AND DOWN		IKK (complex)		complex			0.000667	BIRC3,CCL5,PTGS2,	HDAC3,IKBKB,IKK (complex),NFKB1,NFKB2,NFKBIA,NFkB (complex),NOTCH1,NR3C1,RELA,STAT3
HT144 shBRN2 UP AND DOWN		SAT1		enzyme			0.000667	CDKN1A,IGFBP3,KLF9,
HT144 shBRN2 UP AND DOWN		SLC9A3R1		other			0.000667	CCL5,S100A4,SNAI2,
HT144 shBRN2 UP AND DOWN		isoquercitrin		chemical - endogenous non-mammalian			0.000667	ACAT2,MSMO1,SQLE,
HT144 shBRN2 UP AND DOWN		leptomycin B		chemical drug			0.000667	CDKN1A,IFIT2,PTGS2,	CHUK,CREB1,CREBBP,EGR1,HDAC1,HDAC3,IRF5,IRF8,MAP2K3,NFATC2,NFKB1,NFKBIA,NFkB (complex),RELA,RNA polymerase II,STAT1,STAT2,STAT3,STAT6,TERT,TP53,leptomycin B
HT144 shBRN2 UP AND DOWN		GAPDH		enzyme	Activated	2	0.000695	IFIT2,IFITM1,SPP1,WARS,
HT144 shBRN2 UP AND DOWN		GHR		transmembrane receptor			0.000695	CDKN1A,IGFBP3,SOCS2,SPP1,	AR,CEBPA,CEBPB,EGR1,ERK1/2,ESR1,ESR2,GH1,GHR,Growth hormone,IL6,IRF1,JUN,PRL,RNA polymerase II,SMAD3,STAT,STAT1,STAT3,STAT6,TP53,TWIST1
HT144 shBRN2 UP AND DOWN		SPHK1		kinase		0.863	0.000695	CCL5,CDKN1A,PTGES,PTGS2,	CEBPA,CEBPB,CTNNB1,EGR1,ERK1/2,HMGB1,JUN,JUND,MAPK8,NFKB1,NFKBIA,NFkB (complex),NR3C1,NRAS,RELA,Ras,SMAD3,SP1,SPHK1,STAT1,STAT3,TP53
HT144 shBRN2 UP AND DOWN		mevalonic acid		chemical - endogenous mammalian		0.272	0.000695	CD55,KLF2,PLAT,PTGS2,	CEBPB,NFKBIA,SP1,STAT3,TNF,TP53,mevalonic acid
HT144 shBRN2 UP AND DOWN		BMP6		growth factor		-0.218	0.000708	CDKN1A,HBEGF,MATN2,PRKD1,PTGS2,XBP1,
HT144 shBRN2 UP AND DOWN		trans-hydroxytamoxifen		chemical drug		1.89	0.000712	ERBB3,HIST2H2AA3/HIST2H2AA4,HIST2H2BE,MATN2,MXD4,NDRG1,SLIT2,
HT144 shBRN2 UP AND DOWN		cigarette smoke		chemical toxicant		-0.981	0.000725	CDC25A,CDKN1A,CYR61,OASL,PTGES,PTGS2,SERPINA3,SOCS2,XBP1,	AHR,CEBPB,CREB1,CSF2,EGR1,IL6,IRF1,NFATC2,NFE2L2,NFKB2,NFkB (complex),Pkc(s),RARB,RNA polymerase II,SP1,STAT1,STAT3,STAT5B,STAT6,TLR4,VDR,cigarette smoke
HT144 shBRN2 UP AND DOWN		Ca2+		chemical - endogenous mammalian		-1.775	0.00073	CDKN1A,CEBPD,CYR61,JUND,MGP,NDRG1,PTGS2,SGK1,SNAI2,SPP1,	Ap1,CEBPB,CHUK,Ca2+,EGR1,ERK,ESR1,HDAC1,HDAC3,IRF5,JUN,NCOA2,NFKB1,NFKBIA,NFkB (complex),NR3C1,RNA polymerase II,RUNX2,SMAD3,SP1,STAT1,STAT3,TP53,VitaminD3-VDR-RXR,nitric oxide
HT144 shBRN2 UP AND DOWN		STAT5B		transcription regulator		0	0.000744	A2M,ANKRD1,BIRC3,CDKN1A,GADD45A,NR4A2,SOCS2,WARS,	CEBPA,CEBPB,IL6,NFKB1,NFKB2,NFKBIA,NFkB (complex),NR3C1,RELA,RNA polymerase II,STAT1,STAT3,STAT5B,STAT6
HT144 shBRN2 UP AND DOWN		nitrofurantoin		chemical drug		-0.216	0.000744	A2M,GADD45A,GPNMB,HMGCS1,IFRD1,IGFBP3,PLAT,SPP1,
HT144 shBRN2 UP AND DOWN		Ins1		other		-1.208	0.000758	CCL5,CDKN1A,CEBPD,HMGCS1,IGFBP3,IGFBP5,PLAT,PTGS2,SOCS2,SPARC,TF,	CEBPA,CEBPB,CREB1,ESR1,ESR2,IGF1,IL1B,IL6,Ins1,JUN,NFKBIA,NFkB (complex),NR3C1,POU2F1,PPARA,RNA polymerase II,RUNX2,SP1,SREBF1,STAT1,STAT3,STAT6,cyclic AMP
HT144 shBRN2 UP AND DOWN		MDM2		transcription regulator		-0.529	0.000781	CDKN1A,HIST2H2AA3/HIST2H2AA4,HIST2H2BE,KAT2B,SNAI2,	CREBBP,HMGB1,KAT2B,MDM2,RELA,TP53
HT144 shBRN2 UP AND DOWN		silibinin		chemical drug		-0.844	0.000781	CDKN1A,IGFBP3,PLAUR,PTGS2,SNAI2,	AR,CEBPB,EGFR,EGR1,ERK,ERK1/2,ESR1,HMGB1,JUN,JUND,MAPK8,MYB,NFKB1,NFkB (complex),NR3C1,RELA,RUNX2,SMAD3,STAT3,TP53,silibinin
HT144 shBRN2 UP AND DOWN		DACH1		transcription regulator		0	0.000783	CDC25A,CDKN1A,IGFBP3,PTGS2,	Ap1,CEBPB,DACH1,IL6,JUN,RNA polymerase II,STAT1,STAT3,STAT6
HT144 shBRN2 UP AND DOWN		KDR		kinase			0.000783	A2M,PTGS2,SNAI2,XBP1,	AR,Akt,Ap1,CEBPA,CEBPB,CTNNB1,EGR1,ESR2,ITGB3,JUN,KDR,RELA,RNA polymerase II,Ras,SMAD3,STAT1,STAT3,TP53
HT144 shBRN2 UP AND DOWN		LEP		growth factor		-1.442	0.000805	CCL5,CD68,CDKN1A,CYR61,GADD45A,IGFBP3,JUND,MSMO1,PLAT,PTGS2,RAC1,SPARC,SPP1,	Ap1,CEBPB,ESR1,Growth hormone,IL6,JUN,LEP,NFKB1,NFKBIA,NFkB (complex),NR3C2,RNA polymerase II,RUNX2,SMAD3,SNAI1,SP1,STAT1,STAT3,STAT6,TGFB1,TP53,Tgf beta,glucocorticoid
HT144 shBRN2 UP AND DOWN		MAP2K1		kinase		-0.153	0.000811	APOBEC3G,BIRC3,CCL5,CDKN1A,JUND,PLAUR,PTGS2,SNAI2,	AHR,AKT1,AR,CEBPB,EGR1,ERK1/2,ESR1,HMGB1,JUN,JUND,Jnk,MAP2K1,MAP2K4,MAPK8,NFE2L2,NFKBIA,NFkB (complex),NR3C1,RELA,SMAD3,SP1,STAT3,TP53,TWIST1
HT144 shBRN2 UP AND DOWN		epigallocatechin-gallate		chemical drug		0.923	0.000811	CACNB3,CCL5,CDKN1A,CYR61,GADD45A,ISG15,JUND,PTGS2,SNAI2,	AHR,AR,CREB1,CTNNB1,EGF,EGFR,EGR1,ESR1,JUN,Jnk,MAP2K4,NFE2L2,NFKBIA,NFkB (complex),NR3C1,Pkc(s),RARB,RELA,SMAD3,STAT3,TP53,VDR,epigallocatechin-gallate
HT144 shBRN2 UP AND DOWN		PD 169316		chemical - kinase inhibitor			0.000826	BIRC3,CDKN1A,PTGS2,	ESR1,ESR2,HDAC3,JUN,NR3C1,PD 169316,PI3K (complex),SMAD3,SP1,TP53
HT144 shBRN2 UP AND DOWN		lycopene		chemical drug			0.000826	CDKN1A,KLF2,PTGS2,	CEBPB,CTNNB1,HMGB1,JUN,RELA,Ras,STAT3,lycopene
HT144 shBRN2 UP AND DOWN		PTPN11	-1.822	phosphatase		0.151	0.000846	CD68,CDKN1A,PLAUR,PTPN11,ZMAT3,	CDKN2A,CEBPB,CTNNB1,EGR1,ERK1/2,ESR1,ESR2,HDAC3,JUN,NFKB1,NFKB2,NFKBIA,NR3C1,P38 MAPK,PRKCD,PTPN11,RELA,Ras,SMAD3,SP1,STAT3,TP53
HT144 shBRN2 UP AND DOWN		SNAI1		transcription regulator		-0.132	0.000846	CD55,CDKN1A,PTGS2,SNAI2,SPARC,	AR,Akt,Ap1,CEBPB,EGR1,ESR1,ESR2,HDAC1,JUN,LEF1,SMAD3,SNAI1,SP1,STAT3,TP53,VitaminD3-VDR-RXR
HT144 shBRN2 UP AND DOWN		carrageenan		chemical - endogenous non-mammalian		-0.764	0.000878	CCL5,JUND,PTGES,PTGS2,	CEBPA,CEBPB,IL1B,IL6,NFKB1,NFKB2,NFKBIA,NFkB (complex),NR3C1,POU2F1,RELA,RNA polymerase II,SP1,SRF,STAT1,STAT3,STAT6,TNF,TP53,carrageenan,prostaglandin E2
HT144 shBRN2 UP AND DOWN		miR-29b-3p (and other miRNAs w/seed AGCACCA)		mature microrna	Activated	2.186	0.000915	FAM3C,GAS7,GPR37,SPARC,TRIM9,
HT144 shBRN2 UP AND DOWN		POR		enzyme		-0.478	0.000919	ACAT2,GBP2,HLA-DMA,HLA-DQA1,HMGCS1,MSMO1,SERPINA3,SQLE,
HT144 shBRN2 UP AND DOWN		PRKAG3		other			0.000919	ANKRD1,CD55,HIST2H2AA3/HIST2H2AA4,IGFBP5,IL15,KLF2,TMEM100,XPR1,
HT144 shBRN2 UP AND DOWN		ATF6B		transcription regulator			0.000951	RCAN1,XBP1,
HT144 shBRN2 UP AND DOWN		LAMTOR5		other			0.000951	S100A4,SKP2,
HT144 shBRN2 UP AND DOWN		PADI4		enzyme			0.000951	CDKN1A,GADD45A,
HT144 shBRN2 UP AND DOWN		RBM14		transcription regulator			0.000951	HTRA1,SKP2,
HT144 shBRN2 UP AND DOWN		USP22		peptidase			0.000951	CDKN1A,MVP,
HT144 shBRN2 UP AND DOWN		canrenoate potassium		chemical drug			0.000951	PTGS2,SPP1,
HT144 shBRN2 UP AND DOWN		pegintron		biologic drug			0.000951	ISG15,RNF125,
HT144 shBRN2 UP AND DOWN		thymeleatoxin		chemical toxicant			0.000951	CD55,CDKN1A,	JUN,PPARA,PRKCA,thymeleatoxin
HT144 shBRN2 UP AND DOWN		hyaluronic acid		chemical - endogenous mammalian		-1.412	0.000961	CCL5,FST,NR4A2,PTGES,PTGS2,SPP1,	CEBPA,CEBPB,IL1B,IRF1,JUN,MAPK3,NFATC2,NFKB1,NFKBIA,NFkB (complex),NR3C1,POU2F1,RELA,SP1,STAT1,STAT3,STAT6,TLR4,TNF,TP53,hyaluronic acid
HT144 shBRN2 UP AND DOWN		ALB		transporter			0.000982	CCL5,CDKN1A,PTGS2,XBP1,	AHR,ALB,BAX,CEBPB,CREB1,HMGB1,IL6,IRF3,JUN,JUND,MAPK8,NFKB1,NFKB2,NFKBIA,NFkB (complex),NOTCH1,NR3C1,Pkc(s),RARB,RELA,RNA polymerase II,STAT1,STAT3,STAT6,VDR
HT144 shBRN2 UP AND DOWN		R5020		chemical reagent		-1.067	0.000988	BIRC3,CDKN1A,ERBB3,HBEGF,SGK1,	AR,CEBPB,CREB1,EGR1,ERK1/2,ESR1,JUN,NFKB2,NFkB (complex),PGR,PTK2,R5020,SMAD3,TP53
HT144 shBRN2 UP AND DOWN		bromobenzene		chemical toxicant			0.000988	CDKN1A,GADD45A,HMGCS1,JUND,MSMO1,
HT144 shBRN2 UP AND DOWN		sulindac		chemical drug			0.000988	CCL5,CDC25A,CDKN1A,ERBB3,PTGS2,	AR,Ap1,CHUK,EGFR,EGR1,ESR1,HDAC3,IRF5,JUN,NFKB1,NFKB2,NFKBIA,NFkB (complex),NQO1,PTGS2,RELA,SMAD3,STAT3,sulindac
HT144 shBRN2 UP AND DOWN		Ctbp		group			0.00101	ADRB2,GADD45A,PLAUR,
HT144 shBRN2 UP AND DOWN		GLIS2		transcription regulator			0.00101	MGP,SNAI2,SPARC,
HT144 shBRN2 UP AND DOWN		CDH1		other		-1.109	0.00107	ERBB3,IGFBP3,S100A4,SKP2,SNAI2,	AR,Akt,CDH1,EGFR,EGR1,ERBB2,ESR1,ESR2,JUN,NFKB1,NFKBIA,PGR,PTEN,RHOA,SMAD3,SP1,STAT3,TP53
HT144 shBRN2 UP AND DOWN		DOCK8		other	Inhibited	-2.236	0.00107	IFIT2,IL15,ISG15,PLAT,PTGS2,
HT144 shBRN2 UP AND DOWN		MAP2K3		kinase			0.00107	CDKN1A,IRF9,ISG15,PTGS2,SGK1,	AR,CDKN2A,CEBPB,CREBBP,EGR1,EP300,ERK1/2,ESR1,JUN,KAT2B,MAP2K3,MYB,NFE2L2,NFKB1,NR3C1,P38 MAPK,RELA,SMAD3,SP1,STAT3,TP53
HT144 shBRN2 UP AND DOWN		MAPK3		kinase		-1.117	0.00107	JUND,PLAUR,PTGES,PTGS2,SPP1,	CEBPB,EGR1,ERK1/2,ESR1,ESR2,HDAC3,JUN,MAP2K1,MAPK1,MAPK3,MYB,NCOA2,NFKB1,NR3C1,SMAD3,SP1,STAT1,STAT3,TP53,YBX1
HT144 shBRN2 UP AND DOWN		cytarabine		chemical drug		-1.432	0.00107	CCL5,CD55,CDC25A,CDKN1A,GADD45A,	AHR,BAX,BCL2,CREB1,IRF3,NFkB (complex),Pkc(s),RARB,SP1,TP53,VDR,cytarabine
HT144 shBRN2 UP AND DOWN		POU4F2		transcription regulator			0.00109	DLX1,EBF3,NEUROG2,NR4A2,
HT144 shBRN2 UP AND DOWN		resveratrol		chemical drug		-0.338	0.00111	BIRC3,CCL5,CDKN1A,IFIT1,IGFBP3,ISG15,JUND,PTGS2,PTPN11,SPP1,	CEBPA,CEBPB,EGR1,ERK1/2,IL1B,JUN,MAPK1,NCOA2,NFKB1,NFKB2,NFKBIA,NFkB (complex),NOTCH1,NR3C1,POU2F1,RELA,SMAD3,SP1,STAT1,STAT3,TNF,TP53,YBX1,resveratrol
HT144 shBRN2 UP AND DOWN		MECP2		transcription regulator			0.00114	CD99L2,IGFBP3,LMNA,PTGS2,S100A4,SGK1,
HT144 shBRN2 UP AND DOWN		PP2/AG1879 tyrosine kinase inhibitor		chemical - kinase inhibitor		0.6	0.00115	BIRC3,CDKN1A,PTGS2,RAC1,SPP1,	AR,CEBPB,EGR1,ERK1/2,ESR1,GSK3B,JUN,MYB,NFKB1,NFKB2,NFKBIA,NFkB (complex),NR3C1,PI3K (complex),PP2/AG1879 tyrosine kinase inhibitor,PRKCD,RELA,SMAD3,SMAD7,SP1,SRF,TP53,VDR
HT144 shBRN2 UP AND DOWN		GNB2L1		enzyme			0.00121	CCL5,CDKN1A,ISG15,	CEBPA,CEBPB,GNB2L1,IRF3,IRF7,IRF8,NFkB (complex),RNA polymerase II,STAT1,STAT2,STAT3,STAT6,TP53
HT144 shBRN2 UP AND DOWN		MPZ		other			0.00121	ERO1B,HMGCS1,SQLE,
HT144 shBRN2 UP AND DOWN		MSR1		transmembrane receptor			0.00121	CCL5,IFIT1,ISG15,	IRF8,MSR1,NFkB (complex),STAT1,STAT2,STAT3,STAT6
HT144 shBRN2 UP AND DOWN		NCR2		transmembrane receptor			0.00121	NR4A2,PTGS2,RCAN1,
HT144 shBRN2 UP AND DOWN		SCX		other			0.00121	HAPLN1,SNAI2,SPP1,
HT144 shBRN2 UP AND DOWN		Smad2/3-Smad4		complex			0.00121	CDKN1A,IGFBP3,IGFBP5,
HT144 shBRN2 UP AND DOWN		IRF6		transcription regulator		-1.131	0.00121	ENPP2,NR4A2,PTGES,PTGS2,	CEBPB,IL6,IRF6,RNA polymerase II,STAT1,STAT3,STAT6
HT144 shBRN2 UP AND DOWN		WNT3A		cytokine		-0.246	0.00124	CYR61,ERBB3,GPNMB,IGFBP5,NCALD,PTGS2,SPARC,TNFRSF19,XBP1,	CEBPB,CREB1,Ins1,PPARA,SP1,SREBF1,WNT3A
HT144 shBRN2 UP AND DOWN		Ap1		complex	Inhibited	-2.186	0.00127	CCL5,IGFBP3,NDRG1,PTGS2,S100A4,SPARC,SPP1,	Ap1,ESR2,HDAC3,IL2,JUN,NFKB1,NFKBIA,NR3C1,RNA polymerase II,SP1,STAT6,TP53
HT144 shBRN2 UP AND DOWN		MAP3K8		kinase		0	0.00127	BIRC3,CACNB3,CEBPD,FLNB,IRF2BPL,PLAT,PTGS2,	AHR,EGR1,HDAC3,IKK (complex),JUN,Jnk,MAP3K8,MAPK9,NFKB1,NFKB2,NFKBIA,NFkB (complex),NR3C1,RELA,STAT3
HT144 shBRN2 UP AND DOWN		ritonavir		chemical drug			0.00127	ACAT2,CD59,EIF5,GBP2,IFRD1,MSMO1,SQLE,
HT144 shBRN2 UP AND DOWN		FOXM1		transcription regulator		0.919	0.00128	CDC25A,CDKN1A,LAMA4,PLAUR,SKP2,SNAI2,	CEBPA,CEBPB,CTNNB1,FOXM1,NFATC2,RNA polymerase II,STAT1,STAT3,TP53,Vegf
HT144 shBRN2 UP AND DOWN		cholesterol		chemical - endogenous mammalian		-1.458	0.00132	CD68,HMGCS1,LAPTM5,MSMO1,NR4A2,PTGS2,SQLE,XBP1,	CREB1,DNA-methyltransferase,LDL,NFE2L2,NFKB1,SREBF1,STAT1,cholesterol
HT144 shBRN2 UP AND DOWN		SPDEF		transcription regulator			0.00132	BIRC3,CDKN1A,PLAUR,SDC2,SNAI2,	CTNNB1,HDAC3,LEF1,RUNX2,SPDEF,TCF,TCF7L2
HT144 shBRN2 UP AND DOWN		WNT5A		cytokine		-0.651	0.00135	DLX1,ENPP2,IL15,PTGS2,SPARC,SPP1,	CEBPA,CEBPB,IL1B,IL6,NFATC2,NFKBIA,NFkB (complex),NR3C1,POU2F1,RNA polymerase II,SP1,STAT1,STAT3,STAT6,TNF,TP53,WNT5A
HT144 shBRN2 UP AND DOWN		IL13		cytokine		-0.985	0.00137	CCL5,CTSC,ENPP2,GAS7,GPNMB,HTRA1,IL11RA,MSMO1,PTGES,PTGS2,SNAI2,SPP1,	AKT1,AR,Ap1,CEBPA,CEBPB,ESR1,HDAC1,IL13,MYC,NFKBIA,NFkB (complex),NR3C1,RELA,RNA polymerase II,SMAD3,SP1,TERT,TGFB1,TWIST1,VitaminD3-VDR-RXR,hyaluronic acid
HT144 shBRN2 UP AND DOWN		N-acetyl-L-cysteine		chemical drug		0.609	0.00137	CCL5,CDKN1A,CYR61,HBEGF,PLAUR,PTGS2,RHOB,SPP1,	Ap1,CDKN2A,CEBPB,CTNNB1,EGR1,ERK1/2,ESR1,HRAS,JUN,N-acetyl-L-cysteine,NFKBIA,NR3C1,P38 MAPK,PI3K (complex),RNA polymerase II,SMAD3,SP1,STAT3,TGFB1,TP53
HT144 shBRN2 UP AND DOWN		carbon tetrachloride		chemical toxicant	Inhibited	-2.021	0.00137	CCL5,CDKN1A,GADD45A,IGFBP5,JUND,PTGS2,SPP1,TF,	AKT1,AR,Ap1,CEBPA,CEBPB,ESR1,HDAC1,IL6,JUN,MYC,NFKBIA,NFkB (complex),NR3C1,RNA polymerase II,SNAI1,SP1,STAT1,STAT3,STAT6,TNF,TP53,TWIST1,Tgf beta,VitaminD3-VDR-RXR,carbon tetrachloride
HT144 shBRN2 UP AND DOWN		CCL5	-1.593	cytokine		-0.447	0.00142	CCL5,PLAUR,SGK1,SQLE,TPMT,	CCL5,CDKN2A,CEBPB,EGR1,ERK1/2,ESR1,JUN,P38 MAPK,SMAD3,SP1,STAT3,TP53
HT144 shBRN2 UP AND DOWN		CD40		transmembrane receptor		-0.826	0.00142	APOBEC3G,BIRC3,CCL5,CDKN1A,IL15,KLF9,PTGS2,XBP1,	BAX,CD40,CD40LG,ESR1,IRF1,IRF3,JUN,MAP2K1,NFKB1,NFKB2,NFKBIA,NFkB (complex),RELA,SMAD3,STAT1,STAT3,STAT6
HT144 shBRN2 UP AND DOWN		5-N-ethylcarboxamido adenosine		chemical reagent		-0.728	0.00142	CEBPD,GADD45A,HLA-DQA1,IFIT2,NR4A2,RAC1,	5-N-ethylcarboxamido adenosine,CEBPB,IL6,RNA polymerase II,STAT1,STAT3,STAT6
HT144 shBRN2 UP AND DOWN		INSIG1		other		0	0.00142	CCL5,CD68,HLA-DQA1,HMGCS1,PTGES,SQLE,	INSIG1,NFE2L2,SREBF1,cholesterol
HT144 shBRN2 UP AND DOWN		doxorubicin		chemical drug		-1.504	0.00144	A2M,BIRC3,CDKN1A,CYR61,GADD45A,GPNMB,HBEGF,MVP,NDRG1,PTGS2,SDC2,SPP1,	AHR,AR,Akt,CEBPA,CREB1,EGR1,ESR2,JUN,MET,MYB,NFKB1,NFKBIA,NFkB (complex),NR3C1,Pkc(s),RARB,RELA,SMAD3,STAT1,STAT3,TP53,VDR,doxorubicin
HT144 shBRN2 UP AND DOWN		BAG1		other			0.00144	CDKN1A,GADD45A,PTGS2,	AR,BAG1,BCL2,EGFR,EGR1,ERK,ESR1,HDAC1,JUN,NCOA2,NFkB (complex),NR3C1,RNA polymerase II,RUNX2,Rxr,SMAD3,SP1,STAT1,STAT3,TP53,VDR
HT144 shBRN2 UP AND DOWN		NCL		other			0.00144	CDC25A,CDKN1A,KLF2,
HT144 shBRN2 UP AND DOWN		PS-1145		chemical - kinase inhibitor			0.00144	CCL5,PTGS2,SERPINA3,	CEBPA,HDAC3,IKK (complex),NFKB1,NFKB2,NFKBIA,NFkB (complex),NR3C1,PS-1145,RELA,STAT1
HT144 shBRN2 UP AND DOWN		VPRBP		other			0.00144	CDKN1A,PTGES,SOCS2,
HT144 shBRN2 UP AND DOWN		vitamin K2		chemical drug			0.00144	MATN2,MGP,SPP1,
HT144 shBRN2 UP AND DOWN		methylprednisolone		chemical drug		0.088	0.00147	A2M,CDKN1A,CTSC,ENPP2,FABP7,GADD45A,GBP2,KLF9,MGP,PLAT,PLAUR,SERPINA3,SGK1,SPARC,TPMT,	AR,CEBPA,CEBPB,HDAC1,IL6,NCOA2,NFkB (complex),NR3C1,NR3C2,RNA polymerase II,STAT1,STAT3,STAT6,TP53,corticosterone,methylprednisolone
HT144 shBRN2 UP AND DOWN		Laminin		complex			0.00148	BIRC3,PTGS2,SKP2,SNAI2,	AKT1,AR,Akt,EGR1,ERBB2,ESR1,ESR2,HDAC3,JUN,Laminin,NFkB (complex),NR3C1,PGR,PTK2,SMAD3,SP1,TP53,TWIST1
HT144 shBRN2 UP AND DOWN		INHA		growth factor		1.673	0.0015	CYR61,FST,LMNA,MATN2,PTGS2,SGK1,	CREB1,FSH,INHA,JUN,SMAD3
HT144 shBRN2 UP AND DOWN		ERK		group		-1.227	0.00152	APOBEC3G,CDKN1A,CEBPD,FST,HBEGF,NDRG1,PTGES,PTGS2,SNAI2,	AR,Ap1,CEBPA,CEBPB,EGR1,ERK,ERK1/2,ESR1,JUN,MAP2K1,NFKB1,NFKBIA,NFkB (complex),RNA polymerase II,SMAD3,SMAD7,SPHK1,SRF,STAT1,STAT3,TP53,VDR
HT144 shBRN2 UP AND DOWN		BANP		other			0.00157	CDKN1A,SNAI2,	AR,BANP,HDAC1,KAT2B,LEF1,MDM2,SP1,STAT3,TP53
HT144 shBRN2 UP AND DOWN		DDX3X		enzyme			0.00157	CCL5,CDKN1A,	DDX3X,FN1,RUNX2,SMAD3,SP1
HT144 shBRN2 UP AND DOWN		FSTL3		other			0.00157	CDKN1A,FST,	FSTL3,INHBA,SMAD3
HT144 shBRN2 UP AND DOWN		SMC3		other			0.00157	HLA-DQA1,HLA-DRB1,
HT144 shBRN2 UP AND DOWN		TPPP2		other			0.00157	CDKN1A,RCAN1,
HT144 shBRN2 UP AND DOWN		butylated hydroxytoluene		chemical toxicant			0.00157	PTGES,PTGS2,
HT144 shBRN2 UP AND DOWN		inositol		chemical drug			0.00157	CD55,CD59,
HT144 shBRN2 UP AND DOWN		norethindrone acetate		chemical drug			0.00157	PLAT,TFPI,
HT144 shBRN2 UP AND DOWN		tyrphostin AG825		chemical - kinase inhibitor			0.00157	CDC25A,CDKN1A,	CEBPB,EGR1,ERK1/2,JUN,SMAD3,TP53,tyrphostin AG825
HT144 shBRN2 UP AND DOWN		JAK2		kinase		-1.91	0.00158	CCL5,CDC25A,CDKN1A,GBP2,PTGS2,TRIB2,	CEBPA,CEBPB,EGR1,ERK1/2,JAK2,JUN,NFKB1,NFKB2,NFKBIA,NFkB (complex),PRKCD,RELA,RNA polymerase II,SMAD3,STAT1,STAT3,STAT6,TP53
HT144 shBRN2 UP AND DOWN		PRKCA		kinase		-0.534	0.00158	APOBEC3G,CD55,CDKN1A,IGFBP3,PTGS2,UBAP2L,	CDKN2A,CEBPA,CEBPB,ERK,ESR1,JUN,NFKB1,NFkB (complex),NR3C1,P38 MAPK,PI3K (complex),PPARA,PRKCA,RAF1,RUNX2,SMAD3,SP1,SREBF1,STAT3
HT144 shBRN2 UP AND DOWN		RUNX2		transcription regulator		-1.174	0.00158	CDKN1A,CEBPD,HAPLN1,HTRA1,SNAI2,SPP1,	AR,NFKB1,NFkB (complex),NOTCH1,RELA,RUNX2,SMAD3,SMAD7,SRF,VDR
HT144 shBRN2 UP AND DOWN		SOCS1		other		0.842	0.00158	A2M,IFIT1,IFIT2,IL15,ISG15,PTGS2,	HDAC1,IFNB1,IFNG,IRF1,IRF7,IRF8,NCOA2,NFkB (complex),NR3C1,RNA polymerase II,SOCS1,SPI1,STAT1,STAT2,STAT3,STAT6
HT144 shBRN2 UP AND DOWN		RHOA		enzyme		-0.129	0.00163	CDKN1A,RHOB,SDC2,SKP2,SNAI2,	AKT1,AR,Akt,CDKN2A,CREB1,EGR1,ESR1,ESR2,JUN,NFkB (complex),NR3C1,P38 MAPK,PTK2,RHOA,SMAD3,SP1,STAT3,TWIST1
HT144 shBRN2 UP AND DOWN		cobalt chloride		chemical reagent		-1.406	0.00163	CDKN1A,CYBRD1,NDRG1,PLAUR,PTGS2,	AR,Akt,CDKN2A,CEBPA,CEBPB,EGR1,ERK,ESR1,ESR2,JUN,NFkB (complex),P38 MAPK,RNA polymerase II,RUNX2,SMAD3,SP1,STAT1,STAT3,TP53,WT1,cobalt chloride
HT144 shBRN2 UP AND DOWN		Ro31-8220		chemical - kinase inhibitor		0.982	0.00163	CD55,CDKN1A,PTGS2,ST6GAL1,	AHR,Ap1,CREB1,CREBBP,EGR1,EP300,GSK3B,JUN,KAT2B,MYB,NFE2L2,NFKBIA,NFkB (complex),NR3C1,PPARA,PRKCA,Pkc(s),RARB,RELA,Ro31-8220,SPHK1,VDR
HT144 shBRN2 UP AND DOWN		S-nitrosoglutathione		chemical toxicant			0.00163	BIRC3,CCL5,CDKN1A,PTGS2,	AKT1,AR,CEBPB,EGR1,ERK1/2,ESR1,GSK3B,HMGB1,JUN,JUND,MAPK8,MYB,NFKBIA,NFkB (complex),NQO1,NR3C1,RELA,S-nitrosoglutathione,SMAD3,SP1,TP53,TWIST1
HT144 shBRN2 UP AND DOWN		cyclosporin A		biologic drug		0.558	0.00164	A2M,APOD,BIRC3,CCL5,CD55,CD68,CDKN1A,FST,GPNMB,PREP,PTGS2,RCAN1,SPP1,	APOE,CDKN2A,CTNNB1,Calcineurin protein(s),ESR1,GATA2,JUN,NFKB1,NFKB2,NFKBIA,NFkB (complex),Nfat (family),P38 MAPK,PRKCD,RELA,RNA polymerase II,SP1,STAT3,TP53,TP73,YBX1,cyclosporin A,doxorubicin
HT144 shBRN2 UP AND DOWN		ERVW-1		other			0.0017	CCL5,CDKN1A,XBP1,
HT144 shBRN2 UP AND DOWN		HRG		other			0.0017	HLA-DQA1,SPARC,SPP1,
HT144 shBRN2 UP AND DOWN		deoxycorticosterone acetate		chemical drug			0.0017	CD68,PTGS2,SPP1,
HT144 shBRN2 UP AND DOWN		mezerein		chemical - endogenous non-mammalian			0.0017	CDKN1A,IFIT1,IRF9,
HT144 shBRN2 UP AND DOWN		BCR (complex)		complex		0.074	0.00176	CDC25A,GBP2,HLA-DMA,KLF9,PTGS2,XBP1,	BCR (complex),CD40,CEBPA,CEBPB,CHUK,HDAC3,IL6,IRF5,NFKB1,NFKB2,NFKBIA,NFkB (complex),RELA,RNA polymerase II,STAT1,STAT3,STAT6,TP53
HT144 shBRN2 UP AND DOWN		BAPTA-AM		chemical reagent		1.091	0.00179	CDKN1A,PTGS2,SOCS2,SPP1,	AR,Akt,Ap1,BAPTA-AM,CTNNB1,EGR1,ESR2,JUN,MAPK1,NCOA2,NFATC2,NFE2L2,NFKBIA,NR3C1,SMAD3,SP1,SPP1,STAT1,STAT3,TP53,YBX1,nitric oxide
HT144 shBRN2 UP AND DOWN		FOXO4		transcription regulator		-0.958	0.00179	CDKN1A,GADD45A,HMGCS1,SGK1,	FOXO4,Foxo
HT144 shBRN2 UP AND DOWN		MAP2K6		kinase			0.00185	CDKN1A,IFIT2,IRF9,ISG15,PTGS2,	CEBPB,HDAC1,IL6,MAP2K6,MAPK1,NCOA2,NFATC2,NFKB1,NFKB2,NFKBIA,NFkB (complex),NR3C1,RELA,RNA polymerase II,STAT1,STAT3,STAT6,YBX1
HT144 shBRN2 UP AND DOWN		lysophosphatidic acid		chemical - other		0.016	0.00185	ANKRD1,CYR61,PLAUR,PTGS2,TF,	CEBPB,CTNNB1,JUN,MAP3K1,MAPK14,NFATC2,NFkB (complex),NR3C1,RAC1,RELA,STAT3,TP53,Vegf,YAP1,ZFP36,lysophosphatidic acid
HT144 shBRN2 UP AND DOWN		EBI3		cytokine		-1.982	0.00196	GBP2,HLA-DMA,HLA-DMB,HLA-DQA1,	CEBPA,CEBPB,EBI3,IFNG,IL27,IRF1,NR3C1,RNA polymerase II,STAT1,STAT2,STAT3,STAT6,TP53
HT144 shBRN2 UP AND DOWN		ZFP36		transcription regulator		1.199	0.00196	BIRC3,CDKN1A,PTGS2,SPP1,	CEBPA,CREB1,CSF2,EGR1,HMGB1,JUN,JUND,MAPK8,NFKB1,NFKB2,NFKBIA,NFkB (complex),NOTCH1,NR3C1,RELA,SP1,STAT1,STAT5B,ZFP36
HT144 shBRN2 UP AND DOWN		NFIL3		transcription regulator			0.00198	CDKN1A,GADD45A,PTGS2,	IL17A,NFIL3,NFKBIA,NFkB (complex),STAT1,STAT3
HT144 shBRN2 UP AND DOWN		PLK4		kinase			0.00198	IFIT2,IL15,PLAT,
HT144 shBRN2 UP AND DOWN		UBE3A		enzyme			0.00198	CDKN1A,MC1R,NR4A2,
HT144 shBRN2 UP AND DOWN		IFI16		transcription regulator		-0.149	0.00198	CCL5,CDC25A,CDKN1A,GADD45A,ISG15,	CEBPA,IFI16,IRF1,IRF7,Interferon alpha,NFKB1,NFKB2,NFKBIA,NFkB (complex),NR3C1,RELA,RNA polymerase II,STAT1,STAT2,STAT3,TP53
HT144 shBRN2 UP AND DOWN		4-hydroxytamoxifen		chemical drug		-0.503	0.00204	CD55,CDKN1A,CEBPD,IGFBP3,PTPN11,SGK1,SNAI2,	4-hydroxytamoxifen,AR,CEBPA,CEBPB,CTNNB1,EGR1,ERK1/2,ESR1,ESR2,HDAC1,HDAC3,IGF1,JUN,LEF1,MYC,RUNX2,SMAD3,SP1,STAT3,TP53
HT144 shBRN2 UP AND DOWN		E. coli serotype 0127B8 lipopolysaccharide		chemical - endogenous non-mammalian		0.563	0.00204	CCL5,GNG7,IL15,KLF2,NCALD,PTGES,PTGS2,SYNM,	AHR,Ap1,E. coli serotype 0127B8 lipopolysaccharide,EGR1,IFNG,IL1A,IRF1,IRF7,IRF8,JUN,Jnk,NFkB (complex),NR3C1,RELA,STAT1,STAT2,STAT3
HT144 shBRN2 UP AND DOWN		ethanol		chemical - endogenous mammalian		-0.68	0.0021	CCL5,CDKN1A,CEBPD,FAM46A,GADD45A,IL15,PLAT,PTGS2,RHOB,SGK1,SQLE,	CEBPB,CREB1,IL6,MAP2K4,MAPK14,NFE2L2,NFKB1,NFKB2,NFKBIA,NFkB (complex),NR3C1,RELA,RNA polymerase II,STAT1,STAT3,STAT6,ethanol
HT144 shBRN2 UP AND DOWN		HDAC3		transcription regulator		0.919	0.0021	BIRC3,CDKN1A,ENPP2,PTGS2,SPP1,	AR,Akt,EGR1,ESR2,HDAC3,HMGB1,JUN,JUND,MAPK8,NFKB1,NFKB2,NFKBIA,NFkB (complex),NR3C1,RELA,SMAD3
HT144 shBRN2 UP AND DOWN		BMP2		growth factor		-1.201	0.00212	CDKN1A,FST,IGFBP5,KLF9,PTGS2,SPARC,SPP1,TBX2,	ATF4,Ap1,BMP2,CDKN2A,CTNNB1,ESR1,HDAC3,JUN,LEF1,NFkB (complex),P38 MAPK,RELA,RUNX2,SP1,SRF,STAT3,TCF,TCF7L2,prostaglandin E2
HT144 shBRN2 UP AND DOWN		GH1		growth factor		-0.847	0.00212	CEBPD,ERBB3,GADD45A,IGFBP3,IGFBP5,SOCS2,SPP1,TF,	AR,CEBPA,CEBPB,CREB1,ESR1,ESR2,GH1,GHR,Growth hormone,IGF1,IRF1,Ins1,JUN,PPARA,PRL,RUNX2,SP1,SREBF1,STAT,STAT1,STAT3,STAT5B
HT144 shBRN2 UP AND DOWN		bleomycin		chemical drug		-1.859	0.00212	CCL5,CDKN1A,HBEGF,PLAT,S100A4,SOCS2,SPP1,	Ap1,CEBPB,ESR1,HGF,IL6,JUN,NFKB1,NFKBIA,NFkB (complex),RELA,RNA polymerase II,SMAD3,SNAI1,SP1,STAT1,STAT3,STAT6,TGFB1,TNF,TP53,Tgf beta,bleomycin
HT144 shBRN2 UP AND DOWN		gefitinib		chemical drug			0.00212	CEBPD,COL8A1,IGFBP5,PLAUR,PTGS2,RHOB,SKP2,	AKT1,AR,Akt,CTNNB1,EGFR,EGR1,ERBB2,ESR1,ESR2,HDAC3,JUN,NR3C1,PGR,RUNX2,SMAD3,SP1,TP53,TWIST1,gefitinib
HT144 shBRN2 UP AND DOWN		NFKB2		transcription regulator			0.00214	BIRC3,CCL5,CDKN1A,PTGS2,	Ap1,CEBPA,CREBBP,IL2,NFKB1,NFKB2,NFKBIA,NFkB (complex),NOTCH1,NR3C1,RELA,SP1,STAT1,STAT6,TNFRSF1A,TP53
HT144 shBRN2 UP AND DOWN		baicalin		chemical - endogenous non-mammalian	Inhibited	-2	0.00214	FABP7,IGFBP5,MVP,SPARC,
HT144 shBRN2 UP AND DOWN		FGF1		growth factor	Inhibited	-2.295	0.00225	CDKN1A,CYR61,NR4A2,PTGS2,SNAI2,SPP1,	AR,Akt,CEBPB,CREB1,CTNNB1,EGR1,ESR2,FGF1,FGF2,GSK3B,HDAC3,JUN,LEF1,MYB,NFKBIA,NFkB (complex),RELA,RUNX2,Ras,SMAD3,STAT3,TCF,TCF7L2,TP53
HT144 shBRN2 UP AND DOWN		Pkc(s)		group		-0.852	0.00227	CD55,CDKN1A,CYR61,GADD45A,NR4A2,PTGS2,SPP1,XBP1,	Ap1,CEBPA,CREB1,CSF2,EGR1,ESR1,HDAC1,JUN,NFKB2,NFkB (complex),NR3C1,PI3K (complex),Pkc(s),RELA,RNA polymerase II,Rxr,SMAD3,SP1,STAT5B,TCF4,TERT,VDR,calcitriol
HT144 shBRN2 UP AND DOWN		FAM3B		cytokine			0.00228	CDKN1A,IGFBP3,SPARC,	CEBPB,CREB1,FAM3B,Ins1,PPARA,SP1,SREBF1
HT144 shBRN2 UP AND DOWN		PDPK1		kinase			0.00228	A2M,CDKN1A,KLF2,	NFKB1,NFKB2,NFKBIA,NFkB (complex),NR3C1,PDPK1,RELA
HT144 shBRN2 UP AND DOWN		PLK2		kinase			0.00228	IFIT2,IL15,PLAT,
HT144 shBRN2 UP AND DOWN		Ro41-5253		chemical reagent			0.00228	APOD,CDKN1A,PLAT,
HT144 shBRN2 UP AND DOWN		fucoidin		chemical reagent			0.00228	CCL5,CDKN1A,ISG15,	Ap1,CEBPB,FN1,HMGB1,IL1,JUN,JUND,MAPK8,MSR1,NCOA2,NFKB1,NFkB (complex),NR3C1,RELA,RNA polymerase II,RUNX2,SMAD3,SP1,STAT1,fucoidin,resveratrol
HT144 shBRN2 UP AND DOWN		pitavastatin		chemical drug			0.00228	HMGCS1,PTGS2,SQLE,	CEBPA,JUN,PPARA,SREBF1,pitavastatin
HT144 shBRN2 UP AND DOWN		BAX		transporter		-1.067	0.00233	CCL5,CDKN1A,IL15,XBP1,	BAK1,BAX,BCL2,IRF3,IRF7,NFkB (complex),SP1,STAT1,TP53
HT144 shBRN2 UP AND DOWN		(6)-gingerol		chemical - endogenous non-mammalian			0.00234	CDKN1A,PTGS2,	(6)-gingerol,AR,Akt,CDKN2A,CREBBP,EGR1,EP300,ESR1,ESR2,JUN,KAT2B,NFE2L2,NFKB1,NFKB2,NFKBIA,NFkB (complex),NR3C1,P38 MAPK,RELA,SMAD3,SP1,STAT3
HT144 shBRN2 UP AND DOWN		2,5-bis(5-hydroxymethyl-2-thienyl)furan		chemical reagent			0.00234	CDKN1A,GADD45A,
HT144 shBRN2 UP AND DOWN		CYP3A		group			0.00234	HMGCS1,SQLE,
HT144 shBRN2 UP AND DOWN		DES		other			0.00234	ANKRD1,SPP1,	AR,Akt,DES,EGR1,ESR2,JUN,SMAD3
HT144 shBRN2 UP AND DOWN		LMX1A		transcription regulator			0.00234	NEUROG2,SLIT2,
HT144 shBRN2 UP AND DOWN		MB21D1		other			0.00234	IFIT2,ISG15,
HT144 shBRN2 UP AND DOWN		PPM1B		phosphatase			0.00234	CEBPD,HBEGF,
HT144 shBRN2 UP AND DOWN		TP53INP1		other			0.00234	CDKN1A,SPARC,
HT144 shBRN2 UP AND DOWN		TREX1		enzyme			0.00234	IFIT2,ISG15,
HT144 shBRN2 UP AND DOWN		dibenzoylmethane		chemical toxicant			0.00234	CDKN1A,PTGS2,	AHR,AR,Akt,CDKN2A,CEBPB,EGR1,ERK1/2,ESR1,ESR2,JUN,NFkB (complex),P38 MAPK,RELA,SMAD3,SP1,STAT3,TP53,ZFP36,dibenzoylmethane
HT144 shBRN2 UP AND DOWN		IL1		group		-1.622	0.00236	ADRB2,CCL5,CD55,CD59,CDKN1A,CEBPD,CTSC,FST,PTGS2,SPARC,	ALB,CDKN2A,CEBPB,CTNNB1,ESR1,IL1,IgG,JUN,JUND,NFKB1,NFKBIA,NFkB (complex),P38 MAPK,RELA,SP1,SRF,STAT3,TNF,TP53,prostaglandin E2
HT144 shBRN2 UP AND DOWN		TRAF2		enzyme	Activated	2.219	0.00238	BIRC3,CCL5,KLF2,NDRG1,RHBDF1,	HDAC3,IKK (complex),IRF3,MAP2K4,NFE2L2,NFKB1,NFKB2,NFKBIA,NFkB (complex),RELA,SP1,STAT3,TNFRSF1A,TRAF2,TRAF3
HT144 shBRN2 UP AND DOWN		USF1		transcription regulator		-1.982	0.00238	IGFBP3,MC1R,PTGS2,SPP1,TBX2,
HT144 shBRN2 UP AND DOWN		BDNF		growth factor		-0.083	0.00242	ADRB2,CDKN1A,CYR61,FLNB,IFRD1,LYPD1,PREP,SPARC,SPP1,TRIB2,	AHR,Ap1,BDNF,CEBPB,CREB1,Ca2+,JUN,LEP,NFkB (complex),NOTCH1,NR3C1,Pkc(s),RARB,RNA polymerase II,SP1,TP53,VDR
HT144 shBRN2 UP AND DOWN		STAT6		transcription regulator		-1.276	0.00243	CCL5,CDKN1A,GBP2,IL15,ISG15,PTGS2,SOCS2,ST6GAL1,XBP1,	CEBPA,CEBPB,IL6,IRF8,MAPK1,NCOA2,NFKB1,NFKBIA,NFkB (complex),NR3C1,RELA,RNA polymerase II,SP1,STAT1,STAT2,STAT3,STAT6,TNF,TP53,YBX1
HT144 shBRN2 UP AND DOWN		EPAS1		transcription regulator		-1.982	0.00243	BIRC3,CDC42EP5,CEMIP,CYBRD1,HMGCS1,IGFBP3,IGFBP5,NDRG1,
HT144 shBRN2 UP AND DOWN		Ras		group		-1.092	0.00247	CDKN1A,PLAUR,POU3F2,PTGES,PTGS2,SNAI2,	AHR,CEBPB,EGR1,ERK,ERK1/2,ESR1,ESR2,HDAC3,HMGB1,JUN,JUND,Jnk,MAPK8,NFkB (complex),NR3C1,RELA,RUNX2,Ras,SMAD3,SP1,STAT3,TP53
HT144 shBRN2 UP AND DOWN		MTPN		transcription regulator	Inhibited	-2.219	0.00252	APOD,COL8A1,PLAT,SPARC,SPP1,
HT144 shBRN2 UP AND DOWN		allopurinol		chemical drug		-0.447	0.00252	A2M,BIRC3,GPNMB,PTGS2,SPP1,	AR,Akt,CEBPA,EGR1,ESR2,JUN,NFKB1,NFKBIA,NFkB (complex),RELA,SMAD3,STAT1,allopurinol
HT144 shBRN2 UP AND DOWN		IL11		cytokine			0.00253	A2M,CEBPD,SERPINA3,SPP1,	CEBPA,CEBPB,IL11,IRF8,NFkB (complex),RNA polymerase II,STAT,STAT1,STAT2,STAT3,STAT6,TP53
HT144 shBRN2 UP AND DOWN		N-cor		group			0.00253	CCL5,CDKN1A,IGFBP3,PTGS2,	AR,Ap1,CEBPA,CEBPB,ESR1,ESR2,HDAC3,JUN,N-cor,NFKBIA,PGR,PPARA,RELA,SP1,SREBF1,STAT3,TNF,TP53,mifepristone,progesterone
HT144 shBRN2 UP AND DOWN		PTK2		kinase		0.243	0.00253	BIRC3,CDKN1A,CYR61,SKP2,	AR,CEBPA,EGR1,ESR1,GSK3B,JUN,MAP2K1,MYB,NFKB1,NFKBIA,NFkB (complex),PTK2,RELA,RHOA,SMAD3,STAT1,STAT3
HT144 shBRN2 UP AND DOWN		PPARA		ligand-dependent nuclear receptor		0.647	0.00259	ACAT2,C1R,CDKN1A,CEBPD,HLA-DQA1,HMGCS1,IGFBP3,IGFBP5,MSMO1,PTGS2,SOCS2,SQLE,	Ap1,CEBPA,CEBPB,CREB1,HDAC1,IL6,Ins1,JUN,NFE2L2,PPARA,RNA polymerase II,SP1,SPI1,SREBF1,STAT1,STAT3,STAT6,VitaminD3-VDR-RXR,cholesterol
HT144 shBRN2 UP AND DOWN		MST1		growth factor			0.00262	IL15,PTGS2,SPP1,
HT144 shBRN2 UP AND DOWN		Stat3-Stat3		complex			0.00262	A2M,CDKN1A,SERPINA3,
HT144 shBRN2 UP AND DOWN		cis-urocanic acid		chemical drug			0.00262	CD55,IGFBP3,PTGS2,
HT144 shBRN2 UP AND DOWN		diosgenin		chemical - endogenous non-mammalian			0.00262	HMGCS1,PTGS2,PTPN11,
HT144 shBRN2 UP AND DOWN		epicatechin gallate		chemical drug			0.00262	CDKN1A,PTGS2,ZMAT3,	Ap1,CDKN2A,CEBPB,ERK,ESR1,HMGB1,JUN,JUND,MAPK8,NFKB1,NFKB2,NFKBIA,NFkB (complex),NR3C1,P38 MAPK,PRKCD,RARB,RELA,RUNX2,SMAD3,SP1,STAT3,epicatechin gallate
HT144 shBRN2 UP AND DOWN		urethane		chemical toxicant			0.00262	CDKN1A,PTGES,PTGS2,	CEBPA,CEBPB,CTNNB1,HDAC1,JUN,MAPK3,NFKB1,NFKBIA,NFkB (complex),RELA,RNA polymerase II,Ras,STAT1,STAT3,TERT,TP53,urethane
HT144 shBRN2 UP AND DOWN		resiquimod		chemical drug	Inhibited	-2.165	0.00269	CCL5,IL15,LMNA,PLAT,PTGS2,SPP1,WARS,	Ap1,CEBPB,IL6,IRF1,IRF3,IRF5,IRF7,Interferon alpha,JUN,MYD88,Map3k7,NFKB1,NFKBIA,NFkB (complex),RELA,RNA polymerase II,STAT1,STAT2,STAT3,STAT6,resiquimod
HT144 shBRN2 UP AND DOWN		BRAF		enzyme			0.00274	BIRC3,CDKN1A,NEUROG2,POU3F2,	BRAF,CEBPB,CTNNB1,EGR1,ESR1,GSK3B,JUN,MAP2K1,MYB,NFKB1,NFKBIA,NFkB (complex),RELA,Ras,SMAD3,STAT3
HT144 shBRN2 UP AND DOWN		stallimycin		biologic drug	Inhibited	-2	0.00274	IFIT1,IFIT2,IFITM1,ISG15,	CEBPA,CEBPB,IRF8,NFkB (complex),RNA polymerase II,STAT1,STAT2,STAT3,STAT6,TP53,stallimycin
HT144 shBRN2 UP AND DOWN		diethylstilbestrol		chemical drug		1.31	0.00277	CD55,CDKN1A,GADD45A,HBEGF,IGFBP3,MXD4,SOCS2,SPARC,	4-hydroxytamoxifen,AR,CTNNB1,EGFR,EGR1,ERBB2,ESR1,ESR2,HDAC1,HDAC3,IRF1,JUN,PGR,PRL,RUNX2,SMAD3,SP1,STAT,STAT1,STAT3,TP53,diethylstilbestrol
HT144 shBRN2 UP AND DOWN		RELA		transcription regulator		-0.437	0.00282	A2M,ANKRD1,BIRC3,CCL5,CD59,CDKN1A,ISG15,MIA,PTGES,PTGS2,TPMT,	CEBPA,HDAC3,HMGB1,IRF1,JUN,JUND,MAPK8,NFKB1,NFKB2,NFKBIA,NFkB (complex),NOTCH1,NR3C1,RELA,STAT1,STAT3,TP53
HT144 shBRN2 UP AND DOWN		KIT		transmembrane receptor			0.00284	IL15,SHC1,SNAI2,SOCS2,SPP1,
HT144 shBRN2 UP AND DOWN		Rxr		group			0.00284	CDKN1A,GADD45A,MGP,PTGS2,SPP1,	Ap1,CEBPA,CEBPB,EGR1,ERK1/2,IL2,JUN,NFKB1,NFKBIA,NFkB (complex),NR3C1,RARB,RELA,RNA polymerase II,Rxr,SMAD3,STAT1,STAT6,TCF4,TP53,VDR,retinoid
HT144 shBRN2 UP AND DOWN		SLC13A1		transporter		-0.447	0.00284	GBP2,HLA-DMB,KLF9,SPP1,XBP1,
HT144 shBRN2 UP AND DOWN		FSH		complex		-1.628	0.00295	CARD10,CD55,FST,IGFBP3,MSMO1,PAWR,PLAT,PRKD1,PTGS2,RHOB,SGK1,TF,	AR,Ap1,CEBPB,CREB1,Cg,ESR2,FSH,HDAC3,JUN,LEP,NFKBIA,NFkB (complex),NR3C1,RNA polymerase II,SMAD3,SMAD7,SP1,SRF,TP53,VDR
HT144 shBRN2 UP AND DOWN		DDIT3		transcription regulator		-1.091	0.00297	ANKRD1,CEBPD,WARS,XBP1,
HT144 shBRN2 UP AND DOWN		PTGES	1.602	enzyme			0.00297	CDKN1A,ERBB3,PTGES,PTGS2,	CTNNB1,HDAC3,LEF1,NFkB (complex),PTGES,RELA,RUNX2,SP1,SRF,STAT3,TCF,TCF7L2,prostaglandin E2
HT144 shBRN2 UP AND DOWN		atorvastatin		chemical drug		-1.008	0.00297	CD55,CD59,HMGCS1,PLAT,PTGS2,SPP1,	AHR,AKT1,AR,CEBPB,EGR1,ESR1,JUN,Jnk,NFKBIA,NR3C1,PI3K (complex),RELA,SMAD3,SP1,STAT3,TNF,TP53,TWIST1,atorvastatin
HT144 shBRN2 UP AND DOWN		BAK1		other			0.00298	CCL5,IL15,XBP1,	BAK1,BAX,IRF3,IRF7,NFkB (complex),STAT1
HT144 shBRN2 UP AND DOWN		BMPR1B		kinase			0.00298	CDKN1A,HAPLN1,PTGS2,	ATF4,Ap1,BMP2,BMPR1B,CTNNB1
HT144 shBRN2 UP AND DOWN		CCR1		g-protein coupled receptor			0.00298	CCL5,SPARC,SPP1,
HT144 shBRN2 UP AND DOWN		NfkB1-RelA		complex			0.00298	CCL5,IL15,PTGS2,
HT144 shBRN2 UP AND DOWN		TIRAP		other			0.00298	CCL5,IL15,PTGS2,	CEBPA,IRF1,IRF3,IRF5,IRF7,IRF8,MYD88,NFATC2,NFKB1,NFKB2,NFKBIA,NFkB (complex),RELA,STAT1,STAT2,STAT3,STAT6,TIRAP,TLR4
HT144 shBRN2 UP AND DOWN		geranylgeranyl pyrophosphate		chemical - endogenous mammalian			0.00298	CD55,KLF2,PTGS2,
HT144 shBRN2 UP AND DOWN		TCR		complex		-1.941	0.00299	APOD,BIRC3,CCL5,IFIT1,IFIT2,ISG15,KLF2,OASL,SOCS2,SPP1,	CEBPB,HDAC1,IFNG,IKBKE,IRF1,IRF3,IRF5,IRF7,MAPK1,NCOA2,NFKB1,NFKBIA,NR3C1,RELA,RNA polymerase II,SP1,STAT1,STAT2,STAT3,TCR,TERT,TNF,TP53,YBX1
HT144 shBRN2 UP AND DOWN		tetrachlorodibenzodioxin		chemical toxicant		-0.805	0.00302	CCL5,CDKN1A,CYR61,ERBB3,JUND,KLF2,NPTX1,PTGS2,S100A4,SOCS2,TNFRSF19,	AHR,AR,Ap1,CEBPB,CTNNB1,EGFR,EGR1,ESR1,IgG,JUN,JUND,KAT2B,NCOA2,NFkB (complex),NR3C1,RELA,RNA polymerase II,SMAD3,STAT1,STAT3,ZFP36,tetrachlorodibenzodioxin
HT144 shBRN2 UP AND DOWN		E. coli B4 lipopolysaccharide		chemical toxicant		-1.397	0.00306	CCL5,GBP2,GPNMB,IL15,PLAUR,PTGES,PTGS2,ST6GALNAC2,TF,	CEBPB,E. coli B4 lipopolysaccharide,HMGB1,IL6,IRF1,IRF3,IRF7,JUN,JUND,MAPK14,MAPK8,NFATC2,NFKBIA,NFkB (complex),NR3C1,RELA,RNA polymerase II,STAT1,STAT3,STAT6,TIRAP,TLR4
HT144 shBRN2 UP AND DOWN		INS		other		0.457	0.00311	CDKN1A,ERBB3,IGFBP3,IGFBP5,JUND,XBP1,	AR,Akt,CEBPA,CEBPB,EGR1,EP300,ERBB3,ESR1,ESR2,GH1,Growth hormone,HDAC1,IGF1,INS,JUN,PGR,RUNX2,SMAD3,SP1,TWIST1,estrogen,estrogen receptor
HT144 shBRN2 UP AND DOWN		APOE		transporter		1.363	0.00316	APOD,CCL5,CD68,CYR61,MGP,PTGS2,SERPINA3,SPP1,	APOE,Ap1,CEBPB,CTNNB1,HDAC3,IL6,LEF1,NFKBIA,NFkB (complex),NR3C1,PTGS2,RNA polymerase II,RUNX2,SCARB1,STAT1,STAT3,STAT6,TCF,TCF7L2,steroid
HT144 shBRN2 UP AND DOWN		Cg		complex	Inhibited	-2.4	0.00317	CDKN1A,CEBPD,ENPP2,FST,HLA-DQA1,IGFBP3,PLAT,PLAUR,PTGS2,SPP1,TSPAN13,	AR,Ap1,CEBPB,CTNNB1,Cg,EGR1,ESR1,ESR2,GNRH1,HDAC3,IL6,JUN,NR3C1,PGR,RNA polymerase II,SP1,STAT1,STAT3,STAT6,TP53,VitaminD3-VDR-RXR,progesterone
HT144 shBRN2 UP AND DOWN		glutamine		chemical - endogenous mammalian		1	0.00318	GADD45A,IL15,PTGS2,WARS,XBP1,
HT144 shBRN2 UP AND DOWN		RNA polymerase II		complex			0.00324	CCL5,CDKN1A,GADD45A,GBP2,HLA-DQA1,IGFBP3,OASL,PTGS2,SPP1,	JUN,MYB,NFKB1,NR3C1,RNA polymerase II,STAT3,TP53
HT144 shBRN2 UP AND DOWN		4-coumaric acid		chemical - endogenous mammalian			0.00325	CDKN1A,PTGS2,
HT144 shBRN2 UP AND DOWN		CTNNBIP1		other			0.00325	CDKN1A,RAC1,
HT144 shBRN2 UP AND DOWN		ISGF3		complex			0.00325	IFIT2,ISG15,
HT144 shBRN2 UP AND DOWN		MTORC2		complex			0.00325	IFIT2,ISG15,
HT144 shBRN2 UP AND DOWN		PPP5C		phosphatase			0.00325	CDKN1A,SGK1,	CEBPB,EGR1,ERK1/2,ESR2,HDAC3,JUN,NR3C1,PPP5C,SMAD3,SP1,TP53
HT144 shBRN2 UP AND DOWN		PRKCH		kinase			0.00325	CDKN1A,PRKD1,
HT144 shBRN2 UP AND DOWN		RAD9A		enzyme			0.00325	CDC25A,CDKN1A,
HT144 shBRN2 UP AND DOWN		WNT3		other			0.00325	CDKN1A,PTGS2,	NFkB (complex),RELA,SP1,SRF,STAT3,WNT3,prostaglandin E2
HT144 shBRN2 UP AND DOWN		amiloride		chemical drug			0.00325	PLAUR,PTGS2,	CDKN2A,ESR1,JUN,P38 MAPK,SP1,STAT3,amiloride
HT144 shBRN2 UP AND DOWN		eugenol		chemical - endogenous non-mammalian			0.00325	CDKN1A,PTGS2,
HT144 shBRN2 UP AND DOWN		MET		kinase		0	0.00336	CDKN1A,HBEGF,IL15,PTGS2,SPP1,	CEBPA,CEBPB,EGR1,ERBB3,ERK,ERK1/2,ESR1,JUN,MET,NFKB1,NFKBIA,NFkB (complex),NR3C1,PGR,PI3K (complex),RELA,RUNX2,SMAD3,SP1,STAT1,STAT3,TP53
HT144 shBRN2 UP AND DOWN		PRKCD		kinase		-0.784	0.00336	BIRC3,CCL5,CD68,CDKN1A,PTGS2,	HDAC3,HMGB1,IKK (complex),JUN,JUND,MAPK8,MMP14,NFKB1,NFKB2,NFKBIA,NFkB (complex),NOTCH1,NR3C1,PRKCD,RELA,STAT3
HT144 shBRN2 UP AND DOWN		ICMT		enzyme			0.00338	CDKN1A,HBEGF,LMNA,
HT144 shBRN2 UP AND DOWN		NFIC	-1.545	transcription regulator			0.00338	CDKN1A,FABP7,HTRA1,
HT144 shBRN2 UP AND DOWN		PRLR		transmembrane receptor			0.00338	A2M,CDKN1A,IGFBP5,	AR,CEBPA,CEBPB,CREB1,IRF1,Ins1,NFkB (complex),PPARA,PRL,PRLR,RELA,RNA polymerase II,SP1,SREBF1,STAT,STAT1,STAT3,STAT5B,TP53
HT144 shBRN2 UP AND DOWN		SPRY2		other			0.00338	CDKN1A,FABP7,ISG15,
HT144 shBRN2 UP AND DOWN		UCN-01		chemical drug			0.00338	CDC25A,CDKN1A,RHOB,	Ap1,CEBPB,CTNNB1,HRAS,STAT3,TP53,UCN-01
HT144 shBRN2 UP AND DOWN		mir-22		microrna			0.00338	CDKN1A,CYR61,ERBB3,
HT144 shBRN2 UP AND DOWN		titanium dioxide		chemical drug			0.00338	CDKN1A,HLA-DOA,PLAT,
HT144 shBRN2 UP AND DOWN		medroxyprogesterone acetate		chemical drug		-1.387	0.00339	CCL5,CYR61,HTRA1,IL15,LMNA,SGK1,	AR,ESR1,ESR2,HDAC1,NCOA2,NFKBIA,NFkB (complex),NR3C1,RNA polymerase II,STAT1,TP53,beta-estradiol,medroxyprogesterone acetate
HT144 shBRN2 UP AND DOWN		morphine		chemical drug		-1.671	0.00339	CDKN1A,ERBB3,PLAT,PTGES,PTGS2,SPARC,	AR,EGFR,EGR1,ERBB2,ESR1,ESR2,HDAC3,IRF1,JUN,NFKBIA,NR3C1,PGR,PRL,SMAD3,SP1,STAT,STAT1,STAT3,TP53,beta-estradiol,morphine
HT144 shBRN2 UP AND DOWN		Go 6976		chemical - kinase inhibitor		0.781	0.00346	APOBEC3G,CD55,CDKN1A,PTGS2,	AHR,CDKN2A,CREB1,ERK,ESR1,Go 6976,JUN,NFkB (complex),NR3C1,P38 MAPK,PI3K (complex),PPARA,PRKCA,Pkc(s),RARB,RUNX2,SMAD3,SP1,STAT3,VDR
HT144 shBRN2 UP AND DOWN		LEF1		transcription regulator			0.00346	CDKN1A,POU3F2,SGK1,SPP1,	CTNNB1,HDAC3,JUN,LEF1,MYC,NOTCH1,RUNX2,SMAD3,SMARCB1,SP1,TCF,TCF7L2
HT144 shBRN2 UP AND DOWN		FGFR1		kinase		-0.302	0.00354	CDKN1A,NEUROG2,PLAUR,PTGS2,SPARC,	CDKN2A,CEBPB,CREB1,CTNNB1,ESR1,FGF2,FGFR1,HMGB1,JUN,JUND,MAPK8,NFKB1,NR3C1,P38 MAPK,RAF1,RELA,Ras,SP1,STAT3,TP53
HT144 shBRN2 UP AND DOWN		GATA2		transcription regulator			0.00354	CCL5,CDKN1A,KLF2,RCAN1,SKP2,
HT144 shBRN2 UP AND DOWN		L-dopa		chemical - endogenous mammalian		1.698	0.00358	BTBD3,CTSC,CTSZ,GAS7,GNG7,HBEGF,IGFBP5,IL11RA,KLF9,LAPTM5,LMNA,LYPD1,MSMO1,MTF2,SHC1,SKP2,TNFRSF19,
HT144 shBRN2 UP AND DOWN		SPP1	-1.514	cytokine		-1.921	0.00361	CCL5,CDC25A,CDKN1A,PTGS2,S100A4,SNAI2,SPP1,	AKT1,AR,Ap1,CEBPB,EGR1,ERK1/2,ESR1,IL2,JUN,MAP2K1,NFKB1,NFKBIA,NR3C1,SMAD3,SP1,SPP1,STAT3,STAT6,TP53,TWIST1
HT144 shBRN2 UP AND DOWN		carbon monoxide		chemical - endogenous mammalian		-0.035	0.00372	CDKN1A,PLAUR,PTGS2,XBP1,	AR,Akt,Ap1,CDKN2A,CEBPA,CEBPB,EGR1,ERK1/2,ESR1,ESR2,IL2,JUN,NCOA2,NFKB1,NFKBIA,NR3C1,P38 MAPK,SMAD3,SP1,STAT3,STAT6,TP53,USF1,carbon monoxide,tretinoin
HT144 shBRN2 UP AND DOWN		SMARCB1		transcription regulator		-1.41	0.00375	A2M,CDKN1A,GADD45A,HBEGF,IFITM1,SKP2,SPARC,	BRCA1,CDKN2A,NFKBIA,NFkB (complex),RNA polymerase II,SMARCA4,SMARCB1,STAT1,STAT3
HT144 shBRN2 UP AND DOWN		ARRB1		other			0.0038	ADRB2,PTGS2,SPP1,	ARRB1,Ap1,CTNNB1,ESR1,JUN,MAPK3,NFE2L2,NFKBIA,NR3C1,PI3K (complex),SMAD3,SP1,SPP1,STAT3,TP53
HT144 shBRN2 UP AND DOWN		MMP14		peptidase			0.0038	CCL5,CDKN1A,PTGS2,	CDKN2A,CEBPA,CEBPB,Collagen type I,EGR1,ERK1/2,ESR1,JUN,MAPK1,MMP14,NCOA2,NFKBIA,NR3C1,P38 MAPK,RNA polymerase II,SMAD3,SP1,STAT1,STAT3,TP53,YBX1
HT144 shBRN2 UP AND DOWN		SND1		enzyme			0.0038	APOBEC3G,LAPTM5,PTGS2,
HT144 shBRN2 UP AND DOWN		SOX10	-1.598	transcription regulator			0.0038	ERBB3,GAS7,SOX10,
HT144 shBRN2 UP AND DOWN		TANK		other			0.0038	IFIT1,PTGS2,RARRES3,	IKBKE,IRF3,IRF5,IRF7,NFKB1,NFKBIA,STAT1,TANK,TBK1
HT144 shBRN2 UP AND DOWN		crocidolite asbestos		chemical toxicant			0.0038	GADD45A,JUND,SPP1,
HT144 shBRN2 UP AND DOWN		nitroarginine		chemical reagent			0.0038	JUND,PLAT,SPP1,
HT144 shBRN2 UP AND DOWN		VHL		transcription regulator			0.00385	CDKN1A,EIF5,LMNA,QPRT,SKP2,SPARC,	CREBBP,CTNNB1,EP300,NFE2L2,Nfat (family),VEGFA,VHL
HT144 shBRN2 UP AND DOWN		APP		other	Inhibited	-2.456	0.00386	C1R,CCL5,CD59,CD68,ENPP2,GBP2,HIST1H2BD,IFIT2,IGFBP5,JUND,NEUROG2,NPTX1,NR4A2,PLAT,PTGS2,RCAN1,SHC1,SLIT2,ST6GAL1,	APP,CEBPA,CEBPB,CREB1,DNA-methyltransferase,IGF1R,IL1B,IL6,JUN,LDL,NFE2L2,NFKB1,NFKBIA,NFkB (complex),NR3C1,POU2F1,RNA polymerase II,SP1,STAT1,STAT3,STAT6,TNF,TP53
HT144 shBRN2 UP AND DOWN		camptothecin		chemical drug		-0.368	0.00389	BIRC3,CD59,CDC25A,CDKN1A,FLOT2,GADD45A,GBP2,GNG7,GPNMB,HBEGF,HLA-DQA1,IGFBP3,NR4A2,PTGES,PTGS2,SPP1,	EGR1,ESR2,GSK3B,HDAC3,JUN,MYB,NFKB1,NFKB2,NFKBIA,NFkB (complex),NOTCH1,NR3C1,RELA,RNA polymerase II,SP1,STAT3,TP53,camptothecin
HT144 shBRN2 UP AND DOWN		GW501516		chemical drug			0.00394	APOD,CDKN1A,IGFBP3,IGFBP5,PLAT,	CEBPA,CEBPB,CREB1,GW501516,Ins1,JUN,PPARA,SP1,SREBF1
HT144 shBRN2 UP AND DOWN		Pdgf (complex)		complex		-1.152	0.00394	CDKN1A,NR4A2,PLAUR,PTGS2,SPARC,	AHR,Ap1,CEBPB,CREB1,CTNNB1,EGR1,ESR1,ESR2,HDAC3,JUN,MAP2K1,NFKB1,NFkB (complex),NR3C1,Pdgf (complex),Pkc(s),RARB,RELA,Ras,SMAD3,SP1,STAT3,TP53,VDR,VitaminD3-VDR-RXR
HT144 shBRN2 UP AND DOWN		EP300		transcription regulator		-1.508	0.00397	ARHGEF3,CDC25A,CDKN1A,FNBP1,LMNA,MIA,NDRG1,PTGS2,RGL1,SKP2,ST6GAL1,YPEL2,	CREBBP,EP300,KAT2B,NFE2L2,NR3C1,RELA,STAT3
HT144 shBRN2 UP AND DOWN		BIRC5		other			0.004	CDKN1A,COL8A1,HLA-DQA1,LAMA4,
HT144 shBRN2 UP AND DOWN		SATB1		transcription regulator		1.937	0.00402	CDKN1A,HLA-DMB,KLF2,NR4A2,PTGS2,SGK1,WARS,	PIAS1,SATB1
HT144 shBRN2 UP AND DOWN		H89		chemical - kinase inhibitor	Activated	2.187	0.00402	CD55,CDKN1A,IGFBP5,NR4A2,PTGS2,SHC1,	AHR,CDKN2A,CEBPB,CREB1,ESR1,ESR2,H89,HDAC4,Ins1,JUN,NFkB (complex),P38 MAPK,PPARA,Pkc(s),RARB,SP1,SREBF1,STAT3,VDR,cyclic AMP
HT144 shBRN2 UP AND DOWN		SRF		transcription regulator			0.00414	A2M,ANKRD1,CCL5,CDKN1A,FST,IL15,NCOA7,NR4A2,PTGS2,TRIM4,
HT144 shBRN2 UP AND DOWN		MGEA5		enzyme		-0.333	0.00415	APOBEC3G,CD99L2,ERBB3,FLNB,GADD45A,HMGCS1,IGFBP5,MSMO1,RHOB,
HT144 shBRN2 UP AND DOWN		GDF2		growth factor	Inhibited	-2.219	0.00415	ENPP2,HTRA1,SEMA3B,SOCS2,SPP1,
HT144 shBRN2 UP AND DOWN		GSK3B		kinase		0.688	0.00415	BIRC3,CDKN1A,PTGS2,RAC1,SPP1,	APC,CEBPB,CTNNB1,EGR1,ERK1/2,ESR1,ESR2,GSK3B,HDAC3,JUN,MYB,NR3C1,PI3K (complex),SMAD3,SP1,TP53
HT144 shBRN2 UP AND DOWN		CTF1		cytokine			0.00426	A2M,CEBPD,SERPINA3,	CEBPA,CEBPB,CTF1,IRF8,NFKB1,NFKBIA,NFkB (complex),RELA,RNA polymerase II,STAT,STAT1,STAT2,STAT3,STAT6,TP53
HT144 shBRN2 UP AND DOWN		FCER1G		transmembrane receptor			0.00426	CCL5,IFIT2,PTGS2,	Ap1,CEBPB,FCER1G,HMGB1,IL6,IRF8,MAPK1,NCOA2,NFATC2,NFkB (complex),NR3C1,PLCG2,RNA polymerase II,STAT1,STAT2,STAT3,STAT6,YBX1,histamine
HT144 shBRN2 UP AND DOWN		RPSA		translation regulator			0.00426	CCL5,ISG15,PTGS2,	CEBPB,HMGB1,JUN,JUND,MAPK14,MAPK8,NFKB1,NFKB2,NFKBIA,NFkB (complex),NOTCH1,NR3C1,RELA,RPSA,STAT3
HT144 shBRN2 UP AND DOWN		formaldehyde		chemical - endogenous mammalian			0.00426	JUND,PTGS2,SGK1,	CEBPB,EGR1,ERK1/2,JUN,MAPK3,SMAD3,TP53,formaldehyde
HT144 shBRN2 UP AND DOWN		sodium orthovanadate		chemical reagent			0.00426	CDKN1A,IFIT2,PLAUR,	BCL2,HMGB1,JUN,JUND,MAPK8,NR3C1,PTPN11,RELA,SP1,TP53,sodium orthovanadate
HT144 shBRN2 UP AND DOWN		3-deazaneplanocin		chemical drug		-1.964	0.00429	CDKN1A,GPNMB,IGFBP3,MVP,
HT144 shBRN2 UP AND DOWN		GNRH1		other		-1.967	0.00429	FST,IGFBP5,PLAT,PTGS2,	AR,Ap1,CDKN2A,CREB1,CTNNB1,Cg,EGFR,EGR1,ESR1,FSH,GNRH1,HDAC3,JUN,LEF1,NFKBIA,P38 MAPK,RUNX2,SMAD3,SP1,STAT3,TCF,TCF7L2,TP53
HT144 shBRN2 UP AND DOWN		MAP3K1		kinase		-0.038	0.00429	BIRC3,LOXL3,PLAUR,PTGS2,	AHR,EGR1,ESR1,ESR2,HDAC3,HMGB1,IKK (complex),JUN,JUND,Jnk,MAP2K1,MAP3K1,MAPK8,NFKB1,NFKBIA,NFkB (complex),NR3C1,RELA,SMAD3,SP1,STAT3,TP53
HT144 shBRN2 UP AND DOWN		ARF6		transporter			0.00429	CCL5,ISG15,	ARF6,IRF1,IRF3,IRF5,IRF7,MAPK1,NCOA2,NFKB1,NFKB2,NFKBIA,NFkB (complex),NR3C1,RELA,STAT1,STAT3,TLR9,YBX1
HT144 shBRN2 UP AND DOWN		DIABLO		other			0.00429	BIRC3,CDKN1A,	DIABLO,JUN,NFKB1,NFKB2,NFKBIA,NFkB (complex),NR3C1,RELA,TAB1
HT144 shBRN2 UP AND DOWN		GUSB		enzyme			0.00429	CEBPD,CYR61,	CEBPB,Ca2+,GUSB,NOTCH1,NR3C1,SP1,TP53
HT144 shBRN2 UP AND DOWN		HBP1		transcription regulator			0.00429	CDKN1A,PTGS2,	CEBPB,CTNNB1,HBP1,JUN,RELA,Ras,STAT3
HT144 shBRN2 UP AND DOWN		MC1R	-1.612	g-protein coupled receptor			0.00429	NR4A2,SDC2,
HT144 shBRN2 UP AND DOWN		NEK7		kinase			0.00429	ISG15,PTGS2,
HT144 shBRN2 UP AND DOWN		PRAME		other			0.00429	CDKN1A,S100A4,
HT144 shBRN2 UP AND DOWN		SMARCA1		transcription regulator			0.00429	CDKN1A,GADD45A,	BRCA1,RNA polymerase II,SMARCA1,STAT1,STAT3
HT144 shBRN2 UP AND DOWN		TFRC		transporter			0.00429	CDKN1A,GADD45A,
HT144 shBRN2 UP AND DOWN		butylhydroxybutylnitrosamine		chemical toxicant			0.00429	CDKN1A,HBEGF,
HT144 shBRN2 UP AND DOWN		ciclopirox olamine		chemical drug			0.00429	CDKN1A,TF,
HT144 shBRN2 UP AND DOWN		geneticin		chemical toxicant			0.00429	CDKN1A,PLAT,
HT144 shBRN2 UP AND DOWN		phospholipid		chemical - endogenous mammalian			0.00429	CCL5,PTGS2,	APOE,CREB1,CTNNB1,DNA-methyltransferase,JUN,LDL,NFE2L2,NFKB1,NFKB2,NFKBIA,NFkB (complex),PRKCD,RELA,SCARB1,SP1,SRF,STAT1,STAT3,phospholipid,prostaglandin E2
HT144 shBRN2 UP AND DOWN		sodium chloride		chemical - endogenous mammalian		-0.666	0.00459	CCL5,PTGES,PTGS2,SPP1,	APOE,Ap1,CEBPB,CTNNB1,EGR1,ERK1/2,HMGB1,JUN,JUND,MAPK14,MAPK8,NFKBIA,NFkB (complex),NR3C1,RELA,SMAD3,SPHK1,STAT3,TP53,sodium chloride
HT144 shBRN2 UP AND DOWN		5-O-mycolyl-beta-araf-(1->2)-5-O-mycolyl-alpha-araf-(1->1')-glycerol		chemical - endogenous non-mammalian		-1.342	0.00459	HBEGF,IFIT1,IFIT2,PTGS2,RCAN1,	5-O-mycolyl-beta-araf-(1->2)-5-O-mycolyl-alpha-araf-(1->1')-glycerol,CEBPA,IL1B,NFKBIA,NFkB (complex),NR3C1,POU2F1
HT144 shBRN2 UP AND DOWN		MYOC		other			0.00459	CARD10,EBF3,IGFBP5,RHBDF1,SPP1,
HT144 shBRN2 UP AND DOWN		BECN1		other			0.00475	CCL5,SPP1,VPS26A,
HT144 shBRN2 UP AND DOWN		CHADL		other			0.00475	CDKN1A,IGFBP3,KLF2,
HT144 shBRN2 UP AND DOWN		GPC1		transmembrane receptor			0.00475	CDKN1A,PTGS2,SKP2,	ERK,ESR1,GPC1,NFkB (complex),RUNX2,SMAD3,STAT3
HT144 shBRN2 UP AND DOWN		IRF9	-1.52	transcription regulator			0.00475	IFIT2,IFITM1,ISG15,	IRF8,IRF9,NFkB (complex),STAT1,STAT2,STAT3,STAT6
HT144 shBRN2 UP AND DOWN		RARRES3	-1.867	enzyme			0.00475	CCL5,IFIT1,ISG15,	IFN type 1,IRF3,IRF5,IRF7,IRF9,ISGF3,MAVS,NFKBIA,NFkB (complex),RARRES3,STAT1,STAT2,STAT3,TBK1
HT144 shBRN2 UP AND DOWN		WR 1065		chemical drug			0.00475	CDKN1A,GADD45A,S100A4,
HT144 shBRN2 UP AND DOWN		eplerenone		chemical drug			0.00475	CD68,PTGS2,SPP1,	CEBPB,IL6,RNA polymerase II,STAT1,STAT3,STAT6,eplerenone
HT144 shBRN2 UP AND DOWN		FOXA2		transcription regulator			0.00477	A2M,CD55,IGFBP5,NEUROG2,NR4A2,TF,THBS3,	AR,FOXA1,FOXA2
HT144 shBRN2 UP AND DOWN		TCF		group			0.00483	APOD,HTRA1,IFITM1,PTGS2,SERPINA3,	CTNNB1,HDAC3,JUN,LEF1,RUNX2,TCF,TCF7L2
HT144 shBRN2 UP AND DOWN		clozapine		chemical drug		0.218	0.00491	ACAT2,HMGCS1,NR4A2,SGK1,
HT144 shBRN2 UP AND DOWN		Nr1h		group		1.08	0.00492	APOD,CCL5,HLA-DOA,IL15,PTGES,PTGS2,	CEBPA,NFKB1,NFKBIA,NFkB (complex),Nr1h,RELA,STAT1
HT144 shBRN2 UP AND DOWN		BCL2		transporter		0.596	0.00507	CDKN1A,GADD45A,IL15,NDRG1,PLAUR,	Ap1,BAX,BCL2,CEBPB,EGR1,ESR1,IRF3,JUN,MYB,NFKB1,NFKBIA,NFkB (complex),NR3C1,RELA,SP1,STAT3,TNFRSF1A,TP53,VitaminD3-VDR-RXR
HT144 shBRN2 UP AND DOWN		Nfat (family)		group		-0.625	0.00507	CYR61,HBEGF,NCOA7,PTGS2,RCAN1,
HT144 shBRN2 UP AND DOWN		KITLG		growth factor		-1.796	0.00512	CD68,CDKN1A,IGFBP3,LAPTM5,PTGS2,SHC1,SNAI2,TCF12,	AR,CEBPB,CTNNB1,EGR1,ERK,ERK1/2,ESR1,JUN,KITLG,NFkB (complex),RAC1,RELA,RUNX2,Ras,SMAD3,SP1,STAT3,TP53
HT144 shBRN2 UP AND DOWN		benzene		chemical toxicant		-0.254	0.00525	CDKN1A,IGFBP3,RHOB,SPARC,
HT144 shBRN2 UP AND DOWN		entinostat		chemical drug		-0.125	0.00525	CDKN1A,ERBB3,IGFBP3,TNFRSF19,	AR,Ap1,CTNNB1,EGFR,EGR1,ESR1,JUN,LY294002,NOTCH1,SMAD3,TP53,entinostat
HT144 shBRN2 UP AND DOWN		phenylbutazone		chemical drug		-1.192	0.00525	A2M,GPNMB,PTGS2,SPP1,	CEBPA,NFKB1,NFKBIA,NFkB (complex),RELA,STAT1,phenylbutazone
HT144 shBRN2 UP AND DOWN		NFE2L2		transcription regulator		-1.156	0.00527	ARHGEF3,CCL5,CDKN1A,IFRD1,LMNA,MSMO1,PREP,PTGS2,SERPINA3,SHC1,XBP1,	AHR,CREB1,NFE2L2,NFKBIA,NFkB (complex),NQO1,Pkc(s),RARB,VDR
HT144 shBRN2 UP AND DOWN		NPPB		other			0.00527	ACAT2,HMGCS1,MSMO1,
HT144 shBRN2 UP AND DOWN		VTN		other			0.00527	CDKN1A,PLAUR,PTGS2,	Ap1,CDKN2A,CEBPB,CTNNB1,EGR1,ERK1/2,ESR1,FN1,ITGB3,JUN,P38 MAPK,RUNX2,SMAD3,SP1,STAT3,TP53,VTN
HT144 shBRN2 UP AND DOWN		fluvastatin		chemical drug			0.00527	CDKN1A,PLAT,PTGS2,	CEBPB,Ca2+,HMGB1,JUN,JUND,MAPK8,MAPK9,NOTCH1,NR3C1,RELA,SP1,TP53,fluvastatin
HT144 shBRN2 UP AND DOWN		parthenolide		chemical drug			0.00527	ANKRD1,CCL5,PTGS2,	CEBPA,HMGB1,JUN,JUND,MAPK8,NFKB1,NFKB2,NFKBIA,NFkB (complex),NOTCH1,NR3C1,RELA,STAT1,STAT3,parthenolide
HT144 shBRN2 UP AND DOWN		temozolomide		chemical drug			0.00527	CCL5,CDKN1A,QPRT,	Ap1,NFKB1,NFKB2,NFKBIA,NFkB (complex),NR3C1,PTGS2,RELA,temozolomide
HT144 shBRN2 UP AND DOWN		melatonin		chemical - endogenous mammalian		-0.555	0.00532	CDKN1A,PLAT,PTGS2,SPARC,SPP1,	AHR,Ap1,CEBPB,CREB1,EGR1,GSK3B,Ins1,JUN,LEP,MYB,NFKBIA,NFkB (complex),PPARA,Pkc(s),RARB,RNA polymerase II,SP1,SREBF1,TP53,VDR,ascorbic acid,melatonin
HT144 shBRN2 UP AND DOWN		miR-291a-3p (and other miRNAs w/seed AAGUGCU)		mature microrna		1.319	0.00532	ARHGEF3,CDKN1A,NR4A2,TEX30,VPS26A,
HT144 shBRN2 UP AND DOWN		2-hydroxy-1-naphthylaldehyde isonicotinoyl hydrazone		chemical reagent			0.00547	CDKN1A,GADD45A,
HT144 shBRN2 UP AND DOWN		BCAR1		enzyme			0.00547	CDKN1A,RAC1,	AR,BCAR1,CEBPB,EGR1,ERK1/2,JUN,NFkB (complex),SMAD3,SMAD7,SRF,TP53,VDR
HT144 shBRN2 UP AND DOWN		DNAJB6	-1.528	transcription regulator			0.00547	SPARC,SPP1,
HT144 shBRN2 UP AND DOWN		EIF3A		other			0.00547	ISG15,NDRG1,
HT144 shBRN2 UP AND DOWN		FRMD6		other			0.00547	CDKN1A,IGFBP3,
HT144 shBRN2 UP AND DOWN		Foxo		group			0.00547	CDKN1A,GADD45A,
HT144 shBRN2 UP AND DOWN		N1,N11-diethylnorspermine		chemical drug			0.00547	CDKN1A,PTGS2,	CDKN2A,CEBPB,EGR1,ERK1/2,ESR1,HMGB1,JUN,JUND,MAPK8,N1,N11-diethylnorspermine,NR3C1,P38 MAPK,RELA,SMAD3,SP1,STAT3,TP53
HT144 shBRN2 UP AND DOWN		NUMBL		other			0.00547	CDKN1A,SPARC,
HT144 shBRN2 UP AND DOWN		PNPT1		enzyme			0.00547	CCL5,CDKN1A,	NFKB1,NFKB2,NFKBIA,NFkB (complex),NR3C1,PNPT1,RELA
HT144 shBRN2 UP AND DOWN		RNF216		other			0.00547	IFIT1,ISG15,	IFNB1,IRF1,IRF3,IRF5,IRF7,NFkB (complex),RNF216,SPI1,STAT1,STAT2,STAT3,TICAM1,TLR3,TLR9
HT144 shBRN2 UP AND DOWN		TAF6		transcription regulator			0.00547	CDKN1A,GADD45A,
HT144 shBRN2 UP AND DOWN		desoxycorticosterone		chemical - endogenous mammalian			0.00547	PTGS2,SPP1,	AHR,CREB1,NFkB (complex),Pkc(s),RARB,VDR,desoxycorticosterone
HT144 shBRN2 UP AND DOWN		enterolactone		chemical - endogenous non-mammalian			0.00547	SPARC,SPP1,
HT144 shBRN2 UP AND DOWN		mir-194		microrna			0.00547	RAC1,SOCS2,
HT144 shBRN2 UP AND DOWN		nickel chloride		chemical toxicant			0.00547	NDRG1,PTGS2,	AR,Akt,EGR1,ESR2,JUN,SMAD3,nickel chloride
HT144 shBRN2 UP AND DOWN		tiron		chemical reagent			0.00547	CDKN1A,PLAUR,	CDKN2A,ESR1,HMGB1,JUN,JUND,MAPK8,NR3C1,P38 MAPK,RELA,SP1,STAT3,tiron
HT144 shBRN2 UP AND DOWN		mibolerone		chemical drug	Activated	2.449	0.00553	GPNMB,HLA-DQA1,HMGCS1,IGFBP3,SQLE,TF,
HT144 shBRN2 UP AND DOWN		E. coli lipopolysaccharide		chemical - endogenous non-mammalian		-0.751	0.00559	CCL5,CEBPD,CYR61,IL15,	CEBPA,CEBPB,E. coli lipopolysaccharide,IL17A,IRF1,IRF8,NFATC2,NFKB1,NFKBIA,NFkB (complex),RELA,SP1,STAT1,STAT2,STAT3,STAT6,TLR4,TNF,TP53
HT144 shBRN2 UP AND DOWN		TFAP2C		transcription regulator			0.00559	CDKN1A,FST,SEMA3B,XBP1,
HT144 shBRN2 UP AND DOWN		SREBF1		transcription regulator		0.714	0.00561	CDKN1A,CEBPD,HMGCS1,MSMO1,PTGS2,SQLE,TF,	Ap1,CEBPB,CREB1,Ins1,NFE2L2,PPARA,SP1,SREBF1,cholesterol
HT144 shBRN2 UP AND DOWN		INHBA		growth factor		-0.161	0.0058	ADRB2,ANKRD1,CDC25A,CDKN1A,FST,MGP,NR4A2,	AR,Ap1,CEBPB,CREB1,ESR1,ESR2,IL1,INHBA,NFKB1,NFkB (complex),PGR,RELA,SMAD3,SMAD7,SRF,STAT3,VDR,cyclic AMP,progesterone
HT144 shBRN2 UP AND DOWN		KRT17		other			0.00582	CCL5,IL15,SPP1,
HT144 shBRN2 UP AND DOWN		UPF2		other			0.00582	PTGS2,RCAN1,TSPAN13,
HT144 shBRN2 UP AND DOWN		azoxymethane		chemical toxicant			0.00582	CDKN1A,IGFBP3,PTGS2,	CEBPB,CTNNB1,EGR1,GSK3B,JUN,MYB,NFKBIA,NFkB (complex),RELA,Ras,STAT3,azoxymethane
HT144 shBRN2 UP AND DOWN		diclofenac		chemical drug			0.00582	CDKN1A,PTGS2,TMEM100,	ALB,Ap1,JUN,NFKB1,NFKBIA,NFkB (complex),PTGS2,RELA,diclofenac,morphine
HT144 shBRN2 UP AND DOWN		green tea polyphenol		chemical drug			0.00582	CDKN1A,IGFBP3,PTGS2,	Ap1,CEBPB,CREB1,DNA-methyltransferase,EGR1,ERK1/2,HMGB1,JUN,LDL,NFE2L2,NFKB1,NFKB2,NFKBIA,PRKCD,RELA,SMAD3,STAT1,TP53,green tea polyphenol
HT144 shBRN2 UP AND DOWN		methylnitronitrosoguanidine		chemical toxicant			0.00582	CDKN1A,GADD45A,PLAT,
HT144 shBRN2 UP AND DOWN		tempol		chemical drug			0.00582	PTGS2,SGK1,SPP1,	Ap1,ESR1,ESR2,HDAC3,JUN,MAPK3,NR3C1,PI3K (complex),SMAD3,SP1,STAT3,TP53,nitric oxide,tempol
HT144 shBRN2 UP AND DOWN		CSF2		cytokine		-1.918	0.00589	BIRC3,CDKN1A,COL8A1,CTSC,HBEGF,IL15,NR4A2,PTGS2,SGK1,SOCS2,SPP1,XBP1,	CEBPB,CSF2,EGR1,ESR1,GSK3B,IL6,JUN,MYB,NFKBIA,NFkB (complex),NR3C1,PI3K (complex),RNA polymerase II,SMAD3,SP1,STAT1,STAT3,STAT6,TGFB1,TNF,TP53
HT144 shBRN2 UP AND DOWN		Collagen type I		complex			0.00596	CCL5,PTGS2,RAC1,SKP2,	Ap1,Collagen type I,JAK2,MMP14,NFKB1,NFKB2,NFKBIA,NFkB (complex),RELA,SMAD3,STAT1,STAT3,STAT6,hyaluronic acid
HT144 shBRN2 UP AND DOWN		PLAU		peptidase			0.00596	CCL5,CYR61,HLA-DMA,PLAUR,	CEBPA,CEBPB,ESR1,HGF,IGF1,JUN,NFKB1,NFKBIA,PLAU,RELA,RNA polymerase II,RUNX2,SMAD3,SP1,STAT1,STAT3,TGFB1,TP53
HT144 shBRN2 UP AND DOWN		gentamicin C		chemical drug		-1	0.00596	A2M,BIRC3,GPNMB,SPP1,
HT144 shBRN2 UP AND DOWN		kainic acid		chemical toxicant		-0.605	0.00596	HBEGF,JUND,NR4A2,PTGES,PTGS2,SPP1,	AHR,CEBPA,CEBPB,CREB1,EGR1,ERK1/2,HMGB1,IL1B,JUN,JUND,MAPK3,MAPK8,NFKBIA,NFkB (complex),NR3C1,POU2F1,Pkc(s),RARB,RELA,SMAD3,TP53,VDR,kainic acid
HT144 shBRN2 UP AND DOWN		ADCYAP1		other		0	0.00606	CCL5,CEBPD,ENPP2,FST,HAPLN1,RHOB,SERPINA3,SPARC,	ADCYAP1,CEBPB,CREB1,Ins1,NFKBIA,PPARA,SP1,SREBF1,STAT3,TNF,TP53
HT144 shBRN2 UP AND DOWN		wortmannin		chemical - kinase inhibitor		0.984	0.00617	CCL5,CDKN1A,CEBPD,ERBB3,HAPLN1,PTGS2,SOCS2,	Ap1,CEBPB,CREB1,IKBKB,Ins1,JUN,NFKB1,NFKB2,NFKBIA,NFkB (complex),NR3C1,PPARA,PRKCD,PTGS2,RELA,SP1,SREBF1,SRF,STAT3,prostaglandin E2,wortmannin
HT144 shBRN2 UP AND DOWN		GJA1		transporter			0.00641	CDKN1A,SKP2,SPP1,	AR,Akt,EGR1,ESR2,GJA1,JUN,NFKB1,NFKBIA,PTEN,SMAD3,SP1,STAT3
HT144 shBRN2 UP AND DOWN		phorbol 12,13-dibutyrate		chemical - endogenous non-mammalian			0.00641	CD55,CDKN1A,PTGS2,	AHR,Ap1,CREB1,HDAC1,JUN,NFKB1,NFKB2,NFKBIA,NFkB (complex),PPARA,PRKCA,PRKCD,Pkc(s),RARB,RELA,RNA polymerase II,SPHK1,TERT,VDR,phorbol 12,13-dibutyrate
HT144 shBRN2 UP AND DOWN		tosedostat		chemical drug			0.00641	CDKN1A,GADD45A,WARS,
HT144 shBRN2 UP AND DOWN		lomustine		chemical drug		-1	0.00673	A2M,BIRC3,GPNMB,SPP1,
HT144 shBRN2 UP AND DOWN		ANG		enzyme			0.00678	CCL5,CDKN1A,	ANG,CEBPB,EGR1,ERK1/2,JUN,SMAD3,TP53
HT144 shBRN2 UP AND DOWN		CELF1		translation regulator			0.00678	CDKN1A,RCAN1,
HT144 shBRN2 UP AND DOWN		EIF4G2		translation regulator			0.00678	CDKN1A,PLAT,
HT144 shBRN2 UP AND DOWN		HNRNPD		transcription regulator			0.00678	CDKN1A,KLF2,
HT144 shBRN2 UP AND DOWN		NMNAT1		enzyme			0.00678	SOCS2,TFPI,
HT144 shBRN2 UP AND DOWN		PHLPP1		enzyme			0.00678	CEBPD,IL15,
HT144 shBRN2 UP AND DOWN		T 0070907		chemical reagent			0.00678	CDKN1A,PTGS2,	AR,CEBPB,ESR1,ESR2,PGR,T 0070907,progesterone
HT144 shBRN2 UP AND DOWN		aphidicolin		chemical toxicant			0.00678	CDKN1A,GADD45A,	BRCA1,RNA polymerase II,STAT1,STAT3,aphidicolin
HT144 shBRN2 UP AND DOWN		salubrinal		chemical reagent			0.00678	CDC25A,XBP1,
HT144 shBRN2 UP AND DOWN		trypsin		group			0.00678	CDKN1A,PTGS2,	Ap1,CEBPB,Ca2+,IGF1R,JUN,NCOA2,NFKB1,NFkB (complex),NOTCH1,NR3C1,RELA,RNA polymerase II,SMAD3,SP1,SRF,STAT3,TCF4,TP53,VDR,prostaglandin E2,resveratrol,trypsin
HT144 shBRN2 UP AND DOWN		CREM		transcription regulator			0.0069	ADRB2,COL8A1,HMGCS1,MSMO1,NR4A2,RHOB,	CREM,NFE2L2,SREBF1,cholesterol
HT144 shBRN2 UP AND DOWN		NR3C2		ligand-dependent nuclear receptor			0.00701	KLF9,NR4A2,PTGS2,SERPINA3,SGK1,	AR,Ap1,CEBPB,ESR1,ESR2,Growth hormone,NFKB1,NR3C1,NR3C2,PGR,RUNX2,corticosterone,glucocorticoid,progesterone
HT144 shBRN2 UP AND DOWN		ACVRL1		kinase			0.00703	CDKN1A,PLAT,PLAUR,
HT144 shBRN2 UP AND DOWN		IGFBP3	-1.621	other			0.00703	CCL5,CDKN1A,SDC2,	CDKN2A,CEBPB,CREB1,ESR1,IGFBP3,Ins1,JUN,NFKB1,NFKB2,NFKBIA,NFkB (complex),NR3C1,P38 MAPK,PPARA,RELA,SP1,SREBF1,STAT3
HT144 shBRN2 UP AND DOWN		PIAS1		transcription regulator			0.00703	CDKN1A,GADD45A,KLF2,
HT144 shBRN2 UP AND DOWN		ERN1		kinase			0.00714	IFITM1,SPARC,TCN1,XBP1,
HT144 shBRN2 UP AND DOWN		ITGB3		transmembrane receptor			0.00714	PLAUR,PTGS2,SNAI2,SPARC,	AHR,CTNNB1,EGR1,FN1,ITGB3,JUN,Jnk,KDR,NR3C1,Nfat (family),RAC1,RELA,RUNX2,SMAD3,SP1,STAT3,TP53,VEGFA,VHL
HT144 shBRN2 UP AND DOWN		PRKCE		kinase			0.00714	CD55,CDKN1A,PRKD1,PTGS2,	AHR,CDKN2A,CEBPB,CREB1,CTNNB1,EGR1,ESR1,GSK3B,JUN,MYB,NFKB1,NFKB2,NFKBIA,NFkB (complex),P38 MAPK,PRKCD,PRKCE,Pkc(s),RARB,RELA,Ras,SP1,STAT3,VDR
HT144 shBRN2 UP AND DOWN		TAZ		enzyme			0.00714	ADRB2,ANKRD1,CYR61,ENPP2,
HT144 shBRN2 UP AND DOWN		triamterene		chemical drug		-1	0.00714	A2M,BIRC3,GPNMB,SPP1,
HT144 shBRN2 UP AND DOWN		tyrphostin AG 1478		chemical - kinase inhibitor		1.007	0.00714	CDKN1A,COL8A1,HBEGF,PTGS2,	AR,EGFR,EGR1,ERBB3,ERBB4,ERK,ESR1,JUN,MET,N-cor,NFkB (complex),PGR,RUNX2,SMAD3,STAT,STAT3,STAT5A,tyrphostin AG 1478
HT144 shBRN2 UP AND DOWN		bisindolylmaleimide I		chemical - kinase inhibitor		1.564	0.00733	BIRC3,CD55,CDKN1A,JUND,PTGS2,	AHR,EGR1,ESR1,HMGB1,JUN,JUND,Jnk,MAP2K1,MAP2K4,MAPK8,NFE2L2,NFKB1,NFKB2,NFKBIA,NFkB (complex),NR3C1,PRKCD,RELA,SMAD3,STAT3,bisindolylmaleimide I
HT144 shBRN2 UP AND DOWN		SPI1		transcription regulator		-1.982	0.00742	CD68,CDC25A,CDKN1A,IRF9,ISG15,PTGS2,SPP1,	AR,CEBPB,CREBBP,ESR2,HDAC1,HDAC3,HMGB1,IL6,JUN,KAT2B,LEF1,MDM2,MYB,NFKB1,NR3C1,RELA,RNA polymerase II,SP1,SPI1,STAT1,STAT3,STAT6,TP53
HT144 shBRN2 UP AND DOWN		HIC1		transcription regulator		-1.925	0.00757	ADRB2,CDKN1A,FST,SPP1,
HT144 shBRN2 UP AND DOWN		IFN alpha/beta		group		-1.954	0.00757	CCL5,GAS7,IFIT2,IL15,	CEBPB,IFN alpha/beta,IFNAR1,IL6,IRF8,IRF9,ISGF3,NFkB (complex),RNA polymerase II,STAT1,STAT2,STAT3,STAT6
HT144 shBRN2 UP AND DOWN		C5		cytokine		-0.074	0.00765	CCL5,CD55,CD59,PLAT,ST6GAL1,	AHR,Ap1,C5,CEBPB,EGR1,IL1,JUN,Jnk,NFKB1,NFKBIA,NFkB (complex),NR3C1,RELA,SP1,STAT3,TNF,TP53
HT144 shBRN2 UP AND DOWN		PLAUR	1.593	transmembrane receptor			0.00768	CCL5,PLAUR,RAC1,	CEBPB,EGR1,ERK1/2,FN1,JUN,PLAU,PLAUR,RAC1,RUNX2,SMAD3,SP1,STAT3,TP53
HT144 shBRN2 UP AND DOWN		dalfampridine		chemical drug			0.00768	CYR61,NR4A2,PTGS2,	AHR,CREB1,NFkB (complex),Pkc(s),RARB,VDR,dalfampridine
HT144 shBRN2 UP AND DOWN		rosiglitazone		chemical drug		-1.213	0.00772	CCL5,CD68,CDKN1A,GBP2,IFIT2,IGFBP5,KLF2,PTGES,PTGS2,SGK1,SKP2,	CEBPB,CHUK,HDAC3,IL6,IRF5,JAK2,JUN,NFKB1,NFKB2,NFKBIA,NFkB (complex),PRKCD,RELA,RNA polymerase II,SP1,SRF,STAT1,STAT3,STAT6,prostaglandin E2,rosiglitazone
HT144 shBRN2 UP AND DOWN		trichostatin A		chemical drug		-1.605	0.0078	CDKN1A,ENPP2,FNBP1,GADD45A,HLA-DRB1,HMGCS1,IFITM1,IGFBP3,NDRG1,PTGS2,SDC2,SGK1,SHC1,XBP1,	AR,Ap1,CEBPB,EGR1,HDAC1,HDAC3,JUN,NFkB (complex),NR3C1,RARB,RNA polymerase II,SMAD3,SP1,STAT2,TCF4,TP53,VDR,decitabine,estrogen receptor,hydrogen peroxide,trichostatin A
HT144 shBRN2 UP AND DOWN		tacrolimus		chemical drug		1.154	0.00787	APOD,CCL5,NPTX1,PTGS2,SLIT2,SPP1,TMEM100,	CEBPA,Calcineurin protein(s),GATA2,HMGB1,JUN,JUND,MAPK8,NFKB1,NFKBIA,NFkB (complex),NR3C1,Nfat (family),RELA,STAT1,YBX1,tacrolimus
HT144 shBRN2 UP AND DOWN		etoposide		chemical drug		-0.661	0.00795	BIRC3,CDC25A,CDKN1A,GADD45A,IFIT2,SGK1,	CEBPB,DIABLO,EGR1,ERK1/2,JUN,MAP2K4,NFE2L2,NFKB1,NFKB2,NFKBIA,NFkB (complex),RELA,SMAD3,STAT3,TAF6,TP53,etoposide
HT144 shBRN2 UP AND DOWN		mir-21		microrna		-0.128	0.00795	C1R,CDC25A,CDKN1A,GBP2,PLAT,RHOB,
HT144 shBRN2 UP AND DOWN		MKNK1		kinase		0.447	0.00799	CYR61,FLNB,IFRD1,PREP,SPARC,
HT144 shBRN2 UP AND DOWN		TNFRSF1A		transmembrane receptor		-0.692	0.00799	BIRC3,CCL5,CD68,CDKN1A,IL15,	HMGB1,IRF3,JUN,JUND,MAP3K14,MAPK8,NFKB1,NFKB2,NFKBIA,NFkB (complex),NR3C1,NfkB1-RelA,PRKCD,RELA,STAT3,TAB1,TNFRSF1A
HT144 shBRN2 UP AND DOWN		BRD7		transcription regulator			0.00822	CDKN1A,NDRG1,
HT144 shBRN2 UP AND DOWN		DNA-methyltransferase		group			0.00822	CDKN1A,PTGS2,	AR,Akt,DNA-methyltransferase,EGR1,ESR2,HDAC1,JUN,NR3C1,SMAD3,SP1,STAT2,TP53,decitabine
HT144 shBRN2 UP AND DOWN		FOXD3		transcription regulator			0.00822	CDKN1A,SKP2,
HT144 shBRN2 UP AND DOWN		Fcor		enzyme			0.00822	CDKN1A,GADD45A,
HT144 shBRN2 UP AND DOWN		ING1		transcription regulator			0.00822	CDKN1A,SPP1,
HT144 shBRN2 UP AND DOWN		N-ethyl-N-nitrosourea		chemical toxicant			0.00822	CDKN1A,SPP1,
HT144 shBRN2 UP AND DOWN		NELFB		other			0.00822	CDKN1A,GADD45A,
HT144 shBRN2 UP AND DOWN		PLCG2		enzyme			0.00822	IFIT2,PTGS2,	MAPK1,NCOA2,NFATC2,NR3C1,PLCG2,STAT1,STAT3,YBX1
HT144 shBRN2 UP AND DOWN		RFX5		transcription regulator			0.00822	HLA-DMB,HLA-DRB1,
HT144 shBRN2 UP AND DOWN		ST3-Hel2A-2		chemical reagent			0.00822	GADD45A,NR4A2,
HT144 shBRN2 UP AND DOWN		VGLL3		other			0.00822	SNAI2,SPP1,
HT144 shBRN2 UP AND DOWN		manumycin A		chemical reagent			0.00822	PTGS2,ST6GAL1,
HT144 shBRN2 UP AND DOWN		trientine		chemical drug			0.00822	IGFBP3,IGFBP5,
HT144 shBRN2 UP AND DOWN		estrogen receptor		group		-0.239	0.00832	CD59,CD68,CDH19,ERBB3,HBEGF,PLAUR,SPARC,XBP1,	EP300,ESR1,ESR2,HDAC1,estrogen,estrogen receptor
HT144 shBRN2 UP AND DOWN		IRF8		transcription regulator		-0.08	0.00833	CCL5,CDKN1A,IFIT2,IL15,ISG15,	CEBPA,IFN alpha/beta,IFNG,IRF1,IRF7,IRF8,NFKB1,NFKBIA,NFkB (complex),NR3C1,RELA,RNA polymerase II,STAT1,STAT2,STAT3,STAT6
HT144 shBRN2 UP AND DOWN		RRP1B		other			0.00833	CDKN1A,GADD45A,PRKD1,RPL14,SPP1,
HT144 shBRN2 UP AND DOWN		fenamic acid		chemical reagent		-0.762	0.00847	A2M,BIRC3,GPNMB,SPP1,
HT144 shBRN2 UP AND DOWN		MITF		transcription regulator		-1.254	0.00853	GPNMB,HAPLN1,MC1R,MGP,ORC6,POU3F2,SOX10,TBX2,
HT144 shBRN2 UP AND DOWN		POU5F1		transcription regulator		0.358	0.00866	BIRC3,CDKN1A,DLX1,GADD45A,KLF2,MTF2,SPP1,TF,TNFRSF19,
HT144 shBRN2 UP AND DOWN		nitric oxide		chemical - endogenous mammalian		-1.408	0.0088	CDKN1A,GADD45A,NDRG1,PTGS2,SGK1,SPP1,	AGT,AR,Akt,Ap1,CEBPB,EGR1,ESR1,ESR2,HDAC3,JUN,MYB,NFKB1,NFKBIA,NR3C1,SMAD3,SP1,STAT3,TP53,VitaminD3-VDR-RXR,YBX1,estrogen receptor,hydrogen peroxide,nitric oxide
HT144 shBRN2 UP AND DOWN		JUND	-1.59	transcription regulator			0.00894	CCL5,JUND,PLAUR,SPP1,	Ap1,IFNG,IRF1,JUN,JUND,NR3C1,STAT1,STAT2,STAT3
HT144 shBRN2 UP AND DOWN		RARB		ligand-dependent nuclear receptor			0.00894	CDKN1A,GADD45A,IGFBP3,PTGS2,	Ap1,CEBPA,CEBPB,ESR2,HDAC1,HDAC3,JUN,MYC,NR3C1,RARB,RNA polymerase II,SP1,TP53,VitaminD3-VDR-RXR
HT144 shBRN2 UP AND DOWN		TCF4		transcription regulator			0.00894	CDKN1A,MIA,SGK1,SPP1,	CTNNB1,HDAC3,LEF1,RUNX2,TCF,TCF4,TCF7L2
HT144 shBRN2 UP AND DOWN		TCF7L2		transcription regulator			0.00894	CDKN1A,ERBB3,SDC2,SNAI2,	AR,CREB1,CTNNB1,ESR1,HDAC3,INS,JUN,LEF1,PPARA,RUNX2,SMAD3,TCF,TCF7L2
HT144 shBRN2 UP AND DOWN		YAP1		transcription regulator			0.00894	ANKRD1,CYR61,SNAI2,UCA1,
HT144 shBRN2 UP AND DOWN		ibuprofen		chemical drug			0.0091	PTGS2,RAC1,SERPINA3,	Ap1,NFKBIA,PTGS2,ibuprofen
HT144 shBRN2 UP AND DOWN		CEBPA		transcription regulator		0.306	0.00916	A2M,CDKN1A,CEBPD,GADD45A,IGFBP3,ISG15,MC1R,NR4A2,PTGS2,SPP1,TNFRSF19,	AR,CEBPA,CEBPB,EP300,ESR2,HDAC1,HDAC3,JUN,KAT2B,LEF1,MYC,NR3C1,RNA polymerase II,SP1,SPI1,STAT1,STAT3,TP53,VitaminD3-VDR-RXR
HT144 shBRN2 UP AND DOWN		let-7a-5p (and other miRNAs w/seed GAGGUAG)		mature microrna		-0.928	0.00941	CDC25A,IFRD1,PTGS2,RDH10,RHOB,S100A4,
HT144 shBRN2 UP AND DOWN		thioacetamide		chemical toxicant		-1.48	0.00942	BIRC3,CD55,GPNMB,IGFBP3,PCOLCE,PTGS2,SPARC,SPP1,	CEBPB,NFKBIA,SP1,STAT3,TNF,TP53,thioacetamide
HT144 shBRN2 UP AND DOWN		ATP-gamma-S		chemical reagent			0.00944	CD55,IL15,PTGS2,WARS,	ATP-gamma-S,IFNG,IRF1,JUN,NR3C1,PPARA,PRKCA,STAT1,STAT2,STAT3
HT144 shBRN2 UP AND DOWN		cadmium		chemical toxicant		-1.944	0.00944	CDKN1A,MGP,PTGS2,SGK1,	ALB,Ap1,CDKN2A,CEBPB,EGR1,ERK1/2,ESR1,JUN,NFKB1,NFKB2,NFKBIA,NFkB (complex),P38 MAPK,RELA,SMAD3,SP1,STAT3,TP53,VitaminD3-VDR-RXR,cadmium
HT144 shBRN2 UP AND DOWN		imiquimod		chemical drug		-1.974	0.00944	IFITM1,ISG15,OASL,PTGS2,	CEBPB,IFN type 1,IRF1,IRF3,IRF5,IRF7,IRF8,IRF9,ISGF3,Interferon alpha,NFKBIA,NFkB (complex),SP1,STAT1,STAT2,STAT3,STAT6,TBK1,TNF,TP53,imiquimod
HT144 shBRN2 UP AND DOWN		trovafloxacin		chemical drug		0	0.00944	ADRB2,BIRC3,CDKN1A,SOCS2,	CEBPA,CEBPB,IL1B,NFKBIA,NFkB (complex),NR3C1,POU2F1,SP1,STAT3,TNF,TP53,trovafloxacin
HT144 shBRN2 UP AND DOWN		FH		enzyme			0.00978	APOD,CDKN1A,
HT144 shBRN2 UP AND DOWN		INHBB		growth factor			0.00978	FST,LOXL3,
HT144 shBRN2 UP AND DOWN		MEIS1		transcription regulator			0.00978	CDKN1A,TRIB2,
HT144 shBRN2 UP AND DOWN		RALA		enzyme			0.00978	CDKN1A,PLAUR,	ESR2,HDAC3,JUN,NR3C1,RALA,SP1,TP53
HT144 shBRN2 UP AND DOWN		SERPINB5		other			0.00978	CDKN1A,RAC1,
HT144 shBRN2 UP AND DOWN		STAR		transporter			0.00978	CCL5,SPP1,
HT144 shBRN2 UP AND DOWN		TFCP2		transcription regulator			0.00978	A2M,SPP1,
HT144 shBRN2 UP AND DOWN		buthionine sulfoximine		chemical drug			0.00978	HBEGF,PTGS2,
HT144 shBRN2 UP AND DOWN		dihydroartemisinin		chemical drug			0.00978	CDKN1A,PTGS2,	AR,Akt,CDKN2A,EGR1,ESR1,ESR2,HDAC3,JUN,NFKB1,NFKB2,NFKBIA,NFkB (complex),NR3C1,P38 MAPK,RELA,SMAD3,SP1,STAT3,TP53,dihydroartemisinin
HT144 shBRN2 UP AND DOWN		hyperforin		chemical drug			0.00978	MGP,SPP1,
HT144 shBRN2 UP AND DOWN		mevastatin		chemical drug			0.00978	CDKN1A,PTGS2,	CTNNB1,KRAS,STAT3,TP53,mevastatin
HT144 shBRN2 UP AND DOWN		pentobarbital		chemical drug			0.00978	FST,JUND,
HT144 shBRN2 UP AND DOWN		picryl chloride		chemical toxicant			0.00978	HLA-DQA1,SPP1,
HT144 shBRN2 UP AND DOWN		VDR		transcription regulator			0.00981	CDKN1A,GADD45A,IGFBP3,PTGS2,SPP1,	Ap1,CEBPA,CEBPB,CTNNB1,HDAC4,IL6,JUN,NFIL3,NFkB (complex),PTH,RNA polymerase II,Rxr,STAT1,STAT3,STAT6,TP53,VDR,calcitriol
HT144 shBRN2 UP AND DOWN		corticosterone		chemical - endogenous mammalian		-1.262	0.00981	CDKN1A,KLF9,PTGS2,SGK1,XBP1,	AHR,AR,Akt,CDKN2A,CREB1,EGR1,ESR1,ESR2,HDAC1,JUN,NCOA2,NFkB (complex),NR3C1,NR3C2,P38 MAPK,Pkc(s),RARB,RNA polymerase II,SMAD3,SP1,STAT1,STAT3,VDR,corticosterone
HT144 shBRN2 UP AND DOWN		3-methylcholanthrene		chemical toxicant			0.00986	CYR61,PTGES,PTGS2,	3-methylcholanthrene,CEBPA,CEBPB,MAPK14,NFKB1,NFKBIA,NFkB (complex),NR3C1,RELA,STAT1,STAT3
HT144 shBRN2 UP AND DOWN		ATG7		enzyme			0.00986	RCAN1,S100A4,SNAI2,
HT144 shBRN2 UP AND DOWN		JAK1		kinase			0.00986	CDKN1A,IFIT2,IRF9,	IRF8,IRF9,JAK1,MAPK1,NCOA2,NFkB (complex),NR3C1,STAT1,STAT2,STAT3,STAT6,YBX1
HT144 shBRN2 UP AND DOWN		roscovitine		chemical drug			0.00986	CDC25A,CDKN1A,SKP2,	CDKN2A,NFKBIA,NFkB (complex),STAT3,roscovitine
HT144 shBRN2 UP AND DOWN		(+)-MK-801		chemical drug	Inhibited	-2	0.00995	CACNB3,CDKN1A,JUND,RAC1,	(+)-MK-801,CEBPB,EGR1,ERK1/2,GSK3B,JUN,MYB,NFKBIA,NFkB (complex),SMAD3,TP53
HT144 shBRN2 UP AND DOWN		histamine		chemical - endogenous mammalian			0.00995	CCL5,HBEGF,PTGES,PTGS2,	AR,Ap1,CEBPA,CEBPB,EGFR,EGR1,ERK,ESR1,IL13,IL1B,JUN,NFKBIA,NFkB (complex),NR3C1,POU2F1,RUNX2,SMAD3,SPHK1,STAT3,histamine
HT144 shBRN2 UP AND DOWN		CD24		other			0.0102	ADRB2,CDKN1A,OASL,TFPI,TRIM8,
HT144 shBRN2 UP AND DOWN		reactive oxygen species		chemical toxicant			0.0102	CCL5,CDKN1A,ERBB3,GADD45A,PTGS2,
HT144 shBRN2 UP AND DOWN		Histone h3		group			0.0103	CDKN1A,IGFBP3,KLF2,PTGES,PTGS2,RCAN1,SGK1,SPP1,TM4SF18,XBP1,
HT144 shBRN2 UP AND DOWN		SREBF2		transcription regulator		1.067	0.0105	CDKN1A,HMGCS1,MSMO1,SQLE,
HT144 shBRN2 UP AND DOWN		ATP7B		transporter			0.0107	HMGCS1,MSMO1,SQLE,
HT144 shBRN2 UP AND DOWN		IL24		cytokine			0.0107	GADD45A,PTGS2,XBP1,
HT144 shBRN2 UP AND DOWN		TCF7		transcription regulator			0.0107	CEBPD,SDC2,SPP1,
HT144 shBRN2 UP AND DOWN		asoprisnil		chemical drug			0.0107	APOD,IL15,SGK1,
HT144 shBRN2 UP AND DOWN		rottlerin		chemical toxicant		-0.422	0.011	APOBEC3G,BIRC3,CDKN1A,PTGS2,
HT144 shBRN2 UP AND DOWN		CD38		enzyme		-1.805	0.0114	GBP2,NDRG1,S100A4,SOCS2,UCK2,XBP1,
HT144 shBRN2 UP AND DOWN		Mek		group		-0.349	0.0114	CDKN1A,ERBB3,NEUROG2,POU3F2,PTGS2,ST6GAL1,
HT144 shBRN2 UP AND DOWN		1'-acetoxychavicol acetate		chemical reagent			0.0115	BIRC3,PTGS2,
HT144 shBRN2 UP AND DOWN		1-chloro-2-(2,2,2-trichloro-1-(4-chlorophenyl)ethyl)benzene		chemical toxicant			0.0115	CDKN1A,GADD45A,
HT144 shBRN2 UP AND DOWN		CBX3		transcription regulator			0.0115	CDC25A,CDKN1A,
HT144 shBRN2 UP AND DOWN		CDH2		other			0.0115	CDKN1A,SNAI2,
HT144 shBRN2 UP AND DOWN		CHEK1		kinase			0.0115	CDC25A,CDKN1A,
HT144 shBRN2 UP AND DOWN		CYP51A1		enzyme			0.0115	MSMO1,SQLE,
HT144 shBRN2 UP AND DOWN		FOXG1		transcription regulator			0.0115	CDKN1A,FST,
HT144 shBRN2 UP AND DOWN		FZD9		g-protein coupled receptor			0.0115	CCL5,ISG15,
HT144 shBRN2 UP AND DOWN		GPI		enzyme			0.0115	RAC1,SKP2,
HT144 shBRN2 UP AND DOWN		GSX2		transcription regulator			0.0115	DLX1,NEUROG2,
HT144 shBRN2 UP AND DOWN		MTA2		transcription regulator			0.0115	CDKN1A,SQLE,
HT144 shBRN2 UP AND DOWN		N-(3-oxododecanoyl)-homoserine lactone		chemical reagent			0.0115	PTGES,PTGS2,
HT144 shBRN2 UP AND DOWN		NHLH2		other			0.0115	ADRB2,CD68,
HT144 shBRN2 UP AND DOWN		SPHK2		kinase			0.0115	CCL5,CDKN1A,
HT144 shBRN2 UP AND DOWN		TMBIM6		other			0.0115	ERO1B,XBP1,
HT144 shBRN2 UP AND DOWN		amlodipine		chemical drug			0.0115	IGFBP5,PTGS2,
HT144 shBRN2 UP AND DOWN		gambogic acid		chemical - endogenous non-mammalian			0.0115	BIRC3,PTGS2,
HT144 shBRN2 UP AND DOWN		rofecoxib		chemical drug			0.0115	PTGES,PTGS2,
HT144 shBRN2 UP AND DOWN		ARHGAP21		other			0.0115	IL15,PLAT,PTGS2,
HT144 shBRN2 UP AND DOWN		Collagen(s)		complex			0.0115	CD55,CD68,CYR61,
HT144 shBRN2 UP AND DOWN		Irgm1		other			0.0115	CCL5,IFIT2,OASL,
HT144 shBRN2 UP AND DOWN		WHSC1		enzyme			0.0115	BACE2,CDC25A,GADD45A,
HT144 shBRN2 UP AND DOWN		lysophosphatidylcholine		chemical - other			0.0115	CCL5,HBEGF,PLAUR,
HT144 shBRN2 UP AND DOWN		ITGB1		transmembrane receptor		1.091	0.0116	CDKN1A,PLAUR,PTGS2,RAC1,
HT144 shBRN2 UP AND DOWN		cholic acid		chemical - endogenous mammalian		-1.982	0.0116	FABP7,IGFBP5,MVP,SQLE,
HT144 shBRN2 UP AND DOWN		lithium		chemical drug		0.375	0.0116	ADRB2,CDKN1A,NPTX1,PTGS2,
HT144 shBRN2 UP AND DOWN		androgen		chemical drug		0.447	0.0118	APOD,CTSZ,ERBB3,IGFBP5,PTGS2,SKP2,
HT144 shBRN2 UP AND DOWN		JUNB		transcription regulator			0.0124	ACAT2,CD68,PLAUR,SGK1,SNAI2,
HT144 shBRN2 UP AND DOWN		H2AFY		other			0.0124	CDKN1A,GADD45A,SPARC,
HT144 shBRN2 UP AND DOWN		NCOR2		transcription regulator			0.0124	BIRC3,CDKN1A,PTGS2,
HT144 shBRN2 UP AND DOWN		SB 216763		chemical toxicant			0.0124	CYR61,NR4A2,PTGS2,
HT144 shBRN2 UP AND DOWN		SQSTM1		transcription regulator			0.0124	HBEGF,IL15,PLAT,
HT144 shBRN2 UP AND DOWN		bicuculline		chemical - endogenous non-mammalian			0.0124	CYR61,NR4A2,PTGS2,
HT144 shBRN2 UP AND DOWN		NUPR1		transcription regulator		1.387	0.0126	ADRB2,CD68,CYR61,FAM120B,FUCA1,GADD45A,GBP2,HBEGF,IFIT2,NDRG1,SKP2,UCA1,XBP1,
HT144 shBRN2 UP AND DOWN		PAX3		transcription regulator			0.0126	CDKN1A,FABP7,HLA-DRB1,MGP,RHOB,SHMT1,SOX10,
HT144 shBRN2 UP AND DOWN		1-(1-glycero)dodeca-1,3,5,7,9-pentaene		chemical toxicant			0.0127	PTGS2,
HT144 shBRN2 UP AND DOWN		3-deoxyglucosone		chemical - endogenous mammalian			0.0127	HBEGF,
HT144 shBRN2 UP AND DOWN		ACSL4		enzyme			0.0127	PTGS2,
HT144 shBRN2 UP AND DOWN		ACVR2B		kinase			0.0127	CDKN1A,
HT144 shBRN2 UP AND DOWN		ADTRP		other			0.0127	TFPI,
HT144 shBRN2 UP AND DOWN		ALS2		other			0.0127	RAC1,
HT144 shBRN2 UP AND DOWN		ANKH		transporter			0.0127	SPP1,
HT144 shBRN2 UP AND DOWN		ARRDC3		other			0.0127	ADRB2,
HT144 shBRN2 UP AND DOWN		ATG4B		peptidase			0.0127	GABARAP,
HT144 shBRN2 UP AND DOWN		AURK		group			0.0127	CDKN1A,
HT144 shBRN2 UP AND DOWN		BMS200261		chemical reagent			0.0127	CD55,
HT144 shBRN2 UP AND DOWN		BN 50730		chemical reagent			0.0127	PTGS2,
HT144 shBRN2 UP AND DOWN		BW-755C		chemical drug			0.0127	JUND,
HT144 shBRN2 UP AND DOWN		CCDC22		other			0.0127	BIRC3,
HT144 shBRN2 UP AND DOWN		CCNI		other			0.0127	CDKN1A,
HT144 shBRN2 UP AND DOWN		CD5L		transmembrane receptor			0.0127	CCL5,
HT144 shBRN2 UP AND DOWN		CDT1		other			0.0127	CDKN1A,
HT144 shBRN2 UP AND DOWN		CGP77675		chemical - kinase inhibitor			0.0127	PTGS2,
HT144 shBRN2 UP AND DOWN		CXXC1		transcription regulator			0.0127	CDKN1A,
HT144 shBRN2 UP AND DOWN		Cd99		other			0.0127	CD99L2,
HT144 shBRN2 UP AND DOWN		DDX1		enzyme			0.0127	HTRA1,
HT144 shBRN2 UP AND DOWN		DHX8		enzyme			0.0127	CDKN1A,
HT144 shBRN2 UP AND DOWN		DKK2		other			0.0127	SPP1,
HT144 shBRN2 UP AND DOWN		DMRT3		transcription regulator			0.0127	NEUROG2,
HT144 shBRN2 UP AND DOWN		DNAJ		group			0.0127	ENPP2,
HT144 shBRN2 UP AND DOWN		DNASE1L3		enzyme			0.0127	CDKN1A,
HT144 shBRN2 UP AND DOWN		DOCK1		other			0.0127	RAC1,
HT144 shBRN2 UP AND DOWN		EBF4		other			0.0127	CDKN1A,
HT144 shBRN2 UP AND DOWN		EDN2		growth factor			0.0127	PTGS2,
HT144 shBRN2 UP AND DOWN		EIF4B		translation regulator			0.0127	ISG15,
HT144 shBRN2 UP AND DOWN		ELAC2		enzyme			0.0127	CDKN1A,
HT144 shBRN2 UP AND DOWN		ETP-46464		chemical reagent			0.0127	OASL,
HT144 shBRN2 UP AND DOWN		FDPS		enzyme			0.0127	ADRB2,
HT144 shBRN2 UP AND DOWN		FKBPL		other			0.0127	CDKN1A,
HT144 shBRN2 UP AND DOWN		FXYD1		ion channel			0.0127	CDKN1A,
HT144 shBRN2 UP AND DOWN		GGN		other			0.0127	ADRB2,
HT144 shBRN2 UP AND DOWN		GGT7		enzyme			0.0127	ADRB2,
HT144 shBRN2 UP AND DOWN		GNL3L		other			0.0127	ADRB2,
HT144 shBRN2 UP AND DOWN		GÎ±q		group			0.0127	PTGS2,
HT144 shBRN2 UP AND DOWN		HACE1		enzyme			0.0127	RAC1,
HT144 shBRN2 UP AND DOWN		HLA-B27		complex			0.0127	HLA-DQA1,
HT144 shBRN2 UP AND DOWN		HLA-DQB1		other			0.0127	HLA-DQA1,
HT144 shBRN2 UP AND DOWN		ING3		other			0.0127	CDKN1A,
HT144 shBRN2 UP AND DOWN		JADE1		other			0.0127	CDKN1A,
HT144 shBRN2 UP AND DOWN		Jnkk		group			0.0127	PTGS2,
HT144 shBRN2 UP AND DOWN		KIAA0101		other			0.0127	CDKN1A,
HT144 shBRN2 UP AND DOWN		LY311727		chemical reagent			0.0127	PTGS2,
HT144 shBRN2 UP AND DOWN		Lamin b		group			0.0127	LMNA,
HT144 shBRN2 UP AND DOWN		MED4		transcription regulator			0.0127	HTRA1,
HT144 shBRN2 UP AND DOWN		MKNK2		kinase			0.0127	SDC2,
HT144 shBRN2 UP AND DOWN		Mucin		group			0.0127	PTGS2,
HT144 shBRN2 UP AND DOWN		NPIPA8 (includes others)		other			0.0127	ADRB2,
HT144 shBRN2 UP AND DOWN		OSU8-1		chemical - protease inhibitor			0.0127	HBEGF,
HT144 shBRN2 UP AND DOWN		PCBP4		other			0.0127	CDKN1A,
HT144 shBRN2 UP AND DOWN		PD173955		chemical - kinase inhibitor			0.0127	PLAUR,
HT144 shBRN2 UP AND DOWN		PDGF-RÎ² dimer		complex			0.0127	SNAI2,
HT144 shBRN2 UP AND DOWN		PEX2		other			0.0127	CDKN1A,
HT144 shBRN2 UP AND DOWN		PHF2		other			0.0127	HTRA1,
HT144 shBRN2 UP AND DOWN		PIGA		enzyme			0.0127	CD59,
HT144 shBRN2 UP AND DOWN		PLB1		enzyme			0.0127	MIA,
HT144 shBRN2 UP AND DOWN		PPM1L		phosphatase			0.0127	XBP1,
HT144 shBRN2 UP AND DOWN		PRC1		other			0.0127	PTGS2,
HT144 shBRN2 UP AND DOWN		PREX1		other			0.0127	RAC1,
HT144 shBRN2 UP AND DOWN		PRPF4		other			0.0127	CCL5,
HT144 shBRN2 UP AND DOWN		PTGES2		transcription regulator			0.0127	IRF9,
HT144 shBRN2 UP AND DOWN		Pad2		other			0.0127	PTGS2,
HT144 shBRN2 UP AND DOWN		Pla2g2a		other			0.0127	PTGS2,
HT144 shBRN2 UP AND DOWN		RBM39		transcription regulator			0.0127	HTRA1,
HT144 shBRN2 UP AND DOWN		RND2		enzyme			0.0127	RHOB,
HT144 shBRN2 UP AND DOWN		RNF126		other			0.0127	CDKN1A,
HT144 shBRN2 UP AND DOWN		Rho gdi		group			0.0127	RHOB,
HT144 shBRN2 UP AND DOWN		Rig1		other			0.0127	IFIT1,
HT144 shBRN2 UP AND DOWN		Ro 31-7549		chemical - kinase inhibitor			0.0127	PTGS2,
HT144 shBRN2 UP AND DOWN		SH3GLB2		other			0.0127	PTGS2,
HT144 shBRN2 UP AND DOWN		SIGLEC7		transmembrane receptor			0.0127	PTGS2,
HT144 shBRN2 UP AND DOWN		SIGLEC9		other			0.0127	PTGS2,
HT144 shBRN2 UP AND DOWN		TAK-779		chemical drug			0.0127	APOBEC3G,
HT144 shBRN2 UP AND DOWN		TBX18		transcription regulator			0.0127	SNAI2,
HT144 shBRN2 UP AND DOWN		TDP-665759		chemical reagent			0.0127	CDKN1A,
HT144 shBRN2 UP AND DOWN		TFF1		other			0.0127	PTGS2,
HT144 shBRN2 UP AND DOWN		THEM4		enzyme			0.0127	PTGS2,
HT144 shBRN2 UP AND DOWN		TLL1		peptidase			0.0127	IGFBP3,
HT144 shBRN2 UP AND DOWN		TONSL		transcription regulator			0.0127	CCL5,
HT144 shBRN2 UP AND DOWN		TRIM13		enzyme			0.0127	IFIT2,
HT144 shBRN2 UP AND DOWN		Tcp4		other			0.0127	HTRA1,
HT144 shBRN2 UP AND DOWN		Til1		other			0.0127	SPP1,
HT144 shBRN2 UP AND DOWN		Tpl2 kinase inhibitor		chemical - kinase inhibitor			0.0127	PTGS2,
HT144 shBRN2 UP AND DOWN		UBE2E1		enzyme			0.0127	CDKN1A,
HT144 shBRN2 UP AND DOWN		VE-821		chemical reagent			0.0127	CDC25A,
HT144 shBRN2 UP AND DOWN		WDR13		other			0.0127	CDKN1A,
HT144 shBRN2 UP AND DOWN		WNT16		other			0.0127	CDKN1A,
HT144 shBRN2 UP AND DOWN		ZBTB49		other			0.0127	CDKN1A,
HT144 shBRN2 UP AND DOWN		ZBTB5		other			0.0127	CDKN1A,
HT144 shBRN2 UP AND DOWN		ZBTB7C		other			0.0127	CDKN1A,
HT144 shBRN2 UP AND DOWN		ZBTB8A		other			0.0127	CDKN1A,
HT144 shBRN2 UP AND DOWN		anthraquinone		chemical toxicant			0.0127	CCL5,
HT144 shBRN2 UP AND DOWN		atacicept		biologic drug			0.0127	IL15,
HT144 shBRN2 UP AND DOWN		beta-escin		chemical reagent			0.0127	CDKN1A,
HT144 shBRN2 UP AND DOWN		bifenthrin		chemical toxicant			0.0127	PTGS2,
HT144 shBRN2 UP AND DOWN		cucurbitacin E		chemical - endogenous non-mammalian			0.0127	PTGS2,
HT144 shBRN2 UP AND DOWN		diisopropanolnitrosamine		chemical toxicant			0.0127	CDKN1A,
HT144 shBRN2 UP AND DOWN		inolitazone		chemical drug			0.0127	CDKN1A,
HT144 shBRN2 UP AND DOWN		kynurenic acid		chemical - endogenous mammalian			0.0127	CDKN1A,
HT144 shBRN2 UP AND DOWN		laminaran		chemical drug			0.0127	PTGS2,
HT144 shBRN2 UP AND DOWN		long-chain alcohol		chemical - endogenous non-mammalian			0.0127	PTGS2,
HT144 shBRN2 UP AND DOWN		n-6 docosapentaenoic acid		chemical - other			0.0127	PTGS2,
HT144 shBRN2 UP AND DOWN		poly-L-glutamic acid-peptoid 1 conjugate QM56.		chemical reagent			0.0127	CCL5,
HT144 shBRN2 UP AND DOWN		proadifen		chemical reagent			0.0127	PLAT,
HT144 shBRN2 UP AND DOWN		procyanidin B2		chemical - endogenous non-mammalian			0.0127	PTGS2,
HT144 shBRN2 UP AND DOWN		sodium phosphate		chemical drug			0.0127	SPP1,
HT144 shBRN2 UP AND DOWN		synthetic peptide		chemical reagent			0.0127	SPARC,
HT144 shBRN2 UP AND DOWN		theaflavin monogallate B		chemical - endogenous non-mammalian			0.0127	PTGS2,
HT144 shBRN2 UP AND DOWN		thromboxane A2		chemical - endogenous mammalian			0.0127	PTGS2,
HT144 shBRN2 UP AND DOWN		toyocamycin		chemical - endogenous non-mammalian			0.0127	XBP1,
HT144 shBRN2 UP AND DOWN		SFTPA1		transporter	Inhibited	-2	0.0128	ADRB2,CYR61,HBEGF,KLF2,
HT144 shBRN2 UP AND DOWN		Histone h4		group			0.0128	CCL5,CDKN1A,KLF2,PTGS2,SPP1,
HT144 shBRN2 UP AND DOWN		IL1RN		cytokine		1.484	0.0128	IGFBP5,IRF9,OASL,PTGS2,SPP1,
HT144 shBRN2 UP AND DOWN		AChR		complex			0.0133	SERPINA3,XBP1,
HT144 shBRN2 UP AND DOWN		CGB (includes others)		other			0.0133	PTGS2,SGK1,
HT144 shBRN2 UP AND DOWN		GRHL2		transcription regulator			0.0133	ERBB3,SEMA3B,
HT144 shBRN2 UP AND DOWN		NTF4		growth factor			0.0133	SPARC,SPP1,
HT144 shBRN2 UP AND DOWN		NUMB		other			0.0133	BIRC3,CDKN1A,
HT144 shBRN2 UP AND DOWN		PADI2		enzyme			0.0133	PTGS2,SNAI2,
HT144 shBRN2 UP AND DOWN		PYCARD		transcription regulator			0.0133	CDKN1A,PTGS2,
HT144 shBRN2 UP AND DOWN		RND3		enzyme			0.0133	CDKN1A,PTGS2,
HT144 shBRN2 UP AND DOWN		Ren2		peptidase			0.0133	RAC1,SPP1,
HT144 shBRN2 UP AND DOWN		SPRY1		other			0.0133	FABP7,ISG15,
HT144 shBRN2 UP AND DOWN		TF	-1.844	transporter			0.0133	CCL5,CYBRD1,
HT144 shBRN2 UP AND DOWN		fluoride		chemical - endogenous mammalian			0.0133	GADD45A,XBP1,
HT144 shBRN2 UP AND DOWN		lonafarnib		chemical drug			0.0133	BIRC3,PTGS2,
HT144 shBRN2 UP AND DOWN		manganese		chemical - endogenous mammalian			0.0133	CDKN1A,PTGS2,
HT144 shBRN2 UP AND DOWN		miR-503-5p (miRNAs w/seed AGCAGCG)		mature microrna			0.0133	CDC25A,CDKN1A,
HT144 shBRN2 UP AND DOWN		CpG ODN 2006		chemical reagent			0.0133	BIRC3,CCL5,IFIT1,
HT144 shBRN2 UP AND DOWN		PIK3CA		kinase			0.0133	CEBPD,SNAI2,SPARC,
HT144 shBRN2 UP AND DOWN		discodermolide		chemical drug			0.0133	CDC25A,CDKN1A,GADD45A,
HT144 shBRN2 UP AND DOWN		NR1H3		ligand-dependent nuclear receptor		1.016	0.0134	ADRB2,APOD,CCL5,PTGS2,
HT144 shBRN2 UP AND DOWN		testosterone		chemical - endogenous mammalian		0.032	0.0135	A2M,ANKRD1,CDKN1A,FST,GADD45A,JUND,NDRG1,PTGS2,TF,
HT144 shBRN2 UP AND DOWN		NRG1		growth factor		-0.889	0.0139	CDKN1A,CYR61,ERBB3,JUND,PLAUR,PTGS2,TF,
HT144 shBRN2 UP AND DOWN		CNTF		cytokine			0.014	A2M,CEBPD,SERPINA3,SOCS2,
HT144 shBRN2 UP AND DOWN		PI3K (family)		group		-0.132	0.014	BIRC3,KLF2,PTGS2,SNAI2,
HT144 shBRN2 UP AND DOWN		PSEN2		peptidase		0	0.014	CTSC,CTSZ,ENPP2,PTGS2,
HT144 shBRN2 UP AND DOWN		L-triiodothyronine		chemical - endogenous mammalian		-0.067	0.0141	A2M,ADRB2,CDKN1A,ENPP2,IGFBP3,LMNA,PTGS2,ST6GAL1,TF,
HT144 shBRN2 UP AND DOWN		EP400		other			0.0142	CDC25A,CDKN1A,SKP2,
HT144 shBRN2 UP AND DOWN		LMNB1		other			0.0142	HBEGF,LMNA,MGP,
HT144 shBRN2 UP AND DOWN		RCE1		peptidase			0.0142	HBEGF,LMNA,MGP,
HT144 shBRN2 UP AND DOWN		adenosine		chemical - endogenous mammalian			0.0142	CCL5,NR4A2,PTGS2,
HT144 shBRN2 UP AND DOWN		aldesleukin		biologic drug			0.0142	HLA-DRB1,IFITM1,IRF9,
HT144 shBRN2 UP AND DOWN		HNF1B		transcription regulator		0.651	0.0143	IGFBP3,PLAUR,S100A4,SNAI2,SPARC,
HT144 shBRN2 UP AND DOWN		IL4		cytokine		-1.318	0.0145	CCL5,CD55,CDKN1A,CTSC,GBP2,HLA-DMA,IL15,ISG15,JUND,NDRG1,PAWR,PTGS2,SOCS2,SPP1,ST6GAL1,XBP1,
HT144 shBRN2 UP AND DOWN		FOXO3		transcription regulator		-1.085	0.0145	CDKN1A,CYR61,GADD45A,MXD4,SGK1,SKP2,
HT144 shBRN2 UP AND DOWN		SMAD4		transcription regulator		-1.626	0.0147	CDKN1A,FST,GADD45A,PTGS2,RAC1,SGK1,SNAI2,
HT144 shBRN2 UP AND DOWN		FGF19		growth factor			0.0147	GADD45A,SERPINA3,SGK1,SQLE,
HT144 shBRN2 UP AND DOWN		LGALS3		other			0.0147	CDKN1A,ENPP2,IGFBP5,RAC1,
HT144 shBRN2 UP AND DOWN		N-Ac-Leu-Leu-norleucinal		chemical - protease inhibitor		0.921	0.0147	CDC25A,CDKN1A,PAWR,PTGS2,
HT144 shBRN2 UP AND DOWN		NCOR1		transcription regulator			0.0147	CDKN1A,IGFBP3,NDRG1,PTGS2,
HT144 shBRN2 UP AND DOWN		NS-398		chemical reagent			0.0147	CDKN1A,PTGES,PTGS2,SPP1,
HT144 shBRN2 UP AND DOWN		CXCL2		cytokine			0.0152	CCL5,IFRD1,
HT144 shBRN2 UP AND DOWN		GDF15		growth factor			0.0152	CDKN1A,PLAUR,
HT144 shBRN2 UP AND DOWN		IGFBP7		transporter			0.0152	CDKN1A,PTGS2,
HT144 shBRN2 UP AND DOWN		LIN28A		other			0.0152	CDC25A,CDKN1A,
HT144 shBRN2 UP AND DOWN		MUC4		other			0.0152	CDKN1A,ERBB3,
HT144 shBRN2 UP AND DOWN		ZBTB33		other			0.0152	CDKN1A,S100A4,
HT144 shBRN2 UP AND DOWN		ZC3H14		other			0.0152	IL15,PLAT,
HT144 shBRN2 UP AND DOWN		dipyridamole		chemical drug			0.0152	PTGS2,SPP1,
HT144 shBRN2 UP AND DOWN		indirubin		chemical drug			0.0152	BIRC3,CYR61,
HT144 shBRN2 UP AND DOWN		isoliquiritigenin		chemical - endogenous non-mammalian			0.0152	CDKN1A,PTGS2,
HT144 shBRN2 UP AND DOWN		pristane		chemical toxicant			0.0152	ISG15,PTGS2,
HT144 shBRN2 UP AND DOWN		8-chlorophenylthio-adenosine 3',5'-cyclic monophosphate		chemical - kinase inhibitor			0.0152	BIRC3,CDKN1A,CEBPD,
HT144 shBRN2 UP AND DOWN		CD14		transmembrane receptor			0.0152	CCL5,IFIT1,PTGS2,
HT144 shBRN2 UP AND DOWN		ITGA5		transmembrane receptor			0.0152	CDKN1A,ENPP2,PLAUR,
HT144 shBRN2 UP AND DOWN		NPC1		transporter			0.0152	CD68,PTGS2,XBP1,
HT144 shBRN2 UP AND DOWN		phenacetin		chemical drug			0.0152	A2M,BIRC3,SPP1,
HT144 shBRN2 UP AND DOWN		cholecalciferol		chemical - endogenous mammalian			0.0154	CCL5,CEBPD,IGFBP3,SPP1,
HT144 shBRN2 UP AND DOWN		STAT4		transcription regulator	Inhibited	-2.425	0.0158	DNAJB6,HIST2H2AA3/HIST2H2AA4,IFIT2,ISG15,KLF9,NDRG1,S100A4,
HT144 shBRN2 UP AND DOWN		WNT1		cytokine		-1.982	0.0159	CDKN1A,ENPP2,NEUROG2,PTGS2,SPP1,
HT144 shBRN2 UP AND DOWN		FADD		other		-1	0.0161	BIRC3,CDKN1A,DLX1,IFIT2,
HT144 shBRN2 UP AND DOWN		NFYA		transcription regulator			0.0161	CDKN1A,GADD45A,JUND,RHOB,
HT144 shBRN2 UP AND DOWN		FOXO1		transcription regulator		-0.981	0.0162	A2M,ATP6V0B,BIRC3,CDKN1A,GADD45A,IL15,KLF2,SGK1,SQLE,
HT144 shBRN2 UP AND DOWN		IL12B		cytokine			0.0162	CCL5,CEBPD,IRF9,
HT144 shBRN2 UP AND DOWN		RETN		other			0.0162	PLAT,PTGS2,SPP1,
HT144 shBRN2 UP AND DOWN		NGF		growth factor		-0.048	0.0162	APOBEC3G,CDKN1A,GADD45A,PLAUR,RAC1,SHC1,
HT144 shBRN2 UP AND DOWN		ionomycin		chemical reagent	Inhibited	-2.392	0.0162	NR4A2,PTGS2,RCAN1,SGK1,SOCS2,SPP1,
HT144 shBRN2 UP AND DOWN		HDAC2		transcription regulator			0.0164	CDKN1A,PTGS2,RHOB,SOX10,TNFRSF19,
HT144 shBRN2 UP AND DOWN		PML		transcription regulator		-1.228	0.0164	CDKN1A,DNAJB6,GADD45A,HLA-DMB,NDRG1,
HT144 shBRN2 UP AND DOWN		triamcinolone acetonide		chemical drug		-1.026	0.0166	IGFBP3,KLF9,MXD4,SERPINA3,SOCS2,SPP1,TRIB2,
HT144 shBRN2 UP AND DOWN		vancomycin		biologic drug		-1.154	0.0168	A2M,BIRC3,GPNMB,SPP1,
HT144 shBRN2 UP AND DOWN		4-nitroquinoline-1-oxide		chemical toxicant			0.0172	CDKN1A,PTGS2,
HT144 shBRN2 UP AND DOWN		HTATIP2		transcription regulator			0.0172	SPARC,SPP1,
HT144 shBRN2 UP AND DOWN		PPP1R15A		other			0.0172	GADD45A,XBP1,
HT144 shBRN2 UP AND DOWN		SKP2	1.541	other			0.0172	CDKN1A,SKP2,
HT144 shBRN2 UP AND DOWN		USP18		peptidase			0.0172	IRF9,ISG15,
HT144 shBRN2 UP AND DOWN		acadesine		chemical drug			0.0172	CDKN1A,PTGS2,
HT144 shBRN2 UP AND DOWN		acetyl-L-carnitine		chemical - endogenous mammalian			0.0172	CDKN1A,GADD45A,
HT144 shBRN2 UP AND DOWN		carbenoxolone		chemical toxicant			0.0172	PTGS2,SPP1,
HT144 shBRN2 UP AND DOWN		idarubicin		chemical drug			0.0172	CDKN1A,GADD45A,
HT144 shBRN2 UP AND DOWN		magnesium		chemical - endogenous mammalian			0.0172	CDKN1A,MGP,
HT144 shBRN2 UP AND DOWN		magnolol		chemical - endogenous non-mammalian			0.0172	CDKN1A,PTGS2,
HT144 shBRN2 UP AND DOWN		mir-30		microrna			0.0172	CDKN1A,GADD45A,
HT144 shBRN2 UP AND DOWN		ADRA1B		g-protein coupled receptor			0.0173	CDKN1A,CEBPD,NR4A2,
HT144 shBRN2 UP AND DOWN		F2RL1		g-protein coupled receptor			0.0173	CYR61,HBEGF,PTGS2,
HT144 shBRN2 UP AND DOWN		SRC (family)		group			0.0173	KLF2,PTGS2,S100A4,
HT144 shBRN2 UP AND DOWN		TOB1		transcription regulator			0.0173	CDKN1A,IKBIP,MIS18A,
HT144 shBRN2 UP AND DOWN		TRAF6		enzyme			0.0173	BIRC3,IL15,SERPINA3,
HT144 shBRN2 UP AND DOWN		hemin		chemical - endogenous mammalian			0.0173	CDKN1A,PTGS2,SHC1,
HT144 shBRN2 UP AND DOWN		PPARG		ligand-dependent nuclear receptor		-1.35	0.0173	ADRB2,CCL5,CDKN1A,FST,IGFBP3,IGFBP5,NDRG1,PTGES,PTGS2,SPP1,
HT144 shBRN2 UP AND DOWN		ATF2		transcription regulator			0.0175	GADD45A,PTGS2,RHOB,SNAI2,
HT144 shBRN2 UP AND DOWN		EHF		transcription regulator		0	0.0175	PLAT,PLAUR,SERPINA3,TFPI,
HT144 shBRN2 UP AND DOWN		daidzein		chemical drug		0	0.0175	A2M,HLA-DQA1,LAPTM5,PTGS2,
HT144 shBRN2 UP AND DOWN		CD44		enzyme		-0.343	0.0181	ADRB2,BIRC3,CCL5,CDKN1A,GADD45A,SPP1,
HT144 shBRN2 UP AND DOWN		BTK		kinase	Activated	2	0.0183	IFIT1,IFITM1,IRF9,ISG15,
HT144 shBRN2 UP AND DOWN		FBXO32		enzyme		0.152	0.0183	GADD45A,PTGES,PTGS2,XBP1,
HT144 shBRN2 UP AND DOWN		maslinic acid		chemical - endogenous non-mammalian			0.0183	FLOT2,PLAUR,PTGS2,SHC1,
HT144 shBRN2 UP AND DOWN		nocodazole		chemical reagent		-0.83	0.0183	CDKN1A,PRKD1,PTGS2,PTPN11,
HT144 shBRN2 UP AND DOWN		trinitrobenzenesulfonic acid		chemical reagent		-1.972	0.0183	CCL5,CD68,IL15,PTGS2,
HT144 shBRN2 UP AND DOWN		FSHR		g-protein coupled receptor			0.0184	CD55,IGFBP3,PLAT,
HT144 shBRN2 UP AND DOWN		ZBTB16		transcription regulator			0.0184	CDKN1A,PTGS2,SPP1,
HT144 shBRN2 UP AND DOWN		omeprazole		chemical drug			0.0184	A2M,CDKN1A,FST,
HT144 shBRN2 UP AND DOWN		platelet activating factor		chemical - endogenous mammalian			0.0184	CDKN1A,PLAUR,PTGS2,
HT144 shBRN2 UP AND DOWN		DICER1		enzyme			0.0186	APOBEC3G,APOD,CDKN1A,CYR61,PRKD1,SPARC,
HT144 shBRN2 UP AND DOWN		okadaic acid		chemical toxicant		-1.974	0.019	JUND,NDRG1,PTGS2,SPP1,
HT144 shBRN2 UP AND DOWN		IL12 (complex)		complex		-1.109	0.0191	CCL5,IFIT2,IL15,ISG15,PTGS2,SOCS2,
HT144 shBRN2 UP AND DOWN		Tnf (family)		group		-1.123	0.0193	BIRC3,CCL5,ENPP2,FST,PTGS2,
HT144 shBRN2 UP AND DOWN		BMP		group			0.0193	ERBB3,SPP1,
HT144 shBRN2 UP AND DOWN		CEP-1347		chemical drug			0.0193	CCL5,PTGS2,
HT144 shBRN2 UP AND DOWN		EREG		growth factor			0.0193	HBEGF,PTGS2,
HT144 shBRN2 UP AND DOWN		FSHB		other			0.0193	PLAT,SGK1,
HT144 shBRN2 UP AND DOWN		HCAR2		g-protein coupled receptor			0.0193	PTGS2,TRIM8,
HT144 shBRN2 UP AND DOWN		LTF		other			0.0193	CCL5,CDKN1A,
HT144 shBRN2 UP AND DOWN		NPC2		other			0.0193	PTGES,PTGS2,
HT144 shBRN2 UP AND DOWN		PRKDC		kinase			0.0193	BIRC3,CDKN1A,
HT144 shBRN2 UP AND DOWN		Pdgf Ab		complex			0.0193	COL8A1,HBEGF,
HT144 shBRN2 UP AND DOWN		S-(2,3-bispalmitoyloxypropyl)-cysteine-GDPKHPKSF		chemical reagent			0.0193	CCL5,PTGS2,
HT144 shBRN2 UP AND DOWN		T		transcription regulator			0.0193	HAPLN1,MGP,
HT144 shBRN2 UP AND DOWN		TLR6		transmembrane receptor			0.0193	CCL5,IL15,
HT144 shBRN2 UP AND DOWN		VAV2		transcription regulator			0.0193	HBEGF,RAC1,
HT144 shBRN2 UP AND DOWN		doxifluridine		chemical drug			0.0193	CDKN1A,GADD45A,
HT144 shBRN2 UP AND DOWN		farnesol		chemical reagent			0.0193	CDKN1A,XBP1,
HT144 shBRN2 UP AND DOWN		mir-19		microrna			0.0193	CDKN1A,MSMO1,
HT144 shBRN2 UP AND DOWN		p85 (pik3r)		group			0.0193	NDRG1,PTGS2,
HT144 shBRN2 UP AND DOWN		thioridazine		chemical drug			0.0193	CDKN1A,SERPINA3,
HT144 shBRN2 UP AND DOWN		CDK9		kinase			0.0195	CCL5,CDKN1A,HLA-DQA1,
HT144 shBRN2 UP AND DOWN		gemcitabine		chemical drug			0.0195	CDC25A,CDKN1A,PTGS2,
HT144 shBRN2 UP AND DOWN		Creb		group			0.0195	CD59,CDKN1A,CEBPD,COL8A1,PLAT,PTGS2,TF,
HT144 shBRN2 UP AND DOWN		PARP1		enzyme		-1.982	0.0198	CCL5,GBP2,PTGS2,SOCS2,
HT144 shBRN2 UP AND DOWN		RASSF1		other	Activated	2	0.0198	HBEGF,IGFBP3,PTGS2,SPP1,
HT144 shBRN2 UP AND DOWN		MAX		transcription regulator			0.0206	CDC25A,CDKN1A,GADD45A,MTF2,
HT144 shBRN2 UP AND DOWN		2-bromoethylamine		chemical reagent			0.0207	A2M,GPNMB,SPP1,
HT144 shBRN2 UP AND DOWN		CYP1B1		enzyme			0.0207	SIDT2,SKP2,SOCS2,
HT144 shBRN2 UP AND DOWN		CpG ODN 1668		chemical reagent			0.0207	ISG15,PTGS2,XBP1,
HT144 shBRN2 UP AND DOWN		ELK1		transcription regulator			0.0207	CDKN1A,PTGS2,SPP1,
HT144 shBRN2 UP AND DOWN		carboplatin		chemical drug			0.0207	A2M,GPNMB,SPP1,
HT144 shBRN2 UP AND DOWN		halofuginone		chemical drug			0.0212	CD55,IGFBP3,PCOLCE,SPARC,SPP1,
HT144 shBRN2 UP AND DOWN		CD3		complex		1	0.0216	BIRC3,C1R,CCL5,CDC25A,GPR37,HIST2H2AA3/HIST2H2AA4,IFIT1,IFITM1,IGFBP5,IRF9,PREP,PTGS2,SHC1,SOCS2,
HT144 shBRN2 UP AND DOWN		ADCY		group			0.0216	CDKN1A,NR4A2,
HT144 shBRN2 UP AND DOWN		CTSB		peptidase			0.0216	PLAUR,RAC1,
HT144 shBRN2 UP AND DOWN		JINK1/2		group			0.0216	PTGES,RHOB,
HT144 shBRN2 UP AND DOWN		KDM6B		other			0.0216	CCL5,OASL,
HT144 shBRN2 UP AND DOWN		KLF13		transcription regulator			0.0216	CCL5,KLF9,
HT144 shBRN2 UP AND DOWN		KLK4		peptidase			0.0216	CDKN1A,GADD45A,
HT144 shBRN2 UP AND DOWN		PKNOX1		transcription regulator			0.0216	FABP7,PTPN11,
HT144 shBRN2 UP AND DOWN		RARRES2		transmembrane receptor			0.0216	CCL5,CD55,
HT144 shBRN2 UP AND DOWN		Ras homolog		group			0.0216	CDKN1A,PTGS2,
HT144 shBRN2 UP AND DOWN		SIM2		transcription regulator			0.0216	GADD45A,SNAI2,
HT144 shBRN2 UP AND DOWN		SLPI		other			0.0216	CCL5,IGFBP3,
HT144 shBRN2 UP AND DOWN		WWTR1		transcription regulator			0.0216	SPP1,UCA1,
HT144 shBRN2 UP AND DOWN		prostaglandin A1		chemical - endogenous non-mammalian			0.0216	CDKN1A,PTGS2,
HT144 shBRN2 UP AND DOWN		Bay 11-7082		chemical - kinase inhibitor			0.0219	CCL5,PTGS2,S100A4,
HT144 shBRN2 UP AND DOWN		DETA-NONOate		chemical reagent			0.0219	BIRC3,CDKN1A,PTGS2,
HT144 shBRN2 UP AND DOWN		PIN1		enzyme			0.0219	CDKN1A,MIS18A,PTGS2,
HT144 shBRN2 UP AND DOWN		glutathione		chemical - endogenous mammalian			0.0219	CDKN1A,NDRG1,PTGS2,
HT144 shBRN2 UP AND DOWN		rotenone		chemical toxicant			0.0219	BIRC3,NR4A2,PTGS2,
HT144 shBRN2 UP AND DOWN		TGFB2		growth factor		1	0.0223	CD59,HBEGF,SNAI2,SPP1,
HT144 shBRN2 UP AND DOWN		MYOD1		transcription regulator		-1.115	0.0229	CDKN1A,ENPP2,GADD45A,IGFBP5,NPTX1,SDC2,
HT144 shBRN2 UP AND DOWN		L-methionine		chemical - endogenous mammalian			0.0231	PLAT,RHOB,SPP1,
HT144 shBRN2 UP AND DOWN		PDGFB		growth factor			0.0231	KLF2,PTGS2,SPP1,
HT144 shBRN2 UP AND DOWN		26s Proteasome		complex		1.015	0.0232	BIRC3,CDC25A,CDKN1A,PTGS2,
HT144 shBRN2 UP AND DOWN		TP63		transcription regulator		0.719	0.0233	CDKN1A,CYR61,DLX1,FST,GADD45A,HBEGF,IGFBP3,PRKAG2,S100A4,
HT144 shBRN2 UP AND DOWN		AKT3		kinase			0.0239	ERBB3,RAC1,
HT144 shBRN2 UP AND DOWN		AURKB		kinase			0.0239	CDKN1A,ZMAT3,
HT144 shBRN2 UP AND DOWN		Cdkn1c		other			0.0239	CDKN1A,SOX10,
HT144 shBRN2 UP AND DOWN		DYRK1A		kinase			0.0239	CDKN1A,RCAN1,
HT144 shBRN2 UP AND DOWN		FASN		enzyme			0.0239	PTGS2,SKP2,
HT144 shBRN2 UP AND DOWN		K-252		chemical - kinase inhibitor			0.0239	NDRG1,SPP1,
HT144 shBRN2 UP AND DOWN		MAP2K5		kinase			0.0239	KLF2,PTGS2,
HT144 shBRN2 UP AND DOWN		PD 153035		chemical drug			0.0239	PTGS2,XBP1,
HT144 shBRN2 UP AND DOWN		POU2F2		transcription regulator			0.0239	HIST2H2BE,SPP1,
HT144 shBRN2 UP AND DOWN		SLC29A1		transporter			0.0239	CDKN1A,GADD45A,
HT144 shBRN2 UP AND DOWN		dacinostat		chemical drug			0.0239	CDKN1A,CEBPD,
HT144 shBRN2 UP AND DOWN		glycyrrhizic acid		chemical drug			0.0239	ADRB2,PTGS2,
HT144 shBRN2 UP AND DOWN		sodium selenite		chemical drug			0.0239	PTGES,PTGS2,
HT144 shBRN2 UP AND DOWN		bucladesine		chemical toxicant	Inhibited	-2.697	0.024	CDKN1A,FST,IGFBP3,IGFBP5,NR4A2,PTGS2,ST8SIA5,TF,
HT144 shBRN2 UP AND DOWN		5-azacytidine		chemical drug		0.744	0.024	CDC25A,GADD45A,HBEGF,PTGS2,SHC1,
HT144 shBRN2 UP AND DOWN		CEBPD	-1.786	transcription regulator		-0.422	0.0241	CEBPD,IGFBP5,MIA,PTGS2,
HT144 shBRN2 UP AND DOWN		TFAP2A		transcription regulator			0.0241	BIRC3,CDKN1A,GPR37,PLAUR,
HT144 shBRN2 UP AND DOWN		DKK1		growth factor			0.0244	CDKN1A,SNAI2,SPARC,
HT144 shBRN2 UP AND DOWN		Gm-csf		group			0.0244	PTGS2,SOCS2,TRIB2,
HT144 shBRN2 UP AND DOWN		TRIM28		transcription regulator			0.0244	KLF2,RCAN1,S100A4,
HT144 shBRN2 UP AND DOWN		WISP2		growth factor			0.0244	SNAI2,SPARC,XBP1,
HT144 shBRN2 UP AND DOWN		vitamin E		chemical drug			0.0244	CDKN1A,PLAT,SPP1,
HT144 shBRN2 UP AND DOWN		ACOX1		enzyme		1.387	0.0247	CDKN1A,GADD45A,HLA-DQA1,SGK1,XBP1,
HT144 shBRN2 UP AND DOWN		FGF8		growth factor	Inhibited	-2	0.025	DLX1,SHC1,SPARC,SPP1,
HT144 shBRN2 UP AND DOWN		1-o-hexadecyl-2-o-methyl-rac-glycerol		chemical - kinase inhibitor			0.0253	CDKN1A,
HT144 shBRN2 UP AND DOWN		3,4-dihydroxyphenylethanol		chemical drug			0.0253	PTGS2,
HT144 shBRN2 UP AND DOWN		5,6-epoxyeicosatrienoic acid		chemical - endogenous mammalian			0.0253	PLAT,
HT144 shBRN2 UP AND DOWN		7beta-hydroxycholesterol		chemical - endogenous mammalian			0.0253	NR4A2,
HT144 shBRN2 UP AND DOWN		8-methyl-pyridoxatin		chemical reagent			0.0253	TF,
HT144 shBRN2 UP AND DOWN		ACPP		phosphatase			0.0253	SHC1,
HT144 shBRN2 UP AND DOWN		ADGRL2		g-protein coupled receptor			0.0253	ADRB2,
HT144 shBRN2 UP AND DOWN		ALDH3A1		enzyme			0.0253	CDKN1A,
HT144 shBRN2 UP AND DOWN		ALPL		phosphatase			0.0253	SPP1,
HT144 shBRN2 UP AND DOWN		AMOT		other			0.0253	CYR61,
HT144 shBRN2 UP AND DOWN		ARHGDIB		enzyme			0.0253	PTGS2,
HT144 shBRN2 UP AND DOWN		Aldosterone-MR dimer		complex			0.0253	SGK1,
HT144 shBRN2 UP AND DOWN		BAZ1A		other			0.0253	IGFBP3,
HT144 shBRN2 UP AND DOWN		BLM		enzyme			0.0253	CDKN1A,
HT144 shBRN2 UP AND DOWN		BMP1		peptidase			0.0253	IGFBP3,
HT144 shBRN2 UP AND DOWN		CBR1		enzyme			0.0253	PTGS2,
HT144 shBRN2 UP AND DOWN		CCT5		other			0.0253	CDKN1A,
HT144 shBRN2 UP AND DOWN		CGGBP1		other			0.0253	CDKN1A,
HT144 shBRN2 UP AND DOWN		Cops2		transcription regulator			0.0253	CDKN1A,
HT144 shBRN2 UP AND DOWN		CpG ODN 1555		chemical reagent			0.0253	IL15,
HT144 shBRN2 UP AND DOWN		D-lysergic acid diethylamide		chemical drug			0.0253	SGK1,
HT144 shBRN2 UP AND DOWN		EEF1A1		translation regulator			0.0253	S100A4,
HT144 shBRN2 UP AND DOWN		Ewsr1		other			0.0253	LMNA,
HT144 shBRN2 UP AND DOWN		FBXO44		other			0.0253	ADRB2,
HT144 shBRN2 UP AND DOWN		FKHR		group			0.0253	A2M,
HT144 shBRN2 UP AND DOWN		GALR2		g-protein coupled receptor			0.0253	CDKN1A,
HT144 shBRN2 UP AND DOWN		GRN510		chemical reagent			0.0253	CDKN1A,
HT144 shBRN2 UP AND DOWN		HAS3		enzyme			0.0253	CDKN1A,
HT144 shBRN2 UP AND DOWN		ING2		transcription regulator			0.0253	SPP1,
HT144 shBRN2 UP AND DOWN		ING5		other			0.0253	CDKN1A,
HT144 shBRN2 UP AND DOWN		IRF3-IRF7		complex			0.0253	CCL5,
HT144 shBRN2 UP AND DOWN		Importin alpha		group			0.0253	CDKN1A,
HT144 shBRN2 UP AND DOWN		JMY		transcription regulator			0.0253	HTRA1,
HT144 shBRN2 UP AND DOWN		KB-R7785		chemical - protease inhibitor			0.0253	HBEGF,
HT144 shBRN2 UP AND DOWN		KHDRBS2		other			0.0253	CDKN1A,
HT144 shBRN2 UP AND DOWN		L-ornithine		chemical - endogenous mammalian			0.0253	CDKN1A,
HT144 shBRN2 UP AND DOWN		LGALS8		other			0.0253	CDKN1A,
HT144 shBRN2 UP AND DOWN		LPAR5		g-protein coupled receptor			0.0253	PTGS2,
HT144 shBRN2 UP AND DOWN		MAGEA2/MAGEA2B		other			0.0253	CDKN1A,
HT144 shBRN2 UP AND DOWN		MAGEA4		other			0.0253	CDKN1A,
HT144 shBRN2 UP AND DOWN		MED24		transcription regulator			0.0253	HTRA1,
HT144 shBRN2 UP AND DOWN		MED6		transcription regulator			0.0253	IFIT2,
HT144 shBRN2 UP AND DOWN		MI-63		chemical reagent			0.0253	CDKN1A,
HT144 shBRN2 UP AND DOWN		MID2		other			0.0253	IFIT2,
HT144 shBRN2 UP AND DOWN		MLF1		other			0.0253	SKP2,
HT144 shBRN2 UP AND DOWN		MTCH2		other			0.0253	SHC1,
HT144 shBRN2 UP AND DOWN		MYOZ2		other			0.0253	RCAN1,
HT144 shBRN2 UP AND DOWN		Mac		complex			0.0253	CD59,
HT144 shBRN2 UP AND DOWN		N(omega)-hydroxyarginine		chemical - endogenous mammalian			0.0253	CDKN1A,
HT144 shBRN2 UP AND DOWN		NASP		other			0.0253	CDKN1A,
HT144 shBRN2 UP AND DOWN		NELFA		other			0.0253	CDKN1A,
HT144 shBRN2 UP AND DOWN		NF-kappaB decoy		biologic drug			0.0253	PTGS2,
HT144 shBRN2 UP AND DOWN		NOX5		ion channel			0.0253	PTGS2,
HT144 shBRN2 UP AND DOWN		NSA2		other			0.0253	CDKN1A,
HT144 shBRN2 UP AND DOWN		NUP98		transporter			0.0253	CDKN1A,
HT144 shBRN2 UP AND DOWN		Npm		group			0.0253	CDKN1A,
HT144 shBRN2 UP AND DOWN		O-(chloroacetylcarbamoyl)fumagillol		chemical drug			0.0253	CDKN1A,
HT144 shBRN2 UP AND DOWN		OLIG1		transcription regulator			0.0253	DLX1,
HT144 shBRN2 UP AND DOWN		PAPOLA		enzyme			0.0253	PTGS2,
HT144 shBRN2 UP AND DOWN		PBK		kinase			0.0253	BIRC3,
HT144 shBRN2 UP AND DOWN		PD158780		chemical - kinase inhibitor			0.0253	HBEGF,
HT144 shBRN2 UP AND DOWN		PITPNA		transporter			0.0253	PTGS2,
HT144 shBRN2 UP AND DOWN		PLK3		kinase			0.0253	CDKN1A,
HT144 shBRN2 UP AND DOWN		Rab5		group			0.0253	ADRB2,
HT144 shBRN2 UP AND DOWN		Ro 32-0432		chemical - kinase inhibitor			0.0253	APOBEC3G,
HT144 shBRN2 UP AND DOWN		S100A11		other			0.0253	CDKN1A,
HT144 shBRN2 UP AND DOWN		SALL2		transcription regulator			0.0253	CDKN1A,
HT144 shBRN2 UP AND DOWN		SC68376		chemical - kinase inhibitor			0.0253	PTGS2,
HT144 shBRN2 UP AND DOWN		SEMA5A		transmembrane receptor			0.0253	RAC1,
HT144 shBRN2 UP AND DOWN		SFTPA2		other			0.0253	XBP1,
HT144 shBRN2 UP AND DOWN		SLC3A2		transporter			0.0253	ANKRD1,
HT144 shBRN2 UP AND DOWN		SNAPC5		transcription regulator			0.0253	ADRB2,
HT144 shBRN2 UP AND DOWN		SRCAP		transcription regulator			0.0253	CDKN1A,
HT144 shBRN2 UP AND DOWN		SYNM	-1.993	other			0.0253	CDKN1A,
HT144 shBRN2 UP AND DOWN		Stat1-Stat3		complex			0.0253	A2M,
HT144 shBRN2 UP AND DOWN		TBX4		transcription regulator			0.0253	TBX2,
HT144 shBRN2 UP AND DOWN		TDO2		enzyme			0.0253	PTGS2,
HT144 shBRN2 UP AND DOWN		TMEM8B		other			0.0253	PTGS2,
HT144 shBRN2 UP AND DOWN		TOP3A		enzyme			0.0253	CDKN1A,
HT144 shBRN2 UP AND DOWN		TPPP3		other			0.0253	ADRB2,
HT144 shBRN2 UP AND DOWN		TRIM25		transcription regulator			0.0253	IFIT2,
HT144 shBRN2 UP AND DOWN		TRIM32		transcription regulator			0.0253	IFIT2,
HT144 shBRN2 UP AND DOWN		TRIM36		other			0.0253	IFIT2,
HT144 shBRN2 UP AND DOWN		TRIM37		enzyme			0.0253	IFIT2,
HT144 shBRN2 UP AND DOWN		TRIM5		enzyme			0.0253	IFIT2,
HT144 shBRN2 UP AND DOWN		TRIM50		other			0.0253	IFIT2,
HT144 shBRN2 UP AND DOWN		TRIM58		other			0.0253	IFIT2,
HT144 shBRN2 UP AND DOWN		TRIM66		transcription regulator			0.0253	IFIT2,
HT144 shBRN2 UP AND DOWN		TRIM67		other			0.0253	IFIT2,
HT144 shBRN2 UP AND DOWN		TRIM8	-1.802	other			0.0253	IFIT2,
HT144 shBRN2 UP AND DOWN		TRIM9	-1.617	enzyme			0.0253	IFIT2,
HT144 shBRN2 UP AND DOWN		TSPYL2		other			0.0253	CDKN1A,
HT144 shBRN2 UP AND DOWN		UCHL1		peptidase			0.0253	CDKN1A,
HT144 shBRN2 UP AND DOWN		VANGL2		other			0.0253	PRICKLE2,
HT144 shBRN2 UP AND DOWN		VRK2		kinase			0.0253	PTGS2,
HT144 shBRN2 UP AND DOWN		WDR82		other			0.0253	CDKN1A,
HT144 shBRN2 UP AND DOWN		ZDHHC7		enzyme			0.0253	TF,
HT144 shBRN2 UP AND DOWN		ZFYVE16		transporter			0.0253	CDKN1A,
HT144 shBRN2 UP AND DOWN		ZNF346		other			0.0253	CDKN1A,
HT144 shBRN2 UP AND DOWN		ZNF350		transcription regulator			0.0253	GADD45A,
HT144 shBRN2 UP AND DOWN		acacetin		chemical - endogenous non-mammalian			0.0253	PTGS2,
HT144 shBRN2 UP AND DOWN		belinostat		chemical drug			0.0253	CDKN1A,
HT144 shBRN2 UP AND DOWN		benzylamine		chemical - endogenous mammalian			0.0253	PTGS2,
HT144 shBRN2 UP AND DOWN		botulinum toxin type A		biologic drug			0.0253	S100A4,
HT144 shBRN2 UP AND DOWN		buformin		chemical drug			0.0253	XBP1,
HT144 shBRN2 UP AND DOWN		bumetanide		chemical drug			0.0253	PTGS2,
HT144 shBRN2 UP AND DOWN		cadmium sulfate		chemical toxicant			0.0253	PTGS2,
HT144 shBRN2 UP AND DOWN		chartreusin		chemical reagent			0.0253	CDKN1A,
HT144 shBRN2 UP AND DOWN		cyanidin 3-O-glucoside		chemical - endogenous non-mammalian			0.0253	PTGS2,
HT144 shBRN2 UP AND DOWN		danusertib		chemical drug			0.0253	CDKN1A,
HT144 shBRN2 UP AND DOWN		dephostatin		chemical reagent			0.0253	CDKN1A,
HT144 shBRN2 UP AND DOWN		des-Arg(10)-kallidin		chemical reagent			0.0253	PTGS2,
HT144 shBRN2 UP AND DOWN		epoxyeicosatrienoic acid		chemical - other			0.0253	PTGS2,
HT144 shBRN2 UP AND DOWN		gentamicin C1		chemical drug			0.0253	SPP1,
HT144 shBRN2 UP AND DOWN		incyclinide		chemical drug			0.0253	PTGS2,
HT144 shBRN2 UP AND DOWN		indolo(3,2-b)carbazole		chemical reagent			0.0253	SOCS2,
HT144 shBRN2 UP AND DOWN		ingenol-dibenzoate		chemical reagent			0.0253	CD55,
HT144 shBRN2 UP AND DOWN		lanreotide		chemical drug			0.0253	IGFBP3,
HT144 shBRN2 UP AND DOWN		lipooligosaccharide		chemical toxicant			0.0253	PTGS2,
HT144 shBRN2 UP AND DOWN		methylprednisolone acetate		chemical drug			0.0253	PTGS2,
HT144 shBRN2 UP AND DOWN		mir-489		microrna			0.0253	PTPN11,
HT144 shBRN2 UP AND DOWN		ofloxacin		chemical drug			0.0253	CDKN1A,
HT144 shBRN2 UP AND DOWN		phenformin		chemical drug			0.0253	XBP1,
HT144 shBRN2 UP AND DOWN		poly(ADP-ribose)		chemical - endogenous mammalian			0.0253	PTGS2,
HT144 shBRN2 UP AND DOWN		polyethylene glycol		chemical drug			0.0253	CDKN1A,
HT144 shBRN2 UP AND DOWN		prostaglandin E3		chemical - endogenous mammalian			0.0253	PTGS2,
HT144 shBRN2 UP AND DOWN		pycnogenols		chemical drug			0.0253	PTGS2,
HT144 shBRN2 UP AND DOWN		pyridoxal		chemical - endogenous mammalian			0.0253	PTGS2,
HT144 shBRN2 UP AND DOWN		ritanserin		chemical drug			0.0253	PRKD1,
HT144 shBRN2 UP AND DOWN		soy isoflavones		chemical drug			0.0253	PTGS2,
HT144 shBRN2 UP AND DOWN		stevioside		chemical - endogenous non-mammalian			0.0253	PTGS2,
HT144 shBRN2 UP AND DOWN		telomestatin		chemical - endogenous non-mammalian			0.0253	CDKN1A,
HT144 shBRN2 UP AND DOWN		tenidap		chemical drug			0.0253	PTGS2,
HT144 shBRN2 UP AND DOWN		tetrahydropalmatine		chemical - endogenous non-mammalian			0.0253	PTGS2,
HT144 shBRN2 UP AND DOWN		tirapazamine		chemical drug			0.0253	SPP1,
HT144 shBRN2 UP AND DOWN		vanadium pentoxide		chemical toxicant			0.0253	PTGS2,
HT144 shBRN2 UP AND DOWN		vinflunine		chemical drug			0.0253	CDKN1A,
HT144 shBRN2 UP AND DOWN		zileuton		chemical drug			0.0253	PTGS2,
HT144 shBRN2 UP AND DOWN		DCN		other			0.0257	CDKN1A,FST,HLA-DQA1,
HT144 shBRN2 UP AND DOWN		GW3965		chemical reagent			0.0257	APOD,CCL5,PTGS2,
HT144 shBRN2 UP AND DOWN		romidepsin		biologic drug			0.0257	CDKN1A,PLAUR,PTGS2,
HT144 shBRN2 UP AND DOWN		telmisartan		chemical drug			0.0257	CYR61,NR4A2,PTGS2,
HT144 shBRN2 UP AND DOWN		Mapk		group			0.026	CDKN1A,PTGS2,SNAI2,SPP1,
HT144 shBRN2 UP AND DOWN		Collagen type IV		complex			0.0263	PLAUR,PTGS2,
HT144 shBRN2 UP AND DOWN		EHMT2		transcription regulator			0.0263	CDKN1A,PTGS2,
HT144 shBRN2 UP AND DOWN		FGF4		growth factor			0.0263	CDKN1A,HMGCS1,
HT144 shBRN2 UP AND DOWN		H2AFZ		other			0.0263	CDKN1A,IGFBP5,
HT144 shBRN2 UP AND DOWN		IFIH1		enzyme			0.0263	CCL5,ISG15,
HT144 shBRN2 UP AND DOWN		SMARCD3		transcription regulator			0.0263	HAPLN1,MGP,
HT144 shBRN2 UP AND DOWN		UBE2I		enzyme			0.0263	CEBPD,SGK1,
HT144 shBRN2 UP AND DOWN		UPF1		enzyme			0.0263	BIRC3,SGK1,
HT144 shBRN2 UP AND DOWN		dicarbethoxydihydrocollidine		chemical toxicant			0.0263	SGK1,SPP1,
HT144 shBRN2 UP AND DOWN		ilomastat		chemical drug			0.0263	CCL5,HBEGF,
HT144 shBRN2 UP AND DOWN		suramin		chemical drug			0.0263	FST,PTGS2,
HT144 shBRN2 UP AND DOWN		EIF4E		translation regulator			0.0269	CDKN1A,KAT2B,MIA,PLAUR,SKP2,
HT144 shBRN2 UP AND DOWN		KDM5B		transcription regulator		0.283	0.0269	ERBB3,FST,GADD45A,ISG15,XBP1,
HT144 shBRN2 UP AND DOWN		CTGF		growth factor		-1	0.0269	COL8A1,FLNB,HAPLN1,SPARC,
HT144 shBRN2 UP AND DOWN		2-deoxyglucose		chemical drug			0.0271	CDKN1A,PTGS2,SPP1,
HT144 shBRN2 UP AND DOWN		F2R		g-protein coupled receptor			0.0271	CD55,CYR61,PTGS2,
HT144 shBRN2 UP AND DOWN		TSH		complex			0.0271	CDKN1A,IGFBP3,IGFBP5,
HT144 shBRN2 UP AND DOWN		doxycycline		chemical drug			0.0271	MXD4,PTGS2,SOX10,
HT144 shBRN2 UP AND DOWN		IL15	-1.639	cytokine		-1.717	0.0272	CCL5,CD55,CD59,CDKN1A,HIST2H2AA3/HIST2H2AA4,IFIT1,IFITM1,SOCS2,XBP1,
HT144 shBRN2 UP AND DOWN		geldanamycin		chemical - endogenous non-mammalian	Activated	2.236	0.0277	CEBPD,HLA-DQA1,IFIT2,PTGS2,TPMT,
HT144 shBRN2 UP AND DOWN		lactacystin		chemical - protease inhibitor		0.695	0.0279	ADRB2,CDKN1A,IFRD1,IGFBP5,PTGS2,RAC1,
HT144 shBRN2 UP AND DOWN		IRF2		transcription regulator			0.0285	CDKN1A,ISG15,PTGS2,
HT144 shBRN2 UP AND DOWN		hexachlorobenzene		chemical toxicant			0.0285	A2M,GPNMB,SPP1,
HT144 shBRN2 UP AND DOWN		COMMD1		transporter			0.0289	BIRC3,TF,
HT144 shBRN2 UP AND DOWN		ITGA1		other			0.0289	PTGS2,RAC1,
HT144 shBRN2 UP AND DOWN		NAMPT		cytokine			0.0289	SOCS2,TFPI,
HT144 shBRN2 UP AND DOWN		NFAT (complex)		complex			0.0289	CD68,SPP1,
HT144 shBRN2 UP AND DOWN		OXT		other			0.0289	PTGS2,RCAN1,
HT144 shBRN2 UP AND DOWN		RAD21		other			0.0289	HLA-DQA1,HLA-DRB1,
HT144 shBRN2 UP AND DOWN		SKI		transcription regulator			0.0289	CDC25A,CDKN1A,
HT144 shBRN2 UP AND DOWN		XIAP		enzyme			0.0289	CDKN1A,PTGS2,
HT144 shBRN2 UP AND DOWN		ZBTB7A		transcription regulator			0.0289	CDKN1A,MIA,
HT144 shBRN2 UP AND DOWN		ceruletide		biologic drug			0.0289	PTGS2,XBP1,
HT144 shBRN2 UP AND DOWN		panobinostat		chemical drug			0.0289	CDKN1A,PTGS2,
HT144 shBRN2 UP AND DOWN		aldosterone		chemical - endogenous mammalian			0.0289	PLAUR,PTGS2,SGK1,SPP1,
HT144 shBRN2 UP AND DOWN		topotecan		chemical drug		-1.732	0.0292	CDC25A,CDKN1A,ERBB3,FAM3C,HLA-DQA1,PTGS2,
HT144 shBRN2 UP AND DOWN		PSEN1		peptidase		1.432	0.0295	C1R,CCL5,CTSC,CTSZ,CUEDC1,ENPP2,HIST1H2BD,PTGS2,WARS,
HT144 shBRN2 UP AND DOWN		PDLIM2		other		1	0.0299	CEMIP,ENPP2,HBEGF,IGFBP3,
HT144 shBRN2 UP AND DOWN		TNFRSF8		transmembrane receptor			0.0314	CDKN1A,CTSC,GBP2,
HT144 shBRN2 UP AND DOWN		DNASE2		enzyme			0.0315	GPNMB,ISG15,
HT144 shBRN2 UP AND DOWN		GNRH		group			0.0315	PTGS2,SGK1,
HT144 shBRN2 UP AND DOWN		NTRK1		kinase			0.0315	CDKN1A,GADD45A,
HT144 shBRN2 UP AND DOWN		NfkB-RelA		complex			0.0315	CCL5,PTGS2,
HT144 shBRN2 UP AND DOWN		Ni2+		chemical reagent			0.0315	BIRC3,NDRG1,
HT144 shBRN2 UP AND DOWN		PDGF-AA		complex			0.0315	CDKN1A,HBEGF,
HT144 shBRN2 UP AND DOWN		RC3H1		other			0.0315	CCL5,SPP1,
HT144 shBRN2 UP AND DOWN		evodiamine		chemical - endogenous non-mammalian			0.0315	BIRC3,PTGS2,
HT144 shBRN2 UP AND DOWN		kaempferol		chemical toxicant			0.0315	CDKN1A,PTGS2,
HT144 shBRN2 UP AND DOWN		GLI2		transcription regulator			0.032	CCL5,CDKN1A,IL15,SPP1,
HT144 shBRN2 UP AND DOWN		RUNX1		transcription regulator		-0.088	0.032	CDKN1A,HAPLN1,IGFBP3,SPP1,
HT144 shBRN2 UP AND DOWN		plicamycin		chemical drug		-0.343	0.032	CDC25A,CDKN1A,CYBRD1,PLAUR,
HT144 shBRN2 UP AND DOWN		FOSL1		transcription regulator			0.0329	PLAUR,SNAI2,SPARC,
HT144 shBRN2 UP AND DOWN		RHO		g-protein coupled receptor			0.0329	CEBPD,PCOLCE,SGK1,
HT144 shBRN2 UP AND DOWN		Sn50 peptide		chemical toxicant			0.0329	BIRC3,IL15,PTGS2,
HT144 shBRN2 UP AND DOWN		caffeine		chemical drug			0.0329	CDC25A,CDKN1A,PTGS2,
HT144 shBRN2 UP AND DOWN		trichloroethylene		chemical toxicant			0.0329	IGFBP3,RHOB,SPARC,
HT144 shBRN2 UP AND DOWN		IL10		cytokine		-0.051	0.0332	ANKS1A,CCL5,CD55,CD68,CDKN1A,CTSZ,IFIT2,PTGS2,
HT144 shBRN2 UP AND DOWN		Hdac		group	Activated	2.195	0.0335	CDKN1A,HTRA1,IGFBP3,KLF9,SPP1,
HT144 shBRN2 UP AND DOWN		curcumin		chemical drug		-0.529	0.0338	BIRC3,CCL5,CDKN1A,IGFBP5,JUND,KLF9,PTGES,PTGS2,
HT144 shBRN2 UP AND DOWN		ACKR3		g-protein coupled receptor			0.0342	CDKN1A,HBEGF,
HT144 shBRN2 UP AND DOWN		FCGR2A		transmembrane receptor			0.0342	CCL5,PTGS2,
HT144 shBRN2 UP AND DOWN		FHIT		enzyme			0.0342	CDKN1A,RAC1,
HT144 shBRN2 UP AND DOWN		MEF2		group			0.0342	KLF2,PTGS2,
HT144 shBRN2 UP AND DOWN		PSMD10		transcription regulator			0.0342	CDKN1A,FNBP1,
HT144 shBRN2 UP AND DOWN		RCAN1	-1.631	transcription regulator			0.0342	PTGS2,RCAN1,
HT144 shBRN2 UP AND DOWN		arginine		chemical - endogenous mammalian			0.0342	PTGS2,XBP1,
HT144 shBRN2 UP AND DOWN		indole-3-carbinol		chemical drug			0.0342	CDKN1A,SPP1,
HT144 shBRN2 UP AND DOWN		vinblastine		chemical drug			0.0342	CDKN1A,PTGS2,
HT144 shBRN2 UP AND DOWN		palmitic acid		chemical - endogenous mammalian		-1.969	0.0344	BIRC3,CDKN1A,NR4A2,PTGS2,XBP1,
HT144 shBRN2 UP AND DOWN		BSCL2	-1.562	other			0.0344	ANKRD1,IGFBP5,PTGS2,
HT144 shBRN2 UP AND DOWN		CTCF		transcription regulator			0.0344	CDKN1A,HLA-DQA1,HLA-DRB1,
HT144 shBRN2 UP AND DOWN		MBD2		transcription regulator			0.0344	BIRC3,CDKN1A,ORC6,
HT144 shBRN2 UP AND DOWN		miR-21-5p (and other miRNAs w/seed AGCUUAU)		mature microrna			0.0344	CDC25A,CDKN1A,FAM3C,
HT144 shBRN2 UP AND DOWN		HIF1A		transcription regulator		-1.426	0.0346	CDKN1A,CEMIP,CYR61,HIST1H2BK,IGFBP3,IGFBP5,NDRG1,PLAUR,PTGS2,
HT144 shBRN2 UP AND DOWN		HNRNPA2B1		other			0.0353	CEMIP,ERBB3,SEMA3B,SNAI2,TM4SF18,
HT144 shBRN2 UP AND DOWN		NCOA3		transcription regulator			0.036	CDC25A,IGFBP3,PTGS2,
HT144 shBRN2 UP AND DOWN		RELB		transcription regulator			0.036	BIRC3,CDKN1A,PTGS2,
HT144 shBRN2 UP AND DOWN		SOCS3		phosphatase			0.036	CDKN1A,IFIT1,IFIT2,
HT144 shBRN2 UP AND DOWN		heparin		chemical - endogenous mammalian			0.036	IGFBP3,PLAT,TFPI,
HT144 shBRN2 UP AND DOWN		infliximab		biologic drug			0.036	IL15,PTGES,PTGS2,
HT144 shBRN2 UP AND DOWN		ursodeoxycholic acid		chemical - endogenous mammalian			0.036	PTGS2,SPARC,SPP1,
HT144 shBRN2 UP AND DOWN		vorinostat		chemical drug	Inhibited	-2.136	0.0362	BIRC3,CDKN1A,NDRG1,NFIC,PTGS2,
HT144 shBRN2 UP AND DOWN		RICTOR		other		-1.118	0.0363	ATP6V0B,CDC42EP5,IFIT2,ISG15,PTGS2,RPL14,SGK1,
HT144 shBRN2 UP AND DOWN		PPARGC1A		transcription regulator		-0.928	0.0365	CD68,CDKN1A,CEBPD,HAPLN1,PTGS2,ST8SIA5,
HT144 shBRN2 UP AND DOWN		SP3		transcription regulator			0.0365	CDKN1A,IGFBP3,PLAUR,PTGS2,SGK1,SPARC,
HT144 shBRN2 UP AND DOWN		MMP3		peptidase		1.98	0.0365	BTBD2,NDRG1,PTGES,RAC1,
HT144 shBRN2 UP AND DOWN		ARRB2		other			0.037	ADRB2,PTGS2,
HT144 shBRN2 UP AND DOWN		JAK inhibitor I		chemical - kinase inhibitor			0.037	PTGS2,SGK1,
HT144 shBRN2 UP AND DOWN		TAF4B		transcription regulator			0.037	FST,SPP1,
HT144 shBRN2 UP AND DOWN		TWIST2		transcription regulator			0.037	CDKN1A,SNAI2,
HT144 shBRN2 UP AND DOWN		amitriptyline		chemical drug			0.037	CDKN1A,SERPINA3,
HT144 shBRN2 UP AND DOWN		dibutyl phthalate		chemical toxicant			0.037	FST,SPP1,
HT144 shBRN2 UP AND DOWN		grape seed extract		chemical drug			0.037	CDKN1A,PTGS2,
HT144 shBRN2 UP AND DOWN		miR-26a-5p (and other miRNAs w/seed UCAAGUA)		mature microrna			0.037	CDKN1A,PTGS2,
HT144 shBRN2 UP AND DOWN		trabectedin		chemical drug			0.037	CDKN1A,GADD45A,
HT144 shBRN2 UP AND DOWN		zoledronic acid		chemical drug			0.037	CYR61,PTGS2,
HT144 shBRN2 UP AND DOWN		AGER		transmembrane receptor			0.0376	CDKN1A,IFIT1,PTGS2,
HT144 shBRN2 UP AND DOWN		(+)-R-3-(4-chlorophenyl)-3-(1-hydroxymethylcyclopropylmethoxy)-2-(4-nitrobenzyl)-2,3-dihydroisoindol-1-one		chemical reagent			0.0377	CDKN1A,
HT144 shBRN2 UP AND DOWN		(+)-fluprostenol		chemical drug			0.0377	NR4A2,
HT144 shBRN2 UP AND DOWN		12-hydroxyeicosatetraenoic acid		chemical - endogenous mammalian			0.0377	PTGS2,
HT144 shBRN2 UP AND DOWN		17alpha-hydroxyprogesterone caproate		chemical drug			0.0377	PTGS2,
HT144 shBRN2 UP AND DOWN		3-deazaadenosine		chemical reagent			0.0377	CDKN1A,
HT144 shBRN2 UP AND DOWN		5-hydroxytryptophan		chemical - endogenous mammalian			0.0377	PTGS2,
HT144 shBRN2 UP AND DOWN		7,8-dihydro-7,8-dihydroxybenzo(a)pyrene 9,10-oxide		chemical toxicant			0.0377	PTGS2,
HT144 shBRN2 UP AND DOWN		8-butyl-10-[(3-methoxy-5-pyrrol-2-ylidenepyrrol-2-ylidene)methyl]-11-azabicyclo[7.2.1]dodeca-1(12),9-diene		chemical reagent			0.0377	CDKN1A,
HT144 shBRN2 UP AND DOWN		AA-861		chemical reagent			0.0377	PTGS2,
HT144 shBRN2 UP AND DOWN		ANXA5		transporter			0.0377	CDKN1A,
HT144 shBRN2 UP AND DOWN		AP2A2		transporter			0.0377	CDKN1A,
HT144 shBRN2 UP AND DOWN		ATF7IP		transcription regulator			0.0377	JUND,
HT144 shBRN2 UP AND DOWN		Atf		group			0.0377	PTGS2,
HT144 shBRN2 UP AND DOWN		BB-2116		chemical - protease inhibitor			0.0377	HBEGF,
HT144 shBRN2 UP AND DOWN		BOP1		other			0.0377	CDKN1A,
HT144 shBRN2 UP AND DOWN		BRF1		transcription regulator			0.0377	CDKN1A,
HT144 shBRN2 UP AND DOWN		BUB3		other			0.0377	CDKN1A,
HT144 shBRN2 UP AND DOWN		CACTIN		other			0.0377	CCL5,
HT144 shBRN2 UP AND DOWN		CTBP1-AS2		other			0.0377	CDKN1A,
HT144 shBRN2 UP AND DOWN		CTH		enzyme			0.0377	CDKN1A,
HT144 shBRN2 UP AND DOWN		CTSK		peptidase			0.0377	PTGS2,
HT144 shBRN2 UP AND DOWN		Calcineurin B		group			0.0377	CDKN1A,
HT144 shBRN2 UP AND DOWN		Dexamethasone-GR		complex			0.0377	SGK1,
HT144 shBRN2 UP AND DOWN		EDEM1		enzyme			0.0377	XBP1,
HT144 shBRN2 UP AND DOWN		EID2		other			0.0377	CDKN1A,
HT144 shBRN2 UP AND DOWN		ELL		transcription regulator			0.0377	CDKN1A,
HT144 shBRN2 UP AND DOWN		ERC1		other			0.0377	PTGS2,
HT144 shBRN2 UP AND DOWN		ESRP1		other			0.0377	RAC1,
HT144 shBRN2 UP AND DOWN		EXOC3L1		other			0.0377	CDKN1A,
HT144 shBRN2 UP AND DOWN		Eif2		complex			0.0377	PTGS2,
HT144 shBRN2 UP AND DOWN		FLOT1		other			0.0377	CDKN1A,
HT144 shBRN2 UP AND DOWN		Fascin		group			0.0377	CYR61,
HT144 shBRN2 UP AND DOWN		GNLY		other			0.0377	CCL5,
HT144 shBRN2 UP AND DOWN		HELT		transcription regulator			0.0377	NEUROG2,
HT144 shBRN2 UP AND DOWN		HES6		transcription regulator			0.0377	CDKN1A,
HT144 shBRN2 UP AND DOWN		HPGD		enzyme			0.0377	CDKN1A,
HT144 shBRN2 UP AND DOWN		ITGB8		other			0.0377	CDKN1A,
HT144 shBRN2 UP AND DOWN		K Channel		complex			0.0377	CDKN1A,
HT144 shBRN2 UP AND DOWN		KDM4A		transcription regulator			0.0377	CDKN1A,
HT144 shBRN2 UP AND DOWN		KDM4D		other			0.0377	CDKN1A,
HT144 shBRN2 UP AND DOWN		KLF16		other			0.0377	CDKN1A,
HT144 shBRN2 UP AND DOWN		KLF7		transcription regulator			0.0377	CDKN1A,
HT144 shBRN2 UP AND DOWN		LCOR		transcription regulator			0.0377	CDKN1A,
HT144 shBRN2 UP AND DOWN		LIN9		other			0.0377	CDKN1A,
HT144 shBRN2 UP AND DOWN		MCRS1		other			0.0377	CDKN1A,
HT144 shBRN2 UP AND DOWN		MOV10L1		enzyme			0.0377	CDKN1A,
HT144 shBRN2 UP AND DOWN		N-butyldeoxynojirimycin		chemical drug			0.0377	PAWR,
HT144 shBRN2 UP AND DOWN		N4BP2L2		other			0.0377	CDKN1A,
HT144 shBRN2 UP AND DOWN		NOC2L		transcription regulator			0.0377	CDKN1A,
HT144 shBRN2 UP AND DOWN		NPHS1		other			0.0377	KIRREL,
HT144 shBRN2 UP AND DOWN		NRP2		kinase			0.0377	S100A4,
HT144 shBRN2 UP AND DOWN		P-TEFb		complex			0.0377	CDKN1A,
HT144 shBRN2 UP AND DOWN		PEBP4		other			0.0377	CDKN1A,
HT144 shBRN2 UP AND DOWN		PLCL2		enzyme			0.0377	SPARC,
HT144 shBRN2 UP AND DOWN		PMEPA1		other			0.0377	CDKN1A,
HT144 shBRN2 UP AND DOWN		PTPMT1		phosphatase			0.0377	CDKN1A,
HT144 shBRN2 UP AND DOWN		PURB		transcription regulator			0.0377	HTRA1,
HT144 shBRN2 UP AND DOWN		PYHIN1		other			0.0377	CDKN1A,
HT144 shBRN2 UP AND DOWN		RAP1A		enzyme			0.0377	CDKN1A,
HT144 shBRN2 UP AND DOWN		RAPGEF4		other			0.0377	SPP1,
HT144 shBRN2 UP AND DOWN		RFFL		enzyme			0.0377	CDKN1A,
HT144 shBRN2 UP AND DOWN		RNF144B		enzyme			0.0377	CDKN1A,
HT144 shBRN2 UP AND DOWN		RNF34		enzyme			0.0377	CDKN1A,
HT144 shBRN2 UP AND DOWN		RRM2B		enzyme			0.0377	CDKN1A,
HT144 shBRN2 UP AND DOWN		RSU1		other			0.0377	CDKN1A,
HT144 shBRN2 UP AND DOWN		SFRP2		transmembrane receptor			0.0377	SNAI2,
HT144 shBRN2 UP AND DOWN		SYF2		other			0.0377	CDKN1A,
HT144 shBRN2 UP AND DOWN		Smad1/5/8		group			0.0377	CDKN1A,
HT144 shBRN2 UP AND DOWN		TACC3		other			0.0377	CDKN1A,
HT144 shBRN2 UP AND DOWN		TCEB3		transcription regulator			0.0377	CDKN1A,
HT144 shBRN2 UP AND DOWN		TCP1		other			0.0377	CDKN1A,
HT144 shBRN2 UP AND DOWN		TFIIH		complex			0.0377	CDKN1A,
HT144 shBRN2 UP AND DOWN		TTC5		other			0.0377	CDKN1A,
HT144 shBRN2 UP AND DOWN		TTR		transporter			0.0377	XBP1,
HT144 shBRN2 UP AND DOWN		U2AF2		other			0.0377	CDKN1A,
HT144 shBRN2 UP AND DOWN		UIMC1		other			0.0377	CDKN1A,
HT144 shBRN2 UP AND DOWN		WRN		enzyme			0.0377	CDKN1A,
HT144 shBRN2 UP AND DOWN		YEATS4		transcription regulator			0.0377	CDKN1A,
HT144 shBRN2 UP AND DOWN		ZNF451		other			0.0377	CDKN1A,
HT144 shBRN2 UP AND DOWN		aclarubicin		chemical drug			0.0377	PTGS2,
HT144 shBRN2 UP AND DOWN		atosiban		biologic drug			0.0377	CDKN1A,
HT144 shBRN2 UP AND DOWN		beryllium sulfate		chemical toxicant			0.0377	CDKN1A,
HT144 shBRN2 UP AND DOWN		betulin		chemical - endogenous non-mammalian			0.0377	PTGS2,
HT144 shBRN2 UP AND DOWN		chitinase		group			0.0377	CCL5,
HT144 shBRN2 UP AND DOWN		chloramphenicol		chemical drug			0.0377	CDKN1A,
HT144 shBRN2 UP AND DOWN		chloride		chemical - endogenous mammalian			0.0377	PTGS2,
HT144 shBRN2 UP AND DOWN		defibrotide		biologic drug			0.0377	PLAT,
HT144 shBRN2 UP AND DOWN		durapatite		chemical - endogenous mammalian			0.0377	SPP1,
HT144 shBRN2 UP AND DOWN		epiallopregnanolone		chemical - endogenous mammalian			0.0377	PTGS2,
HT144 shBRN2 UP AND DOWN		flavone		chemical - endogenous non-mammalian			0.0377	PTGS2,
HT144 shBRN2 UP AND DOWN		glutathione diethyl ester		chemical reagent			0.0377	PLAUR,
HT144 shBRN2 UP AND DOWN		idronoxil		chemical drug			0.0377	CDKN1A,
HT144 shBRN2 UP AND DOWN		imperatorin		chemical - endogenous non-mammalian			0.0377	PTGS2,
HT144 shBRN2 UP AND DOWN		lansoprazole		chemical drug			0.0377	PTGS2,
HT144 shBRN2 UP AND DOWN		lanthanum chloride		chemical reagent			0.0377	MGP,
HT144 shBRN2 UP AND DOWN		methylamphotericin B		chemical drug			0.0377	SPP1,
HT144 shBRN2 UP AND DOWN		mizoribine		chemical drug			0.0377	SGK1,
HT144 shBRN2 UP AND DOWN		natamycin		chemical drug			0.0377	SPP1,
HT144 shBRN2 UP AND DOWN		nickel subsulfide		chemical toxicant			0.0377	NDRG1,
HT144 shBRN2 UP AND DOWN		pinoresinol		chemical - endogenous non-mammalian			0.0377	PTGS2,
HT144 shBRN2 UP AND DOWN		propolis		biologic drug			0.0377	CCL5,
HT144 shBRN2 UP AND DOWN		protocatechuic acid		chemical - endogenous non-mammalian			0.0377	SHC1,
HT144 shBRN2 UP AND DOWN		riociguat		chemical drug			0.0377	SPP1,
HT144 shBRN2 UP AND DOWN		sulprostone		chemical drug			0.0377	PTGS2,
HT144 shBRN2 UP AND DOWN		tazarotene		chemical drug			0.0377	RARRES3,
HT144 shBRN2 UP AND DOWN		tipifarnib		chemical drug			0.0377	CDKN1A,
HT144 shBRN2 UP AND DOWN		IL21		cytokine		-1.109	0.0389	CCL5,CDKN1A,SOCS2,XBP1,
HT144 shBRN2 UP AND DOWN		1-methyl-4-phenyl-1,2,3,6-tetrahydropyridine		chemical toxicant			0.0393	NR4A2,PAWR,PTGS2,
HT144 shBRN2 UP AND DOWN		HOXD10		transcription regulator			0.0393	HBEGF,RHOB,TFPI,
HT144 shBRN2 UP AND DOWN		JAK		group			0.0399	PTGS2,SOCS2,
HT144 shBRN2 UP AND DOWN		KDM2B		other			0.0399	CCL5,CDKN1A,
HT144 shBRN2 UP AND DOWN		LRP1		transmembrane receptor			0.0399	C1R,PTGS2,
HT144 shBRN2 UP AND DOWN		MALP-2s		chemical reagent			0.0399	IL15,PTGS2,
HT144 shBRN2 UP AND DOWN		NGFR		transmembrane receptor			0.0399	PLAT,RHOB,
HT144 shBRN2 UP AND DOWN		PD 123319		chemical drug			0.0399	PTGS2,SPP1,
HT144 shBRN2 UP AND DOWN		SUPT16H		transcription regulator			0.0399	CDKN1A,IFITM1,
HT144 shBRN2 UP AND DOWN		bardoxolone methyl		chemical drug			0.0399	BIRC3,PTGS2,
HT144 shBRN2 UP AND DOWN		prostaglandin D2		chemical - endogenous mammalian			0.0399	CCL5,PTGS2,
HT144 shBRN2 UP AND DOWN		IL3		cytokine			0.0399	BIRC3,CDKN1A,GADD45A,HBEGF,KLF9,PTPN11,SERPINA3,XBP1,
HT144 shBRN2 UP AND DOWN		CDKN1B		kinase		0.068	0.0401	CDC25A,CDKN1A,SHMT1,SKP2,
HT144 shBRN2 UP AND DOWN		calphostin C		chemical - kinase inhibitor			0.041	APOBEC3G,CDKN1A,PTGS2,
HT144 shBRN2 UP AND DOWN		enterotoxin B		biologic drug			0.041	CCL5,GPNMB,SERPINA3,
HT144 shBRN2 UP AND DOWN		CD28		transmembrane receptor		-0.563	0.0426	GBP2,GPR37,HIST2H2AA3/HIST2H2AA4,IFITM1,IGFBP5,KLF2,PTGS2,SOCS2,
HT144 shBRN2 UP AND DOWN		celecoxib		chemical drug			0.0426	CD68,CDKN1A,GADD45A,PTGS2,
HT144 shBRN2 UP AND DOWN		10E,12Z-octadecadienoic acid		chemical - endogenous mammalian			0.0427	NR4A2,PTGS2,XBP1,
HT144 shBRN2 UP AND DOWN		ATF3		transcription regulator			0.0427	BIRC3,CCL5,CDKN1A,
HT144 shBRN2 UP AND DOWN		Il3		cytokine			0.0427	CD68,CDKN1A,SPP1,
HT144 shBRN2 UP AND DOWN		NOD2		other			0.0427	CCL5,KLF2,PTGES,
HT144 shBRN2 UP AND DOWN		ABCB4		transporter			0.0429	SPARC,SPP1,
HT144 shBRN2 UP AND DOWN		ALOX5		enzyme			0.0429	CDKN1A,PTGS2,
HT144 shBRN2 UP AND DOWN		ASAH1		enzyme			0.0429	CCL5,NR4A2,
HT144 shBRN2 UP AND DOWN		JAG1		growth factor			0.0429	CDKN1A,SPP1,
HT144 shBRN2 UP AND DOWN		MARK2		kinase			0.0429	IL15,PTGS2,
HT144 shBRN2 UP AND DOWN		PRKD1	-1.543	kinase			0.0429	LOXL3,PTGS2,
HT144 shBRN2 UP AND DOWN		SU6656		chemical toxicant			0.0429	NR4A2,PTGS2,
HT144 shBRN2 UP AND DOWN		dithiothreitol		chemical reagent			0.0429	ERO1B,GADD45A,
HT144 shBRN2 UP AND DOWN		fisetin		chemical toxicant			0.0429	BIRC3,PTGS2,
HT144 shBRN2 UP AND DOWN		indican		chemical - endogenous mammalian			0.0429	CDKN1A,PTGS2,
HT144 shBRN2 UP AND DOWN		lipoxin A4		chemical - endogenous mammalian			0.0429	CDKN1A,PTGS2,
HT144 shBRN2 UP AND DOWN		mir-25		microrna			0.0429	CDKN1A,GADD45A,
HT144 shBRN2 UP AND DOWN		KLF4		transcription regulator		-0.065	0.0431	CDKN1A,COL8A1,PLAUR,SNAI2,TF,TNFRSF19,
HT144 shBRN2 UP AND DOWN		PRDM1		transcription regulator		-0.239	0.0439	CPA4,HIST2H2AA3/HIST2H2AA4,HLA-DQA1,RARRES3,SERPINA3,XBP1,
HT144 shBRN2 UP AND DOWN		NOS2		enzyme	Inhibited	-2.207	0.044	CDKN1A,CTSC,ISG15,PTGS2,SERPINA3,
HT144 shBRN2 UP AND DOWN		methylmercury		chemical toxicant			0.0444	IGFBP3,RHOB,SPARC,
HT144 shBRN2 UP AND DOWN		STK11		kinase		0.068	0.0451	A2M,CDKN1A,GADD45A,IGFBP5,PTGS2,
HT144 shBRN2 UP AND DOWN		TCF3		transcription regulator			0.0457	CDKN1A,GADD45A,JUND,MSMO1,TF,XBP1,
HT144 shBRN2 UP AND DOWN		3-methyladenine		chemical toxicant			0.0459	PTGS2,RCAN1,
HT144 shBRN2 UP AND DOWN		CDK2		kinase			0.0459	CDC25A,CDKN1A,
HT144 shBRN2 UP AND DOWN		CR1L		other			0.0459	COL8A1,MGP,
HT144 shBRN2 UP AND DOWN		HNRNPK		other			0.0459	CDKN1A,PTGS2,
HT144 shBRN2 UP AND DOWN		HOXB13		transcription regulator			0.0459	BCHE,CDKN1A,
HT144 shBRN2 UP AND DOWN		HOXC8		transcription regulator			0.0459	ANKRD1,SPP1,
HT144 shBRN2 UP AND DOWN		IRAK1		kinase			0.0459	CCL5,IL15,
HT144 shBRN2 UP AND DOWN		PBX1		transcription regulator			0.0459	CDKN1A,FABP7,
HT144 shBRN2 UP AND DOWN		PRKAR1A		kinase			0.0459	ERBB3,NR4A2,
HT144 shBRN2 UP AND DOWN		SAA		group			0.0459	PTGS2,TFPI,
HT144 shBRN2 UP AND DOWN		SHC1	-1.548	kinase			0.0459	CDKN1A,KLF2,
HT144 shBRN2 UP AND DOWN		TRAF3IP2		other			0.0459	CEBPD,ISG15,
HT144 shBRN2 UP AND DOWN		histone deacetylase inhibitor		chemical drug			0.0459	CDKN1A,IGFBP3,
HT144 shBRN2 UP AND DOWN		naringenin		chemical - endogenous non-mammalian			0.0459	CCL5,PTGS2,
HT144 shBRN2 UP AND DOWN		phorbol 12,13-didecanoate		chemical toxicant			0.0459	CDKN1A,SGK1,
HT144 shBRN2 UP AND DOWN		selenium		chemical drug			0.0459	CDKN1A,PTGS2,
HT144 shBRN2 UP AND DOWN		thalidomide		chemical drug			0.0459	BIRC3,PLAUR,
HT144 shBRN2 UP AND DOWN		CXCL8		cytokine			0.0462	IFRD1,PTGS2,RAC1,
HT144 shBRN2 UP AND DOWN		8-bromo-cAMP		chemical reagent		-1.513	0.0472	PLAT,PTGS2,SGK1,SHC1,SPP1,
HT144 shBRN2 UP AND DOWN		SPARC	-1.747	other		0	0.0478	CEBPD,NDRG1,SNAI2,SPARC,
HT144 shBRN2 UP AND DOWN		Nuclear factor 1		group			0.0491	FABP7,SERPINA3,
HT144 shBRN2 UP AND DOWN		RPS6KB1		kinase			0.0491	CDKN1A,ISG15,
HT144 shBRN2 UP AND DOWN		TERC		other			0.0491	CCL5,CDKN1A,
HT144 shBRN2 UP AND DOWN		TNC		other			0.0491	CDKN1A,HTRA1,
HT144 shBRN2 UP AND DOWN		etanercept		biologic drug			0.0491	PTGES,PTGS2,
HT144 shBRN2 UP AND DOWN		honokiol		chemical - endogenous non-mammalian			0.0491	CDKN1A,PTGS2,
HT144 shBRN2 UP AND DOWN		methylnitrosourea		chemical toxicant			0.0491	CCL5,PLAUR,
HT144 shBRN2 UP AND DOWN		SRC		kinase		-1.189	0.0492	CDKN1A,PLAUR,PTGS2,SPP1,
HT144 shBRN2 UP AND DOWN		1,1-diethyl-2-hydroxy-2-nitrosohydrazine		chemical toxicant			0.0499	GADD45A,
HT144 shBRN2 UP AND DOWN		1-butanol		chemical - endogenous non-mammalian			0.0499	PTGS2,
HT144 shBRN2 UP AND DOWN		4-aminophenol		chemical - endogenous mammalian			0.0499	SPP1,
HT144 shBRN2 UP AND DOWN		8-chloro-cAMP		chemical drug			0.0499	PTGS2,
HT144 shBRN2 UP AND DOWN		APOBEC1		enzyme			0.0499	PTGS2,
HT144 shBRN2 UP AND DOWN		ARHGEF25		other			0.0499	RAC1,
HT144 shBRN2 UP AND DOWN		CACNB4		ion channel			0.0499	CACNB3,
HT144 shBRN2 UP AND DOWN		CALCR		g-protein coupled receptor			0.0499	CDKN1A,
HT144 shBRN2 UP AND DOWN		CAY10397		chemical reagent			0.0499	PTGS2,
HT144 shBRN2 UP AND DOWN		CDCA2		other			0.0499	CDKN1A,
HT144 shBRN2 UP AND DOWN		CELA2A		peptidase			0.0499	CDKN1A,
HT144 shBRN2 UP AND DOWN		CINP		other			0.0499	CDKN1A,
HT144 shBRN2 UP AND DOWN		CRK		other			0.0499	RAC1,
HT144 shBRN2 UP AND DOWN		CUL4A		other			0.0499	CDKN1A,
HT144 shBRN2 UP AND DOWN		Co2+		chemical - endogenous mammalian			0.0499	NDRG1,
HT144 shBRN2 UP AND DOWN		Cpla2		group			0.0499	PTGS2,
HT144 shBRN2 UP AND DOWN		DNAJB4		other			0.0499	CDKN1A,
HT144 shBRN2 UP AND DOWN		ECT2		other			0.0499	CDKN1A,
HT144 shBRN2 UP AND DOWN		ENPP1		enzyme			0.0499	SPP1,
HT144 shBRN2 UP AND DOWN		FKBP1A		enzyme			0.0499	CDKN1A,
HT144 shBRN2 UP AND DOWN		GADD45G		other			0.0499	CDKN1A,
HT144 shBRN2 UP AND DOWN		GDF11		growth factor			0.0499	FST,
HT144 shBRN2 UP AND DOWN		GPIIB-IIIA		complex			0.0499	PLAUR,
HT144 shBRN2 UP AND DOWN		GPR68		g-protein coupled receptor			0.0499	PTGS2,
HT144 shBRN2 UP AND DOWN		GRPR		g-protein coupled receptor			0.0499	CDKN1A,
HT144 shBRN2 UP AND DOWN		Ho		group			0.0499	SPARC,
HT144 shBRN2 UP AND DOWN		IGBP1		phosphatase			0.0499	RAC1,
HT144 shBRN2 UP AND DOWN		IL17B		cytokine			0.0499	CDKN1A,
HT144 shBRN2 UP AND DOWN		IRF		group			0.0499	ISG15,
HT144 shBRN2 UP AND DOWN		L-alanine		chemical - endogenous mammalian			0.0499	CDKN1A,
HT144 shBRN2 UP AND DOWN		L-asparagine		chemical - endogenous mammalian			0.0499	CDKN1A,
HT144 shBRN2 UP AND DOWN		LAMP2		enzyme			0.0499	RCAN1,
HT144 shBRN2 UP AND DOWN		LASP1		transporter			0.0499	S100A4,
HT144 shBRN2 UP AND DOWN		LETMD1		other			0.0499	CDKN1A,
HT144 shBRN2 UP AND DOWN		Lefty		group			0.0499	CDKN1A,
HT144 shBRN2 UP AND DOWN		MUC2		other			0.0499	PTGS2,
HT144 shBRN2 UP AND DOWN		Mt3		other			0.0499	CEBPD,
HT144 shBRN2 UP AND DOWN		N-arachidonoyl-dopamine		chemical - endogenous mammalian			0.0499	PTGES,
HT144 shBRN2 UP AND DOWN		NPSR1		g-protein coupled receptor			0.0499	GADD45A,
HT144 shBRN2 UP AND DOWN		NUAK1		kinase			0.0499	CDKN1A,
HT144 shBRN2 UP AND DOWN		NUCB2		other			0.0499	PTGS2,
HT144 shBRN2 UP AND DOWN		Nfatc		group			0.0499	PTGS2,
HT144 shBRN2 UP AND DOWN		PAPPA		peptidase			0.0499	IGFBP5,
HT144 shBRN2 UP AND DOWN		PLCE1		enzyme			0.0499	PTGS2,
HT144 shBRN2 UP AND DOWN		PRKAR2A		kinase			0.0499	CDKN1A,
HT144 shBRN2 UP AND DOWN		PROM1		other			0.0499	NR4A2,
HT144 shBRN2 UP AND DOWN		RECK		other			0.0499	SKP2,
HT144 shBRN2 UP AND DOWN		RGD1560225		other			0.0499	PTGS2,
HT144 shBRN2 UP AND DOWN		RNF187		enzyme			0.0499	HBEGF,
HT144 shBRN2 UP AND DOWN		RPL22		other			0.0499	CDKN1A,
HT144 shBRN2 UP AND DOWN		RSPO3		kinase			0.0499	PTGS2,
HT144 shBRN2 UP AND DOWN		Ro 25-6760		chemical toxicant			0.0499	CDKN1A,
HT144 shBRN2 UP AND DOWN		SHOX2		transcription regulator			0.0499	HTRA1,
HT144 shBRN2 UP AND DOWN		SKLB023		chemical reagent			0.0499	PTGS2,
HT144 shBRN2 UP AND DOWN		SLC20A2		transporter			0.0499	SPP1,
HT144 shBRN2 UP AND DOWN		SMTNL1		other			0.0499	PTGS2,
HT144 shBRN2 UP AND DOWN		SRPK1		kinase			0.0499	RAC1,
HT144 shBRN2 UP AND DOWN		SUB1		transcription regulator			0.0499	GADD45A,
HT144 shBRN2 UP AND DOWN		Sapk		group			0.0499	GADD45A,
HT144 shBRN2 UP AND DOWN		TBX20		transcription regulator			0.0499	TBX2,
HT144 shBRN2 UP AND DOWN		TIAM1		other			0.0499	RAC1,
HT144 shBRN2 UP AND DOWN		TOPORS		enzyme			0.0499	CDKN1A,
HT144 shBRN2 UP AND DOWN		TXN2		enzyme			0.0499	RAC1,
HT144 shBRN2 UP AND DOWN		UBA7		enzyme			0.0499	ISG15,
HT144 shBRN2 UP AND DOWN		UBE2D1		enzyme			0.0499	PTGS2,
HT144 shBRN2 UP AND DOWN		USE1		other			0.0499	XBP1,
HT144 shBRN2 UP AND DOWN		USP11		peptidase			0.0499	CDKN1A,
HT144 shBRN2 UP AND DOWN		USP19		peptidase			0.0499	BIRC3,
HT144 shBRN2 UP AND DOWN		WFS1		enzyme			0.0499	XBP1,
HT144 shBRN2 UP AND DOWN		crocin		chemical drug			0.0499	XBP1,
HT144 shBRN2 UP AND DOWN		dibutyryl cGMP		chemical reagent			0.0499	PTGS2,
HT144 shBRN2 UP AND DOWN		ethyl linoleate		chemical - endogenous mammalian			0.0499	PTGS2,
HT144 shBRN2 UP AND DOWN		exisulind		chemical drug			0.0499	CDKN1A,
HT144 shBRN2 UP AND DOWN		farnesyltransferase inhibitor		chemical drug			0.0499	CDKN1A,
HT144 shBRN2 UP AND DOWN		fenoldopam		chemical drug			0.0499	RAC1,
HT144 shBRN2 UP AND DOWN		ferric chloride		chemical toxicant			0.0499	PLAT,
HT144 shBRN2 UP AND DOWN		furosemide		chemical drug			0.0499	PTGS2,
HT144 shBRN2 UP AND DOWN		geraniol		chemical - endogenous non-mammalian			0.0499	CDKN1A,
HT144 shBRN2 UP AND DOWN		ginsenoside Rg1		chemical - endogenous non-mammalian			0.0499	PTGS2,
HT144 shBRN2 UP AND DOWN		long chain fatty acid		chemical - endogenous mammalian			0.0499	QPRT,
HT144 shBRN2 UP AND DOWN		lupeol		chemical drug			0.0499	PTGS2,
HT144 shBRN2 UP AND DOWN		marimastat		chemical drug			0.0499	HBEGF,
HT144 shBRN2 UP AND DOWN		mercury		chemical toxicant			0.0499	PLAT,
HT144 shBRN2 UP AND DOWN		mevalonolactone		chemical reagent			0.0499	PTGS2,
HT144 shBRN2 UP AND DOWN		miR-127-3p (miRNAs w/seed CGGAUCC)		mature microrna			0.0499	XBP1,
HT144 shBRN2 UP AND DOWN		myristoylated Protein Kinase C peptide inhibitor		chemical - kinase inhibitor			0.0499	CD55,
HT144 shBRN2 UP AND DOWN		nebivolol		chemical drug			0.0499	PTGS2,
HT144 shBRN2 UP AND DOWN		p38 MAP kinase inhibitor		chemical drug			0.0499	CDKN1A,
HT144 shBRN2 UP AND DOWN		plevitrexed		chemical drug			0.0499	CDKN1A,
HT144 shBRN2 UP AND DOWN		pyridoxal phosphate-6-azophenyl-2',4'-disulfonic acid		chemical reagent			0.0499	PTGS2,
HT144 shBRN2 UP AND DOWN		teniposide		chemical drug			0.0499	CDKN1A,
HT144 shBRN2 UP AND DOWN		tozasertib		chemical drug			0.0499	CDKN1A,
HT144 shBRN2 UP AND DOWN		trans-cinnamaldehyde		chemical toxicant			0.0499	PTGS2,
HT144 shBRN2 UP AND DOWN		tylophorine		chemical drug			0.0499	PTGS2,
HT144 shBRN2 UP AND DOWN		vinyl carbamate		chemical toxicant			0.0499	CDKN1A,
HT144 shBRN2 UP AND DOWN		CAMP		other			0.05	CCL5,PTGS2,SNAI2,
HT144 shBRN2 UP AND DOWN		RBL1		transcription regulator			0.05	CDC25A,CDKN1A,SKP2,
HT144 shBRN2 UP AND DOWN		CSF3		cytokine	Activated	2.177	0.054	BIRC3,CCL5,GADD45A,HLA-DQA1,HLA-DRB1,
HT144 shBRN2 UP AND DOWN		CDKN1A	-1.846	kinase		-1.964	0.107	CDC25A,CDKN1A,CYR61,SHC1,SKP2,

## Sheet: MM455 shBRN2 Upstream Regs
Analysis	ID	Upstream Regulator	Exp Fold Change	Molecule Type	Predicted Activation State	Activation z-score	p-value of overlap	Target molecules in dataset	Mechanistic Network
MM455 shBRN2 UP AND DOWN		TP53		transcription regulator	Inhibited	-2.524	8e-10	ABAT,ATAD2,BIK,BIRC3,CCL2,CD59,CDC25B,COL3A1,COMT,CRYAB,CTSD,DLX1,EGR1,EPS8,EZH2,FUCA1,GMNN,GSTM1,HDAC9,HMGCS1,ID3,IGFBP2,IGFBP3,IGFBP5,ITGB5,JUND,KAT2B,LBR,MAD2L1,MGMT,NCAPG,OAT,PARVA,PFKFB3,PFKP,PMAIP1,PMEPA1,PODXL,PRRX2,PTPN11,PVRL3,RACGAP1,RFC4,RND3,S100B,SERPINB2,SIDT2,SMC4,SPDL1,SSPN,ST13,TGFA,TGFB1I1,TGM2,TIMP2,USO1,	AR,CDKN1A,CDKN2A,E2F1,ERK1/2,ESR1,HIF1A,JUN,JUND,MYC,Rb,TNF,TP53,TP73,estrogen receptor
MM455 shBRN2 UP AND DOWN		TGFB1		growth factor		-0.812	4.12e-08	ANGPTL4,ARID5B,CCL2,CD34,CD59,CD68,CD83,COL3A1,COL8A1,CSPG4,CTPS1,CTSC,CTSD,DLX5,DNAJB6,EGR1,FGF12,FNDC3B,FTH1,GAS7,GNAS,ID3,IFRD1,IGFBP2,IGFBP3,IGFBP5,ITGB5,JUND,KDELR3,LBR,MEF2C,MGMT,MXD4,NCAPG,NOV,NUAK1,P2RX6,PINK1,PLAGL2,PMEPA1,PNP,PODXL,RACGAP1,RFC4,RFC5,SMC4,SOX4,SPARC,SRI,SUSD5,TGFA,TGFB1I1,TGM2,TIMP2,TRIM2,USO1,VCAM1,	AR,ERBB2,ESR1,FGF2,FOSL1,HIF1A,IL6,JUN,JUND,MYC,TCF3,TGFB1,TNF,TP53,TP73,Tgf beta,estrogen receptor
MM455 shBRN2 UP AND DOWN		F2		peptidase		0.071	2.15e-07	ANGPTL4,BIRC3,CCL2,CD68,CTPS1,EGR1,HDAC9,IGFBP5,LAMP2,LBH,PGM2L1,PMAIP1,RCAN1,RHOJ,S100B,TFPI,TIMP2,VCAM1,	APP,CDKN2A,ESR1,F2,HIF1A,IKBKB,JUN,JUND,MYC,P38 MAPK,SMARCA4,TNF,TP53,TP73,lipopolysaccharide
MM455 shBRN2 UP AND DOWN		CDKN2A		transcription regulator	Inhibited	-2.168	2.71e-06	ATAD2,CCL2,CDC25B,E2F6,EGR1,EPS8,EZH2,GAS7,GNAS,IGF2BP3,IGFBP5,ITGB5,MAD2L1,PMEPA1,RFC4,UBR7,VPS41,	AR,CDKN1A,CDKN2A,E2F1,Growth hormone,MYC,Rb,TP53,TP73
MM455 shBRN2 UP AND DOWN		ESR1		ligand-dependent nuclear receptor		0.022	6.26e-06	ALCAM,ANK3,ARAF,BIRC3,CCL2,CD59,CD83,CDC42EP2,CDK6,COL8A1,COMT,CREBBP,CTSC,CTSD,EGR1,EML1,F12,FGF12,GAS7,GIT2,GNAS,HSPA2,IFRD1,IGFBP2,IGFBP3,IGFBP5,JUND,MAD2L1,NCAPG,NOV,OVOS2,OXTR,PLK4,PMAIP1,RHOQ,RND3,SMC4,SOX4,SPDL1,SPRY4,TGFA,TGM2,TIMP2,UQCR10,	AR,EGF,ESR1,ESR2,HIF1A,IL6,JUN,MYC,TCF3,TP53,beta-estradiol,estrogen receptor
MM455 shBRN2 UP AND DOWN		FGF2		growth factor		-1.926	1.12e-05	ANGPTL4,CCL2,COL3A1,CRYAB,EGR1,EPAS1,FTH1,ID3,IGFBP2,IGFBP3,IGFBP5,LMNA,MGMT,NOV,SPARC,SPRY4,TFPI,VCAM1,	AR,ERK1/2,ESR1,FGF2,HIF1A,JUN,JUND,MYC,Nfat (family),PRL,TNF,TP53,TP73,VEGFA
MM455 shBRN2 UP AND DOWN		CD24		other		-0.707	1.44e-05	BIK,DEPDC1,MTUS1,RARRES1,SMC4,TFPI,TRIM2,TRIM8,TTC3,USO1,
MM455 shBRN2 UP AND DOWN		deferoxamine		chemical drug		0.943	1.82e-05	ANGPTL4,CD59,EGR1,EPAS1,IGFBP2,IGFBP3,IGFBP5,PFKFB3,PLAGL2,PMAIP1,SPRY4,VCAM1,	APP,EPAS1,ERK1/2,ESR1,HIF1A,JUN,MYC,TP53,VHL,deferoxamine
MM455 shBRN2 UP AND DOWN		trientine		chemical drug		1.131	2.87e-05	COL3A1,IGFBP2,IGFBP3,IGFBP5,
MM455 shBRN2 UP AND DOWN		miR-204-5p (and other miRNAs w/seed UCCCUUU)		mature microrna		1.4	3.44e-05	CDC25B,CTSC,PTPN11,SOX4,SPARC,
MM455 shBRN2 UP AND DOWN		tretinoin		chemical - endogenous mammalian	Inhibited	-2.243	3.6e-05	ANGPTL4,APOD,BIRC3,CCL2,CD34,CD68,CDH6,CDK6,CNR1,COL3A1,CTSC,CTSD,EGR1,GAS7,GFRA1,GMNN,GNAS,HSPA2,ID3,IGFBP2,IGFBP3,IGFBP5,LAMP2,MEF2C,MXD4,NOV,NR2F2,OAT,OTUD6B,PMAIP1,PNP,PTPN11,PVRL3,RARRES1,RFC4,S100B,SCML1,SERPINB2,SLC12A2,SOX4,SPARC,TGM2,TMEM150A,VCAM1,	AR,ERBB2,ESR1,FGF2,FOSL1,HIF1A,JUN,JUND,MYC,Nfat (family),TGFB1,TNF,TP53,TP73,VEGFA,estrogen receptor,tretinoin
MM455 shBRN2 UP AND DOWN		CDKN1A		kinase		-0.686	5.1e-05	ATAD2,CCL2,CDC25B,CRYAB,ITGB5,LBR,MAD2L1,RACGAP1,RFC4,SMC4,SPDL1,SSPN,TGFA,	AR,CDKN1A,CDKN2A,E2F1,Growth hormone,MYC,Rb,TP53
MM455 shBRN2 UP AND DOWN		ANGPT2		growth factor		-1.58	7.63e-05	CD68,COL3A1,COMT,CRYAB,HMGCS1,HSPA2,MGMT,RCAN1,RFC4,ST13,VCAM1,YIPF5,
MM455 shBRN2 UP AND DOWN		reserpine		chemical drug		0.152	8.34e-05	CNR1,EGR1,GNAS,NTS,
MM455 shBRN2 UP AND DOWN		RASSF1		other		-0.168	9.19e-05	ABAT,EGR1,IGFBP3,MGMT,MTUS1,SAMD5,SPANXC (includes others),TGM2,
MM455 shBRN2 UP AND DOWN		PD98059		chemical - kinase inhibitor		0.032	9.38e-05	ACOT7,CCL2,CD83,COL3A1,EGR1,EPAS1,FTH1,GAS7,HPCAL1,ID3,IGF2BP2,IGFBP3,ITGB5,JUND,LAMP2,PABPC1,PNP,SEC14L2,SERPINB2,ST6GAL1,TIMP2,VCAM1,	AGT,ERK1/2,ESR1,HMGA1,IL1B,JUN,Jnk,MYC,P38 MAPK,PD98059,SMARCA4,TP53,TP73
MM455 shBRN2 UP AND DOWN		CHADL		other		-0.447	9.82e-05	CRYAB,CSPG4,IGFBP3,MEF2C,VCAM1,
MM455 shBRN2 UP AND DOWN		EGFR		kinase		-0.626	0.000131	ACOT7,CCL2,CDK6,COL3A1,COL8A1,CRYAB,EGR1,IGF2BP3,IGFBP3,IGFBP5,ITGB5,JUND,MATN2,TGFA,TGM2,	AGT,AR,EGF,EGFR,ESR1,ESR2,HIF1A,IL6,JUN,JUND,Jnk,TCF3,TNF,TP53,TP73
MM455 shBRN2 UP AND DOWN		beta-estradiol		chemical - endogenous mammalian		0.189	0.000144	ALCAM,APOD,ARAF,ARID5B,ATAD2,BIK,BIRC3,CCL2,CNR1,COL3A1,COMT,CTPS1,CTSD,ECHDC2,EGR1,EIF3A,F12,FUCA1,HMGCS1,HSPA2,IFRD1,IGFBP2,IGFBP3,IGFBP5,JUND,KDELR3,LMNA,MATN2,MXD4,NTS,OXTR,PIK3C2A,PINK1,PMAIP1,PNP,PNRC2,PTPN11,RFC4,RHOQ,RND3,SENP5,SHISA2,SLC12A2,SOX4,SPARC,TFPI,TGFA,TIMP2,VCAM1,	AGT,AR,ESR1,ESR2,JUN,MYC,TP53,beta-estradiol,dihydrotestosterone,estrogen,estrogen receptor
MM455 shBRN2 UP AND DOWN		Growth hormone		group		0.795	0.000147	ANGPTL4,ARID5B,EGR1,GSTM1,IGFBP2,IGFBP3,IGFBP5,PFKFB3,S100B,	ESR1,Growth hormone,HMGA1,IL1B,JUN
MM455 shBRN2 UP AND DOWN		ERG		transcription regulator		-1.406	0.000165	ARHGEF6,BIRC3,CD59,CNR1,EZH2,HPCAL1,PARVA,PTPN11,RHOJ,SOX4,SPARC,TGFB1I1,
MM455 shBRN2 UP AND DOWN		AGT		growth factor		0.177	0.00023	ANK3,CCL2,COL3A1,EGR1,HMGCS1,ID3,IGFBP3,IGFBP5,ITGB5,MAD2L1,MATN2,MXD4,RCAN1,SERPINB2,SOX4,TFPI,TGFA,VCAM1,	AGT,AR,EGFR,ESR1,HGF,HIF1A,IL6,JUN,JUND,MYC,P38 MAPK,SMARCA4,TCF3,TNF,TP53,TP73
MM455 shBRN2 UP AND DOWN		RAF1		kinase		-1.164	0.000252	ACOT7,CRYAB,EGR1,HPCAL1,ID3,IGFBP3,ITGB5,PNP,RND3,SEC14L2,SERPINB2,TGM2,	ESR1,MYC,P38 MAPK,RAF1,SMARCA4,TP53,TP73
MM455 shBRN2 UP AND DOWN		dexamethasone		chemical drug		-0.909	0.00026	ALCAM,ANGPTL4,APOD,BIRC3,CCL2,CD59,CD83,CKLF,CRYAB,CTSD,EGR1,EPAS1,FTH1,GSTM1,IFRD1,IGFBP2,IGFBP3,IGFBP5,ITGB5,JUND,MGMT,MID1IP1,NDP,NOV,NTS,OXTR,PABPC1,PEBP1,PFKFB3,PMP2,PNRC2,PODXL,PVRL3,RACGAP1,RCAN1,RNF128,SERPINB2,SPARC,ST6GAL1,TGFA,TGM2,TIMP2,TMEM187,VCAM1,	HIF1A,IL1A,JUN,JUND,TNF,TP53,TP73,Tgf beta,dexamethasone,troglitazone
MM455 shBRN2 UP AND DOWN		cisplatin		chemical drug		1.165	0.000268	BCL2L12,BIRC3,CCL2,CDC14B,CDC25B,EGR1,FNDC3B,GSTM1,HDAC9,HMGCS1,IGFBP3,JUND,LMNA,MXD4,OAT,PEBP1,PMAIP1,RGL1,ST6GAL1,TFAP2A,TFPI,VCAM1,WDR4,	APP,ERK1/2,ESR1,HIF1A,JUN,JUND,Jnk,MAPK9,MYC,TNF,TP53,TP73,cisplatin
MM455 shBRN2 UP AND DOWN		ESR2		ligand-dependent nuclear receptor		1.543	0.000268	ARID5B,ARRDC4,CCL2,CD34,CTSD,EGR1,HSPA2,IGFBP3,LMNA,NOV,PMAIP1,RHOQ,SHISA2,SOX4,TGFA,TGM2,TIMP2,TMEM182,	ERK1/2,ESR1,ESR2,HIF1A,JUN,JUND,MYC,TNF,TP53,TP73,beta-estradiol,estrogen receptor
MM455 shBRN2 UP AND DOWN		ZNF217		transcription regulator		0.816	0.000279	ANK3,CCL2,COL8A1,IGFBP3,RCAN1,SEC14L2,ST6GAL1,
MM455 shBRN2 UP AND DOWN		EGF		growth factor		1.167	0.000284	ALCAM,COL3A1,CTSD,EGR1,EPAS1,HMGCS1,IGFBP2,IGFBP3,IGFBP5,JUND,MAD2L1,SH2B3,SOX4,SPARC,SPRY4,TFAP2A,TGFA,TGM2,VCAM1,	AR,EGF,EGFR,ESR1,ESR2,HIF1A,IL6,JUN,PTEN,TCF3,TP53,beta-estradiol,estrogen receptor
MM455 shBRN2 UP AND DOWN		polyinosinic acid		chemical reagent			0.000312	CCL2,VCAM1,
MM455 shBRN2 UP AND DOWN		PRKCA		kinase	Activated	2.213	0.000347	CCL2,EGR1,ID3,IGF2BP3,IGFBP3,SZRD1,UBAP2L,VCAM1,	EGFR,ERK1/2,ESR1,HMGA1,JUN,Jnk,MYC,P38 MAPK,PRKCA,SMARCA4,TP53,TP73
MM455 shBRN2 UP AND DOWN		zVAD-FMK		chemical - protease inhibitor		-0.623	0.000352	BIRC3,CCL2,CDK6,TFAP2A,VCAM1,	ERK1/2,ESR1,HMGA1,IL1A,JUN,Jnk,MYC,Nfat (family),PRKCA,TP53,zVAD-FMK
MM455 shBRN2 UP AND DOWN		camptothecin		chemical drug		0	0.000375	ADO,BIRC3,CCL2,CD59,CD83,CDC42EP2,CDK6,FCHSD2,FGL2,FNDC3B,GIT2,H2AFJ,ID3,IGFBP3,MAFF,MED27,MEF2C,MGMT,MIR22HG,PINK1,PMAIP1,SERPINB2,VCAM1,	ESR1,HIF1A,HMGA1,Jnk,MYC,P38 MAPK,PRKCA,SMARCA4,TP53,TP73,VHL,camptothecin
MM455 shBRN2 UP AND DOWN		NFYA		transcription regulator		-1.342	0.00039	BIK,CDC25B,EGR1,F12,FTH1,JUND,PMAIP1,
MM455 shBRN2 UP AND DOWN		JUN		transcription regulator		-0.419	0.000396	BIRC3,CCL2,CD68,COMT,FTH1,IGFBP2,IGFBP3,LAMP2,LMNA,NOV,NTS,OXTR,PARVA,SERPINB2,SNRPB2,SPARC,VCAM1,	AR,ESR1,HIF1A,IL6,JUN,JUND,MAPK9,TCF3,TNF,TP53,TP73,estrogen receptor
MM455 shBRN2 UP AND DOWN		benzene		chemical toxicant		0.816	0.000408	CDK6,COL3A1,EGR1,IGFBP3,RTN4,SPARC,
MM455 shBRN2 UP AND DOWN		trichloroethylene		chemical toxicant		0.816	0.000408	CDK6,COL3A1,EGR1,IGFBP3,RTN4,SPARC,
MM455 shBRN2 UP AND DOWN		EPAS1	-2.039	transcription regulator		0.161	0.000428	ANGPTL4,BIRC3,CDC42EP5,CYBRD1,HMGCS1,IGFBP3,IGFBP5,MAFF,PFKFB3,TGFA,TMEM45A,
MM455 shBRN2 UP AND DOWN		methylselenic acid		chemical reagent			0.000442	APOD,ATAD2,BIRC3,CDC14B,CDC25B,ID3,ITGB5,MATN2,RABAC1,RFC5,RHOQ,RND3,SMARCE1,	E2F1,Rb,TP53,methylselenic acid
MM455 shBRN2 UP AND DOWN		OXT		other		-1.964	0.000452	CREBBP,MEF2C,OXTR,RCAN1,
MM455 shBRN2 UP AND DOWN		P38 MAPK		group		0.394	0.000454	CCL2,CD83,COL3A1,EGR1,ID3,IGFBP5,KDELR3,MEF2C,PMAIP1,RCAN1,RND3,SERPINB2,TGFA,TIMP2,VCAM1,	CDKN2A,ERK1/2,ESR1,HIF1A,HMGA1,IKBKB,IL1B,JUN,JUND,MYC,Nfat (family),P38 MAPK,TNF,TP53,TP73,VEGFA
MM455 shBRN2 UP AND DOWN		nitrofen		chemical toxicant		0.447	0.000521	EGR1,EPAS1,RTN4,TGFB1I1,TIMP2,
MM455 shBRN2 UP AND DOWN		2-amino-5-phosphonovaleric acid		chemical - other		0.563	0.000541	EGR1,FHDC1,GFRA1,HDAC9,IFRD1,LBH,NUDT9,RPS15A,SPRY4,
MM455 shBRN2 UP AND DOWN		Ni2+		chemical reagent		1.997	0.000545	ANGPTL4,BIRC3,CCL2,VCAM1,
MM455 shBRN2 UP AND DOWN		cis-urocanic acid		chemical drug		-0.927	0.000545	CRYAB,IGFBP3,PMAIP1,SERPINB2,
MM455 shBRN2 UP AND DOWN		estrogen		chemical drug		-1.778	0.000556	CCL2,COL3A1,CTSD,EGR1,EPAS1,FTH1,IGFBP2,IGFBP5,NTS,OAT,OXTR,SPARC,TGFA,	AR,EGF,ESR1,ESR2,HIF1A,IL6,JUN,JUND,PRL,TCF3,TNF,TP53,TP73,estrogen
MM455 shBRN2 UP AND DOWN		let-7		microrna	Inhibited	-2.395	0.000572	CDK6,E2F6,EZH2,GMNN,MAD2L1,PLAGL2,RCAN1,RFC4,RFC5,
MM455 shBRN2 UP AND DOWN		thapsigargin		chemical toxicant		0.243	0.0006	BIRC3,CD83,EGR1,LBH,MEF2C,PMAIP1,RCAN1,SRI,TGM2,VCAM1,	APP,ESR1,HIF1A,HMGA1,IL1B,JUN,Jnk,MYC,Nfat (family),P38 MAPK,SMARCA4,TP53,TP73,thapsigargin
MM455 shBRN2 UP AND DOWN		mir-223		microrna		-1.852	0.000627	ALCAM,CD34,FAM198B,FGL2,HMGCS1,LY96,MEF2C,SERPINB2,
MM455 shBRN2 UP AND DOWN		TNF		cytokine		1.077	0.000652	ALCAM,ANGPTL4,BIK,BIRC3,CCL2,CD59,CD83,CDC42EP5,CHSY3,COL3A1,CRYAB,CTSC,DLX1,EGR1,FTH1,GSTM2,HDAC9,ID3,IGFBP2,IGFBP3,IGFBP5,JUND,LY96,MAFF,MGMT,NOV,NUAK1,PLAGL2,PMAIP1,PTPN11,RCAN1,RND3,SERPINB2,SOX4,SPARC,ST6GAL1,TFAP2A,TFPI,TGFA,TGM2,TIMP2,VCAM1,	AR,EGF,ERK1/2,ESR1,ESR2,HIF1A,HMGA1,IL1B,JUN,Jnk,MYC,P38 MAPK,SMARCA4,TNF,TP53,TP73
MM455 shBRN2 UP AND DOWN		D-glucose		chemical - endogenous mammalian		-0.014	0.000695	CCL2,CD59,CNR1,COL3A1,EGR1,LY96,MID1IP1,NTS,NUAK1,OAT,PFKFB3,PFKP,PICK1,PINK1,PODXL,SERPINB2,TGFA,TGM2,VCAM1,	D-glucose,ESR1,FOSL1,Growth hormone,HIF1A,JUN,JUND,Jnk,MYC,P38 MAPK,SMARCA4,TNF,TP53,TP73,dexamethasone
MM455 shBRN2 UP AND DOWN		Rb		group	Inhibited	-2.155	0.000715	CCL2,DLX1,EZH2,GMNN,MAD2L1,RFC4,	AR,CDKN1A,CDKN2A,E2F1,Growth hormone,MYC,Rb,TP53
MM455 shBRN2 UP AND DOWN		5-O-mycolyl-beta-araf-(1->2)-5-O-mycolyl-alpha-araf-(1->1')-glycerol		chemical - endogenous non-mammalian		1.134	0.000768	AGPAT9,CCL2,CD83,RCAN1,RND3,SERPINB2,VCAM1,	5-O-mycolyl-beta-araf-(1->2)-5-O-mycolyl-alpha-araf-(1->1')-glycerol,ESR1,HIF1A,HMGA1,IL1B,JUN,JUND,TNF,TP53,TP73
MM455 shBRN2 UP AND DOWN		methylmercury		chemical toxicant		0.816	0.00078	CDK6,COL3A1,EGR1,IGFBP3,RTN4,SPARC,	AR,ERK1/2,ESR1,IL6,JUN,MYC,TCF3,TP53,methylmercury
MM455 shBRN2 UP AND DOWN		Salmonella enterica serotype abortus equi lipopolysaccharide		chemical toxicant		0.632	0.000796	ARRDC4,BIRC3,EGR1,EZH2,HES4,MAFF,NDP,PMAIP1,SERPINB2,YRDC,
MM455 shBRN2 UP AND DOWN		PDGF BB		complex		0.158	0.000816	ARAF,CCL2,COL3A1,CRYAB,DBNDD1,EGR1,HMGCS1,ID3,LMNA,PRRX2,RFC5,RND3,TGM2,VCAM1,	ERK1/2,ESR1,FGF2,FOSL1,JUN,Jnk,MYC,Nfat (family),P38 MAPK,PDGF BB,SMARCA4,TP53,TP73,VEGFA
MM455 shBRN2 UP AND DOWN		Nfat (family)		group		-0.378	0.000883	CCL2,LBH,PGM2L1,RCAN1,RHOJ,RNF128,VCAM1,
MM455 shBRN2 UP AND DOWN		SMARCA4		transcription regulator	Inhibited	-2.224	0.000915	AP3M2,ARRDC4,C19orf12,CCL2,EGR1,EVA1A,FCHSD2,ID3,IGFBP5,LMNA,MAFF,MEF2C,MXD4,NR2F2,PARVA,PGM2L1,SERPINB2,SKAP2,SPANXC (includes others),STXBP6,TIMP2,
MM455 shBRN2 UP AND DOWN		miR-137-3p (and other miRNAs w/seed UAUUGCU)		mature microrna			0.000924	CDK6,E2F6,
MM455 shBRN2 UP AND DOWN		RABL6		other		0.816	0.001	ABAT,BIK,EZH2,MAD2L1,NCAPG,PMAIP1,
MM455 shBRN2 UP AND DOWN		APP		other		0.319	0.00101	BIK,CCL2,CD59,CD68,CDK6,CREBBP,CRYL1,CTSD,EGR1,EPAS1,GPM6B,H2AFJ,IGF2BP2,IGFBP2,IGFBP5,JUND,MAFF,MEF2C,PEBP1,PFKP,PMAIP1,RCAN1,RFC4,S100B,ST6GAL1,VCAM1,	APP,ESR1,HIF1A,HMGA1,IL1B,JUN,JUND,MYC,NFE2L2,P38 MAPK,SMARCA4,TNF,TP53,TP73,VHL,estrogen receptor,hydrogen peroxide
MM455 shBRN2 UP AND DOWN		fluticasone		chemical drug		-0.333	0.00104	ANGPTL4,CCL2,CD83,GSTM1,RARRES1,RCAN1,SERPINB2,ST6GAL1,TFPI,TGM2,
MM455 shBRN2 UP AND DOWN		TP73		transcription regulator		-0.927	0.00106	CCL2,CD83,CDC42EP2,CRYAB,CTSD,EGR1,IGFBP3,IGFBP5,LBH,MGMT,MIR22HG,PMAIP1,SCRG1,TSPYL1,	AR,CDKN2A,E2F1,Growth hormone,HIF1A,Jnk,MYC,TP53,TP73,VHL
MM455 shBRN2 UP AND DOWN		VEGFA		growth factor		-0.322	0.00123	CCL2,CD34,CREBBP,EGR1,ID3,IGFBP5,LMNA,MEF2C,RCAN1,SPARC,VCAM1,	AR,ERK1/2,ESR1,FGF2,FOSL1,HMGA1,JUN,MYC,P38 MAPK,PRKCA,PRL,SMARCA4,TP53,TP73,VEGFA
MM455 shBRN2 UP AND DOWN		mir-8		microrna		1.432	0.00127	CDC25B,DLX5,EZH2,FTH1,TIMP2,
MM455 shBRN2 UP AND DOWN		LY294002		chemical - kinase inhibitor		-0.294	0.00134	BIRC3,CCL2,CD83,CDK6,CNR1,EGR1,EPAS1,HMGCS1,IGFBP2,IGFBP3,IGFBP5,LMNA,MEF2C,NTS,PMAIP1,RFC4,RND3,VCAM1,	APP,ESR1,HIF1A,HMGA1,IL1B,JUN,LY294002,MYC,Nfat (family),P38 MAPK,PTEN,SMARCA4,TP53,TP73,VEGFA
MM455 shBRN2 UP AND DOWN		ERK1/2		group		0.694	0.00135	BIRC3,CCL2,CDC42EP5,COL3A1,EGR1,ID3,IGFBP3,JUND,PTPN11,SPRY4,TIMP2,VCAM1,	AR,ERK1/2,ESR1,HIF1A,HMGA1,IL1B,IL6,JUN,JUND,Jnk,PRKCA,TCF3,TNF,TP53,TP73
MM455 shBRN2 UP AND DOWN		leukotriene C4		chemical - endogenous mammalian			0.00137	CCL2,EGR1,VCAM1,
MM455 shBRN2 UP AND DOWN		FAS		transmembrane receptor		0.052	0.00138	BIRC3,CCL2,CD59,CD83,CDC42EP2,COL3A1,COL8A1,EGR1,FGL2,GIT2,JUND,MEF2C,PINK1,SERPINB2,VCAM1,	ERK1/2,ESR1,FAS,HMGA1,IL1B,JUN,Jnk,MAPK9,MYC,P38 MAPK,SMARCA4,TP53,TP73
MM455 shBRN2 UP AND DOWN		HIF1A		transcription regulator		0.003	0.00142	ANGPTL4,CTPS1,CTSD,EPAS1,IGFBP2,IGFBP3,IGFBP5,MAFF,MEF2C,MGMT,NOV,PFKFB3,PMAIP1,TGFA,TMEM45A,	HIF1A,VHL
MM455 shBRN2 UP AND DOWN		mifepristone		chemical drug		0.543	0.00161	CCL2,CTSD,EGR1,FTH1,GSTM1,IGFBP3,MAD2L1,NDP,OXTR,PEPD,PFKFB3,TFPI,	AGT,AR,ESR1,ESR2,FOSL1,Growth hormone,JUN,JUND,TP53,dexamethasone,mifepristone
MM455 shBRN2 UP AND DOWN		NUPR1		transcription regulator		-0.688	0.00165	ANK3,CD68,COL3A1,DGCR8,ERCC6L,FCHSD2,FUCA1,HNRNPM,HSPA2,IGF2BP3,LBR,PFKFB3,SIPA1L2,SPDL1,SPRTN,ST6GALNAC6,SYTL2,TFAP2A,TSC22D2,
MM455 shBRN2 UP AND DOWN		ADRB1		g-protein coupled receptor			0.00172	COL3A1,GNAS,SMC4,
MM455 shBRN2 UP AND DOWN		SAT1		enzyme			0.00172	EIF3F,IGFBP2,IGFBP3,
MM455 shBRN2 UP AND DOWN		TF		transporter			0.00172	CCL2,CYBRD1,TGFA,
MM455 shBRN2 UP AND DOWN		bexarotene		chemical drug		-1.709	0.00177	CCL2,GPM6B,MAFF,SPARC,TGFA,TGM2,VCAM1,	AR,ESR1,HIF1A,IL6,JUN,JUND,TCF3,TNF,TP53,TP73,bexarotene
MM455 shBRN2 UP AND DOWN		CHRM4		g-protein coupled receptor			0.00183	EGR1,ITGB5,
MM455 shBRN2 UP AND DOWN		SERPINA4		other			0.00183	CCL2,VCAM1,	F2,JUN,SERPINA4
MM455 shBRN2 UP AND DOWN		TRPC3		ion channel			0.00183	JPH1,S100B,
MM455 shBRN2 UP AND DOWN		bromocriptine		chemical drug	Inhibited	-2	0.00183	CCL2,GNAS,NTS,TGFA,	ESR1,MAPK14,TP73,bromocriptine
MM455 shBRN2 UP AND DOWN		Vegf		group		0.186	0.00184	ANGPTL4,CDC25B,CRYAB,EGR1,GMNN,GRB14,IGFBP3,MAD2L1,NDP,NR2F2,OXTR,PLK4,RCAN1,SERPINB2,SHISA2,VCAM1,	E2F1,Rb,TP53,Vegf
MM455 shBRN2 UP AND DOWN		CREBBP	-1.607	transcription regulator		0.447	0.00187	AP3M2,ARHGEF3,EGR1,FNDC3B,GFRA1,GNAS,GRM1,HIST3H2A,HMGCS1,JUND,MEF2C,MGMT,RGL1,ST6GAL1,VCAM1,	CREBBP,EP300,NFE2L2
MM455 shBRN2 UP AND DOWN		gentamicin		chemical drug		1.554	0.00199	ABAT,ALCAM,CCL2,CTSD,EGR1,GUK1,IFRD1,IGFBP3,MGMT,TANGO2,VCAM1,
MM455 shBRN2 UP AND DOWN		IKBKB		kinase		0.018	0.00206	BIRC3,CCL2,CDC25B,EGR1,EZH2,IGFBP2,ITGB5,RCAN1,SERPINB2,TIMP2,VCAM1,	AR,CDKN2A,E2F1,ERK1/2,ESR1,Growth hormone,HIF1A,HMGA1,IKBKB,IL1B,JUN,JUND,MYC,P38 MAPK,SMARCA4,TNF,TP53,TP73
MM455 shBRN2 UP AND DOWN		SUMO3		other	Activated	2	0.00207	CD59,GRB14,NOV,PNP,
MM455 shBRN2 UP AND DOWN		E2F1		transcription regulator		0.57	0.00208	ATAD2,CDC25B,CRYAB,EGR1,EZH2,FHDC1,GMNN,ID3,MAD2L1,RACGAP1,RFC4,RFC5,RHOQ,RND3,SMC4,VCAM1,	AR,CDKN1A,CDKN2A,E2F1,Growth hormone,MYC,Rb,TP53,TP73
MM455 shBRN2 UP AND DOWN		cycloheximide		chemical reagent		0.48	0.00209	BIRC3,CCL2,EGR1,GNAS,IGFBP2,IGFBP5,ITGB5,JUND,PFKFB3,PMAIP1,RCAN1,SERPINB2,TGFA,VCAM1,	AR,CDKN2A,E2F1,ESR1,Growth hormone,HIF1A,HMGA1,IKBKB,IL1B,JUN,JUND,MYC,P38 MAPK,SMARCA4,TNF,TP53,TP73,cycloheximide
MM455 shBRN2 UP AND DOWN		FANCC		other			0.0022	IGFBP3,NUAK1,OAT,RND3,SKAP2,
MM455 shBRN2 UP AND DOWN		estrogen receptor		group		0.478	0.00229	CD59,CD68,EGR1,F12,FGF12,IGF2BP3,OXTR,PMAIP1,SPARC,TGFA,TIMP2,	ESR1,ESR2,JUN,MYC,TP53,beta-estradiol,diethylstilbestrol,estrogen,estrogen receptor
MM455 shBRN2 UP AND DOWN		ACVR1		kinase			0.00233	DLX5,NOV,SRPX2,SUSD5,
MM455 shBRN2 UP AND DOWN		FN1		enzyme		1.98	0.00235	BIRC3,CCL2,CD83,CDK6,CTSD,IGF2BP3,JUND,SPARC,TGM2,TIMP2,	EGFR,ESR1,FN1,HMGA1,IL1A,IL1B,JUN,Jnk,MAPK14,TP53,TP73
MM455 shBRN2 UP AND DOWN		MAPK9		kinase		-0.555	0.00242	BIRC3,CCL2,EGR1,FGL2,GSTM1,IGFBP2,JUND,LMNA,	AR,CDKN2A,E2F1,ERK1/2,ESR1,Growth hormone,HMGA1,IL1B,JUN,JUND,Jnk,MAPK9,MYC,TP53
MM455 shBRN2 UP AND DOWN		LMNA	-1.712	other			0.00254	ARRDC4,COL8A1,ID3,JUND,LMNA,MAFF,MXD4,SKAP2,SLC25A42,SSUH2,
MM455 shBRN2 UP AND DOWN		PTGS2		enzyme		1.555	0.00254	BIRC3,CCL2,CD68,CTSD,DLX5,EGR1,IGFBP3,TGM2,	AR,CDKN2A,E2F1,ESR1,Growth hormone,HIF1A,HMGA1,IL1B,IL6,JUN,JUND,MYC,PTGS2,TCF3,TNF,TP53,TP73,curcumin
MM455 shBRN2 UP AND DOWN		SUMO2		enzyme	Activated	2	0.00262	CD59,GRB14,NOV,PNP,
MM455 shBRN2 UP AND DOWN		dihydrotestosterone		chemical - endogenous mammalian		-1.433	0.00262	APOD,ATAD2,COL3A1,DEPDC1,EGR1,FTH1,IGFBP2,IGFBP3,IGFBP5,MAFF,OXTR,PMAIP1,PMEPA1,RPS24,SPARC,TFPI,TGM2,VCAM1,	AR,EGF,ESR1,ESR2,HIF1A,IL6,JUN,PRL,TCF3,TP53,beta-estradiol,dihydrotestosterone,estrogen receptor
MM455 shBRN2 UP AND DOWN		ADRB		group		0.378	0.00266	ADGRL4,ANGPTL4,ARHGEF3,CD68,CDK6,CRYAB,HMGCS1,LBH,
MM455 shBRN2 UP AND DOWN		paclitaxel		chemical drug		0.186	0.00278	BIRC3,CCL2,EGR1,IGFBP3,ITGB5,JUND,SERPINB2,SH2B3,SLC12A2,TFAP2A,TFPI,TGFA,	CDKN2A,EGFR,ERK1/2,ESR1,HIF1A,IKBKB,JUN,JUND,Jnk,MYC,TNF,TP53,TP73,paclitaxel
MM455 shBRN2 UP AND DOWN		FOSL1		transcription regulator			0.00283	CCL2,EGR1,NTS,SERPINB2,SPARC,	FOSL1,JUN,JUND
MM455 shBRN2 UP AND DOWN		mycophenolic acid		chemical drug		-1.664	0.00293	BIRC3,CCL2,CD59,CDK6,ID3,SERPINB2,	ESR1,JUN,JUND,MYC,P38 MAPK,SMARCA4,TP53,TP73,mycophenolic acid
MM455 shBRN2 UP AND DOWN		KCNK2		ion channel			0.00301	CCL2,VCAM1,	AR,ESR1,IL6,JUN,KCNK2,TCF3,TP53
MM455 shBRN2 UP AND DOWN		MB		transporter			0.00301	EPAS1,VCAM1,	JUN,MB,MYC,NFE2L2,TP73,estrogen receptor,hydrogen peroxide
MM455 shBRN2 UP AND DOWN		PANDAR		other			0.00301	BIK,PMAIP1,
MM455 shBRN2 UP AND DOWN		Smad2/3-Smad4		complex			0.0031	IGFBP3,IGFBP5,ITGB5,
MM455 shBRN2 UP AND DOWN		W7		chemical reagent			0.0031	BIRC3,CCL2,CD83,	ERK1/2,ESR1,JUN,MYC,TP53,W7
MM455 shBRN2 UP AND DOWN		miR-218-5p (and other miRNAs w/seed UGUGCUU)		mature microrna			0.0031	ARAF,CDK6,PIK3C2A,
MM455 shBRN2 UP AND DOWN		BDNF		growth factor		0.784	0.00314	ACOT7,CNR1,CSPG4,EGR1,GRB14,HSPA2,IFRD1,PFKFB3,SPARC,TMEM45A,TTC3,USO1,
MM455 shBRN2 UP AND DOWN		SOD1		enzyme			0.0032	COMT,CREBBP,CRYAB,FTH1,GNAS,GSTM1,GUK1,HPCAL1,VCAM1,	JUN,MYC,NFE2L2,SOD1,TP73,estrogen receptor,hydrogen peroxide
MM455 shBRN2 UP AND DOWN		lipopolysaccharide		chemical drug		1.236	0.00321	ALCAM,ANGPTL4,ARHGEF3,BIRC3,CCL2,CD59,CD83,CDC42EP2,COL3A1,CREBBP,CRYAB,CSPG4,CTSC,EGR1,FTH1,HDAC9,ID3,IFRD1,IGFBP3,IGFBP5,ITGB5,JUND,LY96,MAFF,MXD4,NTS,PFKFB3,PLAGL2,PMAIP1,PTPN11,RCAN1,RND3,SERPINB2,SPARC,ST6GAL1,TFPI,TGFA,TGM2,TIMP2,VCAM1,	ERK1/2,ESR1,HIF1A,HMGA1,IL1B,JUN,JUND,Jnk,MYC,P38 MAPK,SMARCA4,TNF,TP53,TP73,lipopolysaccharide
MM455 shBRN2 UP AND DOWN		ANGPT1		growth factor			0.00326	ALCAM,CCL2,COL3A1,VCAM1,	ANGPT1,AR,ERK1/2,ESR1,IL6,JUN,MYC,P38 MAPK,SMARCA4,TCF3,TP53,TP73
MM455 shBRN2 UP AND DOWN		GW501516		chemical drug		0.471	0.00331	ANGPTL4,APOD,IGFBP2,IGFBP3,IGFBP5,SERPINB2,
MM455 shBRN2 UP AND DOWN		Pdgf (complex)		complex		1.091	0.00331	CCL2,CDK6,EGR1,NOV,SPARC,VCAM1,	HMGA1,JUN,JUND,Jnk,MYC,NFE2L2,Nfat (family),PRKCA,Pdgf (complex),TP53,TP73,VEGFA,estrogen receptor,hydrogen peroxide
MM455 shBRN2 UP AND DOWN		TWIST1		transcription regulator		0.822	0.00333	ALCAM,APOD,CCL2,EZH2,IGFBP5,ITGB5,LMNA,PRRX2,
MM455 shBRN2 UP AND DOWN		TCF3		transcription regulator		-0.816	0.00339	ARAF,BIK,CDK6,JUND,MAD2L1,MEF2C,PFKP,PLK4,RACGAP1,SLC12A2,
MM455 shBRN2 UP AND DOWN		Tgf beta		group		-0.711	0.00339	ANGPTL4,CCL2,CDK6,IGFBP3,IGFBP5,PMEPA1,SPARC,TGFA,TIMP2,VCAM1,	EGFR,ESR1,HIF1A,JUN,JUND,MYC,Nfat (family),P38 MAPK,SMARCA4,TGFB1,TNF,TP53,TP73,Tgf beta,VEGFA
MM455 shBRN2 UP AND DOWN		AR		ligand-dependent nuclear receptor		-0.215	0.00346	ATAD2,CDC25B,COL3A1,CTSO,DEPDC1,EGR1,EPAS1,GSTM1,IGFBP3,IGFBP5,MAD2L1,OVOS2,PMAIP1,PMEPA1,RARRES1,	AR,CDKN2A,E2F1,ERBB2,ESR1,Growth hormone,HIF1A,JUN,MYC,TP53,TP73,dihydrotestosterone,estrogen receptor
MM455 shBRN2 UP AND DOWN		MAPK14		kinase		-0.534	0.00348	CCL2,CD83,CRYAB,GNAS,JUND,MEF2C,TGM2,TIMP2,	EGFR,ESR1,ESR2,HIF1A,JUN,JUND,Jnk,MAPK14,MYC,P38 MAPK,SMARCA4,TNF,TP53,TP73,estrogen receptor
MM455 shBRN2 UP AND DOWN		calyculin A		chemical toxicant			0.00367	CCL2,EGR1,NR2F2,	CDKN2A,IKBKB,TP53,calyculin A
MM455 shBRN2 UP AND DOWN		EP300		transcription regulator		-1.732	0.00372	AP3M2,ARHGEF3,CCL2,COMT,EGR1,FNDC3B,FTH1,GFRA1,HIST3H2A,ID3,LMNA,MEF2C,MGMT,RGL1,ST6GAL1,	CREBBP,EP300,NFE2L2
MM455 shBRN2 UP AND DOWN		HOXD10		transcription regulator		0.555	0.00384	RAB40B,TFPI,TGFB1I1,TIMP2,TTC3,
MM455 shBRN2 UP AND DOWN		miR-29b-3p (and other miRNAs w/seed AGCACCA)		mature microrna		0.514	0.00384	CDK6,COL3A1,DCP2,GAS7,SPARC,
MM455 shBRN2 UP AND DOWN		NFE2L2		transcription regulator		-1.931	0.00386	ARHGEF3,COL3A1,CTSD,EPAS1,FTH1,GSTM1,IFRD1,LMNA,MAFF,MEF2C,OAT,PSMD7,USO1,VCAM1,
MM455 shBRN2 UP AND DOWN		IL1B		cytokine		1.391	0.00387	ANGPTL4,BIRC3,CCL2,CD83,CRYAB,EGR1,EPAS1,GNAS,ID3,IFRD1,IGFBP3,IGFBP5,JUND,LY96,MEF2C,OXTR,PFKP,RCAN1,S100B,SERPINB2,SPARC,TGM2,TIMP2,VCAM1,	ESR1,FGF2,FOSL1,HIF1A,IL1B,JUN,JUND,Jnk,MAPK14,MYC,P38 MAPK,SMARCA4,TNF,TP53,TP73
MM455 shBRN2 UP AND DOWN		MEOX2		transcription regulator		0.063	0.004	CCL2,ID3,ITGB5,VCAM1,
MM455 shBRN2 UP AND DOWN		NKX2-3		transcription regulator		-1.122	0.00402	ANGPTL4,CD34,CD68,CRYAB,FAM198B,MTURN,PMAIP1,SRPX2,TTC3,VCAM1,
MM455 shBRN2 UP AND DOWN		KRAS		enzyme	Activated	2.168	0.00417	BIRC3,COL3A1,CRYAB,FTH1,GMNN,IGF2BP2,IGFBP2,LAMP2,LBH,PARVA,PMAIP1,SPARC,TIMP2,	AR,CDKN2A,E2F1,Growth hormone,KRAS,MYC,TP53,VHL
MM455 shBRN2 UP AND DOWN		F10		peptidase			0.0043	CCL2,EGR1,VCAM1,	ERK1/2,ESR1,F10,HGF,HMGA1,JUN,Jnk,MYC,Nfat (family),PRKCA,TP53,VEGFA
MM455 shBRN2 UP AND DOWN		NOX4		enzyme			0.0043	CCL2,EPAS1,TGFA,
MM455 shBRN2 UP AND DOWN		ZMPSTE24		peptidase			0.0043	IGFBP3,IGFBP5,LMNA,
MM455 shBRN2 UP AND DOWN		deoxycorticosterone acetate		chemical drug			0.0043	CD68,COL3A1,VCAM1,
MM455 shBRN2 UP AND DOWN		CYP1A1		enzyme			0.00444	ARAF,GSTM2,IGFBP2,LMNA,RACGAP1,SIDT2,
MM455 shBRN2 UP AND DOWN		6-cyano-7-nitroquinoxaline-2,3-dione		chemical reagent			0.00446	EGR1,GFRA1,
MM455 shBRN2 UP AND DOWN		AGI-1067		chemical drug			0.00446	CCL2,VCAM1,
MM455 shBRN2 UP AND DOWN		Alpha catenin		group		0.52	0.00457	BIRC3,COL3A1,IGFBP2,NOV,RHOJ,TGM2,VCAM1,
MM455 shBRN2 UP AND DOWN		GH1		growth factor		-0.115	0.00466	ANGPTL4,COL3A1,COMT,EGR1,FTH1,ID3,IGFBP3,IGFBP5,TFAP2A,	AR,ERBB2,ERK1/2,ESR1,GH1,Growth hormone,HIF1A,JUN,MYC,PRL,TP53,estrogen receptor
MM455 shBRN2 UP AND DOWN		VHL		transcription regulator		-0.742	0.00479	EPAS1,FTH1,LMNA,PFKFB3,PMAIP1,SPARC,TGFA,	HIF1A,VHL
MM455 shBRN2 UP AND DOWN		hydrogen peroxide		chemical - endogenous mammalian		1.187	0.00481	BIRC3,CCL2,CD59,CD68,CNR1,CREBBP,CRYAB,CTSD,EGR1,EPAS1,FTH1,ID3,SPARC,TGM2,VCAM1,	APP,ERK1/2,ESR1,HIF1A,JUN,JUND,Jnk,MYC,TNF,TP53,TP73,hydrogen peroxide
MM455 shBRN2 UP AND DOWN		PRNP		other		-1.067	0.00484	CTSD,EGR1,EPS8,LAMP2,
MM455 shBRN2 UP AND DOWN		PRL		cytokine		-1.524	0.00494	CCL2,COL3A1,CTSD,EGR1,GSTM1,ID3,IGFBP3,IGFBP5,RABAC1,SPARC,TIMP2,	AR,CDKN2A,E2F1,ERK1/2,ESR1,Growth hormone,HMGA1,JUN,MYC,P38 MAPK,PRKCA,PRL,SMARCA4,TP53,TP73
MM455 shBRN2 UP AND DOWN		CTGF		growth factor		-1.633	0.00496	COL8A1,EGR1,NOV,PODXL,SOX4,SPARC,	CTGF,ESR1,HIF1A,TGFB1,TP53
MM455 shBRN2 UP AND DOWN		piceatannol		chemical - endogenous non-mammalian			0.00499	CCL2,PMAIP1,TIMP2,	CDKN2A,ERK1/2,ESR1,IKBKB,JUN,MYC,P38 MAPK,SMARCA4,TP53,TP73,estrogen receptor,piceatannol
MM455 shBRN2 UP AND DOWN		H89		chemical - kinase inhibitor		-0.189	0.00501	CD83,CREBBP,EGR1,IGFBP5,NTS,TGFA,VCAM1,	AR,ESR1,ESR2,H89,HIF1A,IL6,JUN,JUND,MYC,P38 MAPK,SMARCA4,TCF3,TNF,TP53,TP73,estrogen receptor
MM455 shBRN2 UP AND DOWN		Ro31-8220		chemical - kinase inhibitor	Inhibited	-2	0.00531	CCL2,EGR1,ST6GAL1,VCAM1,	CREBBP,EP300,ERK1/2,ESR1,HMGA1,JUN,Jnk,MYC,PRKCA,Ro31-8220,TP53
MM455 shBRN2 UP AND DOWN		S-nitrosoglutathione		chemical toxicant			0.00531	BIRC3,CCL2,CNR1,VCAM1,	ERK1/2,ESR1,JUN,JUND,Jnk,MYC,NFE2L2,S-nitrosoglutathione,TP53,TP73,estrogen receptor,hydrogen peroxide
MM455 shBRN2 UP AND DOWN		mir-181		microrna		1.067	0.00531	DLX5,EZH2,PTPN11,TGM2,
MM455 shBRN2 UP AND DOWN		PTEN		phosphatase		-1.136	0.00539	CDK6,EPAS1,IFRD1,IGFBP2,IGFBP3,IGFBP5,JUND,MAD2L1,MXD4,NTS,PFKFB3,PINK1,SOX4,TGFA,VCAM1,	AR,ESR1,HIF1A,IL6,JUN,JUND,PTEN,TCF3,TNF,TP53,TP73,VHL
MM455 shBRN2 UP AND DOWN		JUND	-2.379	transcription regulator			0.00545	FTH1,JUND,NTS,SERPINB2,SOX4,	JUN,JUND
MM455 shBRN2 UP AND DOWN		ERBB2		kinase		0.653	0.0056	ANGPTL4,BIRC3,CD34,CD59,CDK6,COL3A1,DNAJB6,EGR1,IGFBP3,IGFBP5,LAMP2,NCAPG,PFKFB3,PINK1,PMEPA1,RFC4,SOX4,SPARC,TGFA,UQCR10,	AR,CDKN2A,E2F1,EGF,EGFR,ERBB2,ESR1,ESR2,Growth hormone,HIF1A,MYC,PRL,TP53,estrogen receptor
MM455 shBRN2 UP AND DOWN		COMMD1		transporter			0.00575	BIRC3,PFKFB3,PFKP,
MM455 shBRN2 UP AND DOWN		panobinostat		chemical drug			0.00575	CDK6,CRYAB,PMAIP1,
MM455 shBRN2 UP AND DOWN		BAPTA-AM		chemical reagent		-1.103	0.0058	CCL2,EGR1,S100B,VCAM1,	BAPTA-AM,ERK1/2,ESR1,JUN,Jnk,MAPK9,MYC,P38 MAPK,SMARCA4,TP53,TP73
MM455 shBRN2 UP AND DOWN		MECP2		transcription regulator			0.00583	DLX5,EGR1,EZH2,IGFBP3,LMNA,MGMT,
MM455 shBRN2 UP AND DOWN		CSF2		cytokine		0.93	0.00589	BIRC3,CCL2,CD83,COL8A1,CTSC,EGR1,ERCC6L,ID3,ITGB5,LAMP2,LY96,PLAGL2,RACGAP1,SNTB1,TGM2,	AR,CSF2,ERK1/2,ESR1,HIF1A,IL6,JUN,JUND,Jnk,MYC,TCF3,TGFB1,TNF,TP53,TP73
MM455 shBRN2 UP AND DOWN		curcumin		chemical drug	Inhibited	-2.201	0.006	BIRC3,CCL2,CDC14B,CDK6,EGR1,EZH2,FTH1,IGFBP5,JUND,ST13,UBE2E2,VCAM1,	AR,CDKN2A,ERK1/2,ESR1,IKBKB,IL1A,IL6,JUN,Jnk,MYC,TCF3,TP53,curcumin
MM455 shBRN2 UP AND DOWN		U0126		chemical - kinase inhibitor		-0.944	0.0061	ANGPTL4,BIRC3,CCL2,DBNDD1,EGR1,ITGB5,JUND,LAMP2,PABPC1,RND3,SERPINB2,SH2B3,TGFA,TGM2,TIMP2,VCAM1,	CDKN2A,ESR1,HIF1A,HMGA1,IKBKB,IL1B,JUN,JUND,Jnk,MYC,P38 MAPK,SMARCA4,TNF,TP53,TP73,U0126
MM455 shBRN2 UP AND DOWN		IgG		complex		1.381	0.00616	CCL2,COL3A1,CTSC,GNAS,GUK1,JUND,RND3,VCAM1,	AR,ESR1,HIF1A,HMGA1,IL1B,IL6,IgG,JUN,JUND,MYC,P38 MAPK,SMARCA4,TCF3,TNF,TP53,TP73
MM455 shBRN2 UP AND DOWN		ASCL2		transcription regulator			0.00617	CTSD,EGR1,
MM455 shBRN2 UP AND DOWN		Lymphotoxin		complex			0.00617	CCL2,VCAM1,
MM455 shBRN2 UP AND DOWN		N-Cadherin		group			0.00617	CCL2,VCAM1,
MM455 shBRN2 UP AND DOWN		sanguinarine		chemical - endogenous non-mammalian			0.00617	CCL2,TIMP2,
MM455 shBRN2 UP AND DOWN		volinanserin		chemical drug			0.00617	EGR1,GRM1,
MM455 shBRN2 UP AND DOWN		diethylstilbestrol		chemical drug		1.592	0.00617	EGR1,IGFBP2,IGFBP3,MAD2L1,MXD4,OXTR,SERPINB2,SPARC,TGFA,	AR,ERBB2,ESR1,ESR2,HIF1A,PRL,TP53,diethylstilbestrol,estrogen receptor
MM455 shBRN2 UP AND DOWN		IL6		cytokine		0.468	0.00622	CCL2,CD68,CD83,COL3A1,CTSC,DLX5,EGR1,EZH2,F12,IGFBP3,IGFBP5,ITGB5,JUND,MAD2L1,OXTR,PLK4,SLC12A2,TGFA,TGM2,VCAM1,	AGT,EGFR,ESR1,ESR2,IL6,Jnk,PTGS2,TP53,estrogen receptor
MM455 shBRN2 UP AND DOWN		DTX1		transcription regulator			0.00657	EGR1,GFRA1,SPRY4,
MM455 shBRN2 UP AND DOWN		SEMA7A		transmembrane receptor			0.00657	COL3A1,EGR1,NOV,
MM455 shBRN2 UP AND DOWN		miR-124-3p (and other miRNAs w/seed AAGGCAC)		mature microrna		-0.741	0.00671	ARAF,CCL2,CD59,CDC14B,CDK6,DEPDC1,EGR1,NFIC,PODXL,SPDL1,
MM455 shBRN2 UP AND DOWN		F2RL1		g-protein coupled receptor			0.00688	CCL2,CTSD,SERPINB2,TGFA,	ESR1,F2RL1,MYC,P38 MAPK,SMARCA4,TP53,TP73
MM455 shBRN2 UP AND DOWN		PRKAG3		other			0.0069	ANGPTL4,EGR1,IGFBP5,JPH1,MID1IP1,RNF128,SHISA2,XPR1,
MM455 shBRN2 UP AND DOWN		IL1A		cytokine		1.152	0.00706	APOD,BIRC3,CCL2,CD83,FTH1,IGFBP5,NR2F2,SPARC,VCAM1,	AR,ESR1,HIF1A,IL1A,JUN,JUND,Jnk,MYC,P38 MAPK,SMARCA4,TNF,TP53,TP73,dihydrotestosterone
MM455 shBRN2 UP AND DOWN		MKNK1		kinase		-1.633	0.00751	ACOT7,HSPA2,IFRD1,SPARC,TTC3,USO1,
MM455 shBRN2 UP AND DOWN		TNFRSF1A		transmembrane receptor		1.633	0.00751	BIRC3,CCL2,CD68,ITGB5,TGFA,VCAM1,	AR,CDKN2A,ERK1/2,ESR1,IKBKB,IL6,JUN,Jnk,MYC,TCF3,TNFRSF1A,TP53,Tgf beta
MM455 shBRN2 UP AND DOWN		decitabine		chemical drug	Inhibited	-3.07	0.00763	ANGPTL4,BIRC3,CDH6,COL3A1,COMT,EIF3F,GFRA1,IGFBP2,IGFBP3,LY96,MGMT,PABPC1,RARRES1,SPARC,TFAP2A,TIMP2,
MM455 shBRN2 UP AND DOWN		CSF3		cytokine		0.647	0.0077	BIRC3,CD34,CDK6,CTSD,EGR1,FGFBP2,LY96,VCAM1,	CSF3,ERK1/2,ESR1,HMGA1,IL1B,JUN,Jnk,MYC,TP53,VHL
MM455 shBRN2 UP AND DOWN		doxorubicin		chemical drug		-0.097	0.00777	BIK,BIRC3,CDC25B,COL3A1,CTSD,EGR1,FTH1,MAD2L1,MEF2C,PMAIP1,PMEPA1,TFAP2A,TGFA,	AR,CDKN2A,E2F1,ERBB2,ESR1,Growth hormone,HIF1A,MYC,P38 MAPK,SMARCA4,TP53,TP73,VHL,doxorubicin,estrogen receptor
MM455 shBRN2 UP AND DOWN		HGF		growth factor		0.735	0.00809	ANGPTL4,ANK3,BIRC3,CCL2,CDC25B,COL3A1,CRYAB,EGR1,GMNN,GRB14,IGFBP3,MAD2L1,PLK4,SERPINB2,TGFA,VCAM1,	AR,CDKN2A,ERK1/2,ESR1,HGF,HIF1A,IKBKB,IL6,JUN,JUND,Jnk,MYC,TCF3,TNF,TP53,TP73
MM455 shBRN2 UP AND DOWN		GCS-100		chemical drug			0.00813	CDK6,PMAIP1,
MM455 shBRN2 UP AND DOWN		LPA		other			0.00813	SERPINB2,VCAM1,
MM455 shBRN2 UP AND DOWN		sphingosylphosphocholine		chemical - endogenous non-mammalian			0.00813	CCL2,TGM2,	AR,ESR1,IL6,JUN,Jnk,TCF3,TP53,sphingosylphosphocholine
MM455 shBRN2 UP AND DOWN		troglitazone		chemical drug		-1.046	0.00834	ANGPTL4,BIRC3,CCL2,CD59,CRYAB,EGR1,IFRD1,MGMT,NR2F2,PNRC2,PTPN11,RACGAP1,VCAM1,	E2F1,ERK1/2,ESR1,HIF1A,HMGA1,IL1B,JUN,JUND,Jnk,MYC,TNF,TP53,TP73,Vegf,troglitazone
MM455 shBRN2 UP AND DOWN		MYC		transcription regulator	Activated	2.938	0.00838	ALCAM,ARAF,CDC25B,CDK6,COL3A1,COL8A1,CRYAB,CSPG4,CTSD,EGR1,EZH2,FTH1,ID3,LAMP2,MAD2L1,OAT,PFKFB3,PFKP,PMAIP1,RAB40B,RARRES1,RPS15A,SPARC,TIMP2,VCAM1,YRDC,	AR,CDKN2A,E2F1,ERK1/2,ESR1,Growth hormone,HIF1A,JUN,MYC,TP53,TP73,VHL
MM455 shBRN2 UP AND DOWN		PGF		growth factor			0.00841	ANGPTL4,CCL2,EGR1,	ERK1/2,ESR1,JUN,Jnk,MYC,Nfat (family),PGF,TP53,VEGFA
MM455 shBRN2 UP AND DOWN		BRAF		enzyme			0.00873	BIRC3,EGR1,EPAS1,RND3,
MM455 shBRN2 UP AND DOWN		HMGA1		transcription regulator		0.216	0.00875	CRYAB,CTSC,EGR1,ID3,IGFBP3,SOX4,SPARC,
MM455 shBRN2 UP AND DOWN		DICER1		enzyme		0.351	0.00888	ANGPTL4,APOD,EGR1,ID3,IGF2BP2,IGF2BP3,SERPINB2,SPARC,
MM455 shBRN2 UP AND DOWN		IL17A		cytokine		0.839	0.00919	CCL2,CD68,CD83,DLX1,PODXL,TGFA,TIMP2,VCAM1,	AR,ESR1,HIF1A,IL17A,IL6,JUN,JUND,Jnk,MAPK14,MYC,P38 MAPK,SMARCA4,TCF3,TNF,TP53,TP73
MM455 shBRN2 UP AND DOWN		arsenic		chemical toxicant			0.00944	BIRC3,FTH1,TGFA,
MM455 shBRN2 UP AND DOWN		nitroarginine		chemical reagent			0.00944	CCL2,EGR1,JUND,	ERK1/2,ESR1,JUN,MYC,TP53,nitroarginine
MM455 shBRN2 UP AND DOWN		Jnk		group		1.225	0.00984	BIRC3,CCL2,CD83,COL3A1,EGR1,JUND,TGM2,VCAM1,	AR,ERK1/2,ESR1,HIF1A,HMGA1,IL1B,IL6,JUN,JUND,Jnk,MYC,P38 MAPK,SMARCA4,TCF3,TNF,TP53,TP73
MM455 shBRN2 UP AND DOWN		carbon tetrachloride		chemical toxicant		-0.878	0.00984	COL3A1,CREBBP,GSTM1,IGFBP5,JUND,TGFA,TIMP2,VCAM1,	AR,ESR1,HIF1A,IL6,JUN,JUND,Jnk,MYC,P38 MAPK,SMARCA4,TCF3,TNF,TP53,TP73,Tgf beta,carbon tetrachloride
MM455 shBRN2 UP AND DOWN		EPHX2		enzyme			0.0103	CCL2,VCAM1,
MM455 shBRN2 UP AND DOWN		U46619		chemical reagent			0.0103	CCL2,TIMP2,
MM455 shBRN2 UP AND DOWN		beraprost		chemical drug			0.0103	CCL2,COL3A1,
MM455 shBRN2 UP AND DOWN		DRD2		g-protein coupled receptor			0.0105	CCL2,CRYAB,IGFBP3,
MM455 shBRN2 UP AND DOWN		WNT3A		cytokine		-0.793	0.0106	ARRDC4,EPAS1,IGFBP5,LBH,MEF2C,PMEPA1,PMP2,SPARC,VCAM1,
MM455 shBRN2 UP AND DOWN		CD40LG		cytokine		0.85	0.0107	ALCAM,BIRC3,CCL2,CD83,CDC25B,CDK6,CTSC,EGR1,ID3,JUND,PMAIP1,TGM2,VCAM1,
MM455 shBRN2 UP AND DOWN		HDAC4		transcription regulator			0.0109	ANGPTL4,HDAC9,MEF2C,SCRG1,SERPINB2,VCAM1,
MM455 shBRN2 UP AND DOWN		HOXA10		transcription regulator		1.414	0.0109	COL3A1,EIF3A,IGFBP3,IGFBP5,S100B,SSPN,ST6GAL1,TTC3,
MM455 shBRN2 UP AND DOWN		NFKBIA		transcription regulator		-1.154	0.011	BIRC3,CCL2,CDC25B,COL3A1,CRYAB,MGMT,MXD4,PMEPA1,RCAN1,SERPINB2,SLC12A2,TGFB1I1,TIMP2,VCAM1,
MM455 shBRN2 UP AND DOWN		FADD		other	Inhibited	-2	0.0111	BIRC3,CD34,CDK6,DLX1,EGR1,
MM455 shBRN2 UP AND DOWN		N-nitro-L-arginine methyl ester		chemical drug		0.651	0.0111	CCL2,CD68,CD83,COL3A1,VCAM1,
MM455 shBRN2 UP AND DOWN		fulvestrant		chemical drug		-0.952	0.0115	ARAF,BIK,CCL2,CDC25B,COMT,EGR1,IGFBP5,RFC5,TGFA,VCAM1,
MM455 shBRN2 UP AND DOWN		KITLG		growth factor		0.343	0.0116	BIK,CCL2,CD68,EGR1,FTH1,IGFBP3,MEF2C,MID1IP1,RNF128,
MM455 shBRN2 UP AND DOWN		SAA		group			0.0117	CCL2,TFPI,VCAM1,
MM455 shBRN2 UP AND DOWN		SCARB1		transporter			0.0117	APOD,CCL2,VCAM1,
MM455 shBRN2 UP AND DOWN		GW9662		chemical reagent		0.277	0.0117	ANGPTL4,CCL2,CD83,MID1IP1,VCAM1,
MM455 shBRN2 UP AND DOWN		dextran sulfate		chemical drug			0.0119	CD83,ERCC6L,ID3,LY96,RACGAP1,SERPINB2,TGM2,TIMP2,VCAM1,
MM455 shBRN2 UP AND DOWN		Immunoglobulin		complex		0.398	0.0123	CCL2,CD83,CDK6,EGR1,GAS7,MAFF,MEF2C,RNF128,VCAM1,
MM455 shBRN2 UP AND DOWN		quercetin		chemical drug		0.128	0.0124	ARRDC4,CCL2,COMT,EGR1,HSF2,VCAM1,
MM455 shBRN2 UP AND DOWN		F2R		g-protein coupled receptor		1.845	0.0125	CCL2,EGR1,TGM2,VCAM1,
MM455 shBRN2 UP AND DOWN		TSH		complex			0.0125	EGR1,FTH1,IGFBP3,IGFBP5,
MM455 shBRN2 UP AND DOWN		ERK		group		1.187	0.0126	CCL2,COL3A1,EGR1,EZH2,MAFF,SERPINB2,SOX4,TGFA,TGM2,
MM455 shBRN2 UP AND DOWN		ACO1		enzyme			0.0128	FTH1,IGFBP3,
MM455 shBRN2 UP AND DOWN		CNR2		g-protein coupled receptor			0.0128	CCL2,EGR1,
MM455 shBRN2 UP AND DOWN		COL1A1		other			0.0128	CCL2,VCAM1,
MM455 shBRN2 UP AND DOWN		NFKBIE		transcription regulator			0.0128	CCL2,VCAM1,
MM455 shBRN2 UP AND DOWN		PLCG1		enzyme			0.0128	CCL2,EGR1,
MM455 shBRN2 UP AND DOWN		calmidazolium		chemical drug			0.0128	EGR1,VCAM1,
MM455 shBRN2 UP AND DOWN		BMP7		growth factor		-0.865	0.0129	CCL2,CD34,DLX5,GRB14,IGFBP3,IGFBP5,
MM455 shBRN2 UP AND DOWN		salmonella minnesota R595 lipopolysaccharides		chemical - endogenous non-mammalian		1.326	0.0129	CCL2,CD83,EGR1,MAFF,SERPINB2,VCAM1,
MM455 shBRN2 UP AND DOWN		Rar		group			0.0129	CRYAB,EGR1,TGM2,
MM455 shBRN2 UP AND DOWN		andrographolide		chemical drug			0.0129	CNR1,OXTR,VCAM1,
MM455 shBRN2 UP AND DOWN		temozolomide		chemical drug			0.0129	CCL2,MGMT,PMAIP1,
MM455 shBRN2 UP AND DOWN		TP63		transcription regulator		-0.581	0.013	ARAF,CDK6,CTSD,DLX1,IGFBP3,MAD2L1,MAFF,PMAIP1,RACGAP1,SERPINB2,SH2B3,SSPN,
MM455 shBRN2 UP AND DOWN		MAP3K1		kinase		0.762	0.0133	BIRC3,COL3A1,EGR1,NOV,
MM455 shBRN2 UP AND DOWN		SMAD7		transcription regulator		0.928	0.0135	CCL2,COL3A1,HDAC9,MATN2,PMEPA1,TGFA,
MM455 shBRN2 UP AND DOWN		Cg		complex		-0.413	0.0136	CCL2,EGR1,EPAS1,FAM198B,FGL2,IGFBP2,IGFBP3,ITGB5,OXTR,PFKFB3,PMAIP1,PODXL,
MM455 shBRN2 UP AND DOWN		GATA2		transcription regulator			0.0137	ANGPTL4,CD34,MEF2C,RCAN1,VCAM1,
MM455 shBRN2 UP AND DOWN		LDL		complex		0.157	0.0146	CCL2,CD68,EGR1,IGFBP2,IGFBP3,PMAIP1,RCAN1,RND3,VCAM1,
MM455 shBRN2 UP AND DOWN		INS		other		0.648	0.0146	EGR1,IGFBP2,IGFBP3,IGFBP5,JUND,RASL12,
MM455 shBRN2 UP AND DOWN		IGF2		growth factor			0.0147	DLX1,EGR1,IGFBP2,IGFBP3,IGFBP5,ITGB5,SKAP2,
MM455 shBRN2 UP AND DOWN		lactacystin		chemical - protease inhibitor		1.471	0.0149	BIK,CCL2,CRYAB,CTSD,IFRD1,IGFBP5,PEBP1,PMAIP1,
MM455 shBRN2 UP AND DOWN		MYB		transcription regulator			0.0151	BIRC3,CD34,GSTM1,IGFBP3,IGFBP5,
MM455 shBRN2 UP AND DOWN		SP1		transcription regulator	Inhibited	-2.453	0.0151	CCL2,CD59,CDC25B,CDK6,COL8A1,CRYAB,CTSD,CYBRD1,EGR1,GNAS,GRM1,IGFBP3,ITGB5,PMAIP1,SPARC,TIMP2,
MM455 shBRN2 UP AND DOWN		leukotriene D4		chemical - endogenous mammalian		0.468	0.0152	ARID5B,CCL2,EGR1,RCAN1,
MM455 shBRN2 UP AND DOWN		FOXD3		transcription regulator			0.0154	EZH2,RND3,
MM455 shBRN2 UP AND DOWN		IL31		other			0.0154	CCL2,CDK6,
MM455 shBRN2 UP AND DOWN		MAML1		transcription regulator			0.0154	EGR1,RND3,
MM455 shBRN2 UP AND DOWN		N-ethyl-N-nitrosourea		chemical toxicant			0.0154	GSTM1,TGM2,
MM455 shBRN2 UP AND DOWN		SDCBP		enzyme			0.0154	PEBP1,SOX4,
MM455 shBRN2 UP AND DOWN		SR 144528		chemical reagent			0.0154	CCL2,EGR1,
MM455 shBRN2 UP AND DOWN		miR-129-5p (miRNAs w/seed UUUUUGC)		mature microrna			0.0154	FNDC3B,SOX4,
MM455 shBRN2 UP AND DOWN		prazosin		chemical drug			0.0154	CCL2,EGR1,
MM455 shBRN2 UP AND DOWN		putrescine		chemical - endogenous mammalian			0.0154	CCL2,IGFBP2,
MM455 shBRN2 UP AND DOWN		CCNK		kinase			0.0156	RFC4,RFC5,SMARCD3,
MM455 shBRN2 UP AND DOWN		OLR1		transmembrane receptor			0.0156	CCL2,CD68,VCAM1,
MM455 shBRN2 UP AND DOWN		FOS		transcription regulator		-0.647	0.0157	ANK3,CCL2,CD68,CREBBP,EGR1,EPS8,FTH1,GIT2,IGFBP5,LAMP2,NTS,OXTR,PMEPA1,RPS24,SERPINB2,VCAM1,
MM455 shBRN2 UP AND DOWN		PGR		ligand-dependent nuclear receptor		-1.088	0.0157	BIRC3,CD59,COMT,EPAS1,HPCAL1,HSPA2,IGFBP5,MAD2L1,PFKFB3,PFKP,
MM455 shBRN2 UP AND DOWN		HDAC1		transcription regulator	Activated	2.236	0.0158	CD34,EGR1,GNAS,GRM1,MEF2C,PFKFB3,PMAIP1,SERPINB2,TGM2,
MM455 shBRN2 UP AND DOWN		WT1		transcription regulator		1	0.0158	CCL2,CSPG4,EGR1,EPS8,HCFC1R1,JUND,PODXL,ST6GAL1,TFAP2A,
MM455 shBRN2 UP AND DOWN		progesterone		chemical - endogenous mammalian		-0.688	0.0158	ACOT7,APOD,BIRC3,CCL2,CNR1,COMT,CRYAB,EGR1,EPAS1,FTH1,HSPA2,ID3,IGFBP2,IGFBP3,IGFBP5,PFKFB3,RTN4,
MM455 shBRN2 UP AND DOWN		entinostat		chemical drug		0	0.0161	BIK,CD83,IGFBP3,PMAIP1,
MM455 shBRN2 UP AND DOWN		IFNB1		cytokine		0.842	0.0162	CCL2,CD83,CRYAB,HMGCS1,PMAIP1,RND3,SERPINB2,TIMP2,UBE2E2,
MM455 shBRN2 UP AND DOWN		COL18A1		other		-1.342	0.0166	CCL2,CD34,CDC25B,F12,ID3,
MM455 shBRN2 UP AND DOWN		TGFB2		growth factor		-0.586	0.0166	ANGPTL4,CD59,COL3A1,EGR1,ITGB5,
MM455 shBRN2 UP AND DOWN		F7		peptidase			0.0171	EGR1,RND3,SERPINB2,
MM455 shBRN2 UP AND DOWN		FASLG		cytokine			0.0171	CCL2,EGR1,FTH1,
MM455 shBRN2 UP AND DOWN		E. coli lipopolysaccharide		chemical - endogenous non-mammalian		0.996	0.0171	CCL2,CD83,LY96,VCAM1,
MM455 shBRN2 UP AND DOWN		ADTRP		other			0.0177	TFPI,
MM455 shBRN2 UP AND DOWN		ATXN2		other			0.0177	PABPC1,
MM455 shBRN2 UP AND DOWN		BW-755C		chemical drug			0.0177	JUND,
MM455 shBRN2 UP AND DOWN		Becn2		other			0.0177	CNR1,
MM455 shBRN2 UP AND DOWN		CCDC22		other			0.0177	BIRC3,
MM455 shBRN2 UP AND DOWN		CDCA4		other			0.0177	GMNN,
MM455 shBRN2 UP AND DOWN		CDK4/6		group			0.0177	CDK6,
MM455 shBRN2 UP AND DOWN		CHRM2		g-protein coupled receptor			0.0177	EGR1,
MM455 shBRN2 UP AND DOWN		CREB-NFkB		complex			0.0177	SERPINB2,
MM455 shBRN2 UP AND DOWN		GLB1		enzyme			0.0177	TGFA,
MM455 shBRN2 UP AND DOWN		GPRASP1		transporter			0.0177	CNR1,
MM455 shBRN2 UP AND DOWN		GRASP		other			0.0177	GRM1,
MM455 shBRN2 UP AND DOWN		HNRNPH1		other			0.0177	ARAF,
MM455 shBRN2 UP AND DOWN		Hsf4		other			0.0177	CRYAB,
MM455 shBRN2 UP AND DOWN		Lamin b		group			0.0177	LMNA,
MM455 shBRN2 UP AND DOWN		MRGPRX1		g-protein coupled receptor			0.0177	EGR1,
MM455 shBRN2 UP AND DOWN		N(1)-guanyl-1,7-diaminoheptane		chemical reagent			0.0177	CD83,
MM455 shBRN2 UP AND DOWN		OPHN1		other			0.0177	GRM1,
MM455 shBRN2 UP AND DOWN		PIGA		enzyme			0.0177	CD59,
MM455 shBRN2 UP AND DOWN		PRB1/PRB2		other			0.0177	SERPINB2,
MM455 shBRN2 UP AND DOWN		RPS6KA2		kinase			0.0177	EGR1,
MM455 shBRN2 UP AND DOWN		SAC3D1		other			0.0177	MAD2L1,
MM455 shBRN2 UP AND DOWN		SH3GL1		other			0.0177	GRM1,
MM455 shBRN2 UP AND DOWN		SMARCC2		transcription regulator			0.0177	SMARCE1,
MM455 shBRN2 UP AND DOWN		Sf1		other			0.0177	VCAM1,
MM455 shBRN2 UP AND DOWN		TLL1		peptidase			0.0177	IGFBP3,
MM455 shBRN2 UP AND DOWN		arachidonyl-2-chloroethylamide		chemical reagent			0.0177	EGR1,
MM455 shBRN2 UP AND DOWN		cardiolipin		chemical - endogenous mammalian			0.0177	CCL2,
MM455 shBRN2 UP AND DOWN		clorgyline		chemical drug			0.0177	GNAS,
MM455 shBRN2 UP AND DOWN		cyclothiazide		chemical drug			0.0177	EGR1,
MM455 shBRN2 UP AND DOWN		deltaV1-1		chemical reagent			0.0177	CCL2,
MM455 shBRN2 UP AND DOWN		dinitrophenyl R group		chemical reagent			0.0177	TGM2,
MM455 shBRN2 UP AND DOWN		ferric citrate		chemical drug			0.0177	FTH1,
MM455 shBRN2 UP AND DOWN		hispidulin		chemical drug			0.0177	EGR1,
MM455 shBRN2 UP AND DOWN		hnRNP H		complex			0.0177	ARAF,
MM455 shBRN2 UP AND DOWN		miR-671-5p (miRNAs w/seed GGAAGCC)		mature microrna			0.0177	BCL2L12,
MM455 shBRN2 UP AND DOWN		miR-708-5p (and other miRNAs w/seed AGGAGCU)		mature microrna			0.0177	MAD2L1,
MM455 shBRN2 UP AND DOWN		mir-28		microrna			0.0177	MAD2L1,
MM455 shBRN2 UP AND DOWN		remoxipride		chemical drug			0.0177	NTS,
MM455 shBRN2 UP AND DOWN		repaglinide		chemical drug			0.0177	CCL2,
MM455 shBRN2 UP AND DOWN		ricinoleic acid		chemical - endogenous non-mammalian			0.0177	VCAM1,
MM455 shBRN2 UP AND DOWN		roquinimex		chemical reagent			0.0177	SERPINB2,
MM455 shBRN2 UP AND DOWN		synthetic peptide		chemical reagent			0.0177	SPARC,
MM455 shBRN2 UP AND DOWN		tat-psi-delta-RACK		chemical reagent			0.0177	CCL2,
MM455 shBRN2 UP AND DOWN		tolcapone		chemical drug			0.0177	COMT,
MM455 shBRN2 UP AND DOWN		CCND1		transcription regulator		1.89	0.0177	ATAD2,CDK6,DEPDC1,EPS8,H2AFJ,MAFF,PMEPA1,RACGAP1,RFC5,SOX4,
MM455 shBRN2 UP AND DOWN		SUZ12		enzyme			0.0178	CNR1,DNAJB6,EIF3A,HNRNPM,IGFBP3,JUND,
MM455 shBRN2 UP AND DOWN		25-hydroxycholesterol		chemical reagent		-1	0.0182	APOD,HMGCS1,JUND,MAFF,
MM455 shBRN2 UP AND DOWN		Collagen type I		complex		0.686	0.0182	BIK,CD83,PRRX2,TIMP2,
MM455 shBRN2 UP AND DOWN		silibinin		chemical drug		-1.044	0.0182	CDK6,EGR1,IGFBP3,TIMP2,
MM455 shBRN2 UP AND DOWN		APEX1		enzyme			0.0183	FTH1,GFRA1,
MM455 shBRN2 UP AND DOWN		MLX		transcription regulator			0.0183	ARRDC4,MID1IP1,
MM455 shBRN2 UP AND DOWN		Nos		group			0.0183	CD59,EGR1,
MM455 shBRN2 UP AND DOWN		PRKAR2B		kinase			0.0183	BIRC3,NTS,
MM455 shBRN2 UP AND DOWN		Ptprd		phosphatase			0.0183	CCL2,IGFBP5,
MM455 shBRN2 UP AND DOWN		Sod		group			0.0183	PMAIP1,VCAM1,
MM455 shBRN2 UP AND DOWN		miR-143-3p (and other miRNAs w/seed GAGAUGA)		mature microrna			0.0183	FNDC3B,IGFBP5,
MM455 shBRN2 UP AND DOWN		mir-214		microrna			0.0183	ALCAM,TFAP2A,
MM455 shBRN2 UP AND DOWN		IL3		cytokine		1	0.019	BIRC3,CCL2,CD83,EGR1,GNAS,HSPA2,NOV,PTPN11,SERPINB2,SOX4,VCAM1,
MM455 shBRN2 UP AND DOWN		FGF8		growth factor		-0.447	0.019	CCL2,CRYAB,DLX1,DLX5,SPARC,
MM455 shBRN2 UP AND DOWN		ATN1		transcription regulator			0.0192	CNR1,GAS7,HPCAL1,IGFBP5,NFIC,SOX4,
MM455 shBRN2 UP AND DOWN		5-hydroxytryptamine		chemical - endogenous mammalian		1.067	0.0193	CCL2,EGR1,SERPINB2,VCAM1,
MM455 shBRN2 UP AND DOWN		SNAI1		transcription regulator		0	0.0193	CDC25B,PEBP1,PFKP,SPARC,
MM455 shBRN2 UP AND DOWN		phorbol myristate acetate		chemical drug		0.788	0.0193	ANGPTL4,BIRC3,CCL2,CD68,CREBBP,CTSD,EGR1,FTH1,GSTM1,ID3,IGFBP2,IGFBP3,IGFBP5,JUND,KAT2B,NTS,PNP,RCAN1,SERPINB2,SLC12A2,SPARC,ST6GAL1,TGFA,VCAM1,
MM455 shBRN2 UP AND DOWN		cigarette smoke		chemical toxicant		0	0.0195	BIK,CCL2,CDC25B,EGR1,EPAS1,HSF2,MAFF,TTC3,
MM455 shBRN2 UP AND DOWN		PTGER4		g-protein coupled receptor		-1.342	0.0199	CCL2,CDK6,EGR1,IGF2BP2,MAFF,ST6GAL1,
MM455 shBRN2 UP AND DOWN		1,4-bis[2-(3,5-dichloropyridyloxy)]benzene		chemical toxicant		0	0.0199	CDK6,MAD2L1,MAFF,PTPN11,RARRES1,
MM455 shBRN2 UP AND DOWN		AMPK		complex		0.422	0.0199	CCL2,EGR1,OAT,PFKFB3,PMAIP1,
MM455 shBRN2 UP AND DOWN		DACH1		transcription regulator			0.0202	EGR1,IGFBP3,MEF2C,
MM455 shBRN2 UP AND DOWN		RAB1B		other			0.0202	KDELR3,RABAC1,USO1,
MM455 shBRN2 UP AND DOWN		ethylene glycol tetraacetic acid		chemical reagent			0.0202	BIRC3,CD83,EGR1,
MM455 shBRN2 UP AND DOWN		PPP3CA		phosphatase			0.0204	CRYAB,LAMP2,RCAN1,S100B,
MM455 shBRN2 UP AND DOWN		SMARCB1		transcription regulator	Inhibited	-2.646	0.0205	GMNN,IGFBP2,PLK4,RFC5,RND3,SMC4,SPARC,
MM455 shBRN2 UP AND DOWN		bortezomib		chemical drug		0.767	0.0206	BIK,BIRC3,CRYAB,DNAJB6,IGFBP3,PMAIP1,PSMD7,VCAM1,
MM455 shBRN2 UP AND DOWN		bee venom		chemical - endogenous non-mammalian			0.0208	CREBBP,IFRD1,PTPN11,RCAN1,SERPINB2,
MM455 shBRN2 UP AND DOWN		PDX1		transcription regulator		0.728	0.0211	ARRDC4,COL3A1,EGR1,GNAS,ID3,IGFBP3,PMAIP1,
MM455 shBRN2 UP AND DOWN		TREM1		transmembrane receptor		0	0.0212	ARRDC4,CD83,EGR1,HES4,MAFF,RCAN1,SERPINB2,YRDC,
MM455 shBRN2 UP AND DOWN		DDR1		kinase			0.0214	COL3A1,VCAM1,
MM455 shBRN2 UP AND DOWN		Diphtheria Toxin		chemical reagent			0.0214	COL3A1,CTSD,
MM455 shBRN2 UP AND DOWN		caffeic acid phenethyl ester		chemical toxicant		-1.491	0.0217	CD83,EGR1,FTH1,ST13,VCAM1,
MM455 shBRN2 UP AND DOWN		SOX4	-1.749	transcription regulator		-1.664	0.0218	EZH2,NOV,NUAK1,OVOS2,PNP,RARRES1,ST6GAL1,
MM455 shBRN2 UP AND DOWN		Pam3-Cys		chemical toxicant			0.0219	CCL2,CD83,TGFA,
MM455 shBRN2 UP AND DOWN		F3		transmembrane receptor		1.982	0.0227	CCL2,EGR1,SPRY4,TGM2,
MM455 shBRN2 UP AND DOWN		IFN alpha/beta		group		0	0.0227	CCL2,CD83,FGL2,GAS7,
MM455 shBRN2 UP AND DOWN		Ins1		other		-0.41	0.0233	ANGPTL4,CRYAB,DLX5,EGR1,HMGCS1,IGFBP2,IGFBP3,IGFBP5,SPARC,TIMP2,
MM455 shBRN2 UP AND DOWN		TYROBP		transmembrane receptor			0.0236	CCL2,CD83,SH2B3,
MM455 shBRN2 UP AND DOWN		PDLIM2		other		1.342	0.0236	FHDC1,GSTM1,GSTM2,IGFBP3,RNF128,
MM455 shBRN2 UP AND DOWN		YY1		transcription regulator			0.0238	ALCAM,BIK,BTF3,CRYAB,IGFBP5,MAD2L1,PNRC2,RND3,TGM2,
MM455 shBRN2 UP AND DOWN		ascorbic acid		chemical - endogenous mammalian		0.152	0.024	IGFBP2,IGFBP3,IGFBP5,SPARC,
MM455 shBRN2 UP AND DOWN		methamphetamine		chemical drug			0.024	EGR1,NTS,TIMP2,VCAM1,
MM455 shBRN2 UP AND DOWN		mibolerone		chemical drug		0.816	0.0246	ALCAM,GMNN,HMGCS1,IGFBP3,UFM1,USO1,
MM455 shBRN2 UP AND DOWN		TGFB3		growth factor	Inhibited	-2	0.0246	CD59,CDH6,COL3A1,JUND,NOV,
MM455 shBRN2 UP AND DOWN		AQP1		transporter			0.0246	MATN2,TGFA,
MM455 shBRN2 UP AND DOWN		BIRC2		enzyme			0.0246	BIRC3,CCL2,
MM455 shBRN2 UP AND DOWN		CCK		other			0.0246	CNR1,EGR1,
MM455 shBRN2 UP AND DOWN		D609		chemical reagent			0.0246	CCL2,VCAM1,
MM455 shBRN2 UP AND DOWN		EDNRA		transmembrane receptor			0.0246	COL3A1,TIMP2,
MM455 shBRN2 UP AND DOWN		IKK (complex)		complex			0.0246	BIRC3,VCAM1,
MM455 shBRN2 UP AND DOWN		chlorogenic acid		chemical drug			0.0246	CCL2,VCAM1,
MM455 shBRN2 UP AND DOWN		cyclopiazonic acid		chemical - endogenous non-mammalian			0.0246	EGR1,S100B,
MM455 shBRN2 UP AND DOWN		glutamyl-Se-methylselenocysteine		chemical - endogenous mammalian			0.0246	EGR1,TIMP2,
MM455 shBRN2 UP AND DOWN		lymphotoxin-alpha1-beta2		complex			0.0246	CCL2,VCAM1,
MM455 shBRN2 UP AND DOWN		pirfenidone		chemical drug			0.0246	CCL2,COL3A1,
MM455 shBRN2 UP AND DOWN		spermine		chemical - endogenous mammalian			0.0246	CCL2,IGFBP2,
MM455 shBRN2 UP AND DOWN		xanthine		chemical - endogenous mammalian			0.0246	ID3,TIMP2,
MM455 shBRN2 UP AND DOWN		SMAD3		transcription regulator		-0.229	0.0249	CCL2,COL3A1,EGR1,ID3,ITGB5,JUND,PMEPA1,TGFA,
MM455 shBRN2 UP AND DOWN		miR-16-5p (and other miRNAs w/seed AGCAGCA)		mature microrna		0.141	0.0249	CDC14B,CDK6,FNDC3B,IFRD1,PNP,RTN4,SKAP2,SLC12A2,
MM455 shBRN2 UP AND DOWN		ATP7B		transporter			0.0254	HMGCS1,MAD2L1,SMC4,
MM455 shBRN2 UP AND DOWN		AVP		other			0.0254	CCL2,COL3A1,EGR1,
MM455 shBRN2 UP AND DOWN		CYP1A2		enzyme			0.0254	GSTM2,IGFBP2,SIDT2,
MM455 shBRN2 UP AND DOWN		POU4F2		transcription regulator			0.0254	BHLHE22,DLX1,TFAP2A,
MM455 shBRN2 UP AND DOWN		asoprisnil		chemical drug			0.0254	APOD,IGFBP2,RARRES1,
MM455 shBRN2 UP AND DOWN		HMOX1		enzyme		-1.944	0.0256	CCL2,DGCR8,ID3,SPARC,VCAM1,
MM455 shBRN2 UP AND DOWN		NFkB (complex)		complex		0.961	0.0258	BIRC3,CCL2,CD83,CDC25B,EGR1,FTH1,FUCA1,GNAS,HDAC9,IGFBP2,LAMP2,PMAIP1,SERPINB2,TGM2,TIMP2,VCAM1,
MM455 shBRN2 UP AND DOWN		trichostatin A		chemical drug		-1.449	0.0258	ATAD2,BIK,CD34,CREBBP,CTPS1,HMGCS1,ID3,IGFBP3,MGMT,OAT,OXTR,PMAIP1,RND3,TGM2,TIMP2,VCAM1,
MM455 shBRN2 UP AND DOWN		ritonavir		chemical drug			0.0263	CD59,CRYAB,IFRD1,PNRC2,RACGAP1,VCAM1,
MM455 shBRN2 UP AND DOWN		RARB		ligand-dependent nuclear receptor			0.0266	CRYAB,EGR1,ID3,IGFBP3,
MM455 shBRN2 UP AND DOWN		WNT5A		cytokine		-0.594	0.0267	CCL2,CRYAB,DLX1,ID3,SPARC,
MM455 shBRN2 UP AND DOWN		ATF1		transcription regulator			0.0273	EGR1,FTH1,NTS,
MM455 shBRN2 UP AND DOWN		alvocidib		chemical drug			0.0273	BIRC3,CCL2,SF3B1,
MM455 shBRN2 UP AND DOWN		dimethylnitrosamine		chemical toxicant			0.0273	COL3A1,IGFBP5,TGM2,
MM455 shBRN2 UP AND DOWN		EZH2	1.533	transcription regulator		1.446	0.0274	BIRC3,CDK6,CNR1,EGR1,EPAS1,EZH2,FUCA1,IGFBP3,OXTR,
MM455 shBRN2 UP AND DOWN		C5		cytokine		1.467	0.0278	CCL2,CD59,EGR1,ST6GAL1,VCAM1,
MM455 shBRN2 UP AND DOWN		CTNNB1		transcription regulator		-1.287	0.0278	ALCAM,APOD,BTF3,CD34,CNR1,GIPC1,ID3,IGFBP2,IGFBP5,LBH,LMNA,OAT,SLC12A2,SOX4,TGFA,TGM2,USO1,VCAM1,
MM455 shBRN2 UP AND DOWN		CCL5		cytokine		0.152	0.0279	ALCAM,CCL2,PNP,SERPINB2,
MM455 shBRN2 UP AND DOWN		tributyrin		chemical drug		-1.091	0.0279	BIRC3,CCL2,ID3,SERPINB2,
MM455 shBRN2 UP AND DOWN		RB1		transcription regulator			0.028	ATAD2,EGR1,EPS8,EZH2,GMNN,MEF2C,PMEPA1,RFC4,UBR7,
MM455 shBRN2 UP AND DOWN		ADRB3		g-protein coupled receptor			0.0281	CCL2,EGR1,
MM455 shBRN2 UP AND DOWN		WNT7A		cytokine			0.0281	LBH,SPRY4,
MM455 shBRN2 UP AND DOWN		alpha-tocopherol succinate		chemical drug			0.0281	EGR1,VCAM1,
MM455 shBRN2 UP AND DOWN		dipyridamole		chemical drug			0.0281	CCL2,TIMP2,
MM455 shBRN2 UP AND DOWN		indirubin		chemical drug			0.0281	BIRC3,CDC25B,
MM455 shBRN2 UP AND DOWN		LEP		growth factor		-0.101	0.0286	ANGPTL4,CCL2,CD68,COL3A1,EGR1,GNAS,IGFBP2,IGFBP3,JUND,NTS,SPARC,VCAM1,
MM455 shBRN2 UP AND DOWN		resveratrol		chemical drug	Inhibited	-2.35	0.0287	BIRC3,CCL2,CDK6,CREBBP,EGR1,IGFBP3,JUND,PTPN11,VCAM1,
MM455 shBRN2 UP AND DOWN		H2AFY		other			0.0293	EGR1,SERPINB2,SPARC,
MM455 shBRN2 UP AND DOWN		nifedipine		chemical drug		-0.371	0.0293	CCL2,IGFBP5,SERPINB2,VCAM1,
MM455 shBRN2 UP AND DOWN		MMP3		peptidase		0.447	0.03	AQR,BTBD2,EGR1,MEX3B,SF3B1,
MM455 shBRN2 UP AND DOWN		MGEA5		enzyme		1.667	0.03	AHNAK2,ARAF,HMGCS1,HSF2,IGF2BP3,IGFBP5,ITGB5,TGFA,TIMP2,
MM455 shBRN2 UP AND DOWN		Akt		group		-1.091	0.0305	CCL2,COL3A1,CTSD,EPAS1,IGFBP2,LMNA,PMAIP1,VCAM1,
MM455 shBRN2 UP AND DOWN		RHOA		enzyme			0.0308	COL3A1,CTSD,RND3,VCAM1,
MM455 shBRN2 UP AND DOWN		homocysteine		chemical - endogenous mammalian		1.285	0.0308	CCL2,OXTR,PMAIP1,VCAM1,
MM455 shBRN2 UP AND DOWN		baicalein		chemical - endogenous non-mammalian			0.0313	CCL2,TIMP2,VCAM1,
MM455 shBRN2 UP AND DOWN		discodermolide		chemical drug			0.0313	PLK4,RFC4,RFC5,
MM455 shBRN2 UP AND DOWN		2-arachidonoylglycerol		chemical - endogenous mammalian			0.0317	ANGPTL4,CNR1,
MM455 shBRN2 UP AND DOWN		4-nitroquinoline-1-oxide		chemical toxicant			0.0317	CDK6,EGR1,
MM455 shBRN2 UP AND DOWN		acadesine		chemical drug			0.0317	EGR1,OAT,
MM455 shBRN2 UP AND DOWN		miR-203a-3p (and other miRNAs w/seed UGAAAUG)		mature microrna			0.0317	CDK6,EZH2,
MM455 shBRN2 UP AND DOWN		rottlerin		chemical toxicant		-1.231	0.0323	BIRC3,CDK6,COL3A1,VCAM1,
MM455 shBRN2 UP AND DOWN		LMNB1		other			0.0334	CRYAB,LMNA,PRRX2,
MM455 shBRN2 UP AND DOWN		LTBR		transmembrane receptor			0.0334	GPM6B,PLXNB1,VCAM1,
MM455 shBRN2 UP AND DOWN		MYBL2		transcription regulator			0.0334	BIRC3,CDC25B,IGFBP5,
MM455 shBRN2 UP AND DOWN		N-methyl-D-aspartate		chemical reagent			0.0334	CCL2,EGR1,GRM1,
MM455 shBRN2 UP AND DOWN		RCE1		peptidase			0.0334	CRYAB,LMNA,PRRX2,
MM455 shBRN2 UP AND DOWN		quinolinic acid		chemical - endogenous mammalian			0.0334	EGR1,GFRA1,JUND,
MM455 shBRN2 UP AND DOWN		KLF2		transcription regulator			0.034	CCL2,EPAS1,ID3,ITGB5,TFPI,VCAM1,
MM455 shBRN2 UP AND DOWN		MAPK8		kinase		0.277	0.034	APOD,BIRC3,EGR1,FTH1,GSTM1,JUND,
MM455 shBRN2 UP AND DOWN		AKT1		kinase		-0.873	0.0344	BIRC3,CCL2,COL8A1,EGR1,HMGCS1,IGFBP5,JUND,RFC4,
MM455 shBRN2 UP AND DOWN		17-epiestriol		chemical - endogenous mammalian			0.035	VCAM1,
MM455 shBRN2 UP AND DOWN		AGXT		enzyme			0.035	COL3A1,
MM455 shBRN2 UP AND DOWN		BAY-u9773		chemical reagent			0.035	CCL2,
MM455 shBRN2 UP AND DOWN		BAZ1A		other			0.035	IGFBP3,
MM455 shBRN2 UP AND DOWN		BMP1		peptidase			0.035	IGFBP3,
MM455 shBRN2 UP AND DOWN		CCNC		other			0.035	VCAM1,
MM455 shBRN2 UP AND DOWN		CRADD		other			0.035	CCL2,
MM455 shBRN2 UP AND DOWN		DAB2IP		other			0.035	EGR1,
MM455 shBRN2 UP AND DOWN		DTNB		other			0.035	SNTB1,
MM455 shBRN2 UP AND DOWN		E-4031		chemical drug			0.035	CCL2,
MM455 shBRN2 UP AND DOWN		EDF1		transcription regulator			0.035	MEF2C,
MM455 shBRN2 UP AND DOWN		EGFL7		other			0.035	VCAM1,
MM455 shBRN2 UP AND DOWN		Esr1-Estrogen-Sp1		complex			0.035	CTSD,
MM455 shBRN2 UP AND DOWN		Ewsr1		other			0.035	LMNA,
MM455 shBRN2 UP AND DOWN		FBXO25		enzyme			0.035	EGR1,
MM455 shBRN2 UP AND DOWN		FXYD5		ion channel			0.035	CCL2,
MM455 shBRN2 UP AND DOWN		GPR4		g-protein coupled receptor			0.035	VCAM1,
MM455 shBRN2 UP AND DOWN		INCB28060		chemical - kinase inhibitor			0.035	TGFA,
MM455 shBRN2 UP AND DOWN		Irs4		other			0.035	EGR1,
MM455 shBRN2 UP AND DOWN		KT 5926		chemical - kinase inhibitor			0.035	VCAM1,
MM455 shBRN2 UP AND DOWN		MLXIP		other			0.035	ARRDC4,
MM455 shBRN2 UP AND DOWN		MYOZ2		other			0.035	RCAN1,
MM455 shBRN2 UP AND DOWN		Mac		complex			0.035	CD59,
MM455 shBRN2 UP AND DOWN		NUBP1		other			0.035	FTH1,
MM455 shBRN2 UP AND DOWN		OLIG1		transcription regulator			0.035	DLX1,
MM455 shBRN2 UP AND DOWN		P2RY6		g-protein coupled receptor			0.035	VCAM1,
MM455 shBRN2 UP AND DOWN		PBK		kinase			0.035	BIRC3,
MM455 shBRN2 UP AND DOWN		PF-4691502		chemical drug			0.035	PMAIP1,
MM455 shBRN2 UP AND DOWN		PTPRG		phosphatase			0.035	CD34,
MM455 shBRN2 UP AND DOWN		RAR-RXR		complex			0.035	TGM2,
MM455 shBRN2 UP AND DOWN		RBBP5		other			0.035	CTSD,
MM455 shBRN2 UP AND DOWN		SGCA		other			0.035	SSPN,
MM455 shBRN2 UP AND DOWN		SHP		group			0.035	EGR1,
MM455 shBRN2 UP AND DOWN		TRDN		other			0.035	JPH1,
MM455 shBRN2 UP AND DOWN		Vacuolar H+ ATPase		complex			0.035	TMEM106B,
MM455 shBRN2 UP AND DOWN		ZNF410		other			0.035	SERPINB2,
MM455 shBRN2 UP AND DOWN		alloxan		chemical reagent			0.035	CCL2,
MM455 shBRN2 UP AND DOWN		arundic acid		chemical drug			0.035	S100B,
MM455 shBRN2 UP AND DOWN		bongkrekic acid		chemical toxicant			0.035	VCAM1,
MM455 shBRN2 UP AND DOWN		chloroform		chemical toxicant			0.035	TGFA,
MM455 shBRN2 UP AND DOWN		clobenpropit		chemical reagent			0.035	CCL2,
MM455 shBRN2 UP AND DOWN		cyclosporin H		chemical reagent			0.035	EGR1,
MM455 shBRN2 UP AND DOWN		diethylcarbamazine		chemical drug			0.035	CCL2,
MM455 shBRN2 UP AND DOWN		dofetilide		chemical drug			0.035	CCL2,
MM455 shBRN2 UP AND DOWN		elaidic acid		chemical - endogenous mammalian			0.035	VCAM1,
MM455 shBRN2 UP AND DOWN		isoflavone		chemical drug			0.035	OXTR,
MM455 shBRN2 UP AND DOWN		lanreotide		chemical drug			0.035	IGFBP3,
MM455 shBRN2 UP AND DOWN		miR-483-5p (miRNAs w/seed AGACGGG)		mature microrna			0.035	ALCAM,
MM455 shBRN2 UP AND DOWN		mir-489		microrna			0.035	PTPN11,
MM455 shBRN2 UP AND DOWN		muscarine		chemical toxicant			0.035	EGR1,
MM455 shBRN2 UP AND DOWN		octanal		chemical - endogenous mammalian			0.035	CCL2,
MM455 shBRN2 UP AND DOWN		palbociclib		chemical drug			0.035	CDK6,
MM455 shBRN2 UP AND DOWN		ropinirole		chemical drug			0.035	EGR1,
MM455 shBRN2 UP AND DOWN		tibolone		chemical drug			0.035	PFKFB3,
MM455 shBRN2 UP AND DOWN		titanium		chemical reagent			0.035	CCL2,
MM455 shBRN2 UP AND DOWN		trilostane		chemical drug			0.035	CCL2,
MM455 shBRN2 UP AND DOWN		wax ester		chemical - endogenous non-mammalian			0.035	CCL2,
MM455 shBRN2 UP AND DOWN		yohimbine		chemical drug			0.035	EGR1,
MM455 shBRN2 UP AND DOWN		Ifn gamma		complex		1.131	0.0354	CCL2,IGFBP5,LY96,PMAIP1,
MM455 shBRN2 UP AND DOWN		sulindac sulfide		chemical drug		0.094	0.0354	EGR1,IFRD1,MAD2L1,NUTF2,
MM455 shBRN2 UP AND DOWN		BIRC3	2.308	enzyme			0.0356	BIRC3,CCL2,
MM455 shBRN2 UP AND DOWN		HCAR2		g-protein coupled receptor			0.0356	PLK4,TRIM8,
MM455 shBRN2 UP AND DOWN		KISS1		other			0.0356	EGR1,RCAN1,
MM455 shBRN2 UP AND DOWN		LYL1		transcription regulator			0.0356	EGR1,ID3,
MM455 shBRN2 UP AND DOWN		MPZ		other			0.0356	HMGCS1,SOX4,
MM455 shBRN2 UP AND DOWN		Sch-23390		chemical drug			0.0356	EGR1,NTS,
MM455 shBRN2 UP AND DOWN		carvedilol		chemical drug			0.0356	TFPI,TIMP2,
MM455 shBRN2 UP AND DOWN		Rock		group			0.0356	CCL2,COL3A1,VCAM1,
MM455 shBRN2 UP AND DOWN		Creb		group			0.0361	ANK3,CD59,COL8A1,EGR1,GNAS,NTS,SERPINB2,SOX4,
MM455 shBRN2 UP AND DOWN		L-dopa		chemical - endogenous mammalian		1.67	0.0367	ARAF,CDC42EP2,CNR1,COMT,CTSC,DCAKD,GAS7,GNAS,GSTM1,IGFBP2,IGFBP5,LAMP2,LMNA,MEF2C,NUAK1,PFKP,PGM2L1,SLC8B1,
MM455 shBRN2 UP AND DOWN		GAST		other		1.067	0.037	EGR1,SERPINB2,TGFA,VCAM1,
MM455 shBRN2 UP AND DOWN		4-hydroxytamoxifen		chemical drug		-1.135	0.0372	CTSD,IGFBP3,NOV,PMAIP1,PTPN11,TGFA,
MM455 shBRN2 UP AND DOWN		RET		kinase			0.0373	CCL2,EGR1,NOV,RTN4,ST13,
MM455 shBRN2 UP AND DOWN		CAT		enzyme			0.0378	CCL2,PMAIP1,VCAM1,
MM455 shBRN2 UP AND DOWN		thioctic acid		chemical drug			0.0378	CCL2,TIMP2,VCAM1,
MM455 shBRN2 UP AND DOWN		RARA		ligand-dependent nuclear receptor		1.414	0.0381	EGR1,F12,MAD2L1,MXD4,NCAPG,OVOS2,PLK4,SMC4,TFAP2A,
MM455 shBRN2 UP AND DOWN		tunicamycin		chemical - endogenous non-mammalian		0.22	0.0383	BIRC3,EDEM2,EGR1,PMAIP1,TGFA,VCAM1,
MM455 shBRN2 UP AND DOWN		isotretinoin		biologic drug		-0.371	0.0386	CCL2,IGFBP3,RARRES1,VCAM1,
MM455 shBRN2 UP AND DOWN		FGF1		growth factor		0.849	0.0387	EGR1,GSTM1,PMEPA1,TGM2,VCAM1,
MM455 shBRN2 UP AND DOWN		tacrolimus		chemical drug		1.069	0.0392	APOD,CCL2,COL3A1,EGR1,ID3,LBH,LBR,
MM455 shBRN2 UP AND DOWN		ARHGDIG		other			0.0396	ALCAM,HIST1H4K,
MM455 shBRN2 UP AND DOWN		EIF4G1		translation regulator			0.0396	RFC4,RFC5,
MM455 shBRN2 UP AND DOWN		HEY1		transcription regulator			0.0396	NR2F2,OAT,
MM455 shBRN2 UP AND DOWN		NADPH oxidase		complex			0.0396	CCL2,VCAM1,
MM455 shBRN2 UP AND DOWN		PKNOX1		transcription regulator			0.0396	CCL2,PTPN11,
MM455 shBRN2 UP AND DOWN		VCAN		other			0.0396	CD34,VCAM1,
MM455 shBRN2 UP AND DOWN		VPRBP		other			0.0396	NOV,TGM2,
MM455 shBRN2 UP AND DOWN		WWOX		enzyme			0.0396	TIMP2,TRIM2,
MM455 shBRN2 UP AND DOWN		chelerythrine		chemical drug			0.0396	GRM1,VCAM1,
MM455 shBRN2 UP AND DOWN		hydroxypropyl-beta-cyclodextrin		chemical drug			0.0396	CD68,CTSD,
MM455 shBRN2 UP AND DOWN		MAF		transcription regulator			0.0402	CRYAB,NUAK1,VCAM1,
MM455 shBRN2 UP AND DOWN		YBX1		transcription regulator			0.0402	CDK6,IGFBP3,PMAIP1,
MM455 shBRN2 UP AND DOWN		BMP2		growth factor		-1.625	0.0402	DLX5,GFRA1,ID3,IGFBP5,MEF2C,SPARC,TGM2,
MM455 shBRN2 UP AND DOWN		ELAVL1		other			0.0403	ARAF,CD83,HSPA2,RFC5,
MM455 shBRN2 UP AND DOWN		rifampin		chemical drug			0.0406	CD59,CRYAB,IFRD1,MATN2,PNRC2,RACGAP1,
MM455 shBRN2 UP AND DOWN		STAT5A		transcription regulator			0.0414	BIRC3,CD68,CDK6,EPAS1,EZH2,FAM198B,SLC2A10,SNTB1,SYTL2,
MM455 shBRN2 UP AND DOWN		SPARC	-1.522	other		-0.447	0.0414	APH1B,RFC4,SPARC,TMEM45A,TRIM2,
MM455 shBRN2 UP AND DOWN		LEPR		transmembrane receptor			0.0418	ANGPTL4,CD68,CNR1,EIF3A,IGFBP3,SMARCD3,
MM455 shBRN2 UP AND DOWN		ERBB3		kinase		-0.471	0.042	EGR1,IGFBP5,MATN2,SPARC,
MM455 shBRN2 UP AND DOWN		LGALS3		other			0.042	COL3A1,GFRA1,IGFBP5,VCAM1,
MM455 shBRN2 UP AND DOWN		MTPN		transcription regulator		-0.762	0.042	APOD,COL8A1,SPARC,VCAM1,
MM455 shBRN2 UP AND DOWN		NRL		transcription regulator			0.0426	GRB14,MEF2C,RTN4,
MM455 shBRN2 UP AND DOWN		omeprazole		chemical drug			0.0426	EGR1,EPAS1,PRRX2,
MM455 shBRN2 UP AND DOWN		platelet activating factor		chemical - endogenous mammalian			0.0426	CCL2,EGR1,TIMP2,
MM455 shBRN2 UP AND DOWN		HRG		other			0.0437	CD83,SPARC,
MM455 shBRN2 UP AND DOWN		TNFSF15		cytokine			0.0437	BIRC3,CD83,
MM455 shBRN2 UP AND DOWN		VAV3		cytokine			0.0437	BIK,TGFA,
MM455 shBRN2 UP AND DOWN		salvin		chemical toxicant			0.0437	CCL2,EGR1,
MM455 shBRN2 UP AND DOWN		IL1RN		cytokine		0.555	0.0442	CCL2,HDAC9,IGFBP5,PMAIP1,RARRES1,
MM455 shBRN2 UP AND DOWN		IL5		cytokine		-0.333	0.0448	CCL2,CTSC,EGR1,EPS8,FGL2,MYADM,PFKP,SNTB1,SRI,
MM455 shBRN2 UP AND DOWN		PTK2		kinase			0.045	BIRC3,CSPG4,VCAM1,
MM455 shBRN2 UP AND DOWN		cyclic AMP		chemical - endogenous mammalian		-0.705	0.0452	CCL2,CRYAB,EGR1,IGFBP3,IGFBP5,OAT,SERPINB2,TGFA,
MM455 shBRN2 UP AND DOWN		LDLR		transporter			0.0456	ALCAM,CD68,EGR1,VCAM1,
MM455 shBRN2 UP AND DOWN		CAV1		transmembrane receptor			0.0472	EGR1,GRM1,SLC12A2,ST6GAL1,TFPI,
MM455 shBRN2 UP AND DOWN		atorvastatin		chemical drug		-0.691	0.0472	CCL2,CD59,HMGCS1,S100B,VCAM1,
MM455 shBRN2 UP AND DOWN		potassium chloride		chemical drug			0.0475	EGR1,ID3,IGFBP5,MEF2C,
MM455 shBRN2 UP AND DOWN		benzyloxycarbonyl-Leu-Leu-Leu aldehyde		chemical - protease inhibitor		-0.832	0.0476	BIRC3,CCL2,CRYAB,EPAS1,EZH2,HSF2,PEBP1,PMAIP1,VCAM1,
MM455 shBRN2 UP AND DOWN		CYP1B1		enzyme			0.0476	GSTM2,IGFBP2,SIDT2,
MM455 shBRN2 UP AND DOWN		CpG ODN 1826		chemical reagent			0.0476	CCL2,CD83,LY96,
MM455 shBRN2 UP AND DOWN		ACKR1		g-protein coupled receptor			0.048	CCL2,VCAM1,
MM455 shBRN2 UP AND DOWN		Collagen type IV		complex			0.048	CCL2,TIMP2,
MM455 shBRN2 UP AND DOWN		DUSP5		phosphatase			0.048	EGR1,SERPINB2,
MM455 shBRN2 UP AND DOWN		HOXD3		transcription regulator			0.048	IGFBP3,TGM2,
MM455 shBRN2 UP AND DOWN		IFIH1		enzyme			0.048	EGR1,RND3,
MM455 shBRN2 UP AND DOWN		IL-1R		group			0.048	COL3A1,S100B,
MM455 shBRN2 UP AND DOWN		MYBL1		transcription regulator			0.048	CD34,CKLF,
MM455 shBRN2 UP AND DOWN		UPF1		enzyme			0.048	BIRC3,LBR,
MM455 shBRN2 UP AND DOWN		ZBTB17		transcription regulator			0.048	EGR1,PMAIP1,
MM455 shBRN2 UP AND DOWN		selenomethylselenocysteine		chemical - endogenous mammalian			0.048	EGR1,TIMP2,
MM455 shBRN2 UP AND DOWN		tosylphenylalanyl chloromethyl ketone		chemical - protease inhibitor			0.048	CCL2,VCAM1,
MM455 shBRN2 UP AND DOWN		HNF1B		transcription regulator		-0.447	0.0487	EPS8,ID3,IGFBP3,PODXL,SPARC,
MM455 shBRN2 UP AND DOWN		NANOG		transcription regulator			0.0487	CDK6,COL3A1,DLX1,DLX5,EGR1,
MM455 shBRN2 UP AND DOWN		dimethyl sulfoxide		chemical drug	Inhibited	-2.186	0.0487	JUND,KAT2B,MEF2C,NR2F2,VCAM1,
MM455 shBRN2 UP AND DOWN		AG490		chemical - kinase inhibitor		-0.152	0.0494	BIRC3,CCL2,CD68,LY96,
MM455 shBRN2 UP AND DOWN		IL1		group		0.317	0.0494	CCL2,CD34,CD59,CTSC,FTH1,SERPINB2,SPARC,TGM2,VCAM1,
MM455 shBRN2 UP AND DOWN		IGF1		growth factor		-1.805	0.0509	BIRC3,COL3A1,CTSD,EGR1,EPAS1,IGFBP2,IGFBP3,IGFBP5,ITGB5,S100B,VCAM1,
MM455 shBRN2 UP AND DOWN		ERBB4		kinase	Inhibited	-2	0.0513	CCL2,COL3A1,EGR1,IGFBP5,
MM455 shBRN2 UP AND DOWN		15-deoxy-delta-12,14 -PGJ 2		chemical - endogenous non-mammalian	Inhibited	-2.398	0.0605	BIRC3,CCL2,CTSD,EGR1,FTH1,VCAM1,
MM455 shBRN2 UP AND DOWN		RUNX1		transcription regulator		1.982	0.0853	BCL2L12,CD34,IGFBP3,PMAIP1,
MM455 shBRN2 UP AND DOWN		MYOD1		transcription regulator	Inhibited	-2.183	0.0853	CRYAB,IGFBP5,MEF2C,PMEPA1,PNP,SLC12A2,
MM455 shBRN2 UP AND DOWN		TET2		other	Activated	2	0.0905	MAFF,RND3,SH2B3,TGFA,
MM455 shBRN2 UP AND DOWN		genistein		chemical drug		-1.98	0.103	ANGPTL4,CCL2,CD68,CKLF,CTSD,CTSO,FUCA1,JUND,LAPTM4B,VCAM1,
MM455 shBRN2 UP AND DOWN		sulforafan		chemical drug		-1.982	0.104	CCL2,CDC25B,GSTM1,VCAM1,
MM455 shBRN2 UP AND DOWN		OSM		cytokine	Activated	2.055	0.118	CCL2,COL3A1,COL8A1,GAS7,GLE1,HSPA2,MGMT,NUAK1,OLFML2A,PEPD,PFKFB3,PTPN11,VCAM1,
MM455 shBRN2 UP AND DOWN		valproic acid		chemical drug		-1.969	0.118	ANK3,ATAD2,CCL2,CD83,CREBBP,CRYL1,CTPS1,HMGCS1,LBR,PSMD7,TGM2,
MM455 shBRN2 UP AND DOWN		MYCN		transcription regulator		1.964	0.124	COL8A1,EZH2,RPS24,SPANXC (includes others),SPARC,TGM2,TIMP2,
MM455 shBRN2 UP AND DOWN		medroxyprogesterone acetate		chemical drug	Inhibited	-2	0.143	CCL2,DEPDC1,LMNA,NCAPG,
MM455 shBRN2 UP AND DOWN		BMP4		growth factor		-1.934	0.174	DLX5,ID3,SPARC,TGM2,
MM455 shBRN2 UP AND DOWN		IL2		cytokine		1.919	0.174	BIRC3,CCL2,CD59,CD83,CDK6,CTPS1,CTSC,JUND,PMAIP1,PNP,RNF128,
MM455 shBRN2 UP AND DOWN		arsenic trioxide		chemical drug		-1.954	0.181	CDC25B,CDK6,FTH1,HMGCS1,
MM455 shBRN2 UP AND DOWN		IL10RA		transmembrane receptor		-1.89	0.19	ABAT,CD34,GSTM1,GSTM2,NOV,SPARC,TGM2,
MM455 shBRN2 UP AND DOWN		metribolone		chemical reagent	Inhibited	-2	0.237	CRYAB,EGR1,IGFBP5,PMEPA1,TIMP2,
MM455 shBRN2 UP AND DOWN		MTOR		kinase	Activated	2	0.423	EIF3A,PFKP,SLC12A2,ST6GAL1,VCAM1,
MM455 shBRN2 UP AND DOWN		epigallocatechin-gallate		chemical drug		-1.94	0.441	CCL2,EGR1,JUND,VCAM1,
MM455 shBRN2 UP AND DOWN		glucocorticoid		chemical drug		-1.961	0.54	CCL2,CNR1,IGFBP3,VCAM1,
MM455 shBRN2 UP AND DOWN		Interferon alpha		group	Activated	2.214	1	CCL2,CD83,PMAIP1,SPRY4,VCAM1,
