# Supplementary material for: MITF and BRN2 contribute to metastatic growth after dissemination of melanoma
Source: Sci Rep. 2017 Sep 7;7:10909. doi: 10.1038/s41598-017-11366-y (PMC5589904; doi:10.1038/s41598-017-11366-y)
Supplement: Supplementary file 7 — Supplementary Table S6 [file 41598_2017_11366_MOESM7_ESM.xls]

## Sheet: A02 shBRN2 Functional
Categories	Functions	Diseases or Functions Annotation	p-Value	Predicted Activation State	Activation z-score	Molecules	# Molecules
Cell-To-Cell Signaling and Interaction, Nervous System Development and Function	adhesion	adhesion of cerebellar granule cell	0.000723			ADGRG1	1
Cell Death and Survival	apoptosis	apoptosis of preodontoblasts	0.000723			NFIC	1
Developmental Disorder, Hereditary Disorder, Neurological Disease, Organismal Injury and Abnormalities	bilateral frontoparietal polymicrogyria	bilateral frontoparietal polymicrogyria	0.000723			ADGRG1	1
Cell-To-Cell Signaling and Interaction	binding	binding of Neisseria gonorrhoeae	0.000723			CEACAM1	1
Developmental Disorder, Hereditary Disorder, Metabolic Disease	complementation group A molybdenum cofactor deficiency	complementation group A molybdenum cofactor deficiency	0.000723			MOCS1	1
Cell Death and Survival	cytolysis	cytolysis of B-lymphocyte derived cell lines	0.000723			CEACAM1	1
Cell Death and Survival, Cellular Compromise, Reproductive System Development and Function	cytotoxicity	cytotoxicity of decidual natural killer cells	0.000723			CEACAM1	1
Connective Tissue Development and Function, Digestive System Development and Function, Embryonic Development, Organ Development, Organismal Development, Skeletal and Muscular System Development and Function, Tissue Development	development	development of mandibular incisor	0.000723			NFIC	1
Connective Tissue Development and Function, Digestive System Development and Function, Embryonic Development, Organ Development, Organismal Development, Skeletal and Muscular System Development and Function, Tissue Development	development	development of maxillary incisor	0.000723			NFIC	1
Cell-To-Cell Signaling and Interaction	dissociation	dissociation of odontoblasts	0.000723			NFIC	1
Vitamin and Mineral Metabolism	formation	formation of molybdenum cofactor complex	0.000723			MOCS1	1
Cellular Development, Cellular Growth and Proliferation, Embryonic Development, Organismal Development	proliferation	proliferation of ectomesenchymal cells	0.000723			NFIC	1
Cell-To-Cell Signaling and Interaction, Inflammatory Response	rejection	rejection of colon cancer cell lines	0.000723			CEACAM1	1
Cellular Function and Maintenance	trapping	trapping of odontoblasts	0.000723			NFIC	1
Cancer, Organismal Functions, Organismal Injury and Abnormalities, Tumor Morphology	inhibition	inhibition of tumor	0.00104			ADGRG1,CEACAM1	2
Cell Cycle, Embryonic Development	metaphase	arrest in metaphase of embryonic cell lines	0.00145			RPS6KA2	1
Cell Cycle	metaphase	arrest in metaphase of epithelial cell lines	0.00145			RPS6KA2	1
Cell Cycle	metaphase	arrest in metaphase of kidney cell lines	0.00145			RPS6KA2	1
Cardiovascular System Development and Function, Cell Death and Survival	cell viability	cell viability of microvascular endothelial cells	0.00145			CEACAM1	1
Cell Death and Survival, Cellular Compromise	cytotoxicity	cytotoxicity of embryonic cell lines	0.00145			ADGRG1	1
Cell Death and Survival, Cellular Compromise	cytotoxicity	cytotoxicity of epithelial cell lines	0.00145			ADGRG1	1
Cell Death and Survival, Cellular Compromise	cytotoxicity	cytotoxicity of kidney cell lines	0.00145			ADGRG1	1
Developmental Disorder, Skeletal and Muscular Disorders	hypertrophy	hypertrophy of plantaris muscle	0.00145			ADGRG1	1
Cardiovascular Disease, Developmental Disorder, Organismal Injury and Abnormalities	pressure overload hypertrophy	pressure overload hypertrophy	0.00145			ADGRG1	1
Cell Morphology, Cellular Compromise	swelling	swelling of lysosome	0.00145			VPS26A	1
Digestive System Development and Function, Embryonic Development, Organ Development, Organismal Development, Tissue Development	development	development of molar root	0.00217			NFIC	1
Cellular Movement	invasion	invasion of Neisseria gonorrhoeae	0.00217			CEACAM1	1
Infectious Diseases	replication	replication of murine hepatitis virus strain A59	0.00217			CEACAM1	1
Cell Cycle, Embryonic Development	metaphase	arrest in metaphase of embryonic cells	0.00289			RPS6KA2	1
Vitamin and Mineral Metabolism	biosynthesis	biosynthesis of molybdenum cofactor complex	0.00289			MOCS1	1
Cancer, Cardiovascular Disease, Organismal Injury and Abnormalities	development	development of hemangioma	0.00289			CEACAM1	1
Cellular Function and Maintenance	internalization	internalization of Neisseria gonorrhoeae	0.00289			CEACAM1	1
Cellular Movement	invasion	invasion of hybrid cells	0.00289			CEACAM1	1
Cell-To-Cell Signaling and Interaction, Hematological System Development and Function, Immune Cell Trafficking, Inflammatory Response	priming	priming of Th1 cells	0.00289			CEACAM1	1
Gene Expression	binding	binding of Hnf1 binding site	0.00361			NFIC	1
Cellular Development, Connective Tissue Development and Function, Tissue Development	differentiation	differentiation of odontoblasts	0.00361			NFIC	1
Connective Tissue Disorders, Dental Disease, Developmental Disorder, Digestive System Development and Function, Gastrointestinal Disease, Organismal Development, Skeletal and Muscular Disorders	lack	lack of mandibular incisor	0.00361			NFIC	1
Cell Death and Survival	cytolysis	cytolysis of colon cancer cell lines	0.00433			CEACAM1	1
Digestive System Development and Function, Organismal Development, Tissue Morphology	abnormal morphology	abnormal morphology of dentin	0.00505			NFIC	1
Developmental Disorder, Skeletal and Muscular Disorders	hypertrophy	hypertrophy of myotube	0.00505			ADGRG1	1
Cardiovascular System Development and Function, Embryonic Development, Organismal Development, Tissue Development	vascularization	vascularization of chorioallantoic membrane	0.00505			CEACAM1	1
Cell Death and Survival	apoptosis	apoptosis of colonocytes	0.00577			CEACAM1	1
Cell Death and Survival	apoptosis	apoptosis of osteocytes	0.00577			RPS6KA2	1
Cell Cycle, Hepatic System Development and Function	mitogenesis	mitogenesis of hepatocytes	0.00577			CEACAM1	1
Carbohydrate Metabolism, Lipid Metabolism, Molecular Transport, Small Molecule Biochemistry	quantity	quantity of phosphatidylinositol 4-phosphate	0.00577			EEF1A2	1
Protein Synthesis	elongation	elongation of protein	0.00649			EEF1A2	1
Connective Tissue Disorders, Hematological Disease, Infectious Diseases	infection	infection of blood	0.00649			CEACAM1	1
Cardiovascular System Development and Function, Cell-To-Cell Signaling and Interaction	interaction	interaction of endothelial cells	0.00649			EEF1A2	1
Nucleic Acid Metabolism, Small Molecule Biochemistry, Vitamin and Mineral Metabolism	synthesis	synthesis of coenzyme A	0.00649			COASY	1
Connective Tissue Development and Function, Digestive System Development and Function, Organ Morphology, Organismal Development, Skeletal and Muscular System Development and Function, Tissue Development, Tissue Morphology	abnormal morphology	abnormal morphology of alveolar bone	0.00721			NFIC	1
Cellular Development, Cellular Growth and Proliferation	proliferation	proliferation of lymphoma cell lines	0.00755			ARCN1,CEACAM1	2
Cellular Growth and Proliferation	cytostasis	cytostasis of prostate cancer cell lines	0.00793			CEACAM1	1
Carbohydrate Metabolism	homeostasis	homeostasis of glycogen	0.00793			CEACAM1	1
Connective Tissue Development and Function, Tissue Morphology	mass	mass of abdominal fat pad	0.00793			CEACAM1	1
Cancer, Organismal Functions, Organismal Injury and Abnormalities, Tumor Morphology	suppression	suppression of malignant tumor	0.00793			ADGRG1	1
Cancer, Organismal Injury and Abnormalities	development	development of melanoma	0.00865			ADGRG1	1
Gene Expression	elongation	elongation of mRNA	0.00865			EEF1A2	1
Developmental Disorder	runting	runting	0.00937			NFIC	1
Cancer, Cellular Movement, Organismal Injury and Abnormalities, Tumor Morphology	invasion	invasion of melanoma cells	0.0101			CEACAM1	1
Tissue Development	formation	formation of lumen	0.0108			CEACAM1	1
Organismal Survival	morbidity	morbidity	0.0108			EEF1A2	1
Developmental Disorder, Skeletal and Muscular Disorders	muscular hypertrophy	muscular hypertrophy	0.0108			ADGRG1,RPS6KA2	2
Cancer, Organismal Injury and Abnormalities	angiogenesis	angiogenesis of malignant tumor	0.0115			ADGRG1	1
Infectious Diseases, Organismal Development	growth	growth of Influenza A virus	0.0122			ARCN1	1
Cell Death and Survival, Cellular Compromise	cytotoxicity	cytotoxicity of cells	0.0128			ADGRG1,CEACAM1	2
Digestive System Development and Function, Organismal Development	abnormal morphology	abnormal morphology of molar tooth	0.0137			NFIC	1
Cellular Development, Connective Tissue Development and Function, Skeletal and Muscular System Development and Function, Tissue Development	differentiation	differentiation of myofibroblasts	0.0137			NFIC	1
Immunological Disease, Infectious Diseases, Organismal Injury and Abnormalities	infection	infection of spleen	0.0137			CEACAM1	1
Gastrointestinal Disease, Hepatic System Disease, Infectious Diseases	infection	infection of liver	0.0144			CEACAM1	1
Infectious Diseases	viral entry	viral entry of carcinoma cell lines	0.0144			ARCN1	1
Infectious Diseases	viral entry	viral entry of lung cancer cell lines	0.0144			ARCN1	1
Molecular Transport	transport	transport of monocarboxylic acid	0.0151			SLC16A3	1
Cancer, Organismal Injury and Abnormalities, Reproductive System Disease	uterine serous papillary cancer	uterine serous papillary cancer	0.0156			SLC16A3,EEF1A2	2
Cellular Movement, Connective Tissue Development and Function, Hepatic System Development and Function	migration	migration of hepatic stellate cells	0.0158			EEF1A2	1
Infectious Diseases	viral entry	viral entry by Influenza virus	0.0158			ARCN1	1
Cellular Movement, Nervous System Development and Function	migration	migration of neuronal progenitor cells	0.0165			ADGRG1	1
Cellular Assembly and Organization	transport	transport of Golgi vesicles	0.0165			ARCN1	1
Cell-To-Cell Signaling and Interaction, Connective Tissue Development and Function	aggregation	aggregation of fibroblast cell lines	0.0172			CEACAM1	1
Cell-To-Cell Signaling and Interaction	binding	binding of epithelial cells	0.0172			CEACAM1	1
Cellular Movement	migration	migration of melanoma cells	0.0172			CEACAM1	1
Cancer, Organismal Injury and Abnormalities	serous neoplasm	serous neoplasm	0.0176			ADGRG1,SLC16A3,EEF1A2	3
Infectious Diseases	infection	infection by lymphocytic choriomeningitis virus	0.0179			ARCN1	1
Cancer, Organismal Injury and Abnormalities, Reproductive System Disease	neoplasia	neoplasia of prostate cancer cell lines	0.0194			CEACAM1	1
Cellular Function and Maintenance, Hematological System Development and Function	regulation	regulation of T lymphocytes	0.0194			CEACAM1	1
Cellular Development, Cellular Growth and Proliferation, Hematological System Development and Function, Tissue Development	proliferation	proliferation of PBMCs	0.0208			CEACAM1	1
Cellular Development, Skeletal and Muscular System Development and Function, Tissue Development	differentiation	differentiation of muscle cells	0.0213			NFIC,CEACAM1	2
Digestive System Development and Function, Organismal Development	abnormal morphology	abnormal morphology of incisor	0.0236			NFIC	1
Cellular Function and Maintenance	uptake	uptake of bacteria	0.0236			CEACAM1	1
Cell Death and Survival	apoptosis	apoptosis of connective tissue cells	0.0249			NFIC,RPS6KA2	2
Cellular Development, Hematological System Development and Function, Hematopoiesis, Lymphoid Tissue Structure and Development	development	development of macrophages	0.025			EEF1A2	1
Developmental Disorder, Neurological Disease, Organismal Injury and Abnormalities	congenital malformation	congenital malformation of brain	0.0264			ADGRG1,VPS26A	2
Cancer, Endocrine System Disorders, Organismal Injury and Abnormalities, Reproductive System Disease	ovarian cancer	ovarian cancer	0.0272			ADGRG1,SLC16A3,EEF1A2	3
Digestive System Development and Function, Organ Morphology, Organismal Development	abnormal morphology	abnormal morphology of colon	0.0293			CEACAM1	1
Infectious Diseases	severe sepsis	severe sepsis	0.0321			EEF1A2	1
Cancer, Organismal Injury and Abnormalities	growth	growth of tumor	0.0338			ADGRG1,SLC16A3,CEACAM1	3
Gene Expression	transcription	initiation of transcription of RNA	0.0342			NFIC	1
Organismal Injury and Abnormalities, Tissue Morphology	closure	closure of wound	0.0349			NFIC	1
Cellular Movement, Hematological System Development and Function, Immune Cell Trafficking	cell movement	cell movement of antigen presenting cells	0.0352			EEF1A2,CEACAM1	2
Organismal Injury and Abnormalities, Respiratory Disease	edema	edema of lung	0.0356			RPS6KA2	1
Cellular Development, Embryonic Development, Organ Development, Organismal Development, Reproductive System Development and Function	maturation	maturation of oocytes	0.0356			RPS6KA2	1
Cancer, Gastrointestinal Disease, Organismal Injury and Abnormalities	esophageal adenocarcinoma	esophageal adenocarcinoma	0.0363			SUMF2,EEF1A2	2
Cancer, Gastrointestinal Disease, Organismal Injury and Abnormalities	gastroesophageal adenocarcinoma	gastroesophageal adenocarcinoma	0.0368			SUMF2,ARCN1,EEF1A2,RPS6KA2	4
Respiratory System Development and Function	respiratory quotient	respiratory quotient	0.0405			CEACAM1	1
Cardiovascular System Development and Function, Cellular Movement	chemotaxis	chemotaxis of endothelial cells	0.0412			CEACAM1	1
Cellular Movement, Immune Cell Trafficking	migration	leukocyte migration	0.0433			NFIC,EEF1A2,CEACAM1	3
Organismal Injury and Abnormalities, Reproductive System Disease	adenomyosis	adenomyosis	0.0433			NFIC	1
Cell Death and Survival, Skeletal and Muscular Disorders	apoptosis	apoptosis of muscle cell lines	0.0439			EEF1A2	1
Cancer, Organismal Injury and Abnormalities	growth	growth of melanoma	0.0453			ADGRG1	1
Cellular Development, Cellular Growth and Proliferation, Hematological System Development and Function	proliferation	proliferation of activated T lymphocytes	0.0453			CEACAM1	1
Infectious Diseases	infection	infection by RNA virus	0.0461			ARCN1,COASY,CEACAM1	3
Cardiovascular System Development and Function, Tissue Development	formation	formation of endothelial tube	0.0474			CEACAM1	1
Infectious Diseases	entrance	entrance of virus	0.0481			CEACAM1	1

## Sheet: MM649 shBRN2 Functional
Categories	Functions	Diseases or Functions Annotation	p-Value	Predicted Activation State	Activation z-score	Molecules	# Molecules
Cell Death and Survival	apoptosis	apoptosis of tumor cell lines	1.47e-05		-0.984	TNFRSF21,MT2A,TIMP3,NOX4,YWHAE,TGFBR3,PKM,BAZ1A,PLAUR,IER3,TGFBR2,CASP1,IFI6,SFRP1,FBXO32,BIRC2	16
Cell Death and Survival	cell death	cell death of tumor cell lines	2.03e-05		-0.56	TNFRSF21,MT2A,TIMP3,NOX4,YWHAE,TGFBR3,PKM,BAZ1A,PLAUR,FRMD6,IER3,TGFBR2,CASP1,IFI6,SFRP1,FBXO32,PLSCR1,BIRC2	18
Cell Signaling	replication	replication of viral replicon	2.06e-05			DDX5,IFITM1,ISG15,PLSCR1	4
Cell Death and Survival	apoptosis	apoptosis of prostate cell lines	2.14e-05			TGFBR2,NOX4,SFRP1	3
Cellular Development, Connective Tissue Development and Function, Skeletal and Muscular System Development and Function, Tissue Development	differentiation	differentiation of myofibroblasts	2.54e-05			TGFBR2,NFIC,PLAUR	3
Cell Death and Survival	cell death	cell death of breast cancer cell lines	2.64e-05		-1.092	TGFBR3,PKM,CASP1,FRMD6,FBXO32,SFRP1,IER3,BIRC2	8
Dermatological Diseases and Conditions	psoriasis	psoriasis	5.58e-05			TIMP3,YWHAE,OAS2,TGFBR3,PKM,IFI6,IFITM1,IFI27,ISG15,PLSCR1	10
Cell Death and Survival	apoptosis	apoptosis of breast cancer cell lines	7.18e-05		-1.39	TGFBR3,PKM,CASP1,FBXO32,SFRP1,IER3,BIRC2	7
Cardiovascular System Development and Function	response	response of heart	7.31e-05		-0.254	TIMP3,NOX4,PLAUR,FBXO32	4
Infectious Diseases	replication	replication of Hepatitis C virus	7.71e-05		1.82	IFI6,IFITM1,IFI27,ISG15	4
Cancer, Neurological Disease, Organismal Injury and Abnormalities	glioblastoma cancer	glioblastoma cancer	9.26e-05			TGFBR2,MYCBP2,SLC12A2,TSPYL1,PKM,MOB4,CAPN3	7
Cancer, Organismal Injury and Abnormalities, Reproductive System Disease	female genital tract serous cancer	female genital tract serous cancer	9.6e-05			TGFBR2,SPOP,TIMP3,TGFBR3,PKM,PLAUR,SFRP1,ISG15	8
Cellular Movement	invasion	invasion of brain cancer cell lines	0.000151		1.969	FAT1,SLC12A2,PKM,PLAUR	4
Cancer, Organismal Injury and Abnormalities, Reproductive System Disease	cervical carcinoma	cervical carcinoma	0.000165			TGFBR2,TIMP3,PKM,IER3,IFITM1	5
Skeletal and Muscular Disorders	skeletal myopathy	skeletal myopathy	0.000215			TGFBR2,TIMP3,AHNAK,TGFBR3,FBXO32,CAPN3	6
Cellular Movement	movement	movement of eye cells	0.000254			TGFBR2,PLAUR	2
Cancer, Organismal Injury and Abnormalities, Reproductive System Disease	cervical cancer	cervical cancer	0.00026			TGFBR2,TIMP3,YWHAE,PKM,IER3,IFITM1	6
Cell Death and Survival	cell death	cell death of cervical cancer cell lines	0.000296		-0.251	TNFRSF21,TIMP3,PKM,CASP1,BAZ1A,IER3,BIRC2	7
Cellular Development	differentiation	differentiation of cells	0.000318		-1.366	TMTC3,TNFRSF21,MT2A,TIMP3,NOX4,NFIC,TGFBR3,PKM,PRRC2C,PLAUR,SPRY4,ISG15,TGFBR2,DDX5,SFRP1,FBXO32,IFITM1,PLSCR1,CAPN3,BIRC2	20
Cardiovascular System Development and Function	function	function of cardiovascular system	0.000391		1.446	TNFRSF21,TIMP3,NOX4,FBXO32,IER3,SPRY4,BIRC2	7
Cell Death and Survival	apoptosis	apoptosis	0.000407		-0.798	TNFRSF21,MT2A,TIMP3,NOX4,NFIC,YWHAE,TGFBR3,PKM,BAZ1A,PLAUR,IER3,IFI27,ISG15,TGFBR2,DDX5,CASP1,IFI6,SFRP1,FBXO32,BIRC2,PLSCR1,CAPN3	22
Cellular Movement	invasion	invasion of cells	0.000482		0.628	TGFBR2,TIMP3,AHNAK,FAT1,TGFBR3,SLC12A2,PKM,PLAUR,SFRP1,IER3,IFITM1	11
Cell Death and Survival	apoptosis	apoptosis of RPE cells	0.000497			TIMP3,PLAUR	2
Hematological Disease, Immunological Disease, Organismal Injury and Abnormalities	granulocytosis	granulocytosis	0.000497			BIRC2,PLSCR1	2
Cell Death and Survival	apoptosis	apoptosis of cervical cancer cell lines	0.000498		0.128	TNFRSF21,TIMP3,CASP1,BAZ1A,IER3,BIRC2	6
Developmental Disorder, Hereditary Disorder, Skeletal and Muscular Disorders	dystrophy	dystrophy of muscle	0.0005			TGFBR2,TIMP3,AHNAK,TGFBR3,CAPN3	5
Cardiovascular System Development and Function, Organ Morphology, Organismal Development	abnormal morphology	abnormal morphology of heart	0.000502			TGFBR2,TIMP3,NOX4,YWHAE,TGFBR3,IER3,BIRC2	7
Cell Death and Survival	apoptosis	apoptosis of eye cells	0.000509			TGFBR2,TIMP3,PLAUR	3
Organ Morphology, Tissue Development	involution	involution	0.00057			TGFBR2,TIMP3,PLAUR	3
Cellular Development, Cellular Growth and Proliferation	proliferation	proliferation of kidney cancer cell lines	0.00057			TGFBR2,TGFBR3,SFRP1	3
Cellular Development, Skeletal and Muscular System Development and Function, Tissue Development	differentiation	differentiation of muscle	0.00062		1.067	TGFBR2,NOX4,NFIC,PLAUR,SFRP1,CAPN3	6
Cancer, Organismal Injury and Abnormalities	serous neoplasm	serous neoplasm	0.000627			TGFBR2,SPOP,MYCBP2,TIMP3,TGFBR3,PKM,PLAUR,SFRP1,ISG15	9
Endocrine System Disorders, Gastrointestinal Disease, Inflammatory Disease	chronic pancreatitis	chronic pancreatitis	0.000706			COTL1,PKM,CASP1	3
Cancer, Organismal Injury and Abnormalities	tumorigenesis	tumorigenesis of brain cancer cell lines	0.000817			PKM,PLAUR	2
Cancer, Organismal Injury and Abnormalities	neoplasia	neoplasia of tumor cell lines	0.000832		-0.577	TGFBR2,TIMP3,NOX4,TGFBR3,PKM,PLAUR	6
Cellular Movement	invasion	invasion of tumor cell lines	0.000868		0.952	TGFBR2,TIMP3,FAT1,TGFBR3,SLC12A2,PKM,PLAUR,SFRP1,IFITM1	9
Endocrine System Disorders, Gastrointestinal Disease, Inflammatory Disease	pancreatitis	Pancreatitis	0.000884			TGFBR2,COTL1,PKM,CASP1	4
Cellular Movement	migration	migration of cells	0.00103		0.904	TNFRSF21,TIMP3,NOX4,NFIC,YWHAE,FAT1,SLC12A2,TGFBR3,PKM,PLAUR,FRMD6,SPRY4,TGFBR2,AHNAK,CASP1,SFRP1,IFITM1	17
Cell Death and Survival	apoptosis	apoptosis of epithelial cell lines	0.00106		-0.44	TGFBR2,CASP1,SFRP1,IER3,BIRC2	5
Cancer, Organismal Injury and Abnormalities	growth	growth of malignant tumor	0.00106		-1.195	TGFBR2,TIMP3,NOX4,PKM,CASP1,PLAUR,SFRP1	7
Antimicrobial Response, Inflammatory Response	antimicrobial response	antimicrobial response	0.00107			OAS2,COTL1,IFITM1,SPRY4,BIRC2,ISG15	6
Organ Development, Reproductive System Development and Function	growth	growth of prostate gland	0.00107			TGFBR2,SFRP1	2
Cell Morphology, Reproductive System Development and Function	morphology	morphology of gonadal cell lines	0.00107			PLAUR,PLSCR1	2
Cardiovascular System Development and Function, Organ Development, Organ Morphology, Skeletal and Muscular System Development and Function	contractility	contractility of cardiac muscle	0.00117		1.969	TIMP3,FBXO32,IER3,BIRC2	4
Cancer, Organismal Injury and Abnormalities	growth	growth of secondary tumor	0.00121			TGFBR2,PLAUR	2
Inflammatory Response	inflammation	inflammation of lesion	0.00121			TGFBR2,TNFRSF21	2
Cell Death and Survival, Nervous System Development and Function, Tissue Morphology	loss	loss of cortical neurons	0.00121			MYCBP2,PLAUR	2
Cardiovascular System Development and Function, Cellular Movement	migration	migration of endothelial cells	0.00122		0.343	TGFBR2,TIMP3,NOX4,PKM,PLAUR,SPRY4	6
Dermatological Diseases and Conditions	psoriasis	chronic psoriasis	0.00132			TIMP3,PKM,IFITM1,PLSCR1	4
Cancer, Cellular Movement, Organismal Injury and Abnormalities, Tumor Morphology	invasion	invasion of glioma cells	0.00136			PLAUR,SFRP1	2
Cell-To-Cell Signaling and Interaction, Cellular Function and Maintenance, Hematological System Development and Function, Inflammatory Response	phagocytosis	phagocytosis by peritoneal macrophages	0.00169			PLAUR,ISG15	2
Protein Degradation, Protein Synthesis	catabolism	catabolism of protein	0.00175		-1.491	MYCBP2,TIMP3,CASP1,PLAUR,FBXO32,SFRP1,IER3,CAPN3	8
Cell Death and Survival	cell death	cell death	0.00182		-0.834	TNFRSF21,MT2A,TIMP3,NOX4,NFIC,YWHAE,TGFBR3,SLC12A2,PKM,BAZ1A,PLAUR,FRMD6,IER3,IFI27,ISG15,TGFBR2,DDX5,CASP1,IFI6,FBXO32,SFRP1,BIRC2,PLSCR1,CAPN3	24
Cellular Development	epithelial-mesenchymal transition	epithelial-mesenchymal transition of epithelial cell lines	0.00186			TGFBR2,TGFBR3	2
Cardiovascular System Development and Function, Nervous System Development and Function, Organ Development	function	function of blood-brain barrier	0.00186			TNFRSF21,NOX4	2
Cellular Development, Tissue Development	differentiation	differentiation of connective tissue	0.00192		-0.881	TGFBR2,TIMP3,DDX5,NFIC,TGFBR3,PLAUR,SFRP1,IFITM1,ISG15	9
Cellular Movement, Hematological System Development and Function, Immune Cell Trafficking, Inflammatory Response	cellular infiltration	cellular infiltration by macrophages	0.00193		-1.091	TGFBR2,TNFRSF21,TIMP3,CASP1	4
Cell Death and Survival	necrosis	necrosis	0.00204		-0.976	TNFRSF21,MT2A,TIMP3,NOX4,NFIC,YWHAE,TGFBR3,PKM,BAZ1A,PLAUR,FRMD6,IER3,ISG15,TGFBR2,CASP1,IFI6,SFRP1,FBXO32,BIRC2,PLSCR1	20
Cancer, Organismal Injury and Abnormalities, Renal and Urological Disease	renal cancer	renal cancer	0.00209			TGFBR2,TIMP3,DDX5,FCRLA,AHNAK,PKM,PLAUR,SFRP1,IFITM1,PLSCR1	10
Cardiovascular System Development and Function, Organismal Development	formation	formation of artery	0.00223			TGFBR2,PLAUR	2
Cellular Development, Cellular Growth and Proliferation, Reproductive System Development and Function	proliferation	proliferation of prostate cell lines	0.00223			TGFBR2,SFRP1	2
Infectious Diseases	release	release of HIV-1	0.00223			PLAUR,ISG15	2
Cancer, Cell Death and Survival, Organismal Injury and Abnormalities, Tumor Morphology	cell death	cell death of tumor cells	0.00226		0.75	TGFBR2,TNFRSF21,CASP1,PLAUR,SFRP1,BIRC2	6
Hereditary Disorder, Skeletal and Muscular Disorders	autosomal dominant myopathy	autosomal dominant myopathy	0.0024			TGFBR2,AHNAK,TGFBR3	3
Cardiovascular System Development and Function, Cell Morphology	branching	branching of vasculature	0.00243			TGFBR2,TIMP3	2
Cell Death and Survival	cell death	cell death of epithelial cells	0.00257		-0.771	TGFBR2,TIMP3,CASP1,PLAUR,SFRP1,IER3,BIRC2	7
Post-Translational Modification, Protein Degradation, Protein Synthesis	hydrolysis	hydrolysis of protein	0.00261			TIMP3,CASP1,PLAUR,SFRP1,CAPN3	5
Cardiovascular System Development and Function, Organ Morphology, Organismal Development, Tissue Morphology	abnormal morphology	abnormal morphology of pericardium	0.00272			TGFBR2,TGFBR3,BIRC2	3
Cellular Development, Skeletal and Muscular System Development and Function, Tissue Development	differentiation	differentiation of muscle cells	0.0028			TGFBR2,NOX4,NFIC,PLAUR,CAPN3	5
Digestive System Development and Function, Gastrointestinal Disease, Hepatic System Development and Function, Hepatic System Disease, Inflammatory Disease, Inflammatory Response, Organ Development	inflammation	inflammation of liver	0.00284	Decreased	-2	TIMP3,DDX5,CASP1,PLAUR,BIRC2	5
Cell Death and Survival	cell death	cell death of peritoneal macrophages	0.00285			CASP1,ISG15	2
Cancer, Gastrointestinal Disease, Hepatic System Disease, Organismal Injury and Abnormalities	cancer	liver cancer	0.00304			SUMF2,MT2A,NUP160,FAT1,PKM,BAZ1A,FRMD6,COASY,IFI27,SPRY4,TGFBR2,MYCBP2,AHNAK,SLC24A5,TNFRSF21,TIMP3,CEP350,NOX4,COTL1,USP38,PLAUR,KRTAP19-1,CNKSR3,ISG15,MAP7D1,SFRP1,SHISA2,IFITM1,BIRC2	29
Cancer, Cell Cycle, Organismal Injury and Abnormalities	G2/M phase transition	G2/M phase transition of squamous carcinoma cells	0.00306			TGFBR2	1
Developmental Disorder, Endocrine System Disorders, Hereditary Disorder, Neurological Disease, Organismal Injury and Abnormalities, Reproductive System Disease, Respiratory Disease	Kallmann syndrome type 17	Kallmann syndrome type 17	0.00306			SPRY4	1
Cardiovascular Disease, Connective Tissue Disorders, Developmental Disorder, Hereditary Disorder, Skeletal and Muscular Disorders	Loeys-Dietz syndrome type 2	Loeys-Dietz syndrome type 2	0.00306			TGFBR2	1
Cardiovascular System Development and Function	abnormal morphology	abnormal morphology of choroid vasculature	0.00306			TIMP3	1
Carbohydrate Metabolism	accumulation	accumulation of fructose-1,6-diphosphate	0.00306			PKM	1
Carbohydrate Metabolism	accumulation	accumulation of fructose-6-phosphate	0.00306			PKM	1
Carbohydrate Metabolism, Small Molecule Biochemistry	accumulation	accumulation of glucose-6-phosphate	0.00306			PKM	1
Cell-To-Cell Signaling and Interaction	adherence	adherence of carcinoma cell lines	0.00306			TIMP3	1
Cell-To-Cell Signaling and Interaction	adherence	adherence of thyroid tumor cell lines	0.00306			TIMP3	1
Cell-To-Cell Signaling and Interaction	adhesion	adhesion of spermatids	0.00306			SFRP1	1
Cell Death and Survival	apoptosis	apoptosis of peritoneal exudate cells	0.00306			CASP1	1
Cell Death and Survival	apoptosis	apoptosis of preodontoblasts	0.00306			NFIC	1
Cancer, Cell-To-Cell Signaling and Interaction, Organismal Injury and Abnormalities	binding	binding of myelomonocytic cells	0.00306			PLAUR	1
Cardiovascular System Development and Function, Cell Death and Survival, Skeletal and Muscular System Development and Function	cell survival	cell survival of cardiomyocytes	0.00306			FBXO32	1
Cell Death and Survival, Cellular Function and Maintenance	clearance	clearance of Bacillus anthracis	0.00306			CASP1	1
Cell Death and Survival, Cellular Function and Maintenance	clearance	clearance of Burkholderia thailandensis	0.00306			CASP1	1
Cell Death and Survival, Cellular Function and Maintenance	clearance	clearance of Legionella pneumophila	0.00306			CASP1	1
Cell Death and Survival, Cellular Function and Maintenance	clearance	clearance of Salmonella enterica subsp. enterica serovar Typhimurium str. 14028S	0.00306			CASP1	1
Cellular Growth and Proliferation	colony formation	colony formation of Salmonella enterica subsp. enterica serovar Typhimurium	0.00306			CASP1	1
Cell Death and Survival, Cellular Compromise	cytotoxicity	cytotoxicity of peritoneal macrophages	0.00306			CASP1	1
Cellular Development, Cellular Growth and Proliferation	growth	delay in growth of colon cancer cell lines	0.00306			TGFBR2	1
Cell Death and Survival, Cellular Development, Organ Morphology, Tissue Development, Tissue Morphology	regeneration	delay in initiation of regeneration of goblet cells	0.00306			TGFBR2	1
Connective Tissue Development and Function, Skeletal and Muscular System Development and Function, Tissue Morphology	density	density of osteocytes	0.00306			TGFBR2	1
Connective Tissue Development and Function, Digestive System Development and Function, Embryonic Development, Organ Development, Organismal Development, Skeletal and Muscular System Development and Function, Tissue Development	development	development of mandibular incisor	0.00306			NFIC	1
Connective Tissue Development and Function, Digestive System Development and Function, Embryonic Development, Organ Development, Organismal Development, Skeletal and Muscular System Development and Function, Tissue Development	development	development of maxillary incisor	0.00306			NFIC	1
Embryonic Development, Organ Development, Organismal Development, Skeletal and Muscular System Development and Function, Tissue Development	development	development of soleus muscle	0.00306			CAPN3	1
Cellular Development, Tissue Development	differentiation	differentiation of calvaria	0.00306			TGFBR2	1
Cell-To-Cell Signaling and Interaction	dissociation	dissociation of odontoblasts	0.00306			NFIC	1
Developmental Disorder, Neurological Disease	ectopia	ectopia of neonatal-generated granule cells	0.00306			SLC12A2	1
Cell-To-Cell Signaling and Interaction, Cellular Function and Maintenance, Hematological System Development and Function, Hematopoiesis, Inflammatory Response	efferocytosis	efferocytosis of thymocytes	0.00306			PLAUR	1
Cellular Movement	egression	egression of breast cancer cell lines	0.00306			PLAUR	1
Cellular Development, Reproductive System Development and Function	epithelial-mesenchymal transition	epithelial-mesenchymal transition of prostate cells	0.00306			TGFBR2	1
Cardiovascular System Development and Function, Organismal Development	formation	formation of capillary plexus	0.00306			TGFBR3	1
Nervous System Development and Function	giant depolarizing potential	giant depolarizing potential of neurons	0.00306			SLC12A2	1
Cardiovascular Disease, Organismal Injury and Abnormalities	growth	growth of aneurysm	0.00306			TGFBR2	1
Infectious Diseases, Organismal Development	growth	growth of vaccinia virus	0.00306			ISG15	1
Digestive System Development and Function, Organismal Functions	healing	healing of colon	0.00306			TGFBR2	1
Cancer, Gastrointestinal Disease, Hereditary Disorder, Organismal Injury and Abnormalities	hereditary nonpolyposis colorectal cancer type 6	hereditary nonpolyposis colorectal cancer type 6	0.00306			TGFBR2	1
Developmental Disorder, Endocrine System Disorders, Hereditary Disorder, Neurological Disease, Organismal Injury and Abnormalities, Reproductive System Disease	hypogonadotropic hypogonadism 17 without anosmia	hypogonadotropic hypogonadism 17 without anosmia	0.00306			SPRY4	1
Hematological Disease, Immunological Disease, Inflammatory Disease, Inflammatory Response, Skeletal and Muscular Disorders	idiopathic eosinophilic myositis	idiopathic eosinophilic myositis	0.00306			CAPN3	1
Cardiovascular Disease, Hereditary Disorder, Immunological Disease, Neurological Disease, Organismal Injury and Abnormalities, Psychological Disorders	immunodeficiency 38 with basal ganglia calcification	immunodeficiency 38 with basal ganglia calcification	0.00306			ISG15	1
Cardiovascular System Development and Function, Cell-To-Cell Signaling and Interaction, Inflammatory Disease, Inflammatory Response, Skeletal and Muscular Disorders	inflammation	inflammation of cardiomyocytes	0.00306			FBXO32	1
Cancer, Gastrointestinal Disease, Organismal Injury and Abnormalities	invasive colon cancer	invasive colon cancer	0.00306			TGFBR2	1
Gene Expression	length	length of mRNA	0.00306			YWHAE	1
RNA Post-Transcriptional Modification	maturation	maturation of 47s pre-rRNA	0.00306			DDX5	1
Cancer, Endocrine System Disorders, Organismal Injury and Abnormalities, Respiratory Disease	small cell lung carcinoma	metastatic small cell lung carcinoma	0.00306			YWHAE	1
Cellular Movement	migration	migration of lens cells	0.00306			TGFBR2	1
Cellular Movement	migratory capacity	migratory capacity of thyroid tumor cell lines	0.00306			TIMP3	1
Cancer, Cell Cycle, Organismal Injury and Abnormalities, Tumor Morphology	mitosis	mitosis of squamous carcinoma cells	0.00306			TGFBR2	1
Cellular Assembly and Organization	movement	movement of lipid bilayer	0.00306			PLSCR1	1
Neurological Disease, Psychological Disorders	neurodegeneration with brain iron accumulation type 4	neurodegeneration with brain iron accumulation type 4	0.00306			C19orf12	1
Cardiovascular System Development and Function, Cell-To-Cell Signaling and Interaction, Cellular Function and Maintenance, Inflammatory Response	phagocytosis	phagocytosis of heart cells	0.00306			PLAUR	1
Cellular Function and Maintenance, Cellular Growth and Proliferation, Reproductive System Development and Function	production	production of spermatocytes	0.00306			SLC12A2	1
Cellular Development, Cellular Growth and Proliferation, Embryonic Development, Organismal Development	proliferation	proliferation of ectomesenchymal cells	0.00306			NFIC	1
Cellular Growth and Proliferation, Tissue Development	proliferation	proliferation of suprabasal cells	0.00306			TGFBR2	1
Cell Death and Survival	pyronecrosis	pyronecrosis of macrophages	0.00306			CASP1	1
Cell Death and Survival	pyroptosis	pyroptosis of macrophage cancer cell lines	0.00306			CASP1	1
Cell-To-Cell Signaling and Interaction, Respiratory System Development and Function	responsiveness	responsiveness of lung cell lines	0.00306			TGFBR2	1
Digestive System Development and Function	salivation	salivation of parotid gland	0.00306			SLC12A2	1
Gastrointestinal Disease, Organismal Injury and Abnormalities, Reproductive System Disease, Skeletal and Muscular Disorders	small intestinal prolapse	small intestinal prolapse	0.00306			SLC12A2	1
Cardiovascular Disease, Developmental Disorder, Endocrine System Disorders, Hereditary Disorder, Neurological Disease, Organismal Injury and Abnormalities, Reproductive System Disease, Respiratory Disease	sudden infant death with dysgenesis of the testes syndrome	sudden infant death with dysgenesis of the testes syndrome	0.00306			TSPYL1	1
Developmental Disorder, Endocrine System Disorders, Hereditary Disorder, Neurological Disease, Organismal Injury and Abnormalities, Reproductive System Disease	susceptibility to hypogonadotropic hypogonadism type 17	susceptibility to hypogonadotropic hypogonadism type 17	0.00306			SPRY4	1
Connective Tissue Development and Function, Skeletal and Muscular System Development and Function, Tissue Morphology	thickness	thickness of articular cartilage	0.00306			TGFBR2	1
Cellular Function and Maintenance	trapping	trapping of odontoblasts	0.00306			NFIC	1
Cardiovascular System Development and Function, Organismal Development, Reproductive System Development and Function	vascularization	vascularization of prostate gland	0.00306			TGFBR2	1
Cardiovascular System Development and Function, Embryonic Development, Organ Development, Organismal Development, Tissue Development	vasculogenesis	vasculogenesis of coronary vessel	0.00306			TGFBR3	1
Cellular Development, Tissue Development	differentiation	differentiation of connective tissue cells	0.00325		-0.501	TGFBR2,TIMP3,DDX5,NFIC,TGFBR3,PLAUR,SFRP1,IFITM1	8
Cell Death and Survival	apoptosis	apoptosis of prostate cancer cell lines	0.00332			NOX4,CASP1,PLAUR,BIRC2	4
Cancer, Organismal Injury and Abnormalities	growth	growth of tumor	0.0035		-0.248	TGFBR2,TIMP3,NOX4,PKM,CASP1,PLAUR,FRMD6,SFRP1,MOB4	9
Cardiovascular System Development and Function, Organ Morphology, Organismal Development, Tissue Morphology	abnormal morphology	abnormal morphology of enlarged pericardium	0.00354			TGFBR2,BIRC2	2
Dermatological Diseases and Conditions, Immunological Disease, Inflammatory Disease	lichen planus	lichen planus	0.00366			IFI6,IFITM1,IFI27	3
Cancer, Organismal Injury and Abnormalities, Renal and Urological Disease	urinary tract cancer	urinary tract cancer	0.00376			TGFBR2,SPOP,MYCBP2,TIMP3,DDX5,FCRLA,AHNAK,PKM,PLAUR,SFRP1,IFITM1,PLSCR1	12
Organ Morphology, Reproductive System Development and Function, Tissue Development	involution	involution of mammary gland	0.00379			TGFBR2,TIMP3	2
Cancer, Neurological Disease, Organismal Injury and Abnormalities	gliomatosis	gliomatosis	0.00401			TGFBR2,MYCBP2,YWHAE,SLC12A2,TSPYL1,PKM,SFRP1,MOB4,CAPN3	9
Cell Death and Survival	apoptosis	apoptosis of connective tissue cells	0.00402		0.064	TIMP3,NFIC,CASP1,SFRP1,BIRC2	5
Cancer, Neurological Disease, Organismal Injury and Abnormalities	astrocytoma	astrocytoma	0.00405			TGFBR2,MYCBP2,YWHAE,SLC12A2,TSPYL1,PKM,MOB4,CAPN3	8
Inflammatory Response	inflammation	inflammation of organ	0.00408		-1.685	TGFBR2,TNFRSF21,TIMP3,DDX5,AHNAK,CASP1,PLAUR,CPVL,FBXO32,IFI27,BIRC2	11
Cell Death and Survival	apoptosis	apoptosis of ovarian cancer cell lines	0.0043			PKM,CASP1,BIRC2	3
Cancer, Organismal Injury and Abnormalities	squamous-cell carcinoma	squamous-cell carcinoma	0.00435			TGFBR2,SPOP,TIMP3,COTL1,FAT1,PKM,SFRP1,IFITM1,IFI27	9
Embryonic Development, Organ Development, Organismal Development, Respiratory System Development and Function, Tissue Development	formation	formation of lung	0.00448			TGFBR2,TMTC3,TIMP3,NOX4,SPRY4	5
Cell Death and Survival	apoptosis	apoptosis of macrophages	0.00453			CASP1,BIRC2,ISG15	3
Tissue Development	growth	growth of epithelial tissue	0.00456		-0.048	TGFBR2,DDX5,TGFBR3,PKM,PLAUR,SFRP1,SPRY4,BIRC2	8
Digestive System Development and Function, Organismal Development	abnormal morphology	abnormal morphology of incisor	0.00457			NFIC,SPRY4	2
Cell Death and Survival	apoptosis	apoptosis of kidney cancer cell lines	0.00457			PKM,SFRP1	2
Cancer, Organismal Injury and Abnormalities	metastatic solid tumor	metastatic solid tumor	0.00457			TIMP3,YWHAE,TGFBR3,CASP1,PLAUR,SFRP1	6
Developmental Disorder, Skeletal and Muscular Disorders	muscular hypertrophy	muscular hypertrophy	0.00472		0.214	TGFBR2,NOX4,FBXO32,IER3	4
Cardiovascular System Development and Function, Organismal Development	formation	formation of blood vessel	0.00476			TGFBR2,TGFBR3,PLAUR	3
Cell Morphology, Nervous System Development and Function, Tissue Morphology	abnormal morphology	abnormal morphology of interneurons	0.00485			MYCBP2,PLAUR	2
Cell-To-Cell Signaling and Interaction, Embryonic Development	adhesion	adhesion of embryonic cell lines	0.00485			TIMP3,PLAUR	2
Cancer, Organismal Injury and Abnormalities, Reproductive System Disease	neoplasia	Prostate Cancer and Tumors	0.0051			TGFBR2,SPOP,TIMP3,AHNAK,FAT1,PKM,PLAUR,SFRP1,IER3,ISG15	10
Cancer, Organismal Injury and Abnormalities, Reproductive System Disease	benign neoplasm of female genital organ	benign neoplasm of female genital organ	0.00512			TGFBR2,SPOP,TIMP3,PKM,PRRC2C,SFRP1	6
Cell Death and Survival	anoikis	anoikis	0.00513			NOX4,PLAUR,BIRC2	3
Cancer, Endocrine System Disorders, Organismal Injury and Abnormalities, Reproductive System Disease	serous ovarian carcinoma	serous ovarian carcinoma	0.00519			TGFBR2,SPOP,TIMP3,PKM	4
Hematological Disease, Immunological Disease, Organismal Injury and Abnormalities	leukocytosis	leukocytosis	0.00526			CASP1,BIRC2,PLSCR1	3
Skeletal and Muscular System Development and Function	abnormal morphology	abnormal morphology of muscle	0.00527			MYCBP2,YWHAE,TGFBR3,IER3,CAPN3	5
Developmental Disorder, Hereditary Disorder, Skeletal and Muscular Disorders	Duchenne muscular dystrophy	Duchenne muscular dystrophy	0.00539			TGFBR2,TIMP3,TGFBR3	3
Endocrine System Disorders, Gastrointestinal Disease, Immunological Disease, Inflammatory Disease	autoimmune pancreatitis	autoimmune pancreatitis	0.00542			COTL1,PKM	2
Inflammatory Response	chronic inflammation	chronic inflammation	0.00542			TGFBR2,PLAUR	2
Connective Tissue Development and Function, Skeletal and Muscular System Development and Function	strength	strength of bone	0.00542			TGFBR2,ISG15	2
Infectious Diseases	replication	replication of virus	0.00548		1.816	TGFBR2,DDX5,IFI6,IFITM1,IFI27,ISG15,CAPN3	7
Cellular Movement	migration	migration of brain cancer cell lines	0.00552			FAT1,SLC12A2,PLAUR	3
Inflammatory Response	immune response	immune response of cells	0.00565		-1.038	TGFBR2,CASP1,PLAUR,FBXO32,SPRY4,BIRC2,ISG15	7
Inflammatory Disease, Inflammatory Response, Skeletal and Muscular Disorders	inflammation	inflammation of muscle	0.00602			FBXO32,CAPN3	2
Cellular Movement	invasion	invasion of epithelial cell lines	0.00602			TGFBR3,IER3	2
Cell-To-Cell Signaling and Interaction, Hematological System Development and Function, Inflammatory Response	CD4 T-cell response	CD4 T-cell response of T lymphocytes	0.00611			CASP1	1
Developmental Disorder, Hereditary Disorder, Neurological Disease, Organismal Injury and Abnormalities	Miller-Dieker lissencephaly	Miller-Dieker lissencephaly	0.00611			YWHAE	1
Developmental Disorder, Hereditary Disorder, Ophthalmic Disease, Organismal Injury and Abnormalities	Sorsby's fundus dystrophy	Sorsby's fundus dystrophy	0.00611			TIMP3	1
Cardiovascular System Development and Function, Tissue Morphology	abnormal morphology	abnormal morphology of abdominal aorta	0.00611			TIMP3	1
Auditory and Vestibular System Development and Function, Cell Morphology, Organ Morphology, Organismal Development	abnormal morphology	abnormal morphology of interdental cells	0.00611			SLC12A2	1
Cell Morphology, Connective Tissue Development and Function, Tissue Morphology	abnormal morphology	abnormal morphology of type IV fibrocyte	0.00611			SLC12A2	1
Lipid Metabolism, Molecular Transport, Small Molecule Biochemistry	absorption	absorption of triolein	0.00611			CASP1	1
Cellular Compromise	acidification	acidification of phagosomes	0.00611			CASP1	1
Cardiovascular System Development and Function, Cellular Development, Organismal Development	angiogenesis	angiogenesis of brain cancer cell lines	0.00611			PLAUR	1
Cell-To-Cell Signaling and Interaction, Skeletal and Muscular System Development and Function	binding	binding of smooth muscle cell lines	0.00611			PLAUR	1
Cell Morphology, Infectious Diseases	budding	budding of Cote d'Ivoire ebolavirus	0.00611			ISG15	1
Cell Morphology, Infectious Diseases	budding	budding of Reston ebolavirus	0.00611			ISG15	1
Cell Morphology, Infectious Diseases	budding	budding of Sudan ebolavirus	0.00611			ISG15	1
Cancer, Gastrointestinal Disease, Hepatic System Disease, Organismal Injury and Abnormalities	cancer	cancer of liver cells	0.00611			TGFBR2	1
Drug Metabolism	cleavage	cleavage of coumarin	0.00611			CASP1	1
Cellular Growth and Proliferation	clonogenicity	clonogenicity of melanoma cell lines	0.00611			BIRC2	1
Cellular Compromise	depletion	depletion of CD4+ T-lymphocytes	0.00611			CASP1	1
Cardiovascular System Development and Function, Organismal Development, Tissue Development	development	development of vascular endothelial tissue	0.00611			TGFBR2	1
Cellular Development, Reproductive System Development and Function	differentiation	differentiation of prostate cell lines	0.00611			TGFBR2	1
Cancer, Organismal Injury and Abnormalities, Reproductive System Disease	endocervical adenocarcinoma	endocervical adenocarcinoma	0.00611			PKM	1
Organismal Development	formation	formation of ascitic fluid	0.00611			TGFBR2	1
Behavior	head tossing	head tossing	0.00611			SLC12A2	1
Infectious Diseases	infection	infection by Chikungunya virus	0.00611			ISG15	1
Cellular Growth and Proliferation, Nervous System Development and Function	inhibition	inhibition of presympathetic neurons	0.00611			SLC12A2	1
Nervous System Development and Function	inhibition	inhibition of sympathetic nervous system	0.00611			SLC12A2	1
Cancer, Dermatological Diseases and Conditions, Organismal Injury and Abnormalities	formation	initiation of formation of papilloma	0.00611			TGFBR2	1
Post-Translational Modification	isgylation	isgylation of protein	0.00611			ISG15	1
Connective Tissue Disorders, Developmental Disorder, Skeletal and Muscular Disorders	metaplasia	metaplasia of cartilage tissue	0.00611			TGFBR2	1
Embryonic Development, Organismal Development, Respiratory System Development and Function	morphogenesis	morphogenesis of bronchus	0.00611			TGFBR2	1
Connective Tissue Development and Function, Skeletal and Muscular System Development and Function, Tissue Morphology	morphology	morphology of synovial membrane	0.00611			TGFBR2	1
Carbohydrate Metabolism, Lipid Metabolism, Small Molecule Biochemistry	movement	movement of phosphatidylserine	0.00611			PLSCR1	1
Auditory and Vestibular System Development and Function, Embryonic Development, Organ Development, Tissue Development	patterning	patterning of sensory epithelium	0.00611			SLC12A2	1
Cellular Assembly and Organization, DNA Replication, Recombination, and Repair	quantity	quantity of nucleosomes	0.00611			IER3	1
Organ Morphology, Tissue Development, Tissue Morphology	regeneration	regeneration of intestinal mucosa	0.00611			TGFBR2	1
Cell Morphology, Skeletal and Muscular System Development and Function	ruffling	ruffling of smooth muscle cells	0.00611			PLAUR	1
Skeletal and Muscular Disorders	shortening	shortening of thoracic vertebra	0.00611			SFRP1	1
Cellular Assembly and Organization	sliding	sliding of nucleosomes	0.00611			BAZ1A	1
Cancer, Organismal Injury and Abnormalities, Reproductive System Disease	squamous cell cervical cancer	squamous cell cervical cancer	0.00611			PKM	1
Cardiovascular Disease, Organismal Injury and Abnormalities, Tissue Morphology	surface area	surface area of fatty lesion	0.00611			TGFBR2	1
Cancer, Organismal Injury and Abnormalities	tumorigenesis	tumorigenesis of thyroid tumor cell lines	0.00611			TIMP3	1
Cell Death and Survival	apoptosis	apoptosis of fibroblasts	0.00648		-0.958	TIMP3,CASP1,SFRP1,BIRC2	4
Cardiovascular Disease	peripheral arterial disease	peripheral arterial disease	0.00648			CASP1,PLAUR,CPVL,MOB4	4
Cancer, Organismal Injury and Abnormalities, Renal and Urological Disease	transitional cell bladder cancer	transitional cell bladder cancer	0.00662			TGFBR2,SPOP,PKM	3
Cellular Function and Maintenance	homeostasis	cellular homeostasis	0.00682		1.969	MT2A,TIMP3,YWHAE,SLC12A2,PKM,SPOP,TGFBR2,CASP1,IFI6,SFRP1,NUCKS1,CAPN3,BIRC2	13
Cell-To-Cell Signaling and Interaction, Hair and Skin Development and Function	adhesion	adhesion of epithelial cell lines	0.00699			TIMP3,PLAUR	2
Cell Morphology, Connective Tissue Development and Function, Tissue Morphology	morphology	morphology of fibroblasts	0.00699			TGFBR2,SLC12A2	2
Tissue Morphology	morphology	morphology of connective tissue	0.00703			TGFBR2,TIMP3,TGFBR3,SLC12A2,BIRC2,PLSCR1	6
Connective Tissue Development and Function, Embryonic Development, Organ Development, Organismal Development, Skeletal and Muscular System Development and Function, Tissue Development	formation	formation of skull bone	0.00732			TGFBR2,NFIC	2
Cell-To-Cell Signaling and Interaction, Inflammatory Response	immune response	immune response of T lymphocytes	0.00738			TGFBR2,CASP1,PLAUR	3
Cellular Development, Cellular Growth and Proliferation	proliferation	proliferation of tumor cell lines	0.00746		-0.354	MT2A,TIMP3,NOX4,TGFBR3,PKM,PLAUR,FRMD6,IER3,TGFBR2,DDX5,CASP1,SFRP1,BIRC2	13
Cell Death and Survival	cell viability	cell viability of cervical cancer cell lines	0.00756		1	TGFBR2,PKM,CASP1,IER3	4
Cellular Movement	invasion	invasion of sarcoma cell lines	0.00766			TIMP3,PLAUR	2
Cancer, Gastrointestinal Disease, Hepatic System Disease, Organismal Injury and Abnormalities	metastasis	metastasis of liver	0.00766			TIMP3,PLAUR	2
Cardiovascular System Development and Function, Organismal Development, Tissue Morphology	vasodilation	vasodilation of aorta	0.00766			TIMP3,PLAUR	2
Organismal Development	morphology	morphology of head	0.00768			TGFBR2,MYCBP2,NFIC,YWHAE,SLC12A2,PLAUR,SFRP1,SHISA2,SPRY4	9
Antimicrobial Response, Inflammatory Response	antiviral response	antiviral response of cells	0.00801			SPRY4,BIRC2	2
Cellular Development, Cellular Growth and Proliferation, Reproductive System Development and Function	proliferation	proliferation of breast cell lines	0.00802			TGFBR3,FRMD6,IER3	3
Antimicrobial Response, Inflammatory Response	antiviral response	antiviral response	0.00809			OAS2,IFITM1,SPRY4,BIRC2	4
Cardiovascular Disease, Developmental Disorder, Organismal Injury and Abnormalities, Skeletal and Muscular Disorders	hypertrophy	hypertrophy of cardiomyocytes	0.00818			NOX4,FBXO32,IER3	3
Cancer, Cellular Development, Cellular Growth and Proliferation, Organismal Injury and Abnormalities, Tumor Morphology	proliferation	proliferation of tumor cells	0.00829		-0.059	TGFBR2,TIMP3,NOX4,CASP1,PLAUR,SFRP1	6
Cellular Function and Maintenance, Hematological System Development and Function	function	function of Th1 cells	0.00837			TNFRSF21,AHNAK	2
Cellular Movement	invasion	invasion of ovarian cancer cell lines	0.00837			TGFBR3,PLAUR	2
Cellular Development, Cellular Growth and Proliferation, Hair and Skin Development and Function	proliferation	proliferation of epithelial cell lines	0.00864		-0.339	TGFBR2,TGFBR3,PLAUR,SFRP1	4
Cell-To-Cell Signaling and Interaction, Connective Tissue Development and Function	adhesion	adhesion of fibroblasts	0.0091			TGFBR3,PLAUR	2
Nervous System Development and Function, Organ Morphology, Organismal Development	abnormal morphology	abnormal morphology of habenula	0.00915			MYCBP2	1
Embryonic Development, Organ Development, Organ Morphology, Organismal Development, Respiratory System Development and Function, Tissue Development	abnormal morphology	abnormal morphology of terminal bronchiole	0.00915			TIMP3	1
Cell Morphology, Connective Tissue Development and Function, Tissue Morphology	abnormal morphology	abnormal morphology of type II fibrocyte	0.00915			SLC12A2	1
Molecular Transport	accumulation	accumulation of chloride	0.00915			SLC12A2	1
Cardiovascular System Development and Function, Organismal Development	angiogenesis	angiogenesis of microvessel	0.00915			TIMP3	1
Cell Death and Survival	apoptosis	apoptosis of insect cell lines	0.00915			CASP1	1
Cell Cycle, Hair and Skin Development and Function	G1 phase	arrest in G1 phase of keratinocytes	0.00915			TGFBR2	1
Cell Cycle	G2/M phase	arrest in G2/M phase of melanoma cell lines	0.00915			NOX4	1
Cell Morphology, Cellular Function and Maintenance	autophagy	autophagy of bone marrow-derived macrophages	0.00915			CASP1	1
Small Molecule Biochemistry, Vitamin and Mineral Metabolism	binding	binding of biotin	0.00915			PLAUR	1
Cell Morphology, Infectious Diseases	budding	budding of Marburg virus	0.00915			ISG15	1
Cell Morphology, Infectious Diseases	budding	budding of Zaire ebolavirus	0.00915			ISG15	1
Cell Death and Survival	cell death	cell death of ear cell lines	0.00915			NOX4	1
Cell Morphology, Connective Tissue Development and Function	cell flattening	cell flattening of fibroblast cell lines	0.00915			NOX4	1
Cell-To-Cell Signaling and Interaction, Embryonic Development	cell-cell adhesion	cell-cell adhesion of embryonic cell lines	0.00915			TIMP3	1
Cellular Growth and Proliferation, Endocrine System Development and Function	cytostasis	cytostasis of acinar gland cells	0.00915			TGFBR2	1
Cellular Compromise	degeneration	degeneration of nucleus	0.00915			TGFBR2	1
Cell Death and Survival	cell death	delay in cell death of macrophages	0.00915			CASP1	1
Cellular Assembly and Organization	density	density of actin stress fibers	0.00915			PLAUR	1
Cell Morphology, Cell-To-Cell Signaling and Interaction, Cellular Function and Maintenance, Nervous System Development and Function	depolarization	depolarization of CA1 neuron	0.00915			SLC12A2	1
Digestive System Development and Function, Embryonic Development, Organ Development, Organismal Development, Tissue Development	development	development of molar root	0.00915			NFIC	1
Cellular Compromise	disorganization	disorganization of actin stress fibers	0.00915			FAT1	1
Cell-To-Cell Signaling and Interaction, Cellular Growth and Proliferation, Nervous System Development and Function	excitation	excitation of CA3 neurons	0.00915			SLC12A2	1
Developmental Disorder, Hereditary Disorder, Organismal Functions, Skeletal and Muscular Disorders	limb girdle muscular dystrophy type 1c	limb girdle muscular dystrophy type 1c	0.00915			AHNAK	1
Neurological Disease	limbic seizure	limbic seizure	0.00915			SLC12A2	1
Cell Death and Survival, Tissue Morphology	loss	loss of endothelial cells	0.00915			TGFBR2	1
Cellular Movement	migratory capacity	migratory capacity of carcinoma cell lines	0.00915			TIMP3	1
Cellular Movement	mobility	mobility of breast cancer cell lines	0.00915			TGFBR2	1
Tissue Morphology	morphology	morphology of ductal epithelium	0.00915			TGFBR2	1
Cancer, Endocrine System Disorders, Organismal Injury and Abnormalities, Reproductive System Disease	ovarian serous cystadenocarcinoma	ovarian serous cystadenocarcinoma	0.00915			PKM	1
Cell Morphology	polarity	polarity of epithelial cell lines	0.00915			TGFBR3	1
Energy Production	production	production of pyruvic acid	0.00915			PKM	1
Digestive System Development and Function, Organismal Development	production	production of saliva	0.00915			SLC12A2	1
Cancer, Dermatological Diseases and Conditions, Organismal Injury and Abnormalities, Tumor Morphology	progression	progression of papilloma	0.00915			TGFBR2	1
Cancer, Organismal Injury and Abnormalities, Tumor Morphology	progression	progression of secondary tumor	0.00915			TGFBR2	1
Dermatological Diseases and Conditions, Respiratory Disease	rhinophyma	rhinophyma	0.00915			TGFBR2	1
Gene Expression	synthesis	synthesis of 47s pre-rRNA	0.00915			DDX5	1
Lipid Metabolism, Small Molecule Biochemistry	synthesis	synthesis of leukotriene A4	0.00915			COTL1	1
Lipid Metabolism, Molecular Transport, Small Molecule Biochemistry	uptake	uptake of arachidonic acid	0.00915			FAT1	1
Cancer, Cardiovascular System Development and Function, Dermatological Diseases and Conditions, Organismal Injury and Abnormalities, Tumor Morphology	vascularization	vascularization of papilloma	0.00915			TGFBR2	1
Cancer, Organismal Injury and Abnormalities, Reproductive System Disease	uterine serous papillary cancer	uterine serous papillary cancer	0.00921			TGFBR3,PLAUR,SFRP1,ISG15	4
Cancer, Organismal Injury and Abnormalities, Reproductive System Disease	endometrioid endometrial cancer	endometrioid endometrial cancer	0.00939			TGFBR2,SPOP,PKM	3
Digestive System Development and Function, Organismal Development	morphology	morphology of mouth	0.00957			TGFBR2,NFIC,SPRY4	3
Cell-To-Cell Signaling and Interaction, Renal and Urological System Development and Function	adhesion	adhesion of kidney cell lines	0.00986			TIMP3,PLAUR	2
Organismal Injury and Abnormalities, Tissue Morphology	closure	closure of wound	0.00986			MT2A,NFIC	2
Developmental Disorder, Hereditary Disorder, Organismal Functions, Skeletal and Muscular Disorders	limb girdle muscular dystrophy type 2	limb girdle muscular dystrophy type 2	0.00986			AHNAK,CAPN3	2
Cancer, Gastrointestinal Disease, Hepatic System Disease, Organismal Injury and Abnormalities	hepatocellular carcinoma	hepatocellular carcinoma	0.00992			SUMF2,MT2A,NUP160,FAT1,PKM,BAZ1A,FRMD6,COASY,SPRY4,IFI27,TGFBR2,MYCBP2,AHNAK,SLC24A5,TNFRSF21,TIMP3,CEP350,NOX4,COTL1,USP38,PLAUR,KRTAP19-1,CNKSR3,MAP7D1,SHISA2,IFITM1,BIRC2	27
Cancer, Organismal Injury and Abnormalities	benign neoplasia	benign neoplasia	0.0102			TGFBR2,SPOP,TIMP3,DDX5,TGFBR3,SLC12A2,PKM,PRRC2C,SFRP1	9
Neurological Disease, Psychological Disorders	disorder of basal ganglia	disorder of basal ganglia	0.0102			MT2A,PKM,CASP1,C19orf12,IER3,BIRC2,ISG15,CAPN3	8
Cellular Movement, Hematological System Development and Function, Immune Cell Trafficking, Inflammatory Response	influx	influx of neutrophils	0.0103			CASP1,PLAUR	2
Cellular Growth and Proliferation	colony formation	colony formation of cells	0.0104		-0.168	DDX5,CASP1,FRMD6,SFRP1,SPRY4,PLSCR1	6
Cardiovascular Disease, Organismal Injury and Abnormalities	failure	failure of heart	0.0104			TIMP3,TSPYL1,CASP1,BIRC2	4
Cell-To-Cell Signaling and Interaction, Cellular Movement, Hematological System Development and Function, Immune Cell Trafficking, Inflammatory Response	recruitment	recruitment of phagocytes	0.0104		0	TGFBR2,NFIC,CASP1,SFRP1	4
Cell Death and Survival	cell death	cell death of macrophage cancer cell lines	0.0107			TGFBR2,CASP1	2
Cancer, Organismal Injury and Abnormalities	papillary adenocarcinoma	papillary adenocarcinoma	0.0108			TGFBR2,TIMP3,PKM,SFRP1	4
Hematological System Development and Function, Immune Cell Trafficking, Inflammatory Response, Tissue Development	accumulation	accumulation of mononuclear leukocytes	0.0109			TGFBR2,TNFRSF21,IER3	3
Cell Morphology	polarity	polarity of cells	0.0111			FAT1,TGFBR3	2
Developmental Disorder, Skeletal and Muscular Disorders	syndactyly	syndactyly	0.0111			SFRP1,SPRY4	2
Cellular Movement, Connective Tissue Development and Function	migration	migration of fibroblasts	0.0111			TGFBR2,PLAUR,FRMD6	3
Cancer, Organismal Injury and Abnormalities, Reproductive System Disease	carcinoma	carcinoma in breast	0.0112			TGFBR2,MT2A,SPOP,MYCBP2,TIMP3,TGFBR3,PKM,IER3,IFI27	9
Cancer, Organismal Injury and Abnormalities, Renal and Urological Disease	renal-cell carcinoma	renal-cell carcinoma	0.0112			TGFBR2,TIMP3,FCRLA,AHNAK,PKM,PLAUR,SFRP1,PLSCR1	8
Cancer, Organismal Injury and Abnormalities	tumorigenesis	tumorigenesis of carcinoma	0.0113			TGFBR2,TGFBR3,BIRC2	3
Embryonic Development, Organ Development, Organismal Development, Skeletal and Muscular System Development and Function, Tissue Development	morphogenesis	morphogenesis of muscle	0.0115			TGFBR3,CAPN3	2
Cellular Development, Reproductive System Development and Function	epithelial-mesenchymal transition	epithelial-mesenchymal transition of breast cell lines	0.0119			TGFBR2,TGFBR3	2
Cell Death and Survival	apoptosis	apoptosis of hepatoma cell lines	0.0121			MT2A,NOX4,PKM	3
Hereditary Disorder, Inflammatory Disease	Muckle-Wells syndrome	Muckle-Wells syndrome	0.0122			CASP1	1
Gastrointestinal Disease, Infectious Diseases	infection	Shigella infection	0.0122			CASP1	1
Cancer, Neurological Disease, Organismal Injury and Abnormalities	astrocytoma	WHO grade II astrocytoma	0.0122			PKM	1
Auditory and Vestibular System Development and Function, Organ Morphology, Organismal Development	abnormal morphology	abnormal morphology of Reissner's membrane	0.0122			SLC12A2	1
Connective Tissue Development and Function, Organ Morphology, Organismal Development, Skeletal and Muscular System Development and Function, Tissue Development	abnormal morphology	abnormal morphology of trochanter	0.0122			TGFBR3	1
Cell Death and Survival	anoikis	anoikis of RPE cells	0.0122			PLAUR	1
Cardiovascular Disease, Ophthalmic Disease, Organismal Injury and Abnormalities	breakdown	breakdown of blood-retinal barrier	0.0122			PLAUR	1
Cell-To-Cell Signaling and Interaction, Hair and Skin Development and Function	cell-cell adhesion	cell-cell adhesion of epithelial cell lines	0.0122			TIMP3	1
Auditory Disease	collapse	collapse of Reissner's membrane	0.0122			SLC12A2	1
Cellular Growth and Proliferation, Hepatic System Development and Function	cytostasis	cytostasis of hepatocytes	0.0122			TGFBR2	1
Cellular Growth and Proliferation, Hair and Skin Development and Function	cytostasis	cytostasis of keratinocytes	0.0122			TGFBR2	1
Cell Death and Survival, Cellular Compromise, Neurological Disease, Tissue Morphology	degeneration	degeneration of dendrites	0.0122			CASP1	1
Cancer, Cellular Development, Neurological Disease, Organismal Injury and Abnormalities, Tumor Morphology	differentiation	differentiation of glioma	0.0122			PKM	1
Endocrine System Disorders, Gastrointestinal Disease, Organismal Injury and Abnormalities	edema	edema of pancreas	0.0122			TGFBR2	1
Behavior	hyperactivity	hyperactivity of T lymphocytes	0.0122			TGFBR2	1
Hair and Skin Development and Function, Organ Morphology, Tissue Development	involution	involution of hair follicle	0.0122			PLAUR	1
Auditory and Vestibular System Development and Function, Organ Morphology, Organismal Development	lack	lack of cochlear duct	0.0122			SLC12A2	1
Auditory and Vestibular System Development and Function, Organ Morphology, Organismal Development, Tissue Morphology	lack	lack of tunnel of Corti	0.0122			SLC12A2	1
Neurological Disease	loss	loss of dendrites	0.0122			TGFBR2	1
Cell Death and Survival	loss	loss of macrophages	0.0122			CASP1	1
Cell Death and Survival	mitochondrial cell death	mitochondrial cell death of hepatoma cell lines	0.0122			NOX4	1
Embryonic Development, Organ Development, Organ Morphology, Organismal Development, Respiratory System Development and Function, Tissue Development	morphogenesis	morphogenesis of trachea	0.0122			TGFBR2	1
Organismal Injury and Abnormalities, Reproductive System Disease	primary amenorrhea	primary amenorrhea	0.0122			TGFBR3	1
Cellular Development, Cellular Growth and Proliferation	proliferation	proliferation of acinar gland cells	0.0122			TGFBR2	1
Cellular Assembly and Organization, Nervous System Development and Function	remodeling	remodeling of axons	0.0122			SFRP1	1
Organismal Functions, Tissue Morphology	repair	repair of intestinal mucosa	0.0122			CASP1	1
Lipid Metabolism, Small Molecule Biochemistry	scrambling	scrambling of phospholipid	0.0122			PLSCR1	1
Cardiovascular System Development and Function	stabilization	stabilization of vasculature	0.0122			TGFBR2	1
Connective Tissue Development and Function, Skeletal and Muscular System Development and Function	strength	strength of vertebrae	0.0122			TGFBR2	1
Cardiovascular System Development and Function, Organismal Development, Tissue Morphology	vasodilation	vasodilation of aortic root	0.0122			PLAUR	1
Post-Translational Modification, Protein Degradation, Protein Synthesis	hydrolysis	hydrolysis of protein fragment	0.0123			TIMP3,CASP1,SFRP1,CAPN3	4
Gene Expression	transcription	transcription of mRNA	0.0123			TIMP3,DDX5	2
Cancer, Organismal Injury and Abnormalities, Reproductive System Disease	prostate cancer	prostate cancer	0.0124			SPOP,TIMP3,AHNAK,FAT1,PKM,PLAUR,SFRP1,IER3,ISG15	9
Infectious Diseases	replication	replication of RNA virus	0.0124		1.315	DDX5,IFI6,IFITM1,IFI27,ISG15,CAPN3	6
Organismal Injury and Abnormalities	fibrosis	Fibrosis	0.0125		-0.258	TGFBR2,TIMP3,NOX4,DDX5,CASP1,PLAUR	6
Cell Death and Survival	cell viability	cell viability of brain cancer cell lines	0.0127			PKM,PLAUR	2
Organismal Survival	organismal death	organismal death	0.0129	Decreased	-2.299	TIMP3,NFIC,YWHAE,FAT1,SLC12A2,TGFBR3,PKM,PLAUR,SPRY4,ISG15,TGFBR2,MYCBP2,DDX5,CASP1,SFRP1,SHISA2,BIRC2	17
Cell Death and Survival	necrosis	necrosis of brain cancer cell lines	0.013			PKM,CASP1,BIRC2	3
Cellular Movement, Hematological System Development and Function, Immune Cell Trafficking	cellular infiltration	cellular infiltration by lymphocytes	0.0132			TGFBR2,TNFRSF21,TIMP3	3
Cellular Function and Maintenance	hyperpolarization	hyperpolarization	0.0132			SLC12A2,CASP1	2
Dermatological Diseases and Conditions, Inflammatory Disease, Skeletal and Muscular Disorders	juvenile dermatomyositis	juvenile dermatomyositis	0.0132			TGFBR2,TGFBR3	2
Cardiovascular System Development and Function, Hematological System Development and Function	pressure	pressure of heart ventricle	0.0132			TIMP3,PLAUR	2
Digestive System Development and Function	development	development of digestive system	0.0133			TGFBR2,NFIC,TGFBR3,PKM,SFRP1	5
Endocrine System Disorders, Gastrointestinal Disease, Metabolic Disease, Organismal Injury and Abnormalities, Renal and Urological Disease	diabetic nephropathy	diabetic nephropathy	0.0134			MT2A,CAPN3,PLSCR1	3
Cell-To-Cell Signaling and Interaction	activation	activation of cells	0.0135		-0.905	TGFBR2,TNFRSF21,AHNAK,TGFBR3,PKM,CASP1,PLAUR,SFRP1,PLSCR1	9
Digestive System Development and Function	development	development of gastrointestinal tract	0.0136			TGFBR2,NFIC,TGFBR3,SFRP1	4
Cell Death and Survival	cell viability	cell viability	0.0138	Increased	2.568	TGFBR2,NOX4,DDX5,FAT1,PKM,CASP1,PLAUR,FBXO32,SFRP1,IER3,PLSCR1	11
Cancer, Organismal Injury and Abnormalities, Tumor Morphology	invasion	invasion of malignant tumor	0.0141			TGFBR2,PLAUR,SFRP1	3
Cardiovascular Disease	peripheral vascular disease	peripheral vascular disease	0.0141			NOX4,CASP1,PLAUR,CPVL,MOB4	5
Cancer, Organismal Injury and Abnormalities	abdominal neoplasm	abdominal neoplasm	0.0143		-1.378	TMTC3,SUMF2,MT2A,NUP160,FAT1,TGFBR3,TSPYL1,PKM,BAZ1A,COASY,FRMD6,IFI27,SPRY4,TGFBR2,MYCBP2,PSG4,DDX5,AHNAK,SLC24A5,CASP1,FBXO32,PLSCR1,TNFRSF21,CEP350,TIMP3,NOX4,FCRLA,YWHAE,OAS2,COTL1,SLC12A2,USP38,PRRC2C,PLAUR,IER3,KRTAP19-1,CNKSR3,ISG15,SPOP,MAP7D1,SLC50A1,SFRP1,SHISA2,IFITM1,BIRC2,CAPN3	46
Cell Morphology	sprouting	sprouting	0.0143		-1	TGFBR2,MT2A,TNFRSF21,TIMP3,SPRY4	5
Cellular Movement, Hematological System Development and Function, Immune Cell Trafficking	cellular infiltration	cellular infiltration by leukocytes	0.0144		-1.074	TGFBR2,TNFRSF21,TIMP3,CASP1,SFRP1	5
Developmental Disorder, Hereditary Disorder, Skeletal and Muscular Disorders	autosomal dominant Emery-Dreifuss muscular dystrophy	autosomal dominant Emery-Dreifuss muscular dystrophy	0.0145			TGFBR2,TGFBR3	2
Embryonic Development, Organ Development, Organismal Development, Skeletal and Muscular System Development and Function, Tissue Development	formation	formation of muscle	0.015			TGFBR2,TMTC3,TGFBR3,CASP1,CAPN3	5
Organismal Injury and Abnormalities, Reproductive System Disease	adenomyosis	adenomyosis	0.015			NFIC,PRRC2C	2
Cancer, Neurological Disease, Organismal Injury and Abnormalities	astrocytoma	WHO grade III astrocytoma	0.0152			PKM	1
Carbohydrate Metabolism	accumulation	accumulation of proteoglycan	0.0152			NOX4	1
Cardiovascular System Development and Function, Organismal Development, Tissue Development	angiogenesis	angiogenesis of aortic ring tissue	0.0152			TGFBR2	1
Antimicrobial Response, Cell-To-Cell Signaling and Interaction, Embryonic Development, Inflammatory Response	antiviral response	antiviral response of embryonic cell lines	0.0152			BIRC2	1
Antimicrobial Response, Cell-To-Cell Signaling and Interaction, Hair and Skin Development and Function, Inflammatory Response	antiviral response	antiviral response of epithelial cell lines	0.0152			BIRC2	1
Antimicrobial Response, Cell-To-Cell Signaling and Interaction, Inflammatory Response, Renal and Urological System Development and Function	antiviral response	antiviral response of kidney cell lines	0.0152			BIRC2	1
Cardiovascular Disease, Inflammatory Disease	aortitis	aortitis	0.0152			TIMP3	1
Cell Death and Survival	apoptosis	apoptosis of lens fiber cells	0.0152			TGFBR2	1
Cardiovascular System Development and Function, Cell-To-Cell Signaling and Interaction	attachment	attachment of vascular endothelial cells	0.0152			PKM	1
Gene Expression	binding	binding of Hnf1 binding site	0.0152			NFIC	1
Dermatological Diseases and Conditions, Organismal Injury and Abnormalities	development	development of blister	0.0152			PLAUR	1
Cellular Development, Connective Tissue Development and Function, Tissue Development	differentiation	differentiation of odontoblasts	0.0152			NFIC	1
Cell Morphology	elongation	elongation of lens fiber cells	0.0152			TGFBR2	1
Cell-mediated Immune Response	frequency	frequency of TREG cells	0.0152			TGFBR2	1
Carbohydrate Metabolism, Cellular Function and Maintenance	glycolysis	glycolysis of lung cancer cell lines	0.0152			PKM	1
Cancer, Inflammatory Response, Organismal Injury and Abnormalities, Tumor Morphology	inflammation	inflammation of tumor	0.0152			TGFBR2	1
Cancer, Cellular Movement, Organismal Injury and Abnormalities	invasion	invasion of microvascular endothelial cells	0.0152			TIMP3	1
Connective Tissue Disorders, Dental Disease, Developmental Disorder, Digestive System Development and Function, Gastrointestinal Disease, Organismal Development, Skeletal and Muscular Disorders	lack	lack of mandibular incisor	0.0152			NFIC	1
Cell Death and Survival	loss	loss of natural killer cells	0.0152			CASP1	1
Cellular Movement, Immune Cell Trafficking	migration	migration of inflammatory leukocytes	0.0152			PLAUR	1
Cellular Compromise, Lipid Metabolism, Small Molecule Biochemistry	peroxidation	peroxidation of phospholipid	0.0152			NOX4	1
Cell Morphology	polarity	polarity of breast cell lines	0.0152			TGFBR3	1
Cell Morphology	polarity	polarity of podocytes	0.0152			FAT1	1
Cellular Growth and Proliferation, Tissue Development	proliferation	proliferation of basal cells	0.0152			TGFBR2	1
Cellular Development, Cellular Growth and Proliferation, Embryonic Development, Nervous System Development and Function, Organismal Development, Tissue Development	proliferation	proliferation of cranial neural crest cells	0.0152			TGFBR2	1
Cell Morphology, Cellular Assembly and Organization, Cellular Development, Cellular Function and Maintenance, Embryonic Development, Nervous System Development and Function, Tissue Development, Tissue Morphology	quantity	quantity of neurofilaments	0.0152			MT2A	1
Cell-To-Cell Signaling and Interaction, Cellular Movement, Hematological System Development and Function, Hypersensitivity Response, Immune Cell Trafficking, Inflammatory Response	recruitment	recruitment of mast precursor cells	0.0152			TGFBR2	1
Carbohydrate Metabolism, Molecular Transport, Small Molecule Biochemistry	release	release of glycosaminoglycan	0.0152			TIMP3	1
Infectious Diseases	replication	replication of Marburg virus	0.0152			IFITM1	1
Infectious Diseases	replication	replication of SARS coronavirus	0.0152			IFITM1	1
Amino Acid Metabolism, Small Molecule Biochemistry	synthesis	synthesis of L-serine	0.0152			PKM	1
Cancer, Organismal Injury and Abnormalities	transformation	transformation of keratinocytes	0.0152			TGFBR2	1
Carbohydrate Metabolism, Lipid Metabolism, Molecular Transport, Small Molecule Biochemistry	translocation	translocation of phosphatidylserine	0.0152			PLSCR1	1
Nervous System Development and Function, Organ Morphology, Organismal Development, Tissue Morphology	volume	volume of brain tissue	0.0152			YWHAE	1
Cancer, Organismal Injury and Abnormalities	tumorigenesis	tumorigenesis of malignant tumor	0.0153			TGFBR2,TGFBR3,PLAUR,BIRC2	4
Cell-To-Cell Signaling and Interaction, Hematological System Development and Function, Inflammatory Response	cell-mediated response	cell-mediated response of T lymphocytes	0.0155			TGFBR2,CASP1	2
Cancer, Neurological Disease, Organismal Injury and Abnormalities	central nervous system cancer	central nervous system cancer	0.0159			TGFBR2,MYCBP2,SLC12A2,TSPYL1,PKM,SFRP1,MOB4,CAPN3	8
Cardiovascular System Development and Function, Organ Morphology, Organismal Development	abnormal morphology	abnormal morphology of dilated heart ventricle	0.0159			TIMP3,YWHAE	2
Cancer, Organismal Injury and Abnormalities, Reproductive System Disease	HER2 negative hormone receptor negative breast cancer	HER2 negative hormone receptor negative breast cancer	0.016			TGFBR2,TIMP3,TGFBR3	3
Cardiovascular Disease	peripheral arterial disease	intermediate disease stage peripheral arterial disease	0.0162			PLAUR,CPVL,MOB4	3
Cancer, Organismal Injury and Abnormalities	growth	growth of melanoma	0.0164			TIMP3,NOX4	2
Cell-To-Cell Signaling and Interaction, Hematological System Development and Function	response	T cell response	0.0164			TGFBR2,CASP1,PLAUR	3
Cell Death and Survival	cell death	delay in cell death	0.0169			CASP1,BIRC2	2
Organismal Development	abnormal morphology	abnormal morphology of head	0.017			MYCBP2,NFIC,YWHAE,SLC12A2,PLAUR,SFRP1,SHISA2,SPRY4	8
Cellular Movement, Hematological System Development and Function, Immune Cell Trafficking	cell movement	cell movement of myeloid cells	0.017		-0.521	TGFBR2,TNFRSF21,TIMP3,CASP1,PLAUR,SFRP1	6
Developmental Disorder, Gastrointestinal Disease	congenital anomaly of mouth	congenital anomaly of mouth	0.0172			TGFBR2,NFIC,SPRY4	3
Cardiovascular System Development and Function, Organ Morphology, Organismal Development, Skeletal and Muscular System Development and Function	morphology	morphology of cardiac muscle	0.0172			YWHAE,TGFBR3,IER3	3
Cellular Development, Skeletal and Muscular System Development and Function, Tissue Development	differentiation	differentiation of osteoblasts	0.0174			DDX5,TGFBR3,SFRP1,IFITM1	4
Cancer, Organismal Injury and Abnormalities	primary neoplasm	primary neoplasm	0.0174			SPOP,PLAUR,SFRP1,IFI27	4
Cell Morphology	elongation	elongation of cells	0.0174			TGFBR2,SFRP1	2
Cardiovascular System Development and Function, Tissue Development	formation	formation of endothelial tube	0.0179			TGFBR2,PLAUR	2
Cell Death and Survival	apoptosis	apoptosis of epithelial cells	0.0179		-1.695	TIMP3,CASP1,PLAUR,SFRP1	4
Cancer, Organismal Injury and Abnormalities	adenoma	adenoma	0.018			TGFBR2,SPOP,TIMP3,DDX5,SLC12A2,PKM	6
Cellular Movement, Hematological System Development and Function, Immune Cell Trafficking, Inflammatory Response	cellular infiltration	infiltration by neutrophils	0.018			TGFBR2,CASP1,SFRP1	3
Cellular Movement, Hematological System Development and Function, Immune Cell Trafficking, Inflammatory Response	cell movement	cell movement of phagocytes	0.0181		-0.712	TGFBR2,TNFRSF21,TIMP3,CASP1,PLAUR,SFRP1	6
Cancer, Cell Death and Survival, Organismal Injury and Abnormalities, Tumor Morphology	apoptosis	apoptosis of tumor cells	0.0181			TGFBR2,TNFRSF21,CASP1,PLAUR	4
Cell Death and Survival	cell death	cell death of carcinoma cell lines	0.0181			PKM,CASP1,SFRP1,BIRC2	4
Nervous System Development and Function, Organ Morphology, Organismal Development	abnormal morphology	abnormal morphology of lateral geniculate nucleus	0.0182			MYCBP2	1
Digestive System Development and Function, Hepatic System Development and Function, Organ Morphology, Organismal Development	abnormal morphology	abnormal morphology of liver lobule	0.0182			TIMP3	1
Hematological System Development and Function, Immune Cell Trafficking, Inflammatory Response, Tissue Development	accumulation	accumulation of effector T lymphocytes	0.0182			IER3	1
Molecular Transport, Small Molecule Biochemistry	accumulation	accumulation of lactic acid	0.0182			PKM	1
Cell-To-Cell Signaling and Interaction	activation	activation of brain cancer cell lines	0.0182			PKM	1
Cardiovascular Disease, Cardiovascular System Development and Function, Organismal Development, Tissue Morphology	aneurysm	aneurysm of abdominal aorta	0.0182			TIMP3	1
Cell Death and Survival	anoikis	anoikis of prostate cancer cell lines	0.0182			NOX4	1
Cellular Movement	cell movement	cell movement of RPE cells	0.0182			PLAUR	1
Cell-To-Cell Signaling and Interaction, Renal and Urological System Development and Function	cell-cell adhesion	cell-cell adhesion of kidney cell lines	0.0182			TIMP3	1
Post-Translational Modification, Protein Folding	conjugation	conjugation of protein	0.0182			ISG15	1
Cell Death and Survival	apoptosis	delay in apoptosis of fibroblast cell lines	0.0182			BIRC2	1
Gastrointestinal Disease, Hepatic System Disease, Organismal Injury and Abnormalities	experimentally-induced hepatic fibrosis	experimentally-induced hepatic fibrosis	0.0182			TGFBR2	1
Dermatological Diseases and Conditions, Organismal Injury and Abnormalities	fibrosis	fibrosis of dermis	0.0182			TGFBR2	1
Cellular Development, Cellular Growth and Proliferation, Connective Tissue Development and Function, Embryonic Development, Organ Development, Organismal Development, Skeletal and Muscular System Development and Function, Tissue Development	formation	formation of myofibroblasts	0.0182			TGFBR2	1
Cardiovascular System Development and Function	formation	formation of vascular plexus	0.0182			TGFBR2	1
Cellular Function and Maintenance, Molecular Transport	influx	influx of chloride	0.0182			SLC12A2	1
Infectious Diseases, Respiratory Disease	legionnaires' disease	legionnaires' disease	0.0182			CASP1	1
Cell Death and Survival	loss	loss of dendritic cells	0.0182			CASP1	1
Skeletal and Muscular System Development and Function	maintenance	maintenance of muscle	0.0182			FBXO32	1
Cancer, Organismal Injury and Abnormalities, Reproductive System Disease, Tumor Morphology	progression	progression of breast carcinoma	0.0182			TGFBR2	1
Cancer, Organismal Injury and Abnormalities, Respiratory Disease, Tumor Morphology	progression	progression of lung tumor	0.0182			TGFBR2	1
Infectious Diseases	replication	replication of Vaccinia virus WR	0.0182			ISG15	1
Cell Death and Survival	survival	survival of kidney cancer cell lines	0.0182			PKM	1
Cancer, Cardiovascular System Development and Function, Organismal Injury and Abnormalities, Tumor Morphology	vascularization	vascularization of malignant tumor	0.0182			TGFBR2	1
Cancer, Organismal Injury and Abnormalities, Reproductive System Disease	breast adenocarcinoma	breast adenocarcinoma	0.0183			TGFBR2,MT2A,SPOP,IER3	4
Cellular Development, Tissue Development	differentiation	differentiation of bone	0.0184			TGFBR2,DDX5,TGFBR3,SFRP1,IFITM1	5
Cell Death and Survival	cell death	cell death of colon cancer cell lines	0.0185		-1.091	TGFBR2,YWHAE,PKM,CASP1	4
Cardiovascular System Development and Function, Cellular Movement	migration	migration of vascular endothelial cells	0.0185			TGFBR2,PKM,SPRY4	3
Cardiovascular Disease	aortic aneurysm	aortic aneurysm	0.0189			TGFBR2,TIMP3	2
Cancer, Organismal Injury and Abnormalities, Reproductive System Disease	uterine tumor	uterine tumor	0.0191			SUMF2,TIMP3,YWHAE,FAT1,TGFBR3,USP38,SLC12A2,PKM,PRRC2C,PLAUR,FRMD6,IER3,ISG15,TGFBR2,SPOP,MYCBP2,PSG4,AHNAK,SFRP1,IFITM1,BIRC2	21
Nucleic Acid Metabolism, Small Molecule Biochemistry	synthesis	synthesis of purine nucleotide	0.0193			OAS2,PKM,COASY	3
Cancer, Organismal Injury and Abnormalities	cancer	invasive cancer	0.0199			TGFBR2,PKM,IER3	3
Cancer, Organismal Injury and Abnormalities, Reproductive System Disease	metastasis	metastasis of breast cancer cell lines	0.02			TGFBR3,PLAUR	2
Cancer, Endocrine System Disorders, Organismal Injury and Abnormalities	epithelial thyroid cancer	epithelial thyroid cancer	0.0201			TGFBR2,TIMP3,PKM	3
Cardiovascular System Development and Function, Hematological System Development and Function	blood pressure	blood pressure	0.0203		1.131	TIMP3,SLC12A2,PLAUR,IER3	4
Ophthalmic Disease, Organismal Injury and Abnormalities	maculopathy	maculopathy	0.0205			TIMP3,CASP1	2
Connective Tissue Development and Function, Organ Morphology, Skeletal and Muscular System Development and Function, Tissue Development	morphology	morphology of sternum	0.0205			TGFBR2,TGFBR3	2
Cancer, Endocrine System Disorders, Organismal Injury and Abnormalities	malignant neoplasm of endocrine gland	malignant neoplasm of endocrine gland	0.0207			TGFBR2,TIMP3,YWHAE,PKM	4
Digestive System Development and Function, Organismal Development, Tissue Morphology	abnormal morphology	abnormal morphology of dentin	0.0212			NFIC	1
Auditory and Vestibular System Development and Function, Cell Morphology, Organ Morphology, Organismal Development, Tissue Morphology	abnormal morphology	abnormal morphology of labyrinth supporting cells	0.0212			SLC12A2	1
Auditory and Vestibular System Development and Function, Cell Morphology, Organ Morphology, Organismal Development	abnormal morphology	abnormal morphology of marginal stria vascularis cells	0.0212			SLC12A2	1
Cell Morphology, Organ Morphology, Skeletal and Muscular System Development and Function, Tissue Morphology	abnormal morphology	abnormal morphology of sarcolemma	0.0212			CAPN3	1
Cell-To-Cell Signaling and Interaction	adhesion	adhesion of ovarian cancer cell lines	0.0212			PLAUR	1
Behavior	animal rolling	animal rolling	0.0212			SLC12A2	1
Cell Death and Survival	apoptosis	apoptosis of prostate cells	0.0212			TGFBR2	1
Cell Cycle	G0/G1 phase transition	arrest in G0/G1 phase transition of brain cancer cell lines	0.0212			PLAUR	1
Cellular Development, Cellular Growth and Proliferation	growth	arrest in growth of colon cancer cell lines	0.0212			TGFBR2	1
Cellular Compromise, Organismal Injury and Abnormalities, Skeletal and Muscular Disorders	atrophy	atrophy of myotube	0.0212			FBXO32	1
Cancer, Gastrointestinal Disease, Organismal Injury and Abnormalities	colon tubulovillous adenoma	colon tubulovillous adenoma	0.0212			DDX5	1
Cancer, Cellular Development, Cellular Growth and Proliferation, Organismal Injury and Abnormalities, Tumor Morphology	colony formation	colony formation of glioma cells	0.0212			SFRP1	1
Ophthalmic Disease, Organismal Injury and Abnormalities	development	development of cataract	0.0212			TGFBR2	1
Dermatological Diseases and Conditions, Organismal Injury and Abnormalities	hyperkeratosis	hyperkeratosis of epidermis	0.0212			TGFBR2	1
Cellular Movement, Hematological System Development and Function, Immune Cell Trafficking, Inflammatory Response	influx	influx of monocytes	0.0212			CASP1	1
Neurological Disease, Organismal Injury and Abnormalities, Psychological Disorders	lesioning	lesioning of striatum	0.0212			CASP1	1
Cell Death and Survival, Nervous System Development and Function, Tissue Morphology	loss	loss of GABAergic neurons	0.0212			PLAUR	1
Cell Cycle	mitosis	mitosis of lung cancer cell lines	0.0212			YWHAE	1
Cancer, Organismal Injury and Abnormalities, Tumor Morphology	progression	progression of squamous-cell carcinoma	0.0212			TGFBR2	1
Cellular Development, Cellular Growth and Proliferation, Organ Development, Reproductive System Development and Function	proliferation	proliferation of prostate cells	0.0212			TGFBR2	1
Cell Death and Survival	pyroptosis	pyroptosis of bone marrow-derived macrophages	0.0212			CASP1	1
Cancer, Gastrointestinal Disease, Hepatic System Disease, Organismal Injury and Abnormalities, Tissue Morphology	quantity	quantity of hepatocellular carcinoma	0.0212			TGFBR2	1
Infectious Diseases	replication	replication of Zaire ebolavirus	0.0212			IFITM1	1
Molecular Transport, Small Molecule Biochemistry	secretion	secretion of lactic acid	0.0212			PKM	1
Embryonic Development, Organismal Development, Tissue Development	segmentation	segmentation of somites	0.0212			SFRP1	1
Cell Cycle, Cellular Development, Hair and Skin Development and Function	senescence	senescence of keratinocytes	0.0212			TGFBR2	1
Connective Tissue Development and Function, Skeletal and Muscular System Development and Function	strength	strength of femur	0.0212			TGFBR2	1
Carbohydrate Metabolism, Lipid Metabolism, Small Molecule Biochemistry	synthesis	synthesis of phosphatidylserine	0.0212			PLSCR1	1
Gene Expression	expression	expression of RNA	0.0215		0.649	TIMP3,NOX4,NFIC,TGFBR3,PLAUR,IFI27,TGFBR2,SPOP,DDX5,CASP1,SFRP1,NUCKS1,PLSCR1,CAPN3,BIRC2	15
Connective Tissue Development and Function, Organ Morphology, Organismal Development, Skeletal and Muscular System Development and Function, Tissue Development	abnormal morphology	abnormal morphology of mandible	0.0216			NFIC,SPRY4	2
Immunological Disease	hypersensitive reaction	hypersensitive reaction	0.0217			AHNAK,CPVL,IFITM1,IFI27,PLSCR1	5
Molecular Transport	export	export of molecule	0.0219			YWHAE,NUP160,SLC12A2,IFI27	4
Cancer, Organismal Injury and Abnormalities, Reproductive System Disease	uterine cancer	uterine cancer	0.022			SUMF2,TIMP3,YWHAE,FAT1,TGFBR3,USP38,SLC12A2,PKM,PLAUR,FRMD6,IER3,ISG15,TGFBR2,SPOP,MYCBP2,PSG4,AHNAK,SFRP1,IFITM1,BIRC2	20
Cell Death and Survival, Cell Signaling	activation	activation of caspase	0.0221			CASP1,IFI27	2
Cancer, Endocrine System Disorders, Gastrointestinal Disease, Organismal Injury and Abnormalities	pancreatic adenocarcinoma	pancreatic adenocarcinoma	0.0221			PKM,IFITM1	2
Molecular Transport	nuclear export	nuclear export of molecule	0.0227			NUP160,IFI27	2
Cellular Development, Cellular Growth and Proliferation, Embryonic Development, Organ Development, Organismal Development, Skeletal and Muscular System Development and Function, Tissue Development	formation	formation of muscle cells	0.0227			TGFBR2,TMTC3,CAPN3	3
Inflammatory Response	innate immune response	innate immune response	0.0227			CASP1,ISG15,PLSCR1	3
Cardiovascular Disease, Organismal Injury and Abnormalities	dysfunction	dysfunction of heart	0.0232			TGFBR2,NOX4	2
Cancer, Organismal Injury and Abnormalities	abdominal cancer	abdominal cancer	0.0233		-1.342	TMTC3,SUMF2,MT2A,NUP160,FAT1,TGFBR3,TSPYL1,PKM,BAZ1A,COASY,FRMD6,IFI27,SPRY4,TGFBR2,MYCBP2,PSG4,DDX5,AHNAK,SLC24A5,CASP1,FBXO32,PLSCR1,TNFRSF21,CEP350,TIMP3,NOX4,FCRLA,YWHAE,OAS2,COTL1,SLC12A2,USP38,PLAUR,IER3,KRTAP19-1,CNKSR3,ISG15,SPOP,MAP7D1,SLC50A1,SFRP1,SHISA2,IFITM1,BIRC2,CAPN3	45
Cardiovascular Disease	aortic disorder	aortic disorder	0.0233			TGFBR2,TIMP3,PLAUR	3
Cell Death and Survival, Embryonic Development	apoptosis	apoptosis of embryonic cell lines	0.0233			CASP1,IER3,BIRC2	3
Cancer, Organismal Injury and Abnormalities	carcinoma	invasive carcinoma	0.0233			TGFBR2,PKM,IER3	3
Cancer, Endocrine System Disorders, Organismal Injury and Abnormalities, Reproductive System Disease	ovarian cancer	ovarian cancer	0.0234			TGFBR2,SPOP,MYCBP2,TIMP3,PKM,PLAUR,IFI27	7
Cell-To-Cell Signaling and Interaction, Inflammatory Response	immune response	immune response of leukocytes	0.0234		-0.747	TGFBR2,CASP1,PLAUR,ISG15	4

## Sheet: HT144 shBRN2 Functional
Categories	Functions	Diseases or Functions Annotation	p-Value	Predicted Activation State	Activation z-score	Molecules	# Molecules
Cellular Movement	cell movement	cell movement	2.13e-12	Decreased	-2.094	ST6GAL1,SGK1,ROPN1,SOX10,ROPN1B,S100A4,SERPINA3,POU3F2,ADARB1,NPTX1,MIA,CTSZ,RHOB,CD99L2,ST6GALNAC2,MGP,FABP7,JUND,KLF2,PRKD1,SPP1,FST,NDRG1,RAC1,HBEGF,LMNA,IGFBP5,SKP2,PTPN11,CORO1B,MATN2,NEUROG2,ARHGEF6,IGFBP3,MC1R,DNAJB6,CYR61,IFIT2,TFPI,HTRA1,IFITM1,FLNB,SNAI2,CEBPD,CCL5,TCF12,SYNM,SHC1,CD55,GADD45A,SDC2,CARD10,STARD13,SOCS2,ENPP2,SEMA3B,ANKS1A,ADRB2,PLAT,IL11RA,ARID5B,CD59,NFIC,IL15,DLX1,PLA…	80
Cellular Growth and Proliferation	proliferation	proliferation of cells	8.37e-11		-0.902	ST6GAL1,SGK1,COL8A1,POU3F2,SERPINA3,ADARB1,NPTX1,MIA,BCHE,ST6GALNAC2,MGP,FABP7,MVP,PRKD1,NDRG1,CHN1,TBX2,HBEGF,IGFBP5,MTF2,SKP2,ERO1B,ARHGEF6,MXD4,MC1R,CYR61,IFITM1,APOD,SNAI2,LAPTM5,HLA-DQA1,CEBPD,CCL5,GNG7,SYNM,KLF9,KAT2B,GADD45A,CARD10,STARD13,SOCS2,HLA-DPB1,IL11RA,PLAT,NFIC,IL15,XBP1,SLIT2,ISG15,PTGES,NR4A2,TF,CDKN1A,SHMT1,GABARAP,PTGS2,GAS7,SOX10,S100A4,GPNMB,CTSZ,RHOB,EIF5,TRIB2,JUND,KLF2,B…	111
Cellular Movement	migration	migration of tumor cell lines	4.01e-10		-0.761	ST6GAL1,FLNB,SNAI2,S100A4,CCL5,TCF12,SYNM,CTSZ,SHC1,RHOB,SDC2,CARD10,ENPP2,FABP7,ANKS1A,PRKD1,ADRB2,PLAT,SPP1,NDRG1,RAC1,PLAUR,HBEGF,ERBB3,SLIT2,NR4A2,PTPN11,CDKN1A,IGFBP3,SPARC,MC1R,DNAJB6,PTGS2,CYR61,IFIT2,TFPI,A2M	37
Cellular Movement	cell movement	cell movement of tumor cell lines	7.82e-10		-0.736	ST6GAL1,FLNB,SNAI2,S100A4,CCL5,TCF12,SYNM,CTSZ,SHC1,RHOB,SDC2,CARD10,STARD13,ST6GALNAC2,ENPP2,JUND,FABP7,ANKS1A,PRKD1,ADRB2,PLAT,SPP1,NDRG1,RAC1,HBEGF,PLAUR,ERBB3,SLIT2,NR4A2,PTPN11,CDKN1A,IGFBP3,SPARC,MC1R,PTGS2,DNAJB6,CYR61,IFIT2,TFPI,HTRA1,A2M	41
Cell Death and Survival	apoptosis	apoptosis of tumor cell lines	1.3e-09		0.521	GAS7,ST6GAL1,SGK1,S100A4,SERPINA3,MIA,RHOB,JUND,KLF2,BIRC3,MVP,PRKD1,CDC25A,FST,SPP1,NDRG1,RAC1,HBEGF,IGFBP5,PAWR,SKP2,ANKRD1,PTPN11,ARHGEF6,IGFBP3,CYR61,HTRA1,FLNB,SNAI2,CEBPD,XPR1,SHC1,KLF9,CD55,ZMAT3,GADD45A,SDC2,ARHGEF3,SEMA3B,CD59,IL15,XBP1,PLAUR,ERBB3,RCAN1,NR4A2,TF,CDKN1A,SPARC,TESK2,PTGS2	51
Cellular Movement	migration	migration of cells	1.64e-09		-1.842	ST6GAL1,SGK1,SOX10,S100A4,POU3F2,SERPINA3,ADARB1,CTSZ,MIA,RHOB,CD99L2,MGP,FABP7,KLF2,PRKD1,SPP1,NDRG1,RAC1,LMNA,HBEGF,IGFBP5,SKP2,CORO1B,PTPN11,MATN2,NEUROG2,ARHGEF6,IGFBP3,DNAJB6,MC1R,CYR61,IFIT2,TFPI,IFITM1,FLNB,SNAI2,CCL5,TCF12,SYNM,SHC1,CD55,GADD45A,SDC2,CARD10,ENPP2,ANKS1A,ADRB2,PLAT,IL11RA,ARID5B,NFIC,IL15,PLAUR,DLX1,ERBB3,SLIT2,PTGES,RCAN1,WARS,NR4A2,CDKN1A,EBF3,SPARC,PTGS2,CTSC,CEMIP,TNFR…	68
Cellular Development	differentiation	differentiation of cells	3.73e-09	Decreased	-3.298	GAS7,HLA-DOA,SGK1,RDH10,TRIM9,FAM20C,SOX10,S100A4,POU3F2,RHOB,TRIB2,MGP,FABP7,JUND,PRKD1,CDC25A,SPP1,FST,NDRG1,CHN1,TBX2,RAC1,HBEGF,LMNA,MTF2,IGFBP5,TMEM100,PREP,PTPN11,NEUROG2,IGFBP3,RARRES3,MC1R,CYR61,HTRA1,GMPR2,IFITM1,FNBP1,FLNB,SNAI2,CEBPD,HLA-DQA1,CCL5,TCF12,KLF9,SHC1,KAT2B,HLA-DMA,SDC2,SOCS2,ENPP2,ARHGEF3,IFRD1,ADRB2,PLAT,IL11RA,ARID5B,NFIC,IL15,XBP1,DLX1,PLAUR,ERBB3,SLIT2,BSCL2,ISG15,NR4A…	75
Cancer, Organismal Injury and Abnormalities	growth	growth of tumor	4.01e-09		-0.559	SNAI2,POU3F2,GPNMB,CTSZ,SHC1,ZMAT3,KAT2B,RHOB,GADD45A,SDC2,CARD10,TRIB2,SEMA3B,PLAT,CD59,FST,SPP1,NDRG1,IL15,XBP1,RAC1,HBEGF,PLAUR,IGFBP5,ERBB3,PAWR,SKP2,PREP,PTGES,RCAN1,NR4A2,LAMA4,CDKN1A,IGFBP3,SPARC,PTGS2,DNAJB6,CYR61	38
Cardiovascular System Development and Function, Organismal Development	angiogenesis	angiogenesis	5.97e-09		0.017	ST6GAL1,FLNB,SNAI2,S100A4,COL8A1,SERPINA3,CCL5,NPTX1,CHM,SHC1,RHOB,GADD45A,MGP,ENPP2,SEMA3B,KLF2,PRKD1,ADRB2,PLAT,SPP1,NDRG1,IL15,XBP1,RAC1,HBEGF,PLAUR,SLIT2,TMEM100,SKP2,PTGES,RCAN1,WARS,TF,LAMA4,CDKN1A,IGFBP3,SPARC,PTGS2,CYR61,TFPI,HTRA1	41
Cardiovascular System Development and Function, Cellular Movement	cell movement	cell movement of endothelial cells	9.61e-09		-1.293	FLNB,SNAI2,SPP1,RAC1,S100A4,PLAUR,CCL5,SLIT2,NPTX1,WARS,RHOB,PTPN11,GADD45A,ARHGEF6,MGP,IGFBP3,SPARC,ENPP2,PTGS2,CYR61,TFPI,KLF2,PRKD1	23
Cell Death and Survival	necrosis	necrosis of epithelial tissue	9.68e-09		-0.898	GAS7,SGK1,CEBPD,SERPINA3,TCF12,MIA,SHC1,RHOB,GPR37,GADD45A,SEMA3B,KLF2,BIRC3,PLAT,SPP1,NDRG1,IL15,XBP1,RAC1,PLAUR,IGFBP5,ERBB3,PAWR,PTPN11,CDKN1A,IGFBP3,SPARC,ALDH3B1,PTGS2,MC1R,TNFRSF19	31
Cancer, Gastrointestinal Disease, Organismal Injury and Abnormalities	secondary neoplasm of digestive system	secondary neoplasm of digestive system	1.04e-08			FST,NDRG1,TRIM9,IL15,CEBPD,S100A4,PLAUR,IGFBP5,PLSCR4,CPA4,TCF12,PCOLCE,C1R,ENPP2,PTGS2,CEMIP,TFPI,HTRA1,PLAT	19
Cancer, Gastrointestinal Disease, Organismal Injury and Abnormalities	metastatic colorectal cancer	metastatic colorectal cancer	3.01e-08			FST,TRIM9,S100A4,CEBPD,IGFBP5,PLSCR4,CPA4,TCF12,PCOLCE,C1R,ENPP2,PTGS2,CEMIP,TFPI,HTRA1,PLAT	16
Organismal Survival	morbidity or mortality	morbidity or mortality	3.19e-08	Increased	4.535	RDH10,FAM20C,S100A4,POU3F2,ADARB1,HAPLN1,BCHE,MGP,BIRC3,KLF2,PRKD1,CDC25A,SPP1,FST,NDRG1,TBX2,RAC1,HBEGF,LMNA,IRF9,MTF2,IGFBP5,FAM20A,CD68,PTPN11,NEUROG2,IGFBP3,DNAJB6,BACE2,CYR61,IFIT2,TFPI,APOD,RHBDF1,HIST2H2AA3/HIST2H2AA4,FLNB,SNAI2,MIS18A,CEBPD,CLUAP1,OASL,GNG7,TCF12,CHM,KLF9,SHC1,CD55,KAT2B,GADD45A,HLA-DMA,CARD10,STARD13,ENPP2,ADRB2,PLAT,IL11RA,TPMT,ARID5B,CD59,NFIC,IL15,XBP1,DLX1,PLAUR,ERBB…	77
Cell Death and Survival	cell death	cell death of tumor cell lines	3.64e-08		0.063	GAS7,ST6GAL1,SGK1,SOX10,S100A4,SERPINA3,MIA,RHOB,GPR37,BCHE,JUND,KLF2,BIRC3,PRKD1,MVP,CDC25A,FST,SPP1,NDRG1,RAC1,LMNA,HBEGF,IGFBP5,PAWR,SKP2,ANKRD1,PTPN11,ARHGEF6,IGFBP3,CYR61,HTRA1,FLNB,SNAI2,CEBPD,XPR1,SHC1,KLF9,CD55,ZMAT3,GADD45A,SDC2,ARHGEF3,SEMA3B,IFRD1,CD59,IL15,XBP1,PLAUR,ERBB3,RCAN1,NR4A2,TF,CDKN1A,SPARC,TESK2,PTGS2	56
Organismal Survival	organismal death	organismal death	4.03e-08	Increased	4.48	RDH10,FAM20C,S100A4,POU3F2,ADARB1,HAPLN1,BCHE,MGP,BIRC3,KLF2,PRKD1,CDC25A,SPP1,FST,NDRG1,TBX2,RAC1,HBEGF,LMNA,IRF9,MTF2,IGFBP5,FAM20A,CD68,PTPN11,NEUROG2,IGFBP3,DNAJB6,BACE2,CYR61,IFIT2,TFPI,APOD,RHBDF1,HIST2H2AA3/HIST2H2AA4,FLNB,SNAI2,MIS18A,CEBPD,CLUAP1,GNG7,TCF12,CHM,KLF9,SHC1,CD55,KAT2B,GADD45A,HLA-DMA,CARD10,STARD13,ENPP2,ADRB2,PLAT,IL11RA,TPMT,ARID5B,CD59,NFIC,IL15,XBP1,DLX1,PLAUR,ERBB3,VPS…	76
Cancer, Cellular Development, Cellular Growth and Proliferation, Organismal Injury and Abnormalities, Tumor Morphology	proliferation	proliferation of tumor cells	4.13e-08		-0.453	SNAI2,POU3F2,CTSZ,ZMAT3,RHOB,SDC2,SEMA3B,PLAT,FST,SPP1,NDRG1,IL15,XBP1,RAC1,PLAUR,HBEGF,IGFBP5,ERBB3,SKP2,PREP,RCAN1,NR4A2,CDKN1A,IGFBP3,PTGS2,CYR61	26
Cancer, Endocrine System Disorders, Gastrointestinal Disease, Organismal Injury and Abnormalities	pancreatic adenocarcinoma	pancreatic adenocarcinoma	4.57e-08			PTGES,CD59,SPP1,LAMA4,CDKN1A,IGFBP3,HBEGF,CYR61,IFITM1,PLAT	10
Cellular Development, Cellular Growth and Proliferation, Organ Development, Skeletal and Muscular System Development and Function, Tissue Development	proliferation	proliferation of smooth muscle cells	7.31e-08		-0.159	SPP1,IL15,CEBPD,RAC1,HBEGF,PLAUR,IGFBP5,CCL5,SKP2,SHC1,NR4A2,PTPN11,CDKN1A,IGFBP3,SPARC,PTGS2,TFPI,PLAT,APOD	19
Cellular Movement, Skeletal and Muscular System Development and Function	cell movement	cell movement of smooth muscle cells	7.8e-08		-1.511	SPP1,RAC1,S100A4,PLAUR,HBEGF,IGFBP5,SLIT2,CCL5,RCAN1,PTPN11,ENPP2,PTGS2,TFPI,PLAT	14
Cancer, Cell Death and Survival, Organismal Injury and Abnormalities, Tumor Morphology	cell death	cell death of tumor cells	8.62e-08	Increased	2.708	CD59,SNAI2,NDRG1,SGK1,TBX2,IL15,RAC1,HBEGF,PLAUR,SERPINA3,PAWR,NR4A2,RHOB,TF,GADD45A,CDKN1A,IGFBP3,SPARC,SEMA3B,PTGS2,CYR61,BIRC3	22
Cellular Development, Cellular Growth and Proliferation, Hematological System Development and Function	proliferation	proliferation of lymphocytes	1e-07		-1.488	ST6GAL1,LAPTM5,HLA-DQA1,CCL5,TCF12,CTSZ,KLF9,SHC1,CD55,HLA-DRB1,GADD45A,HLA-DMA,HLA-DMB,ST6GALNAC2,JUND,BIRC3,KLF2,HLA-DPB1,PRKD1,MVP,ADRB2,CDC25A,CD59,SPP1,IL15,PAWR,ISG15,RCAN1,CDKN1A,ARHGEF6,PTGS2,A2M,EXTL1	33
Cell Death and Survival	cell death	cell death of epithelial cells	1.32e-07		-0.014	GAS7,SGK1,CEBPD,TCF12,MIA,SHC1,GADD45A,GPR37,BIRC3,PLAT,SPP1,NDRG1,IL15,RAC1,XBP1,PLAUR,ERBB3,IGFBP5,PAWR,CDKN1A,IGFBP3,SPARC,ALDH3B1,PTGS2,MC1R,TNFRSF19	26
Cell Death and Survival	necrosis	necrosis	1.58e-07		0.108	GAS7,ST6GAL1,SGK1,RDH10,SOX10,S100A4,SERPINA3,ADARB1,NPTX1,MIA,RHOB,GPR37,TRIB2,BCHE,JUND,BIRC3,KLF2,PRKD1,MVP,CDC25A,SPP1,FST,NDRG1,TBX2,RAC1,HBEGF,LMNA,IRF9,PAWR,IGFBP5,SKP2,ANKRD1,PTPN11,ARHGEF6,IGFBP3,ALDH3B1,MC1R,CYR61,HTRA1,FLNB,SNAI2,CEBPD,CACNB3,CCL5,TCF12,XPR1,KLF9,SHC1,CD55,ZMAT3,GADD45A,HLA-DMA,SDC2,SEMA3B,ARHGEF3,IFRD1,ADRB2,PLAT,IL11RA,CD59,NFIC,IL15,XBP1,DLX1,PLAUR,ERBB3,SLIT2,ISG15…	78
Cardiovascular Disease	peripheral vascular disease	peripheral vascular disease	2.31e-07			HIST2H2AA3/HIST2H2AA4,ST6GAL1,LAPTM5,SPP1,SGK1,SIDT2,IL15,PLAUR,QPRT,IGFBP5,CCL5,NGRN,HLA-DRB1,NR4A2,SCRG1,PTGS2,SEMA3B,CTSC,CEMIP,TFPI,ADRB2,PLAT	22
Cell Death and Survival	apoptosis	apoptosis	2.4e-07		1.03	GAS7,ST6GAL1,SGK1,SOX10,S100A4,SERPINA3,NPTX1,MIA,RHOB,TRIB2,MGP,JUND,BIRC3,KLF2,PRKD1,MVP,CDC25A,SPP1,FST,NDRG1,RAC1,HBEGF,LMNA,PAWR,IGFBP5,SKP2,ANKRD1,FLOT2,PTPN11,ARHGEF6,IGFBP3,MC1R,CYR61,IFIT2,TFPI,HTRA1,FLNB,SNAI2,MIS18A,CEBPD,CCL5,TCF12,XPR1,KLF9,SHC1,CD55,ZMAT3,KAT2B,GADD45A,HLA-DMA,SDC2,SOCS2,SEMA3B,ARHGEF3,ADRB2,PLAT,CD59,NFIC,IL15,ALKBH5,XBP1,DLX1,PLAUR,ERBB3,SLIT2,ISG15,PTGES,RCAN1,NR…	79
Neurological Disease	progressive motor neuropathy	progressive motor neuropathy	2.85e-07			SGK1,S100A4,HLA-DQA1,SERPINA3,GPNMB,IFIT1,HLA-DRB1,RHOB,GADD45A,HLA-DMA,BCHE,HLA-DMB,ADRB2,FUCA1,SPP1,XBP1,PAWR,ISG15,NR4A2,CDKN1A,SPARC,DNAJB6,PTGS2,MC1R,CYR61,APOD	26
Cellular Movement	migration	migration of tumor cells	2.88e-07		-1.685	ST6GAL1,SNAI2,SPP1,RAC1,PLAUR,HBEGF,ERBB3,SLIT2,CCL5,RHOB,PTPN11,SPARC,ENPP2,PTGS2,MC1R,TFPI	16
Cellular Development, Cellular Growth and Proliferation, Organ Development, Skeletal and Muscular System Development and Function, Tissue Development	proliferation	proliferation of muscle cells	3.57e-07		0.209	SPP1,FST,IL15,CEBPD,RAC1,HBEGF,PLAUR,IGFBP5,CCL5,SKP2,SHC1,NR4A2,PTPN11,CDKN1A,IGFBP3,SPARC,PTGS2,DNAJB6,TFPI,PLAT,APOD	21
Cellular Movement	invasion	invasion of tumor cell lines	4.26e-07		-1.048	SNAI2,S100A4,POU3F2,TCF12,CTSZ,MIA,SDC2,CARD10,ENPP2,JUND,ADRB2,PLAT,SPP1,NDRG1,RAC1,PLAUR,HBEGF,ERBB3,SKP2,NR4A2,CDKN1A,SPARC,DNAJB6,PTGS2,CYR61,IFIT2,TFPI,HTRA1,A2M,IFITM1	30
Cellular Development, Cellular Growth and Proliferation	proliferation	proliferation of blood cells	4.43e-07		-1.216	ST6GAL1,LAPTM5,SNAI2,HLA-DQA1,CCL5,TCF12,CTSZ,KLF9,SHC1,CD55,HLA-DRB1,GADD45A,HLA-DMA,HLA-DMB,ST6GALNAC2,JUND,BIRC3,KLF2,HLA-DPB1,PRKD1,MVP,ADRB2,CDC25A,CD59,SPP1,IL15,PAWR,ISG15,RCAN1,PTPN11,CDKN1A,ARHGEF6,PTGS2,A2M,EXTL1	35
Cellular Development, Cellular Growth and Proliferation, Hematological System Development and Function	proliferation	proliferation of T lymphocytes	4.69e-07		-1.706	LAPTM5,HLA-DQA1,CCL5,TCF12,CTSZ,SHC1,CD55,HLA-DRB1,GADD45A,HLA-DMA,HLA-DMB,JUND,KLF2,BIRC3,HLA-DPB1,MVP,PRKD1,CDC25A,ADRB2,CD59,SPP1,IL15,PAWR,RCAN1,ARHGEF6,CDKN1A,PTGS2,A2M	28
Cardiovascular Disease	peripheral arterial disease	intermediate disease stage peripheral arterial disease	4.74e-07			ST6GAL1,SPP1,LAPTM5,SIDT2,SGK1,PLAUR,NGRN,NR4A2,HLA-DRB1,SCRG1,SEMA3B,CTSC,CEMIP	13
Cellular Movement	cell movement	cell movement of tumor cells	5.75e-07		-1.451	ST6GAL1,SPP1,SNAI2,RAC1,PLAUR,HBEGF,ERBB3,SLIT2,CCL5,RHOB,PTPN11,SPARC,PTGS2,MC1R	14
Cell Death and Survival	cell death	cell death	6.95e-07		0.545	GAS7,ST6GAL1,SGK1,RDH10,SOX10,S100A4,SERPINA3,ADARB1,NPTX1,MIA,RHOB,GPR37,TRIB2,BCHE,MGP,JUND,BIRC3,KLF2,PRKD1,MVP,CDC25A,SPP1,FST,NDRG1,TBX2,RAC1,HBEGF,LMNA,IRF9,PAWR,IGFBP5,SKP2,ANKRD1,FLOT2,PTPN11,ARHGEF6,IGFBP3,ALDH3B1,MC1R,DNAJB6,CYR61,IFIT2,HTRA1,TFPI,FLNB,SNAI2,MIS18A,CEBPD,CCL5,CACNB3,TCF12,XPR1,KLF9,SHC1,ZMAT3,CD55,HLA-DRB1,KAT2B,GADD45A,HLA-DMA,SDC2,SOCS2,SEMA3B,ARHGEF3,IFRD1,ADRB2,PLAT…	92
Cardiovascular Disease	peripheral arterial disease	peripheral arterial disease	7.25e-07			ST6GAL1,SPP1,LAPTM5,SIDT2,SGK1,PLAUR,IGFBP5,NGRN,HLA-DRB1,NR4A2,SCRG1,SEMA3B,CTSC,CEMIP,ADRB2	15
Cardiovascular System Development and Function, Organismal Development	vasculogenesis	vasculogenesis	7.27e-07		0.071	ST6GAL1,SNAI2,S100A4,COL8A1,SERPINA3,SHC1,RHOB,GADD45A,MGP,ENPP2,SEMA3B,KLF2,PRKD1,PLAT,SPP1,XBP1,RAC1,PLAUR,HBEGF,SLIT2,TMEM100,SKP2,RCAN1,WARS,TF,CDKN1A,IGFBP3,SPARC,PTGS2,CYR61,TFPI,HTRA1	32
Organismal Development	size	size of body	7.58e-07	Decreased	-4	SNAI2,FAM20C,POU3F2,HLA-DMA,STARD13,MGP,ST6GALNAC2,SOCS2,IFRD1,ADRB2,PLAT,ARID5B,NFIC,SPP1,FST,NDRG1,CHN1,IL15,DLX1,LMNA,HBEGF,IGFBP5,ERBB3,BSCL2,SKP2,PTGES,RCAN1,PTPN11,NEUROG2,LAMA4,CDKN1A,IGFBP3,BACE2,A2M,RHBDF1	35
Immunological Disease	systemic autoimmune syndrome	systemic autoimmune syndrome	9.01e-07		-1.709	SQLE,TMX4,ST6GAL1,HLA-DOA,SNAI2,SGK1,HLA-DQA1,S100A4,CCL5,ADARB1,OASL,GPNMB,C1R,IFIT1,HLA-DRB1,HLA-DMA,SDC2,HLA-DMB,CD99L2,SOCS2,FABP7,IFRD1,HLA-DPB1,ADRB2,SPP1,IL15,PLAUR,GBP2,IGFBP5,ERBB3,ISG15,PREP,NR4A2,CD68,PTPN11,ARHGEF6,PTGS2,IFIT2,CEMIP,CTSC	40
Cellular Development, Tissue Development	differentiation	differentiation of connective tissue cells	9.75e-07		-0.81	GAS7,SNAI2,FAM20C,CEBPD,CCL5,TRIB2,MGP,JUND,PRKD1,ADRB2,ARID5B,NFIC,SPP1,XBP1,PLAUR,LMNA,IGFBP5,ERBB3,SLIT2,BSCL2,TF,PTPN11,LAMA4,CDKN1A,PTGS2,CYR61,HTRA1,A2M,IFITM1	29
Cellular Movement	invasion	invasion of cells	1.17e-06		-0.952	SNAI2,S100A4,POU3F2,TCF12,CTSZ,MIA,SHC1,RHOB,SDC2,CARD10,ENPP2,JUND,ADRB2,PLAT,FST,SPP1,NDRG1,TBX2,RAC1,PLAUR,HBEGF,ERBB3,SLIT2,SKP2,NR4A2,CDKN1A,SPARC,DNAJB6,PTGS2,CYR61,IFIT2,TFPI,HTRA1,A2M,IFITM1	35
Tissue Morphology	quantity	quantity of cells	1.3e-06	Decreased	-2.535	ST6GAL1,SGK1,POU3F2,RHOB,TRIB2,ST6GALNAC2,KLF2,BIRC3,CDC25A,FST,SPP1,RAC1,HBEGF,IGFBP5,PAWR,SKP2,PREP,PTPN11,NEUROG2,ARHGEF6,IGFBP3,RARRES3,RHBDF1,APOD,SNAI2,HLA-DQA1,CCL5,NIPAL3,GNG7,TCF12,CHM,SHC1,HLA-DRB1,GADD45A,HLA-DMA,ADRB2,IL11RA,PLAT,ARID5B,CD59,IL15,XBP1,PLAUR,DLX1,ERBB3,SLIT2,BSCL2,ISG15,PTGES,RCAN1,NR4A2,TF,LAMA4,CDKN1A,SPARC,PTGS2,A2M	57
Cell Morphology	cell spreading	cell spreading	1.32e-06		-1.167	FLNB,SPP1,SNAI2,RAC1,GBP2,SERPINA3,IGFBP5,CCL5,SYNM,RHOB,PTPN11,SDC2,SPARC,CYR61,TFPI,A2M,PRKD1	17
Cell Death and Survival	apoptosis	apoptosis of lung cancer cell lines	1.56e-06		0.195	SPP1,RAC1,S100A4,SERPINA3,ERBB3,PAWR,SKP2,RHOB,GADD45A,CDKN1A,IGFBP3,SEMA3B,PTGS2,BIRC3	14
Cancer, Cell Death and Survival, Organismal Injury and Abnormalities, Tumor Morphology	apoptosis	apoptosis of tumor cells	1.56e-06	Increased	2.836	CD59,SNAI2,NDRG1,SGK1,IL15,RAC1,PLAUR,HBEGF,PAWR,NR4A2,RHOB,TF,GADD45A,CDKN1A,IGFBP3,SPARC,SEMA3B	17
Cell Death and Survival	cell viability	cell viability	1.75e-06	Decreased	-2.166	SNAI2,SGK1,SOX10,CEBPD,S100A4,CCL5,CACNB3,SYNM,SHC1,CD55,GPR37,GADD45A,CARD10,TRIB2,SOCS2,KLF2,PRKD1,MVP,IL11RA,TPMT,CD59,KIRREL,SPP1,NDRG1,TBX2,IL15,XBP1,RAC1,HBEGF,PLAUR,LMNA,IRF9,IGFBP5,ERBB3,PREP,RCAN1,NR4A2,PTPN11,CDKN1A,IGFBP3,SPARC,RARRES3,PTGS2,CYR61,TFPI,APOD	46
Cellular Movement, Connective Tissue Development and Function	migration	migration of fibroblast cell lines	1.94e-06		1.054	SPP1,PTPN11,CORO1B,CDKN1A,RAC1,HBEGF,PLAUR,PTGS2,KLF2,PRKD1,SKP2	11
Neurological Disease, Skeletal and Muscular Disorders	neuromuscular disease	neuromuscular disease	2.06e-06			SGK1,HLA-DQA1,SERPINA3,CACNB3,CCL5,THBS3,GNG7,IFIT1,CD55,HLA-DRB1,GADD45A,HLA-DMA,HLA-DMB,BCHE,FABP7,ADRB2,SPP1,NDRG1,CHN1,XBP1,SLIT2,PLSCR4,NGRN,ISG15,RCAN1,FAM3C,NR4A2,CD68,RARRES3,MC1R,UCK2,DNAJB6,PTGS2,A2M,APOD	35
Cellular Movement	cell movement	cell movement of breast cancer cell lines	2.08e-06		-0.32	SNAI2,SPP1,NDRG1,RAC1,S100A4,PLAUR,ERBB3,CCL5,SHC1,IGFBP3,SPARC,JUND,ANKS1A,DNAJB6,TFPI,PRKD1,ADRB2	17
Connective Tissue Disorders, Inflammatory Disease, Skeletal and Muscular Disorders	rheumatic disease	Rheumatic Disease	2.11e-06		-1.383	SQLE,TMX4,ST6GAL1,HLA-DOA,SNAI2,SGK1,HLA-DQA1,CCL5,ADARB1,OASL,C1R,IFIT1,HLA-DRB1,HLA-DMA,SDC2,HLA-DMB,CD99L2,ENPP2,IFRD1,HLA-DPB1,ADRB2,PLAT,IL11RA,CD59,SPP1,IL15,RAC1,PLAUR,GBP2,IGFBP5,ISG15,PREP,NR4A2,CD68,CDKN1A,SPARC,PTGS2,CEMIP,CTSC,HTRA1	40
Cancer, Cell-To-Cell Signaling and Interaction, Organismal Injury and Abnormalities	binding	binding of mammary tumor cells	2.18e-06			IGFBP3,IGFBP5,SEMA3B	3
Cell Death and Survival	survival	cell survival	2.33e-06	Decreased	-2.256	SNAI2,SGK1,SOX10,CEBPD,S100A4,CCL5,CACNB3,SYNM,SHC1,CD55,GPR37,GADD45A,CARD10,TRIB2,SOCS2,JUND,KLF2,PRKD1,MVP,IL11RA,TPMT,CD59,KIRREL,SPP1,NDRG1,TBX2,IL15,XBP1,RAC1,HBEGF,PLAUR,LMNA,IRF9,IGFBP5,ERBB3,PREP,RCAN1,NR4A2,PTPN11,CDKN1A,IGFBP3,SPARC,RARRES3,EBF3,PTGS2,CYR61,TFPI,APOD	48
Cellular Movement, Skeletal and Muscular System Development and Function	cell movement	cell movement of vascular smooth muscle cells	3.3e-06		-1.301	RCAN1,SPP1,S100A4,RAC1,PLAUR,IGFBP5,PTGS2,CCL5,SLIT2,TFPI	10
Endocrine System Disorders, Gastrointestinal Disease, Metabolic Disease	experimentally-induced diabetes	experimentally-induced diabetes	3.43e-06			SPP1,RHOB,TF,CEBPD,XBP1,GBP2,SERPINA3,A2M,GPNMB	9
Cancer, Organismal Injury and Abnormalities	metastatic solid tumor	metastatic solid tumor	3.63e-06			SPP1,FST,NDRG1,TRIM9,IL15,CEBPD,S100A4,PLAUR,IGFBP5,PLSCR4,CPA4,TCF12,PCOLCE,C1R,ENPP2,PTGS2,DNAJB6,CEMIP,TFPI,HTRA1,PLAT	21
Infectious Diseases, Inflammatory Disease, Respiratory Disease	severe acute respiratory syndrome	severe acute respiratory syndrome	3.84e-06			CTSZ,HIST2H2AA3/HIST2H2AA4,ST6GAL1,FLOT2,HIST1H2BD,HIST2H2BE,CEBPD,SPARC,TCN1,HIST1H2BK	10
Cardiovascular System Development and Function, Cellular Movement	migration	migration of endothelial cells	4.07e-06		-0.884	FLNB,SPP1,RAC1,PLAUR,SLIT2,CCL5,WARS,RHOB,GADD45A,ARHGEF6,MGP,IGFBP3,SPARC,PTGS2,CYR61,TFPI,KLF2,PRKD1	18
Cellular Development, Tissue Development	differentiation	differentiation of connective tissue	4.35e-06		-0.981	GAS7,SNAI2,FAM20C,CEBPD,CCL5,TRIB2,MGP,JUND,PRKD1,ADRB2,ARID5B,NFIC,SPP1,XBP1,PLAUR,LMNA,IGFBP5,ERBB3,SLIT2,BSCL2,ISG15,TF,PTPN11,LAMA4,CDKN1A,PTGS2,CYR61,HTRA1,A2M,IFITM1	30
Cardiovascular System Development and Function, Cell Morphology, Cellular Development, Organismal Development, Tissue Development	tubulation	tubulation of endothelial cells	4.8e-06		-0.954	ST6GAL1,RCAN1,SNAI2,RHOB,IGFBP3,MGP,PLAUR,SLIT2,SEMA3B,CYR61	10
Cellular Movement	migration	migration of breast cancer cell lines	5.22e-06		0.061	SPP1,SNAI2,NDRG1,RAC1,S100A4,PLAUR,ERBB3,CCL5,SHC1,IGFBP3,ANKS1A,DNAJB6,TFPI,PRKD1,ADRB2	15
Cell Signaling	replication	replication of viral replicon	5.37e-06		1.01	IFIT1,PTGS2,CCL5,OASL,IFITM1,APOBEC3G,ISG15	7
Organismal Injury and Abnormalities	wound	Wound	5.58e-06			SPP1,FST,NFIC,RAC1,HBEGF,IGFBP5,SKP2,PTGES,CORO1B,GADD45A,SPARC,PTGS2,PLAT,ADRB2	14
Cancer, Organismal Injury and Abnormalities	solid tumor	advanced stage solid tumor	7.08e-06			HIST2H2AA3/HIST2H2AA4,SPP1,FST,NDRG1,TRIM9,IL15,CEBPD,S100A4,PLAUR,IGFBP5,SLIT2,PLSCR4,CPA4,TCF12,PCOLCE,C1R,ENPP2,PTGS2,DNAJB6,CEMIP,TFPI,HTRA1,PLAT	23
Cancer, Organismal Injury and Abnormalities	metastasis	metastasis	7.79e-06		-0.725	SNAI2,TRIM9,S100A4,CEBPD,PCOLCE,TCF12,MIA,C1R,RHOB,GADD45A,ENPP2,PLAT,CDC25A,FST,SPP1,NDRG1,IL15,PLAUR,IGFBP5,ERBB3,SLIT2,PLSCR4,CPA4,CDKN1A,DNAJB6,PTGS2,CYR61,TFPI,CEMIP,HTRA1	30
DNA Replication, Recombination, and Repair	synthesis	synthesis of DNA	8.02e-06		0.661	SPP1,SGK1,RAC1,HBEGF,IGFBP5,ERBB3,CCL5,SKP2,SHC1,PTPN11,CDKN1A,IGFBP3,SPARC,PTGS2,CYR61,A2M,KLF2,PRKD1,CDC25A,TPMT	20
Metabolic Disease	glucose metabolism disorder	glucose metabolism disorder	8.29e-06		0.899	HLA-DOA,ACAT2,CEBPD,HLA-DQA1,S100A4,QPRT,SERPINA3,CCL5,ADARB1,GPNMB,HAPLN1,IFIT1,CD55,RHOB,HLA-DMA,HLA-DMB,MGP,SOCS2,FABP7,HLA-DPB1,ADRB2,SPP1,IL15,XBP1,RAC1,LMNA,GBP2,ERBB3,BSCL2,SKP2,PREP,NR4A2,PTPN11,TF,CDKN1A,ARHGEF6,IGFBP3,PTGS2,IFIT2,TFPI,A2M,APOD	42
Cellular Development, Nervous System Development and Function, Tissue Development	development	development of neurons	8.4e-06	Decreased	-2.764	GAS7,SGK1,TRIM9,POU3F2,KLF9,SHC1,RHOB,SDC2,FABP7,BTBD3,ADRB2,PLAT,IL11RA,PRICKLE2,CHN1,XBP1,RAC1,DLX1,ERBB3,SLIT2,SLITRK5,NR4A2,PTPN11,MATN2,NEUROG2,CDKN1A,EBF3,PTGS2,CYR61,A2M,FNBP1	31
Tissue Development	growth	growth of epithelial tissue	8.58e-06		-0.396	SNAI2,COL8A1,SERPINA3,POU3F2,CCL5,KLF9,MGP,FABP7,JUND,KLF2,PRKD1,CDC25A,FST,SPP1,XBP1,RAC1,PLAUR,LMNA,HBEGF,ERBB3,SKP2,RCAN1,CDKN1A,SPARC,MC1R,PTGS2,TFPI,HTRA1	28
Cellular Movement	cell movement	cell movement of melanocytes	8.64e-06			MIA,SPARC,MC1R	3
Cellular Movement, Skeletal and Muscular System Development and Function	migration	migration of smooth muscle cells	8.66e-06		-1.41	RCAN1,SPP1,S100A4,RAC1,HBEGF,PLAUR,IGFBP5,PTGS2,CCL5,TFPI,PLAT	11
Cell-To-Cell Signaling and Interaction, Cellular Assembly and Organization, Cellular Function and Maintenance	formation	formation of focal adhesions	9.18e-06		0.216	SPP1,RHOB,PTPN11,RAC1,ENPP2,TESK2,PTGS2,ARHGEF3,GNG7,ADRB2,APOD	11
Cellular Movement, Skeletal and Muscular System Development and Function	migration	migration of vascular smooth muscle cells	1.09e-05		-1.609	RCAN1,SPP1,S100A4,RAC1,PLAUR,IGFBP5,PTGS2,CCL5,TFPI	9
Cancer, Organismal Injury and Abnormalities	advanced malignant tumor	advanced malignant tumor	1.12e-05		-0.725	HIST2H2AA3/HIST2H2AA4,SNAI2,TRIM9,S100A4,CEBPD,PCOLCE,TCF12,MIA,C1R,KAT2B,RHOB,GADD45A,ENPP2,PLAT,CDC25A,FST,SPP1,NDRG1,IL15,PLAUR,IGFBP5,ERBB3,SLIT2,PLSCR4,CPA4,CDKN1A,DNAJB6,PTGS2,CYR61,TFPI,CEMIP,HTRA1	32
Cellular Development, Nervous System Development and Function	development	development of Schwann cells	1.25e-05			PTPN11,SOX10,RAC1,ERBB3,POU3F2	5
Cardiovascular System Development and Function, Cellular Movement	homing	homing of endothelial cells	1.25e-05		-1.455	SNAI2,PTPN11,RAC1,IGFBP3,ENPP2,PTGS2,NPTX1	7
Cell Morphology, Cellular Assembly and Organization, Cellular Development, Cellular Function and Maintenance, Nervous System Development and Function, Tissue Development	morphogenesis	morphogenesis of neurites	1.28e-05	Decreased	-2.081	GAS7,PRICKLE2,SGK1,CHN1,TRIM9,RAC1,SLIT2,SLITRK5,SHC1,KLF9,RHOB,MATN2,SDC2,CDKN1A,PTGS2,CYR61,BTBD3,A2M,FNBP1,PLAT	20
Infectious Diseases, Respiratory Disease	infection	infection of respiratory tract	1.3e-05			CTSZ,HIST2H2AA3/HIST2H2AA4,ST6GAL1,FLOT2,HIST1H2BD,HIST2H2BE,CEBPD,SPARC,TCN1,HIST1H2BK,PTGS2	11
Cellular Movement	cell movement	cell movement of brain cancer cell lines	1.33e-05		-1.111	SHC1,SPP1,PTPN11,RAC1,PLAUR,ENPP2,FABP7,A2M,PLAT,SYNM	10
Cell Morphology	cell spreading	cell spreading of tumor cell lines	1.37e-05		-0.554	FLNB,SNAI2,SDC2,RAC1,SPARC,GBP2,TFPI,PRKD1,SYNM	9
Tissue Development	development	development of epithelial tissue	1.4e-05		0.472	FLNB,SNAI2,SPP1,SOX10,RAC1,XBP1,HBEGF,PLAUR,SERPINA3,SLIT2,SKP2,RCAN1,PTPN11,LAMA4,CDKN1A,MGP,SPARC,PTGS2,CYR61,TFPI,KLF2,PRKD1,PLAT	23
Cellular Movement, Connective Tissue Development and Function	cell movement	cell movement of fibroblasts	1.4e-05		0.79	ARID5B,FLNB,SPP1,RHOB,PTPN11,CDKN1A,RAC1,HBEGF,PLAUR,ENPP2,ERBB3,CYR61	12
Infectious Diseases	infection	Viral Infection	1.51e-05		1.565	ST6GAL1,HLA-DOA,SGK1,HIST1H2BD,HIST2H2BE,ADARB1,GPR162,CTSZ,RHOB,KLF2,BIRC3,MVP,SPP1,TRIM8,RAC1,LMNA,IRF9,HIST1H2BK,APOBEC3G,FLOT2,PTPN11,RARRES3,TCN1,IFIT2,IFITM1,HIST2H2AA3/HIST2H2AA4,ATP6V0B,LAPTM5,CEBPD,COASY,CCL5,OASL,C1R,IFIT1,CD55,SDC2,SOCS2,HMGCS1,PLAT,TIMM8A,RNF150,IL15,XBP1,PLAUR,ZCCHC17,SLIT2,ISG15,PRKAG2,SPARC,GABARAP,PTGS2	51
Cancer, Cellular Development, Cellular Growth and Proliferation, Organismal Injury and Abnormalities, Tumor Morphology	proliferation	proliferation of cancer cells	1.58e-05		-1.21	SPP1,SNAI2,NDRG1,IL15,XBP1,PLAUR,POU3F2,ERBB3,SKP2,PREP,RCAN1,NR4A2,RHOB,SDC2,IGFBP3,PTGS2,CYR61,PLAT	18
Cell Morphology	morphology	morphology of cells	1.8e-05			COL8A1,PCOLCE,CTSZ,MIA,RHOB,TRIB2,KLF2,PRKD1,FST,SPP1,CHN1,RAC1,ORC6,LMNA,HBEGF,IGFBP5,FAM20A,SKP2,ANKRD1,FLOT2,CORO1B,PTPN11,CD68,NEUROG2,IGFBP3,RARRES3,IFIT2,FNBP1,RHBDF1,SNAI2,CDC42EP5,HLA-DQA1,CEBPD,CLUAP1,SYNM,CHM,SHC1,CD55,GADD45A,HLA-DMA,SDC2,STARD13,ENPP2,ADRB2,IL11RA,ARID5B,CD59,KIRREL,IL15,XBP1,PLAUR,ERBB3,BSCL2,RCAN1,LAMA4,CDKN1A,SPARC,A2M	58
Cellular Assembly and Organization, Tissue Development	formation	formation of filaments	1.97e-05		1.646	GAS7,KIRREL,SGK1,CDC42EP5,RAC1,PLAUR,SERPINA3,SLIT2,GNG7,RHOB,PTPN11,STARD13,CDKN1A,SPARC,TESK2,ARHGEF3,A2M,KLF2,PLAT	19
Cellular Development, Cellular Growth and Proliferation	proliferation	proliferation of breast cancer cell lines	1.99e-05		0.52	CD59,SPP1,CEBPD,S100A4,XBP1,RAC1,HBEGF,PLAUR,IGFBP5,ERBB3,SKP2,PTGES,SHC1,CARD10,CDKN1A,IGFBP3,RARRES3,SEMA3B,CYR61,TFPI	20
Cellular Growth and Proliferation	colony formation	colony formation	2.01e-05		-0.83	SNAI2,SPP1,NDRG1,XBP1,RAC1,ERBB3,PTGES,SHC1,RCAN1,ANKRD1,KAT2B,GADD45A,PTPN11,RHOB,CDKN1A,IGFBP3,SOCS2,SPARC,JUND,PTGS2,SEMA3B,CYR61,IFIT2	23
Cardiovascular System Development and Function, Tissue Development	development	development of endothelial tissue	2.02e-05		1.053	SNAI2,SPP1,XBP1,RAC1,PLAUR,HBEGF,SERPINA3,SKP2,RCAN1,CDKN1A,MGP,SPARC,PTGS2,CYR61,TFPI,KLF2,PRKD1,PLAT	18
Cellular Movement	migration	migration of brain cancer cell lines	2.25e-05		-0.832	SHC1,PTPN11,RAC1,PLAUR,ENPP2,FABP7,A2M,PLAT,SYNM	9
Cellular Growth and Proliferation	colony formation	colony formation of lung cancer cell lines	2.43e-05		0.13	SPP1,GADD45A,CDKN1A,IGFBP3,SEMA3B,CYR61	6
Organ Morphology, Renal and Urological System Development and Function, Tissue Morphology	quantity	quantity of kidney cells	2.53e-05		-0.209	SPP1,CDKN1A,SPARC,SKP2	4
Cell Morphology	shape change	shape change of smooth muscle cells	2.53e-05		-0.152	RAC1,PLAUR,SERPINA3,A2M	4
Cellular Function and Maintenance	function	function of blood cells	2.75e-05		-0.478	ST6GAL1,CD59,SPP1,IL15,S100A4,RAC1,PLAUR,PAWR,CCL5,CACNB3,SKP2,GPNMB,CTSZ,RCAN1,CD55,HLA-DMA,CDKN1A,ARHGEF6,PTGS2,CTSC,BIRC3,KLF2,ADRB2,PLAT	24
Cell Death and Survival	apoptosis	apoptosis of epithelial cells	2.76e-05		1.638	NDRG1,SGK1,IL15,XBP1,PLAUR,IGFBP5,ERBB3,MIA,SHC1,GADD45A,CDKN1A,SPARC,PTGS2,MC1R,PLAT	15
Cellular Movement	cell movement	cell movement of connective tissue cells	2.76e-05		0.558	FLNB,ARID5B,SPP1,RAC1,PLAUR,HBEGF,ERBB3,CCL5,PTPN11,RHOB,CDKN1A,ENPP2,CYR61	13
Cell Cycle	mitogenesis	mitogenesis	2.88e-05		0.476	SHC1,SPP1,RAC1,IGFBP3,SPARC,HBEGF,ERBB3,IGFBP5,PTGS2,ANKS1A,CYR61	11
Tissue Morphology	quantity	quantity of tumor cell lines	2.92e-05		-0.296	SGK1,CDKN1A,RAC1,IGFBP3,ST6GALNAC2,IGFBP5,PTGS2,GNG7,CDC25A,SKP2	10
Cell Death and Survival	cell death	cell death of neuroblastoma cell lines	3.13e-05		0.24	GAS7,RCAN1,SHC1,SPP1,GPR37,CDKN1A,BCHE,RAC1,IGFBP3,IGFBP5,SERPINA3,XPR1	12
Cellular Assembly and Organization, Cellular Function and Maintenance	organization	organization of cytoskeleton	3.17e-05		-1.659	GAS7,FLNB,SGK1,TRIM9,CDC42EP5,S100A4,CLUAP1,POU3F2,CCL5,SYNM,MIA,KLF9,SHC1,EVI5L,RHOB,SDC2,IFRD1,BTBD3,KLF2,PLAT,IL11RA,KIRREL,SPP1,NDRG1,PRICKLE2,CHN1,RAC1,PLAUR,SLIT2,SLITRK5,PTPN11,CORO1B,TF,MATN2,CDKN1A,ARHGEF6,SPARC,RARRES3,TESK2,PTGS2,DNAJB6,GABARAP,CYR61,A2M,FNBP1	45
Cell-To-Cell Signaling and Interaction	binding	binding of cells	3.24e-05		-0.3	UBAP2L,ST6GAL1,SPP1,RAC1,PLAUR,IGFBP5,ERBB3,CCL5,CD55,RHOB,CD68,PTPN11,HLA-DMA,LAMA4,SDC2,IGFBP3,SPARC,SEMA3B,CYR61,TFPI,A2M	21
Cell Cycle	interphase	arrest in interphase of brain cancer cell lines	3.3e-05			NDRG1,SGK1,CDKN1A,PLAUR,SYNM	5
Cardiovascular Disease	aneurysm	aneurysm	3.36e-05		-0.776	PTGES,RCAN1,SPP1,MGP,SPARC,PTGS2,CTSC,KLF2	8
Cardiovascular Disease, Organismal Injury and Abnormalities	Monckeberg's sclerosis	Monckeberg's sclerosis	4.23e-05			SPP1,MGP,SPARC	3
Organ Morphology, Renal and Urological System Development and Function, Tissue Morphology	quantity	quantity of podocytes	4.23e-05			SPP1,CDKN1A,SPARC	3
Cardiovascular System Development and Function, Organ Morphology	dilation	dilation of heart ventricle	4.5e-05		0	PTGES,SPP1,HBEGF,LMNA,JUND,ADRB2	6
Cellular Development, Cellular Growth and Proliferation	proliferation	proliferation of lung cancer cell lines	4.74e-05		-0.221	SPP1,RAC1,PLAUR,ERBB3,SKP2,MIA,RHOB,PTPN11,TRIB2,CDKN1A,IGFBP3,SEMA3B,PTGS2,CYR61	14
Cancer, Cell Death and Survival, Organismal Injury and Abnormalities, Tumor Morphology	cell death	cell death of cancer cells	4.76e-05		1.844	CD59,NDRG1,TBX2,IL15,RAC1,SERPINA3,PAWR,NR4A2,TF,CDKN1A,IGFBP3,SPARC,SEMA3B,PTGS2,CYR61	15
Cellular Growth and Proliferation	colony formation	colony formation of cells	4.88e-05		-0.951	SNAI2,SPP1,NDRG1,RAC1,ERBB3,PTGES,SHC1,RCAN1,ANKRD1,KAT2B,RHOB,GADD45A,PTPN11,CDKN1A,IGFBP3,SOCS2,SPARC,JUND,SEMA3B,PTGS2,CYR61	21
Cellular Growth and Proliferation, Tissue Development	proliferation	proliferation of epithelial cells	4.88e-05		-0.349	SNAI2,SPP1,FST,XBP1,HBEGF,COL8A1,LMNA,POU3F2,ERBB3,CCL5,SKP2,KLF9,CDKN1A,SPARC,FABP7,JUND,MC1R,PTGS2,HTRA1,PRKD1,CDC25A	21
Cellular Movement	invasion	invasion of melanoma cell lines	4.97e-05		-1.942	MIA,SPP1,RAC1,SPARC,ENPP2,POU3F2,PTGS2	7
Developmental Disorder	growth failure	Growth Failure	5.02e-05	Increased	2.178	ARID5B,SNAI2,FST,RDH10,FAM20C,ORC6,XBP1,LMNA,POU3F2,VPS26A,TCF12,CHM,KAT2B,PTPN11,GADD45A,NEUROG2,CDKN1A,MGP,ENPP2,PTGS2,TFPI,KLF2,PLAT,CDC25A	24
Cellular Growth and Proliferation, Tissue Development	proliferation	proliferation of connective tissue cells	5.13e-05		0.773	SNAI2,SPP1,FST,NDRG1,IL15,RAC1,HBEGF,PLAUR,LMNA,IGFBP5,SKP2,PTGES,KLF9,RHOB,TF,GADD45A,CDKN1A,IGFBP3,SPARC,JUND,PTGS2,CYR61,PRKD1,PLAT	24
Cancer, Organismal Injury and Abnormalities, Reproductive System Disease	female genital tract serous cancer	female genital tract serous cancer	5.77e-05			HIST2H2AA3/HIST2H2AA4,ARID5B,SPP1,HIST1H2BD,PLAUR,IGFBP5,ERBB3,SLIT2,SYNM,ISG15,PTPN11,MATN2,LAMA4,CDKN1A,MGP,SOCS2,ENPP2,APOD	18
Cardiovascular Disease, Organismal Injury and Abnormalities	vascular calcification	vascular calcification	5.84e-05			SPP1,MGP,SPARC,ISG15	4
Cellular Movement, Immune Cell Trafficking	migration	leukocyte migration	5.9e-05		-0.828	S100A4,SERPINA3,CCL5,CTSZ,SHC1,CD55,RHOB,CD99L2,ENPP2,KLF2,ADRB2,IL11RA,PLAT,SPP1,NFIC,NDRG1,IL15,RAC1,PLAUR,SLIT2,PTGES,RCAN1,PTPN11,ARHGEF6,CDKN1A,IGFBP3,SPARC,PTGS2,CYR61,TFPI,CTSC	31
Cancer, Organismal Injury and Abnormalities	growth	growth of malignant tumor	6.26e-05		-1.617	SPP1,SNAI2,NDRG1,IL15,XBP1,PLAUR,POU3F2,IGFBP5,ERBB3,SKP2,PREP,RCAN1,NR4A2,RHOB,SDC2,IGFBP3,PTGS2,CYR61,PLAT	19
Organ Morphology, Tissue Development	involution	involution	6.29e-05			SNAI2,CEBPD,RAC1,PLAUR,IGFBP5,PTGS2	6
Inflammatory Response	inflammation	inflammation of body region	6.32e-05		0.851	ST6GAL1,HLA-DQA1,S100A4,CCL5,CD55,GADD45A,HLA-DMA,SOCS2,KLF2,BIRC3,PRKD1,ADRB2,TPMT,IL11RA,PLAT,SPP1,IL15,XBP1,RAC1,PLAUR,HBEGF,IRF9,PTGES,NR4A2,TF,PTPN11,CDKN1A,SPARC,PTGS2,CYR61,TFPI,A2M	32
Cellular Development, Cellular Growth and Proliferation	proliferation	proliferation of tumor cell lines	6.73e-05		-1.023	SGK1,CEBPD,S100A4,GNG7,TCF12,SYNM,MIA,SHC1,KAT2B,RHOB,GADD45A,CARD10,SDC2,EIF5,TRIB2,STARD13,SEMA3B,KLF2,PRKD1,PLAT,TPMT,CDC25A,CD59,SPP1,FST,NDRG1,TBX2,IL15,XBP1,RAC1,HBEGF,PLAUR,IGFBP5,ERBB3,SKP2,PTGES,NR4A2,PTPN11,TF,CDKN1A,IGFBP3,SPARC,RARRES3,PTGS2,CYR61,TFPI,A2M	47
Cell Morphology	shape change	shape change of tumor cell lines	6.87e-05		-0.448	FLNB,SNAI2,CHN1,SDC2,RAC1,SPARC,GBP2,TFPI,PRKD1,SYNM	10
Cellular Assembly and Organization, Cellular Function and Maintenance, Tissue Development	formation	formation of actin filaments	7.01e-05		0.822	GAS7,KIRREL,CDC42EP5,RAC1,SLIT2,GNG7,RHOB,PTPN11,STARD13,CDKN1A,SPARC,TESK2,ARHGEF3,KLF2,PLAT	15
Cell Death and Survival	apoptosis	apoptosis of carcinoma cell lines	7.04e-05		0.509	SPP1,NDRG1,RAC1,S100A4,SERPINA3,ERBB3,PAWR,SKP2,RHOB,IGFBP3,SEMA3B,PTGS2,KLF2	13
Behavior	behavior	behavior	7.15e-05		-1.189	SNAI2,SGK1,RDH10,CEBPD,CACNB3,NIPAL3,NPTX1,GNG7,HAPLN1,KLF9,BCHE,TRIB2,FABP7,LYPD1,ADRB2,PLAT,ARID5B,NFIC,CHN1,IL15,RAC1,PLAUR,PAWR,VPS26A,BSCL2,SLITRK5,RCAN1,NR4A2,NEUROG2,LAMA4,CDKN1A,PTGS2,MC1R,APOD	34
Cell Cycle	interphase	interphase of tumor cell lines	7.18e-05		-0.993	SPP1,NDRG1,SGK1,CEBPD,PLAUR,IGFBP5,ERBB3,SKP2,SYNM,MIA,SHC1,TF,GADD45A,CDKN1A,MXD4,CYR61,CDC25A	17
Cellular Growth and Proliferation	colony formation	colony formation of tumor cell lines	7.44e-05		-0.817	SPP1,SNAI2,NDRG1,ERBB3,PTGES,RCAN1,ANKRD1,GADD45A,CDKN1A,IGFBP3,SPARC,SEMA3B,PTGS2,CYR61	14
Cellular Development, Skeletal and Muscular System Development and Function, Tissue Development	differentiation	differentiation of muscle cells	7.44e-05		0.195	NFIC,XBP1,RAC1,PLAUR,LMNA,IGFBP5,SHC1,NR4A2,PTPN11,CDKN1A,MGP,IGFBP3,ARHGEF3,IFRD1	14
Hematological System Development and Function, Tissue Morphology	quantity	quantity of blood cells	7.71e-05		-1.872	ST6GAL1,SNAI2,HLA-DQA1,CCL5,NIPAL3,TCF12,SHC1,HLA-DRB1,GADD45A,HLA-DMA,TRIB2,ST6GALNAC2,KLF2,BIRC3,PLAT,ARID5B,CD59,SPP1,IL15,XBP1,RAC1,HBEGF,PAWR,ISG15,PREP,PTGES,RCAN1,TF,PTPN11,LAMA4,CDKN1A,ARHGEF6,IGFBP3,PTGS2	34
Cancer, Cellular Movement, Organismal Injury and Abnormalities, Tumor Morphology	invasion	invasion of tumor cells	8.08e-05		-0.581	CTSZ,MIA,SNAI2,RHOB,TBX2,RAC1,HBEGF,PLAUR,ENPP2,PTGS2,SLIT2	11
Cancer, Organismal Injury and Abnormalities, Tumor Morphology	invasion	invasion of tumor	8.15e-05		-0.383	SPP1,SNAI2,TBX2,RAC1,PLAUR,HBEGF,IGFBP5,SLIT2,MIA,CTSZ,RHOB,ENPP2,PTGS2	13
Tissue Development	growth	growth of connective tissue	8.15e-05		0.489	SNAI2,KLF9,GADD45A,RHOB,JUND,PRKD1,PLAT,FST,SPP1,NDRG1,IL15,RAC1,LMNA,PLAUR,HBEGF,IGFBP5,PAWR,SKP2,PTGES,TF,CDKN1A,IGFBP3,SPARC,PTGS2,CYR61	25
Cell Cycle	interphase	interphase	8.47e-05		0.123	SGK1,CEBPD,SYNM,MIA,SHC1,GADD45A,SDC2,CDC25A,SPP1,NDRG1,IL15,RAC1,PLAUR,LMNA,HBEGF,ERBB3,IGFBP5,SKP2,TF,PTPN11,CDKN1A,IGFBP3,MXD4,PTGS2,CYR61	25
Cellular Development	branching	branching of cells	8.7e-05	Decreased	-2.057	SPP1,SGK1,TRIM9,CHN1,RAC1,SLIT2,KLF9,RHOB,PTPN11,LAMA4,SDC2,CDKN1A,PTGS2,CYR61,A2M,FNBP1,PLAT	17
Connective Tissue Disorders, Skeletal and Muscular Disorders	arthropathy	arthropathy	8.71e-05		-1.385	SQLE,TMX4,HLA-DOA,SNAI2,HLA-DQA1,CCL5,C1R,HLA-DRB1,HLA-DMA,SDC2,HLA-DMB,CD99L2,ENPP2,HLA-DPB1,ADRB2,IL11RA,PLAT,CD59,SPP1,IL15,PLAUR,GBP2,ERBB3,IGFBP5,PREP,NR4A2,CD68,CDKN1A,SPARC,PTGS2,CEMIP,CTSC,HTRA1	33
Organismal Injury and Abnormalities, Renal and Urological Disease	proteinuria	proteinuria	8.79e-05		-0.072	CD55,KIRREL,SPP1,GADD45A,SGK1,CDKN1A,SPARC,HBEGF,PTGS2,CCL5	10
Cancer, Organismal Injury and Abnormalities	benign neoplasia	benign neoplasia	9.09e-05		-0.277	HIST2H2AA3/HIST2H2AA4,HIST1H2BD,S100A4,CEBPD,COL8A1,ADARB1,TCF12,MIA,SHC1,IFIT1,GPR37,GADD45A,MGP,ADRB2,ARID5B,SPP1,NDRG1,IGFBP5,ERBB3,SLIT2,FAM20A,PTGES,NR4A2,PTPN11,CDKN1A,IGFBP3,TCN1,BACE2,PTGS2,CYR61,CEMIP,CTSC	32
Skeletal and Muscular System Development and Function	mineralization	mineralization of connective tissue	9.22e-05			FLNB,FST,SPP1,CD68,FAM20C,MGP,LMNA,PTGS2,ADRB2,ISG15	10
Cardiovascular System Development and Function, Cellular Development, Cellular Growth and Proliferation, Organismal Development, Tissue Development	proliferation	proliferation of endothelial cells	9.55e-05		0.384	SNAI2,XBP1,RAC1,PLAUR,HBEGF,SERPINA3,SKP2,RCAN1,CDKN1A,MGP,SPARC,PTGS2,TFPI,KLF2,PRKD1	15
Cell Morphology, Cellular Assembly and Organization, Cellular Development, Cellular Function and Maintenance, Embryonic Development, Nervous System Development and Function, Tissue Development	branching	branching of neurites	9.69e-05	Decreased	-2.047	TRIM9,CHN1,SGK1,RAC1,SLIT2,KLF9,RHOB,SDC2,CDKN1A,PTGS2,CYR61,A2M,FNBP1,PLAT	14
Cellular Development, Cellular Growth and Proliferation	proliferation	proliferation of ovarian cancer cell lines	9.73e-05		0.68	FST,SPP1,CDKN1A,SPARC,HBEGF,ERBB3,CYR61,KLF2,SKP2	9
Cell Morphology, Cellular Assembly and Organization, Cellular Development, Cellular Function and Maintenance, Nervous System Development and Function, Tissue Development	neuritogenesis	neuritogenesis	9.94e-05	Decreased	-2.313	GAS7,PRICKLE2,SGK1,CHN1,TRIM9,RAC1,POU3F2,SLIT2,SLITRK5,SHC1,KLF9,RHOB,PTPN11,MATN2,SDC2,CDKN1A,PTGS2,CYR61,BTBD3,A2M,FNBP1,PLAT,IL11RA	23
Neurological Disease, Psychological Disorders	disorder of basal ganglia	disorder of basal ganglia	9.95e-05			SGK1,SERPINA3,CACNB3,CCL5,THBS3,GNG7,GADD45A,BCHE,FABP7,ADRB2,SPP1,NDRG1,CHN1,SLIT2,PLSCR4,NGRN,ISG15,RCAN1,NR4A2,FAM3C,CD68,RARRES3,PTGS2,MC1R,UCK2,DNAJB6,A2M,APOD	28
Cellular Development, Connective Tissue Development and Function, Tissue Development	differentiation	differentiation of adipocytes	0.000104		0.972	ARID5B,SPP1,SNAI2,XBP1,CEBPD,PLAUR,LMNA,BSCL2,LAMA4,TRIB2,PTGS2,A2M,ADRB2	13
Skeletal and Muscular System Development and Function	function	function of muscle	0.000114		-0.549	SPP1,FST,LMNA,HBEGF,IGFBP5,CACNB3,SHC1,ANKRD1,LAMA4,CDKN1A,IGFBP3,PTGS2,IFRD1,BIRC3,ADRB2,PLAT	16
Nervous System Development and Function, Organ Morphology, Organismal Development	abnormal morphology	abnormal morphology of substantia nigra	0.000116			NR4A2,SPP1,GPR37	3
Inflammatory Disease	chronic inflammatory disorder	chronic inflammatory disorder	0.000117			SQLE,TMX4,HLA-DOA,SNAI2,HLA-DQA1,CCL5,C1R,HLA-DRB1,HLA-DMA,SDC2,HLA-DMB,CD99L2,HLA-DPB1,PRKD1,ADRB2,TPMT,CD59,SPP1,IL15,XBP1,MSMO1,PLAUR,HBEGF,GBP2,IGFBP5,PREP,NR4A2,TF,CD68,CDKN1A,PTGS2,CEMIP,CTSC	33
Cellular Movement	invasion	invasion of carcinoma cell lines	0.000118		1.017	SPP1,NDRG1,S100A4,RAC1,HBEGF,PLAUR,ERBB3,JUND,PTGS2,CYR61,IFIT2	11
Cellular Development, Cellular Growth and Proliferation	proliferation	proliferation of brain cancer cell lines	0.000118		0.616	MIA,KAT2B,NDRG1,CDKN1A,RAC1,PLAUR,CYR61,A2M,PLAT,SYNM,CDC25A	11
Cell Death and Survival	anoikis	anoikis	0.000123		-0.592	NR4A2,RHOB,NDRG1,RAC1,PLAUR,PTGS2,HTRA1,BIRC3	8
Cancer, Organismal Injury and Abnormalities, Reproductive System Disease	growth	growth of mammary tumor	0.000123		-0.581	SPP1,GADD45A,IGFBP3,ERBB3,IGFBP5,PTGS2,CYR61,SKP2	8
Organismal Development, Tissue Development	development	development of exocrine gland	0.000125		-0.915	SPP1,IGSF3,SOX10,CEBPD,SOCS2,ERBB3,IGFBP5,FABP7,PTGS2,SLIT2,CDC25A,SKP2	12
Reproductive System Development and Function	decidualization	decidualization	0.000127			SPP1,IL15,PTGS2,A2M,IL11RA	5
Cell Cycle	interphase	re-entry into interphase	0.000127		0.747	TF,CDKN1A,RAC1,CDC25A,SKP2	5
Cardiovascular System Development and Function	development	development of vasculature	0.000131			FLNB,SPP1,TBX2,IL15,XBP1,DLX1,CACNB3,SHC1,RHOB,LAMA4,MGP,ENPP2,CYR61,TFPI,HTRA1,A2M,KLF2,IL11RA	18
Neurological Disease	movement disorder	Movement Disorders	0.000134		1.432	SGK1,SERPINA3,CACNB3,CCL5,THBS3,GNG7,GADD45A,BCHE,FABP7,ADRB2,SPP1,NDRG1,CHN1,XBP1,PLAUR,LMNA,IGFBP5,SLIT2,PLSCR4,NGRN,RCAN1,FAM3C,NR4A2,CD68,LAMA4,CADM4,RARRES3,MC1R,PTGS2,DNAJB6,UCK2,IFIT2,A2M,APOD,RHBDF1	35
Cancer, Cell Cycle, Organismal Injury and Abnormalities	interphase	arrest in interphase of tumor cells	0.000141			NDRG1,CDKN1A,IGFBP3,SKP2	4
Connective Tissue Disorders, Inflammatory Disease, Skeletal and Muscular Disorders	arthritis	arthritis	0.000141		-1.385	SQLE,TMX4,HLA-DOA,SNAI2,HLA-DQA1,CCL5,C1R,HLA-DRB1,HLA-DMA,SDC2,HLA-DMB,CD99L2,ENPP2,HLA-DPB1,ADRB2,IL11RA,PLAT,CD59,SPP1,IL15,PLAUR,GBP2,IGFBP5,PREP,NR4A2,CD68,CDKN1A,SPARC,PTGS2,HTRA1,CEMIP,CTSC	32
Cardiovascular Disease, Organismal Injury and Abnormalities	ischemia	ischemia of heart	0.000144			LAMA4,PTGS2,TFPI,ADRB2,PLAT	5
Cellular Assembly and Organization, Cellular Function and Maintenance	organization	microtubule dynamics	0.000144	Decreased	-2.068	GAS7,SGK1,TRIM9,CDC42EP5,S100A4,CLUAP1,POU3F2,CCL5,MIA,KLF9,SHC1,EVI5L,RHOB,SDC2,IFRD1,BTBD3,KLF2,PLAT,IL11RA,NDRG1,PRICKLE2,CHN1,RAC1,PLAUR,SLIT2,SLITRK5,PTPN11,MATN2,CDKN1A,ARHGEF6,SPARC,RARRES3,TESK2,PTGS2,GABARAP,CYR61,A2M,FNBP1	38
Cardiovascular System Development and Function, Cellular Development, Organismal Development, Tissue Development	development	endothelial cell development	0.000146		0.62	SNAI2,XBP1,RAC1,PLAUR,HBEGF,SERPINA3,SKP2,RCAN1,CDKN1A,MGP,SPARC,PTGS2,CYR61,TFPI,KLF2,PRKD1	16
Endocrine System Disorders, Gastrointestinal Disease, Metabolic Disease	diabetes mellitus	diabetes mellitus	0.000146			HLA-DOA,HLA-DQA1,S100A4,CEBPD,SERPINA3,CCL5,GPNMB,HAPLN1,IFIT1,RHOB,HLA-DMA,HLA-DMB,MGP,SOCS2,FABP7,HLA-DPB1,ADRB2,SPP1,IL15,XBP1,RAC1,GBP2,ERBB3,NR4A2,TF,PTPN11,CDKN1A,ARHGEF6,PTGS2,IFIT2,TFPI,A2M,APOD	33
Cellular Function and Maintenance	regulation	regulation of cells	0.000148			SPP1,RHOB,RAC1,SOCS2,ERBB3,CYR61,TCF12,APOD	8
Cellular Function and Maintenance	function	function of leukocytes	0.000148		-0.896	ST6GAL1,SPP1,IL15,RAC1,S100A4,PLAUR,PAWR,CCL5,CACNB3,SKP2,GPNMB,CTSZ,RCAN1,HLA-DMA,ARHGEF6,PTGS2,CTSC,BIRC3,KLF2,ADRB2,PLAT	21
Cell Morphology	sprouting	sprouting	0.000151	Decreased	-2.057	SPP1,SGK1,TRIM9,CHN1,RAC1,SLIT2,KLF9,RHOB,LAMA4,SDC2,CDKN1A,PTGS2,CYR61,HTRA1,A2M,FNBP1,PLAT	17
Cell Death and Survival, Skeletal and Muscular Disorders	apoptosis	apoptosis of muscle cell lines	0.000153		0	ANKRD1,CDKN1A,RAC1,HBEGF,LMNA,BIRC3	6
Cell-To-Cell Signaling and Interaction, Cellular Assembly and Organization	quantity	quantity of actin stress fibers	0.000153		0.896	SPP1,RHOB,PTPN11,S100A4,RAC1,PLAUR	6
Antimicrobial Response, Inflammatory Response	antimicrobial response	antimicrobial response	0.000153		-0.6	HIST2H2BE,IL15,ALKBH5,HIST1H2BK,ZCCHC17,CCL5,OASL,APOBEC3G,XPR1,ISG15,IFIT1,RARRES3,IFIT2,BIRC3,IFITM1	15
Cellular Assembly and Organization, Cellular Function and Maintenance	organization	organization of cytoplasm	0.000154		-1.659	GAS7,FLNB,SGK1,TRIM9,CDC42EP5,S100A4,CLUAP1,POU3F2,CCL5,SYNM,MIA,KLF9,SHC1,EVI5L,RHOB,SDC2,IFRD1,BTBD3,KLF2,PRKD1,PLAT,IL11RA,KIRREL,SPP1,NDRG1,PRICKLE2,CHN1,RAC1,PLAUR,SLIT2,SLITRK5,PTPN11,CORO1B,TF,MATN2,CDKN1A,ARHGEF6,SPARC,RARRES3,TESK2,PTGS2,DNAJB6,GABARAP,CYR61,A2M,FNBP1	46
Antimicrobial Response, Inflammatory Response	antiviral response	antiviral response	0.000156		-0.6	IFIT1,IL15,ALKBH5,RARRES3,ZCCHC17,CCL5,IFIT2,OASL,BIRC3,IFITM1,APOBEC3G,XPR1	12
Cell Death and Survival	apoptosis	apoptosis of brain cells	0.000156		-0.235	PTGES,SGK1,CDKN1A,PAWR,SERPINA3,PTGS2,NPTX1,A2M,PLAT	9
Cellular Movement	homing	homing	0.000166		-1.686	SNAI2,SPP1,IL15,RAC1,S100A4,HBEGF,PLAUR,SERPINA3,ERBB3,SLIT2,CCL5,NPTX1,PTGES,SHC1,RHOB,PTPN11,CDKN1A,IGFBP3,ENPP2,PTGS2,SEMA3B,CYR61	22
Cellular Development, Cellular Growth and Proliferation, Connective Tissue Development and Function	proliferation	proliferation of fibroblast cell lines	0.000166		0.443	ARID5B,RAC1,HBEGF,PLAUR,LMNA,GBP2,ERBB3,SKP2,MIA,RHOB,PTPN11,GADD45A,CDKN1A,IGFBP3,SHMT1,JUND,A2M,KLF2	18
Cell Death and Survival	cell death	neuronal cell death	0.000167	Increased	2.059	SGK1,SOX10,SERPINA3,CCL5,ADARB1,NPTX1,PRKD1,CDC25A,IL11RA,PLAT,RAC1,XBP1,DLX1,HBEGF,ERBB3,PAWR,IRF9,RCAN1,NR4A2,TF,PTPN11,CDKN1A,IGFBP3,PTGS2,A2M	25
Cancer, Cell Cycle, Organismal Injury and Abnormalities	G1 phase	arrest in G1 phase of mammary tumor cells	0.000169			IGFBP3,SKP2	2
Cell Death and Survival	cytolysis	cytolysis of neuroblastoma cell lines	0.000169			CD59,CD55	2
Skeletal and Muscular System Development and Function	density	density of femur	0.000169			LMNA,IGFBP5	2
Cancer, Gastrointestinal Disease, Organismal Injury and Abnormalities	hyperplasia	hyperplasia of mammalian glandular stomach	0.000169			PTGES,PTGS2	2
Skeletal and Muscular System Development and Function	isometric tetanic force	isometric tetanic force of skeletal muscle	0.000169			FST,IFRD1	2
Organ Morphology, Tissue Morphology	mass	mass of lymph node	0.000169			IL15,CDKN1A	2
Cancer, Cell-To-Cell Signaling and Interaction, Organismal Injury and Abnormalities	binding	binding of tumor cells	0.00017		1.412	IGFBP3,PLAUR,IGFBP5,SEMA3B	4
Cellular Movement	migration	migration of prostate cancer cells	0.000173			SNAI2,RHOB,SPARC	3
Connective Tissue Disorders, Inflammatory Disease, Inflammatory Response, Organismal Injury and Abnormalities, Respiratory Disease	pulmonary interstitial fibrosis	pulmonary interstitial fibrosis	0.000173			PTPN11,PTGS2,PLAT	3
Immunological Disease	hypersensitive reaction	hypersensitive reaction	0.000183		-1.381	SPP1,LAPTM5,IL15,HLA-DQA1,CCL5,NPTX1,CHM,PTGES,HLA-DRB1,NR4A2,CORO1B,GADD45A,HLA-DMA,SOCS2,PTGS2,IFITM1,CDC25A,ADRB2	18
Cell-To-Cell Signaling and Interaction, Cellular Assembly and Organization	quantity	quantity of focal adhesions	0.000183		1.387	FLNB,SPP1,PTPN11,RAC1,SPARC	5
Cell Morphology	morphology	morphology of tumor cell lines	0.000184			MIA,CD59,SNAI2,CORO1B,CHN1,SDC2,IL15,CDKN1A,TRIB2,STARD13,HBEGF	11
Tissue Development	formation	formation of gland	0.000193		-0.915	ARID5B,SPP1,CEBPD,SOCS2,ERBB3,IGFBP5,FABP7,PTGS2,SLIT2,PLAT,CDC25A,SKP2	12
Cellular Movement	chemotaxis	chemotaxis	0.000198		-1.438	SNAI2,SPP1,IL15,RAC1,S100A4,HBEGF,PLAUR,SERPINA3,ERBB3,SLIT2,CCL5,NPTX1,PTGES,SHC1,RHOB,PTPN11,CDKN1A,ENPP2,PTGS2,SEMA3B,CYR61	21
Skeletal and Muscular System Development and Function	thickness	thickness of bone	0.000199		0	SPP1,FAM20C,MGP,LMNA,IGFBP5,ISG15,PCOLCE	7
Cardiovascular Disease	endothelial dysfunction	endothelial dysfunction	0.000204			SHC1,GADD45A,PTGS2,ADRB2	4
Cancer, Organismal Injury and Abnormalities	connective or soft tissue tumor	connective or soft tissue tumor	0.000214		0.223	SNAI2,S100A4,COL8A1,ADARB1,THBS3,SHC1,IFIT1,SDC2,ADRB2,SPP1,NDRG1,IL15,PLAUR,IGFBP5,FAM20A,SKP2,NR4A2,PTPN11,CDKN1A,IGFBP3,TCN1,SPARC,PTGS2,CTSC,CYR61	25
Cell Cycle	cell cycle progression	cell cycle progression	0.000216		0.887	GAS7,MIS18A,SGK1,HLA-DQA1,S100A4,ADARB1,SHC1,KAT2B,RHOB,GADD45A,CARD10,ANKS1A,CDC25A,CD59,SPP1,XBP1,RAC1,ORC6,HBEGF,LMNA,GBP2,IRF9,IGFBP5,ERBB3,PAWR,SKP2,NR4A2,TF,PTPN11,CDKN1A,IGFBP3,SPARC,PTGS2,CYR61	34
Organismal Functions, Organismal Injury and Abnormalities, Tissue Morphology	healing	healing of wound	0.000217			FST,SPP1,CORO1B,RAC1,SPARC,HBEGF,PTGS2,ADRB2,PLAT,SKP2	10
Developmental Disorder	hypertrophy	Hypertrophy	0.000222		1.706	FLNB,FST,SGK1,RAC1,HBEGF,SLIT2,CACNB3,SKP2,PTGES,SHC1,RCAN1,ANKRD1,PTPN11,LAMA4,CDKN1A,PTGS2,CTSC,ADRB2,PLAT	19
Connective Tissue Development and Function, Skeletal and Muscular System Development and Function, Tissue Development	abnormal morphology	abnormal morphology of bone	0.000225			NFIC,SPP1,FST,FAM20C,DLX1,LMNA,MTF2,THBS3,PCOLCE,HAPLN1,CD68,CDKN1A,MGP,SPARC,LMBR1,TFPI,KLF2,ADRB2	18
Hematological System Development and Function, Tissue Morphology	quantity	quantity of leukocytes	0.000228		-1.656	ST6GAL1,SNAI2,HLA-DQA1,CCL5,NIPAL3,TCF12,SHC1,HLA-DRB1,GADD45A,HLA-DMA,TRIB2,ST6GALNAC2,BIRC3,PLAT,ARID5B,SPP1,IL15,XBP1,RAC1,HBEGF,PAWR,ISG15,PREP,PTGES,TF,PTPN11,ARHGEF6,CDKN1A,IGFBP3,PTGS2	30
Cellular Growth and Proliferation	outgrowth	outgrowth of cells	0.000236		-1.071	GAS7,CHN1,RAC1,S100A4,CEBPD,SLIT2,NPTX1,TCF12,SHC1,CORO1B,PTPN11,CDKN1A,SOCS2,ENPP2,CYR61,TNFRSF19,A2M,PLAT	18
Connective Tissue Disorders, Immunological Disease, Inflammatory Disease, Skeletal and Muscular Disorders	rheumatoid arthritis	rheumatoid arthritis	0.000241			SQLE,TMX4,HLA-DOA,SNAI2,HLA-DQA1,CCL5,C1R,HLA-DRB1,SDC2,HLA-DMA,HLA-DMB,CD99L2,HLA-DPB1,ADRB2,SPP1,IL15,PLAUR,IGFBP5,GBP2,PREP,NR4A2,CD68,PTGS2,CEMIP,CTSC	25
Cell Death and Survival, Cellular Compromise, Neurological Disease, Tissue Morphology	neurodegeneration	neurodegeneration of dopaminergic neurons	0.000243		-0.132	NR4A2,GPR37,XBP1,PTGS2	4
Organismal Injury and Abnormalities	scar tissue	scar tissue	0.000243			FST,SPP1,SPARC,PTGS2	4
Cancer, Cell Cycle, Organismal Injury and Abnormalities	G1 phase	arrest in G1 phase of tumor cells	0.000244			CDKN1A,IGFBP3,SKP2	3
Cellular Movement	cell movement	cell movement of cancer cells	0.000253		-1.73	ST6GAL1,SNAI2,SPP1,RHOB,PTPN11,RAC1,SPARC,MC1R,CCL5	9
Cell Death and Survival	apoptosis	apoptosis of colon cancer cell lines	0.000262		1.996	ST6GAL1,NR4A2,SPP1,NDRG1,GADD45A,SGK1,CDKN1A,RAC1,IGFBP3,SPARC,PTGS2,PRKD1	12
Cancer, Organismal Injury and Abnormalities, Reproductive System Disease	breast cancer	breast cancer	0.000262		0.447	SQLE,FLNB,SIDT2,TRIM9,HIST2H2BE,CEBPD,S100A4,NPTX1,IFIT1,HLA-DRB1,RHOB,EIF5,FABP7,SCRG1,JUND,ADRB2,PLAT,CDC25A,UBAP2L,ARID5B,SPP1,TBX2,HBEGF,LMNA,HIST1H2BK,PAWR,IGFBP5,ERBB3,SLIT2,APOBEC3G,SKP2,IGSF3,NR4A2,CD68,PTPN11,CDKN1A,IGFBP3,SPARC,TCN1,PTGS2,DNAJB6,CYR61,CTSC,FNBP1,RHBDF1	45
Cellular Movement, Embryonic Development	cell movement	cell movement of embryonic cells	0.000274		-1.452	SOX10,S100A4,RAC1,HBEGF,ERBB3,IGFBP5,CCL5,SLIT2	8
Cell Death and Survival	cell death	cell death of brain cells	0.000277		1.313	SGK1,HBEGF,SERPINA3,PAWR,NPTX1,PTGES,TF,CDKN1A,PTGS2,A2M,PRKD1,CDC25A,PLAT	13
Cardiovascular System Development and Function, Cellular Movement	chemotaxis	chemotaxis of vascular endothelial cells	0.000286		-0.762	SNAI2,PTPN11,ENPP2,PTGS2	4
Cellular Movement	homing	homing of cells	0.000287		-1.388	SNAI2,SPP1,IL15,RAC1,S100A4,HBEGF,PLAUR,SERPINA3,ERBB3,SLIT2,CCL5,NPTX1,PTGES,SHC1,RHOB,PTPN11,CDKN1A,IGFBP3,ENPP2,PTGS2,CYR61	21
Cell Death and Survival	apoptosis	apoptosis of neuroblastoma cell lines	0.000305		-0.174	GAS7,RCAN1,SHC1,CDKN1A,IGFBP3,IGFBP5,SERPINA3,XPR1	8
Cellular Assembly and Organization	formation	formation of cytoskeleton	0.000307		1.045	GAS7,KIRREL,SGK1,CDC42EP5,RAC1,SLIT2,GNG7,RHOB,PTPN11,STARD13,CDKN1A,SPARC,TESK2,ARHGEF3,KLF2,PLAT	16
Cell-To-Cell Signaling and Interaction, Cellular Movement, Hematological System Development and Function, Immune Cell Trafficking, Inflammatory Response	recruitment	recruitment of phagocytes	0.000309		-0.401	RCAN1,NFIC,SPP1,RHOB,CD99L2,S100A4,RAC1,CCL5,SLIT2,CYR61,TFPI,CTSC	12
Cell Death and Survival	apoptosis	apoptosis of prostate cancer cell lines	0.000313		-0.094	FST,NDRG1,GADD45A,IGFBP3,HBEGF,PLAUR,PAWR,IGFBP5,PTGS2,BIRC3	10
Cancer, Cell Death and Survival, Organismal Injury and Abnormalities, Tumor Morphology	apoptosis	apoptosis of cancer cells	0.000321		1.969	CD59,NR4A2,NDRG1,TF,IL15,CDKN1A,RAC1,IGFBP3,SPARC,PAWR,SEMA3B	11
Cardiovascular System Development and Function, Cellular Movement	movement	movement of vascular endothelial cells	0.000326		-0.818	FLNB,SNAI2,PTPN11,ARHGEF6,RAC1,ENPP2,PTGS2,SLIT2,CYR61,KLF2	10
Cellular Movement	chemotaxis	chemotaxis of cells	0.00033		-1.122	SNAI2,SPP1,IL15,RAC1,S100A4,HBEGF,PLAUR,SERPINA3,ERBB3,SLIT2,CCL5,NPTX1,PTGES,SHC1,RHOB,PTPN11,CDKN1A,ENPP2,PTGS2,CYR61	20
Metabolic Disease	metabolism	abnormal metabolism	0.000333			CHM,CDKN1A,IGFBP3,IGFBP5,PTGS2,CTSC,TNFRSF19,A2M,ADRB2	9
Cell Death and Survival	apoptosis	apoptosis of retinal ganglion cells	0.000333			PTPN11,DLX1,A2M	3
Cell Morphology, Cellular Assembly and Organization, Cellular Function and Maintenance	formation	formation of cellular protrusions	0.000338	Decreased	-2.656	GAS7,SGK1,TRIM9,CDC42EP5,S100A4,CLUAP1,POU3F2,CCL5,KLF9,SHC1,EVI5L,RHOB,SDC2,BTBD3,IL11RA,PLAT,PRICKLE2,CHN1,RAC1,SLIT2,SLITRK5,PTPN11,MATN2,CDKN1A,ARHGEF6,SPARC,PTGS2,CYR61,A2M,FNBP1	30
Cell Cycle	interphase	arrest in interphase	0.000341			SPP1,NDRG1,SGK1,CEBPD,PLAUR,LMNA,IGFBP5,SKP2,SYNM,MIA,GADD45A,PTPN11,SDC2,CDKN1A,IGFBP3,CYR61,CDC25A	17
Skeletal and Muscular System Development and Function	abnormal morphology	abnormal morphology of muscle	0.000349			FST,HBEGF,ERBB3,CACNB3,PCOLCE,SHC1,RCAN1,CD55,ANKRD1,LAMA4,CDKN1A,MGP,IFRD1,KLF2	14
Cellular Development	differentiation	differentiation of tumor cell lines	0.000364	Decreased	-2.315	FST,NDRG1,XBP1,RAC1,CEBPD,PLAUR,IGFBP5,SHC1,KAT2B,PTPN11,CDKN1A,SPARC,FABP7,PTGS2,CYR61,PLAT	16
Cancer, Organismal Injury and Abnormalities, Reproductive System Disease	mammary tumor	mammary tumor	0.000365		-0.522	SQLE,FLNB,SIDT2,TRIM9,HIST2H2BE,CEBPD,S100A4,CCL5,NPTX1,IFIT1,HLA-DRB1,RHOB,GADD45A,EIF5,FABP7,SCRG1,JUND,ADRB2,PLAT,CDC25A,UBAP2L,ARID5B,SPP1,TBX2,HBEGF,LMNA,HIST1H2BK,PAWR,IGFBP5,ERBB3,SLIT2,APOBEC3G,SKP2,IGSF3,NR4A2,CD68,PTPN11,CDKN1A,IGFBP3,SPARC,TCN1,PTGS2,DNAJB6,CYR61,CTSC,FNBP1,RHBDF1	47
Cell Death and Survival	cell death	cell death of ovarian cancer cell lines	0.000393		0.049	TF,CDKN1A,SPARC,SERPINA3,PTGS2,CYR61,HTRA1,KLF2	8
Cardiovascular System Development and Function, Organismal Development, Visual System Development and Function	neovascularization	neovascularization of eye	0.000398		-0.447	S100A4,IGFBP3,PLAUR,PTGS2,CYR61,HTRA1,PLAT	7
Tissue Morphology	morphology	morphology of connective tissue	0.000399			ARID5B,CEBPD,RAC1,XBP1,POU3F2,IGFBP5,BSCL2,FAM20A,PCOLCE,MIA,SHC1,CD68,MGP,IGFBP3,SPARC,BIRC3,KLF2,ADRB2	18
Skeletal and Muscular System Development and Function	mineralization	mineralization of bone	0.000414			FST,SPP1,CD68,FAM20C,MGP,LMNA,PTGS2,ADRB2,ISG15	9
Cell Death and Survival	cell death	cell death of colon cancer cell lines	0.000419		1.708	ST6GAL1,SPP1,NDRG1,SGK1,RAC1,LMNA,NR4A2,GADD45A,CDKN1A,IGFBP3,SPARC,PTGS2,PRKD1	13
Cellular Movement	invasion	invasion of prostate cancer cell lines	0.000422		-0.245	CTSZ,NR4A2,SPP1,NDRG1,RAC1,PLAUR,ERBB3	7
Organismal Injury and Abnormalities, Tissue Morphology	closure	closure of wound	0.000429			NFIC,SPP1,GADD45A,RAC1,IGFBP5	5
Cell Death and Survival	cell death	cell death of epithelial cell lines	0.000431		-1.244	GAS7,SPP1,SGK1,RAC1,CEBPD,IGFBP5,PAWR,TCF12,GPR37,IGFBP3,ALDH3B1,BIRC3,TNFRSF19	13
Cellular Movement, Nervous System Development and Function	migration	migration of neurons	0.000438		0.186	NR4A2,MATN2,NEUROG2,RAC1,HBEGF,PLAUR,DLX1,EBF3,ERBB3,POU3F2,SLIT2,PLAT	12
Cell Cycle	G2 phase	arrest in G2 phase of brain cancer cell lines	0.00044			NDRG1,SGK1,CDKN1A	3
Cell Morphology, Skeletal and Muscular System Development and Function	cell spreading	cell spreading of smooth muscle cells	0.00044			RAC1,SERPINA3,A2M	3
Cardiovascular Disease, Hematological Disease	deep vein thrombosis	deep vein thrombosis	0.00044			PTGS2,TFPI,PLAT	3
Cell-To-Cell Signaling and Interaction, Cellular Movement	recruitment	recruitment of cells	0.000442		-0.994	SPP1,NFIC,IL15,RAC1,S100A4,SLIT2,CCL5,SHC1,RCAN1,RHOB,CD99L2,PTGS2,CTSC,TFPI,CYR61	15
Organismal Development	abnormal morphology	abnormal morphology of head	0.000445			SNAI2,RDH10,FAM20C,COL8A1,POU3F2,CACNB3,CHM,HAPLN1,GPR37,KLF2,ADRB2,PLAT,FST,SPP1,NFIC,CHN1,PLAUR,DLX1,LMNA,MTF2,ERBB3,VPS26A,FAM20A,NR4A2,NEUROG2,CDKN1A,SPARC,TFPI	28
Cellular Movement, Hematological System Development and Function, Immune Cell Trafficking, Inflammatory Response	chemotaxis	chemotaxis of peripheral blood leukocytes	0.000449			SHC1,IL15,PLAUR,CCL5	4
Cell-To-Cell Signaling and Interaction, Hematological System Development and Function, Immune Cell Trafficking, Inflammatory Response	activation	activation of leukocytes	0.000454		-1.381	ST6GAL1,HLA-DOA,CD59,LAPTM5,SPP1,NDRG1,IL15,HLA-DQA1,CCL5,PTGES,SHC1,CD55,HLA-DRB1,RHOB,GADD45A,PTPN11,HLA-DMA,HLA-DMB,CDKN1A,SOCS2,PTGS2,KLF2,HLA-DPB1,PLAT	24
Developmental Disorder	hypertrophy	hypertrophy of cells	0.000456		1.931	FLNB,FST,SGK1,RAC1,HBEGF,CACNB3,SKP2,SHC1,PTGES,PTPN11,PTGS2,CTSC,ADRB2	13
Cellular Development, Cellular Growth and Proliferation, Organ Development, Renal and Urological System Development and Function	proliferation	proliferation of kidney cells	0.000467		0.966	PTPN11,GADD45A,CDKN1A,SPARC,PLAUR,SKP2	6
Cellular Movement	cell movement	cell movement of pancreatic cancer cell lines	0.000471		1.941	RAC1,SPARC,HBEGF,PLAUR,SLIT2	5
Dermatological Diseases and Conditions	psoriasis	psoriasis	0.000477			SQLE,SGK1,IL15,CEBPD,GBP2,OASL,ISG15,SHC1,IFIT1,NR4A2,TF,EIF5,IGFBP3,TCN1,FABP7,JUND,PTGS2,A2M,IFITM1,PLAT,APOD	21
Cardiovascular System Development and Function	neovascularization	neovascularization	0.000489		-0.447	SPP1,S100A4,IGFBP3,PLAUR,IGFBP5,PTGS2,CYR61,HTRA1,PLAT	9
Neurological Disease	amyotrophic lateral sclerosis	amyotrophic lateral sclerosis	0.0005			FUCA1,RHOB,GADD45A,CDKN1A,S100A4,SPARC,PAWR,PTGS2,CYR61,ADRB2,GPNMB	11
Cellular Development, Embryonic Development, Organismal Development	differentiation	differentiation of embryonic cells	0.0005		-1.761	GAS7,NR4A2,PTPN11,SOX10,IL15,CDKN1A,HBEGF,PLAUR,ERBB3,MTF2,CDC25A	11
Cell Cycle	G0/G1 phase transition	G0/G1 phase transition	0.000501			SDC2,IL15,CDKN1A,CEBPD,RAC1,PLAUR	6
Cell Death and Survival	apoptosis	apoptosis of cerebral cortex cells	0.000502		-0.539	PTGES,CDKN1A,PAWR,SERPINA3,PTGS2,NPTX1,PLAT	7
Cardiovascular Disease, Organismal Injury and Abnormalities	development	development of aneurysm	0.000502			RCAN1,CTSC	2
Carbohydrate Metabolism, Drug Metabolism, Molecular Transport, Small Molecule Biochemistry	efflux	efflux of doxorubicin	0.000502			PTGS2,MVP	2
Cell Cycle, Skeletal and Muscular System Development and Function	cell cycle progression	exit from cell cycle progression of muscle cell lines	0.000502			RAC1,LMNA	2
Cancer, Cell Death and Survival, Organismal Injury and Abnormalities, Tumor Morphology	lysis	lysis of chronic lymphocytic leukemia B cells	0.000502			CD59,CD55	2
Cellular Movement, Hair and Skin Development and Function	migration	migration of melanocytes	0.000502			MIA,MC1R	2
Cellular Movement	movement	movement of uterine cell lines	0.000502			HBEGF,PTGS2	2
Cell Cycle, Cell-mediated Immune Response, Cellular Function and Maintenance, Hematological System Development and Function	quiescence	quiescence of T lymphocytes	0.000502			IL15,KLF2	2
Cellular Function and Maintenance	regulation	regulation of lung cell lines	0.000502			RHOB,RAC1	2
Cancer	transformation	transformation of hepatoma cell lines	0.000502			TRIB2,STARD13	2
Cardiovascular Disease, Dermatological Diseases and Conditions, Organismal Injury and Abnormalities, Skeletal and Muscular Disorders	venous ulcer of leg	venous ulcer of leg	0.000502			PTGS2,TFPI	2
Cancer, Organismal Injury and Abnormalities, Reproductive System Disease	benign neoplasm of female genital organ	benign neoplasm of female genital organ	0.000519			HIST2H2AA3/HIST2H2AA4,ARID5B,SPP1,NDRG1,HIST1H2BD,IGFBP5,SLIT2,ADARB1,IFIT1,NR4A2,PTPN11,CDKN1A,MGP,PTGS2,CYR61,CTSC,ADRB2	17
Cell-To-Cell Signaling and Interaction	adhesion	adhesion of tumor cell lines	0.000525		-0.481	ST6GAL1,CD59,SPP1,RAC1,PLAUR,ERBB3,SLIT2,CTSZ,RCAN1,CD55,SDC2,ST6GALNAC2,CYR61	13
Cellular Growth and Proliferation	formation	formation of cells	0.000528		-1.652	FLNB,SNAI2,RDH10,CCL5,TCF12,SHC1,SDC2,SOCS2,ENPP2,JUND,KLF2,IL11RA,ARID5B,FST,PRICKLE2,IL15,XBP1,ALKBH5,RAC1,ORC6,HBEGF,ERBB3,BSCL2,THNSL2,PTPN11,NEUROG2,CDKN1A,EBF3,SPARC,PTGS2,IFITM1	31
Cardiovascular System Development and Function	morphology	morphology of cardiovascular system	0.000532			SPP1,TBX2,IL15,RAC1,XBP1,HBEGF,LMNA,COL8A1,DLX1,ERBB3,CACNB3,BSCL2,SHC1,RCAN1,GADD45A,LAMA4,CDKN1A,MGP,ENPP2,BIRC3,KLF2,RHBDF1	22
Cellular Development, Nervous System Development and Function	development	development of neuroglia	0.000537			PTPN11,SOX10,RAC1,DLX1,ERBB3,POU3F2	6
Cardiovascular Disease	vascular lesion	vascular lesion	0.000552		-0.501	PTGES,RCAN1,SHC1,CD59,ACAT2,SPP1,MGP,SPARC,PTGS2,CTSC,KLF2	11
Developmental Disorder, Gastrointestinal Disease	congenital anomaly of mouth	congenital anomaly of mouth	0.000554		1.951	NFIC,SNAI2,FST,FAM20C,CDKN1A,DLX1,CTSC,FAM20A,IL11RA	9
Lipid Metabolism, Molecular Transport, Small Molecule Biochemistry	accumulation	accumulation of fat	0.000566			LMNA,ENPP2,IFRD1	3
Cell Death and Survival	cell death	cell death of melanocytes	0.000566			MIA,CDKN1A,MC1R	3
Cellular Movement, Nervous System Development and Function	migration	migration of interneurons	0.000566			RAC1,PLAUR,DLX1	3
Cellular Development, Nervous System Development and Function	myelination	myelination of Schwann cells	0.000566			PTPN11,RAC1,ERBB3	3
Cell Cycle	quiescence	quiescence of blood cells	0.000566			IL15,SPARC,KLF2	3
Cellular Movement	cell movement	cell movement of stem cells	0.000566		-1.406	NEUROG2,S100A4,HBEGF,MC1R,CCL5	5
Cancer, Organismal Injury and Abnormalities	squamous-cell carcinoma	squamous-cell carcinoma	0.000589			HIST1H2BD,HIST2H2BE,HLA-DQA1,MIA,IFIT1,CD55,SDC2,MGP,SOCS2,ARID5B,SPP1,IGFBP5,SLIT2,SKP2,PTGES,TYMSOS,IGSF3,NR4A2,PTPN11,MATN2,CDKN1A,IGFBP3,TCN1,PTGS2,CTSC,IFITM1,CPXM2	27
Connective Tissue Disorders, Dental Disease, Developmental Disorder, Gastrointestinal Disease, Skeletal and Muscular Disorders	dental abnormality	dental abnormality	0.000615			NFIC,FST,FAM20C,CTSC,FAM20A,IL11RA	6
Cell Death and Survival	apoptosis	apoptosis of connective tissue cells	0.000618		-0.187	SNAI2,NFIC,RAC1,HBEGF,PAWR,SKP2,PTPN11,RHOB,CDKN1A,IGFBP3,JUND,BIRC3,KLF2	13
Hereditary Disorder, Neurological Disease, Psychological Disorders, Skeletal and Muscular Disorders	Huntington's disease	Huntington's Disease	0.000623			NDRG1,SGK1,CHN1,SERPINA3,CCL5,SLIT2,CACNB3,PLSCR4,THBS3,GNG7,NGRN,RCAN1,FAM3C,CD68,GADD45A,RARRES3,FABP7,UCK2,A2M,ADRB2,APOD	21
Cell Morphology	ruffling	ruffling	0.000625		1.704	SHC1,SPP1,CORO1B,CHN1,S100A4,RAC1,PLAUR	7
Cardiovascular Disease	arteriosclerosis	arteriosclerosis	0.000627		0.596	CD59,SPP1,ACAT2,PLAUR,QPRT,CACNB3,PTGES,SHC1,CD55,MATN2,CDKN1A,MGP,SPARC,PTGS2,BIRC3,KLF2,ADRB2,PLAT	18
Cell Cycle	interphase	arrest in interphase of tumor cell lines	0.000627			MIA,SPP1,NDRG1,GADD45A,SGK1,CDKN1A,CEBPD,PLAUR,IGFBP5,CYR61,SYNM,CDC25A	12
Developmental Disorder, Gastrointestinal Disease	congenital anomaly of digestive system	congenital anomaly of digestive system	0.000648	Increased	2.186	NFIC,SNAI2,FST,SPP1,FAM20C,CDKN1A,DLX1,CLUAP1,CTSC,FAM20A,IL11RA	11
Organismal Injury and Abnormalities	fibrosis	Fibrosis	0.000651		1.57	SPP1,RAC1,S100A4,HBEGF,PLAUR,LMNA,SLIT2,SKP2,CD55,PTPN11,LAMA4,SPARC,ENPP2,JUND,PTGS2,HMGCS1,ADRB2,PLAT,IL11RA	19
Connective Tissue Development and Function, Tissue Morphology	mass	mass of fat pad	0.00066		-1.584	CDKN1A,CEBPD,IGFBP3,IGFBP5,PTGS2,BSCL2,ADRB2	7
Organismal Development	growth	growth of organism	0.000661		0.621	ST6GAL1,RDH10,SOX10,S100A4,CEBPD,ADARB1,SOCS2,JUND,KLF2,IL11RA,TIMM8A,ARID5B,NFIC,IL15,RAC1,LMNA,HBEGF,ERBB3,IGFBP5,ISG15,TF,PTPN11,CDKN1A,ERO1B,IGFBP3,PTGS2,TFPI	27
Developmental Disorder, Skeletal and Muscular Disorders	congenital anomaly of musculoskeletal system	congenital anomaly of musculoskeletal system	0.000663		1.642	FLNB,SNAI2,RDH10,SOX10,FAM20C,TCF12,HAPLN1,HLA-DRB1,GADD45A,SDC2,HLA-DPB1,KLF2,IL11RA,ADRB2,TBX2,ORC6,LMNA,DLX1,ERBB3,VPS26A,PTPN11,CDKN1A,LMBR1,SPARC,DNAJB6	25
Neurological Disease	seizure disorder	seizure disorder	0.000665		0.657	ARID5B,PRICKLE2,CHN1,TRIM9,RAC1,CEBPD,PLAUR,ADARB1,GPR162,GNG7,GADD45A,CDKN1A,PTGS2,CYR61,IFRD1,CEMIP,ADRB2,PLAT	18
Organismal Injury and Abnormalities	bleeding	bleeding of tissue	0.000675		0.751	SPP1,LAMA4,MGP,TFPI,KLF2	5
Cell Cycle	mitogenesis	mitogenesis of tumor cell lines	0.000675		-0.625	SHC1,RAC1,IGFBP3,ERBB3,IGFBP5	5
Renal and Urological System Development and Function	morphology	morphology of urinary system	0.000684			CD55,KIRREL,SPP1,GADD45A,CDKN1A,MGP,SPARC,PTGS2,SLIT2,BSCL2,FAM20A,SKP2	12
Embryonic Development, Organ Development, Organismal Development, Reproductive System Development and Function, Tissue Development	formation	formation of mammary gland	0.000706		-0.915	SPP1,CEBPD,SOCS2,ERBB3,IGFBP5,FABP7,PTGS2,SLIT2,CDC25A,SKP2	10
Organ Morphology, Reproductive System Development and Function, Tissue Morphology	abnormal morphology	abnormal morphology of epididymal fat	0.000713			CEBPD,BSCL2,ADRB2	3
Cellular Growth and Proliferation, Embryonic Development	formation	formation of embryonic cells	0.000713			PTPN11,RAC1,IL11RA	3
Neurological Disease	seizures	seizures	0.00072		0.99	ARID5B,PRICKLE2,CHN1,TRIM9,CEBPD,PLAUR,ADARB1,GPR162,GNG7,GADD45A,CDKN1A,PTGS2,CYR61,CEMIP,IFRD1,PLAT	16
Connective Tissue Development and Function, Tissue Morphology	mass	mass of connective tissue	0.000731		-1.148	SPP1,CDKN1A,CEBPD,IGFBP3,LMNA,ENPP2,IGFBP5,PTGS2,BSCL2,ADRB2	10
Organ Morphology, Renal and Urological System Development and Function	quantity	quantity of kidney	0.000734		-0.668	SPP1,CDKN1A,SPARC,PTGS2,SKP2	5
Cellular Movement, Hair and Skin Development and Function	migration	migration of epithelial cell lines	0.000748		-0.171	SHC1,SPP1,PLAUR,PTGS2,CCL5,ANKS1A	6
Cell Death and Survival	cell death	cell death of endothelial cells	0.000757		-1.4	SPP1,RHOB,PTPN11,CDKN1A,RAC1,IGFBP3,SERPINA3,SEMA3B,KLF2,PLAT	10
Neurological Disease	epileptic seizure	epileptic seizure	0.000759			ARID5B,GADD45A,TRIM9,CDKN1A,CEBPD,PTGS2,CYR61,IFRD1,CEMIP	9
Immunological Disease	abnormal quantity	abnormal quantity of cytokine	0.000772			SPP1,CEBPD,PLAUR,ENPP2,CTSC,A2M,PLAT	7
Cellular Movement	cell movement	cell movement of carcinoma cell lines	0.000783		-0.566	SNAI2,SPP1,NDRG1,S100A4,RAC1,ERBB3,PTGS2,CCL5,CYR61,IFIT2	10
Cellular Movement, Hematological System Development and Function, Immune Cell Trafficking, Inflammatory Response	cell movement	cell movement of macrophages	0.000788		-0.863	PTGES,SPP1,RHOB,NDRG1,IL15,CDKN1A,S100A4,RAC1,PTGS2,CCL5,SLIT2,CYR61	12
Cell Morphology	abnormal morphology	abnormal morphology of cells	0.000807			CEBPD,HLA-DQA1,COL8A1,CLUAP1,CHM,MIA,SHC1,CD55,GADD45A,HLA-DMA,KLF2,ADRB2,IL11RA,ARID5B,CD59,KIRREL,FST,IL15,HBEGF,PLAUR,LMNA,IGFBP5,ERBB3,BSCL2,FAM20A,SKP2,RCAN1,ANKRD1,FLOT2,CD68,NEUROG2,LAMA4,CDKN1A,IGFBP3,SPARC,A2M,RHBDF1	37
Cellular Development	epithelial-mesenchymal transition	epithelial-mesenchymal transition	0.00081		-0.22	SNAI2,SPP1,NDRG1,PTPN11,S100A4,RAC1,PLAUR,ERBB3,IFIT2,LOXL3	10
Cardiovascular Disease, Organismal Injury and Abnormalities	formation	formation of vascular lesion	0.000813		0.218	PTGES,SHC1,CD59,SPP1,MGP,PTGS2,KLF2	7
Cardiovascular System Development and Function, Organ Morphology	contractility	contractility of heart	0.000819		0.216	SHC1,SPP1,LAMA4,HBEGF,LMNA,JUND,BIRC3,ADRB2,PLAT	9
Cardiovascular System Development and Function, Organ Development, Organ Morphology, Skeletal and Muscular System Development and Function	contractility	contractility of cardiac muscle	0.000825		-0.114	SHC1,SPP1,LAMA4,HBEGF,LMNA,BIRC3,ADRB2,PLAT	8
Cellular Movement, Connective Tissue Development and Function	migration	migration of fibroblasts	0.000825		1.637	ARID5B,FLNB,SPP1,CDKN1A,RAC1,HBEGF,PLAUR,CYR61	8
Cancer, Organismal Injury and Abnormalities	breast or ovarian cancer	breast or ovarian cancer	0.000834		0.447	ST6GAL1,TRIM9,SIDT2,HIST1H2BD,HIST2H2BE,S100A4,NPTX1,RHOB,EIF5,MGP,JUND,SCRG1,FABP7,CDC25A,SPP1,TBX2,LMNA,HBEGF,IGFBP5,PAWR,HIST1H2BK,APOBEC3G,SKP2,PTPN11,CD68,IGFBP3,TCN1,DNAJB6,CYR61,FNBP1,RHBDF1,HIST2H2AA3/HIST2H2AA4,FLNB,SQLE,CEBPD,IFIT1,KAT2B,HLA-DRB1,PLAT,ADRB2,ARID5B,UBAP2L,PLAUR,ERBB3,SLIT2,PTGES,NR4A2,IGSF3,CDKN1A,SPARC,PTGS2,CTSC	52
Cellular Development, Tissue Development	differentiation	differentiation of bone cells	0.000837	Decreased	-2.111	SPP1,SNAI2,FAM20C,CEBPD,LMNA,IGFBP5,ERBB3,CCL5,TF,JUND,PTGS2,CYR61,HTRA1,IFITM1,PRKD1,ADRB2	16
Cellular Assembly and Organization, Cellular Function and Maintenance, Tissue Development	formation	formation of actin stress fibers	0.000882		1.295	RHOB,PTPN11,CDKN1A,STARD13,RAC1,SPARC,TESK2,ARHGEF3,KLF2,GNG7,PLAT	11
Cell-To-Cell Signaling and Interaction, Skeletal and Muscular System Development and Function	adhesion	adhesion of smooth muscle cells	0.000883			SPP1,PLAUR,CYR61	3
Cell-To-Cell Signaling and Interaction	adhesion	adhesion of blood cells	0.000894		1.051	CD59,SPP1,IL15,RAC1,PLAUR,SLIT2,CCL5,NPTX1,CTSZ,CD55,RHOB,ST6GALNAC2,PTGS2,A2M,ADRB2	15
Immunological Disease	abnormality	abnormality of immune system	0.000899			SPP1,CDKN1A,CEBPD,PLAUR,ENPP2,CTSC,A2M,PLAT	8
Cell Death and Survival, Connective Tissue Development and Function	cell viability	cell viability of fibroblast cell lines	0.000899		0.415	SHC1,GADD45A,CDKN1A,CEBPD,RAC1,XBP1,LMNA	7
Cell Cycle	interphase	interphase of fibroblast cell lines	0.000899		1.414	PTPN11,GADD45A,CDKN1A,RAC1,LMNA,CDC25A,SKP2	7
Cellular Movement, Embryonic Development	migration	migration of embryonic cells	0.000899		-1.067	SOX10,RAC1,HBEGF,ERBB3,IGFBP5,CCL5,SLIT2	7
Infectious Diseases	replication	replication of Flaviviridae	0.000902	Increased	2.277	IFIT1,SOCS2,OASL,IFITM1,MVP,ISG15	6
Cellular Development, Nervous System Development and Function, Tissue Development	differentiation	differentiation of neurons	0.00093	Decreased	-2.742	GAS7,FST,IL15,RAC1,S100A4,DLX1,POU3F2,ERBB3,CCL5,TCF12,SHC1,KLF9,NR4A2,NEUROG2,SOCS2,EBF3	16
Cardiovascular System Development and Function, Cellular Movement	chemotaxis	chemotaxis of endothelial cells	0.000937		-1.172	SNAI2,PTPN11,ENPP2,PTGS2,NPTX1	5
Skeletal and Muscular System Development and Function	thickness	thickness of trabecular bone	0.000937		0.555	SPP1,FAM20C,MGP,IGFBP5,PCOLCE	5
Cell Death and Survival, Skeletal and Muscular Disorders	necrosis	necrosis of muscle	0.000938		0.469	SPP1,RAC1,LMNA,HBEGF,SHC1,ANKRD1,PTPN11,HLA-DMA,CDKN1A,JUND,CYR61,BIRC3,PLAT,ADRB2	14
Tissue Morphology	abnormal morphology	abnormal morphology of adipose tissue	0.000945			ARID5B,CEBPD,IGFBP3,IGFBP5,POU3F2,BSCL2,ADRB2	7
Cardiovascular System Development and Function	abnormal morphology	abnormal morphology of cardiovascular system	0.000945			SPP1,TBX2,IL15,XBP1,HBEGF,LMNA,COL8A1,ERBB3,CACNB3,BSCL2,SHC1,RCAN1,GADD45A,LAMA4,CDKN1A,MGP,ENPP2,BIRC3,KLF2,RHBDF1	20
Embryonic Development, Organ Development, Organismal Development, Tissue Development	development	development of sensory organ	0.000945		0	SNAI2,FST,RDH10,SOX10,CEBPD,RAC1,COL8A1,DLX1,SLIT2,CHM,WARS,IGSF3,PTPN11,HLA-DMA,NEUROG2,CDKN1A,SPARC,EBF3,KLF2,ADRB2	20
Cell Morphology	cell spreading	cell spreading of connective tissue cells	0.000956		0.254	SPP1,RHOB,RAC1,SPARC	4
Cell-To-Cell Signaling and Interaction	activation	activation of cells	0.00096		-1.121	ST6GAL1,HLA-DOA,LAPTM5,HLA-DQA1,CCL5,SHC1,CD55,HLA-DRB1,RHOB,GADD45A,HLA-DMA,SDC2,HLA-DMB,SOCS2,HLA-DPB1,KLF2,PLAT,CD59,SPP1,NDRG1,IL15,RAC1,PLAUR,HBEGF,PTGES,TF,PTPN11,CDKN1A,PTGS2,CYR61	30
Cell Death and Survival	apoptosis	apoptosis of lymphoma cell lines	0.000986		0.588	ST6GAL1,CD59,CD55,CDKN1A,RAC1,IGFBP3,XBP1,SERPINA3,BIRC3	9
Gene Expression	binding	binding of DNA	0.000994		-1.243	NFIC,SPP1,SNAI2,IL15,RAC1,CEBPD,LMNA,HBEGF,GBP2,IRF9,KAT2B,TF,PTPN11,RHOB,CDKN1A,IGFBP3,SOCS2,JUND,ADRB2	19
Cell Morphology, Cellular Assembly and Organization, Cellular Development, Cellular Function and Maintenance, Embryonic Development, Nervous System Development and Function, Tissue Development	branching	branching of sensory axons	0.000996			SLIT2,A2M	2
Drug Metabolism, Lipid Metabolism, Molecular Transport, Small Molecule Biochemistry	excretion	excretion of prostaglandin E2	0.000996			PTGES,PTGS2	2
Cellular Development, Tissue Development	fate determination	fate determination of muscle cells	0.000996			TBX2,IFRD1	2
Digestive System Development and Function, Organismal Development, Tissue Morphology	lack	lack of enamel	0.000996			FAM20C,FAM20A	2
Cancer, Organismal Injury and Abnormalities	penetrance	penetrance of malignant tumor	0.000996			ERBB3,SKP2	2
Cardiovascular Disease, Inflammatory Disease, Organismal Injury and Abnormalities	rheumatic valvular heart disease	rheumatic valvular heart disease	0.000996			SPP1,CD68	2
Cell Morphology	ruffling	ruffling of macrophage cancer cell lines	0.000996			CHN1,RAC1	2
Organ Morphology, Organismal Development, Renal and Urological System Development and Function	abnormal morphology	abnormal morphology of dilated renal tubule	0.00101			SPP1,GADD45A,CDKN1A,PTGS2,FAM20A	5
Cardiovascular System Development and Function, Organismal Development, Tissue Morphology	abnormal morphology	abnormal morphology of endothelial tissue	0.00101			SHC1,GADD45A,CDKN1A,COL8A1,KLF2	5
Cellular Development, Connective Tissue Development and Function, Tissue Development	differentiation	differentiation of fibroblasts	0.00101		0.283	NFIC,PTPN11,CDKN1A,PLAUR,SLIT2	5
DNA Replication, Recombination, and Repair, Nucleic Acid Metabolism, Small Molecule Biochemistry	incorporation	incorporation of thymidine	0.00102		0	FST,TF,CDKN1A,HBEGF,IGFBP5,PTGS2	6
Cellular Movement, Hematological System Development and Function, Immune Cell Trafficking	cell movement	cell movement of leukocytes	0.00105		-0.587	S100A4,SERPINA3,CCL5,CTSZ,SHC1,CD55,RHOB,ENPP2,KLF2,IL11RA,PLAT,ADRB2,SPP1,NDRG1,IL15,RAC1,PLAUR,SLIT2,PTGES,PTPN11,CDKN1A,IGFBP3,SPARC,PTGS2,CYR61	25
Cell Cycle	S phase	re-entry into S phase	0.00107		0.747	TF,CDKN1A,CDC25A,SKP2	4
Cell Cycle, Connective Tissue Development and Function	G2 phase	arrest in G2 phase of fibroblasts	0.00108			PTPN11,GADD45A,CDKN1A	3
Cardiovascular Disease	calcification	calcification of artery	0.00108			SPP1,MGP,FAM20A	3
Cell Cycle, Skeletal and Muscular System Development and Function	cell cycle progression	cell cycle progression of muscle cell lines	0.00108			CDKN1A,RAC1,LMNA	3
Tissue Morphology	density	density of blood cells	0.00108			SPARC,PTGS2,CCL5	3
Organ Development, Organ Morphology, Skeletal and Muscular System Development and Function	mass	mass of quadriceps femoris	0.00108			FST,IGFBP3,IGFBP5	3
Nervous System Development and Function, Organ Morphology, Tissue Morphology, Visual System Development and Function	quantity	quantity of amacrine cells	0.00108			NR4A2,PTPN11,NEUROG2	3
Cardiovascular Disease, Hematological Disease	venous thromboembolism	venous thromboembolism	0.00108			PTGS2,TFPI,PLAT	3
Cellular Function and Maintenance	function	function of antigen presenting cells	0.00108			CTSZ,ST6GAL1,SPP1,HLA-DMA,IL15,PLAUR,PTGS2,CCL5,BIRC3,PLAT,GPNMB	11
Hereditary Disorder, Neurological Disease	Rett syndrome	Rett Syndrome	0.00109			RHOB,CORO1B,ENPP2,TSPAN13,DNAJB6,CCL5,ADRB2	7
Cellular Movement, Hair and Skin Development and Function	cell movement	cell movement of epithelial cell lines	0.00109		-0.222	SHC1,SPP1,RAC1,PLAUR,PTGS2,CCL5,ANKS1A	7
Cellular Development, Cellular Growth and Proliferation, Hair and Skin Development and Function, Organ Development, Tissue Development	proliferation	proliferation of dermal cells	0.0011		0.431	KLF9,SNAI2,FST,SPP1,CDKN1A,HBEGF,LMNA,PTGS2,PRKD1	9
Organ Morphology, Organismal Development, Renal and Urological System Development and Function	morphology	morphology of kidney	0.00112			CD55,KIRREL,SPP1,GADD45A,CDKN1A,MGP,SPARC,PTGS2,BSCL2,FAM20A,SKP2	11
Cell-mediated Immune Response, Cellular Development, Cellular Function and Maintenance, Hematological System Development and Function, Hematopoiesis, Lymphoid Tissue Structure and Development	development	T cell development	0.00113		-0.65	HLA-DOA,SPP1,SNAI2,IL15,HLA-DQA1,XBP1,RAC1,SKP2,TCF12,SHC1,NR4A2,HLA-DMA,CDKN1A,SOCS2,PTGS2,CYR61,KLF2,PRKD1	18
Endocrine System Disorders, Gastrointestinal Disease, Immunological Disease, Metabolic Disease	insulin-dependent diabetes mellitus	insulin-dependent diabetes mellitus	0.00114			HLA-DOA,HLA-DQA1,S100A4,ERBB3,GBP2,CCL5,GPNMB,PTPN11,HLA-DMA,HLA-DMB,ARHGEF6,SOCS2,FABP7,PTGS2,IFIT2,HLA-DPB1	16
Cellular Development, Cellular Growth and Proliferation, Lymphoid Tissue Structure and Development, Tissue Development	proliferation	proliferation of bone marrow cells	0.00115		0.391	RCAN1,SPP1,CDKN1A,RAC1,IGFBP3,CDC25A,SKP2	7
Cellular Movement, Hematological System Development and Function, Immune Cell Trafficking	cell movement	cell movement of antigen presenting cells	0.00116		-0.811	SPP1,NDRG1,IL15,RAC1,S100A4,SLIT2,CCL5,CTSZ,PTGES,RHOB,CDKN1A,PTGS2,CYR61,IL11RA	14
Inflammatory Response	inflammation	inflammation of body cavity	0.00117		0.086	SPP1,IL15,RAC1,S100A4,HBEGF,PLAUR,CCL5,PTGES,CD55,GADD45A,PTPN11,CDKN1A,SOCS2,SPARC,PTGS2,CYR61,TFPI,BIRC3,A2M,PRKD1,PLAT,IL11RA	22
Cellular Development	differentiation	differentiation of nervous system	0.00118	Decreased	-2.643	GAS7,FST,SOX10,IL15,RAC1,S100A4,DLX1,POU3F2,ERBB3,CCL5,TCF12,SHC1,KLF9,NR4A2,NEUROG2,SOCS2,EBF3,ENPP2	18
Connective Tissue Disorders, Dental Disease, Developmental Disorder, Gastrointestinal Disease, Skeletal and Muscular Disorders	congenital anomaly of tooth	congenital anomaly of tooth	0.00118			NFIC,FST,FAM20C,CTSC,FAM20A	5
Cellular Development, Skeletal and Muscular System Development and Function, Tissue Development	differentiation	differentiation of osteoblasts	0.00118		-1.667	SNAI2,SPP1,FAM20C,CEBPD,LMNA,ERBB3,JUND,IGFBP5,CYR61,HTRA1,IFITM1,PRKD1	12
Cellular Movement	cell movement	cell movement of epithelial cells	0.0012		-0.273	MIA,GADD45A,RAC1,SPARC,HBEGF,PLAUR,MC1R,ADRB2	8
Cellular Movement	migration	migration of connective tissue cells	0.00122		1.256	ARID5B,FLNB,SPP1,CDKN1A,RAC1,HBEGF,PLAUR,CCL5,CYR61	9
Cell Cycle	G2/M phase	G2/M phase	0.00123			NDRG1,PTPN11,GADD45A,SGK1,CDKN1A,RAC1,LMNA,IGFBP5,CDC25A,SKP2	10
Cellular Function and Maintenance	homeostasis	Lymphocyte homeostasis	0.00125		-0.662	HLA-DOA,SPP1,SNAI2,IL15,HLA-DQA1,XBP1,RAC1,SKP2,TCF12,SHC1,NR4A2,HLA-DMA,CDKN1A,SOCS2,PTGS2,CYR61,KLF2,PRKD1,IL11RA	19
Organismal Injury and Abnormalities	calcinosis	calcinosis	0.00127			SPP1,MGP,SPARC,PTGS2,ISG15	5
Connective Tissue Development and Function, Tissue Morphology	quantity	quantity of brown adipose tissue	0.00127		-0.966	ARID5B,CDKN1A,CEBPD,POU3F2,BSCL2	5
Tissue Morphology	degradation	degradation of connective tissue	0.00128			IL15,SPARC,PTGS2,HTRA1,CTSC,A2M	6
Cell Cycle	S phase	S phase of tumor cell lines	0.00132		0	MIA,SHC1,TF,CDKN1A,MXD4,CDC25A,SKP2	7
Cell-To-Cell Signaling and Interaction, Cellular Movement, Hematological System Development and Function, Immune Cell Trafficking	recruitment	recruitment of antigen presenting cells	0.00132		-0.728	NFIC,SPP1,RHOB,S100A4,CCL5,CYR61,TFPI	7
Cardiovascular Disease, Organismal Injury and Abnormalities	formation	formation of aneurysm	0.00132			SPP1,MGP,PTGS2,KLF2	4
Inflammatory Disease, Inflammatory Response	inflammation	inflammation of peritoneum	0.00132		1.154	ST6GAL1,PTGS2,BIRC3,ADRB2	4
Cancer	transformation	cell transformation	0.00134		-0.23	SPP1,RAC1,PAWR,SERPINA3,ERBB3,SKP2,SHC1,RHOB,PTPN11,STARD13,TRIB2,CDKN1A,MXD4,JUND,ARHGEF3,CYR61,CDC25A	17
Cell Death and Survival	apoptosis	apoptosis of fibroblasts	0.00135		-0.936	RHOB,PTPN11,CDKN1A,RAC1,IGFBP3,PAWR,JUND,KLF2,BIRC3,SKP2	10
Ophthalmic Disease, Organismal Injury and Abnormalities	glaucoma	glaucoma	0.00136			BCHE,MGP,PTGS2,ADRB2,APOD,GPNMB	6
Cellular Development, Cellular Growth and Proliferation, Nervous System Development and Function, Tissue Development	proliferation	proliferation of neuronal cells	0.00137		-1.234	GAS7,SPP1,SGK1,CHN1,SOX10,RAC1,S100A4,IGFBP5,SLIT2,NPTX1,SHC1,PTPN11,CORO1B,CDKN1A,IGFBP3,SOCS2,ENPP2,TNFRSF19,A2M,PLAT	20
Cellular Development, Hematological System Development and Function, Hematopoiesis, Lymphoid Tissue Structure and Development	development	development of lymphocytes	0.00138		-0.756	HLA-DOA,SPP1,SNAI2,IL15,HLA-DQA1,XBP1,RAC1,SKP2,TCF12,SHC1,NR4A2,HLA-DMA,CDKN1A,SOCS2,PTGS2,CYR61,KLF2,PRKD1,IL11RA	19
Cellular Assembly and Organization	development	development of cytoplasm	0.00139		0.773	GAS7,KIRREL,SGK1,CDC42EP5,IL15,RAC1,SLIT2,GNG7,RHOB,PTPN11,STARD13,CDKN1A,SPARC,TESK2,ARHGEF3,KLF2,PLAT	17
Embryonic Development, Organismal Development	development	development of head	0.00139		-0.896	SNAI2,RDH10,SOX10,S100A4,CEBPD,COL8A1,POU3F2,CHM,HLA-DMA,ENPP2,KLF2,BTBD3,ADRB2,IL11RA,ARID5B,FST,NFIC,TBX2,RAC1,DLX1,SLIT2,SLITRK5,WARS,NR4A2,IGSF3,PTPN11,NEUROG2,CDKN1A,EBF3,SPARC	30
Gene Expression	expression	expression of RNA	0.0014		-0.134	GAS7,SGK1,SOX10,POU3F2,NCOA7,RHOB,EIF5,JUND,KLF2,PRKD1,FST,SPP1,TBX2,RAC1,LMNA,IGFBP5,MTF2,PAWR,IRF9,APOBEC3G,ANKRD1,PTPN11,NEUROG2,IGFBP3,RARRES3,MXD4,DNAJB6,MC1R,CYR61,SNAI2,CEBPD,CCL5,TCF12,SHC1,KLF9,KAT2B,GADD45A,IRF2BPL,SOCS2,IFRD1,ADRB2,ARID5B,NFIC,XBP1,PLAUR,DLX1,GBP2,LOXL3,RCAN1,WARS,NR4A2,TF,CDKN1A,EBF3,A2M	55
Cardiovascular System Development and Function, Cellular Development, Cellular Growth and Proliferation, Organ Development, Skeletal and Muscular System Development and Function, Tissue Development	proliferation	proliferation of vascular smooth muscle cells	0.0014		-0.875	PTPN11,CDKN1A,CEBPD,RAC1,PLAUR,IGFBP5,TFPI,SKP2	8
Cell-To-Cell Signaling and Interaction, Cellular Movement, Hematological System Development and Function, Immune Cell Trafficking	recruitment	recruitment of leukocytes	0.00142		-0.885	SPP1,NFIC,IL15,RAC1,S100A4,SLIT2,CCL5,RCAN1,RHOB,CD99L2,CTSC,TFPI,CYR61	13
Cell Cycle	mitosis	mitosis	0.00143		1.18	MIS18A,SPP1,RAC1,ORC6,HBEGF,IGFBP5,ERBB3,SKP2,SHC1,PTPN11,GADD45A,CDKN1A,IGFBP3,SPARC,PTGS2,ANKS1A,CYR61,CDC25A	18
Cell Death and Survival, Connective Tissue Development and Function	cell viability	cell viability of fibroblasts	0.00143		-1.528	PTPN11,CDKN1A,CEBPD,RAC1,LMNA,MVP	6
Renal and Urological System Development and Function	abnormal morphology	abnormal morphology of urinary system	0.00144			CD55,KIRREL,SPP1,GADD45A,CDKN1A,MGP,PTGS2,SLIT2,BSCL2,FAM20A,SKP2	11
Neurological Disease	neurological signs	neurological signs	0.00144			NDRG1,SGK1,CHN1,SERPINA3,CCL5,SLIT2,CACNB3,PLSCR4,THBS3,GNG7,NGRN,PTGES,RCAN1,FAM3C,CD68,GADD45A,RARRES3,FABP7,UCK2,A2M,ADRB2,APOD	22
Cardiovascular Disease	peripheral arterial disease	advanced stage peripheral arterial disease	0.00146			ST6GAL1,LAPTM5,SPP1,SIDT2,IGFBP5,SEMA3B,CEMIP,NGRN	8
Inflammatory Response, Organismal Functions	fever	fever	0.00146			PTGES,IL15,PTGS2,A2M	4
Skeletal and Muscular System Development and Function	mass	mass of hindlimb muscle	0.00146		-1.067	FST,IGFBP3,IGFBP5,IFRD1	4
Organ Morphology, Renal and Urological System Development and Function	quantity	quantity of renal glomerulus	0.00146		-0.655	SPP1,CDKN1A,SPARC,PTGS2	4
Cell Death and Survival	cell death	cell death of melanoma cell lines	0.00148		1.041	MIA,FLNB,SPP1,GADD45A,SOX10,ARHGEF6,CDKN1A,RAC1,PAWR,ERBB3,XPR1	11
Hair and Skin Development and Function, Organ Development	growth	growth of skin	0.00148		0.431	KLF9,SNAI2,FST,SPP1,CDKN1A,HBEGF,LMNA,PTGS2,A2M,PRKD1	10
Embryonic Development, Organ Development, Organismal Development, Skeletal and Muscular System Development and Function, Tissue Development	formation	formation of muscle	0.00149		-0.186	FLNB,ARID5B,FST,TBX2,RAC1,HBEGF,IGFBP5,ERBB3,TCF12,SHC1,ANKRD1,PTPN11,CDKN1A,SOCS2,KLF2	15
Connective Tissue Disorders, Developmental Disorder, Skeletal and Muscular Disorders	congenital malformation	congenital malformation of skeleton	0.00151		1.267	SNAI2,RDH10,FAM20C,SOX10,ORC6,DLX1,LMNA,VPS26A,TCF12,HAPLN1,GADD45A,PTPN11,CDKN1A,LMBR1,KLF2,IL11RA	16
Connective Tissue Development and Function, Tissue Morphology	quantity	quantity of white adipose tissue	0.00151		-1.501	ARID5B,CDKN1A,CEBPD,LMNA,BSCL2,RHBDF1	6
Cellular Development, Cellular Growth and Proliferation, Hair and Skin Development and Function, Organ Development, Tissue Development	proliferation	proliferation of keratinocytes	0.00152		0.764	KLF9,SNAI2,FST,SPP1,CDKN1A,HBEGF,PTGS2,PRKD1	8
Cellular Function and Maintenance, Hematological System Development and Function	function	function of T lymphocytes	0.00152		-1	RCAN1,HLA-DMA,IL15,ARHGEF6,PAWR,CACNB3,CTSC,KLF2,BIRC3,ADRB2,SKP2	11
Developmental Disorder	hypertrophy	hypertrophy of tissue	0.00152	Increased	2.259	PTGES,SHC1,FLNB,FST,PTPN11,SGK1,RAC1,HBEGF,PTGS2,CACNB3,ADRB2	11
Cellular Development, Cellular Growth and Proliferation	proliferation	proliferation of carcinoma cell lines	0.00152		-0.288	SPP1,RAC1,ERBB3,GNG7,SKP2,MIA,RHOB,PTPN11,TRIB2,CDKN1A,IGFBP3,SEMA3B,PTGS2,CYR61,KLF2	15
Cell Morphology, Cellular Assembly and Organization, Cellular Development, Cellular Function and Maintenance, Embryonic Development, Nervous System Development and Function, Tissue Development	branching	dendritic growth/branching	0.00153		-1.368	KLF9,RHOB,SGK1,CHN1,SDC2,RAC1,PTGS2,SLIT2,CYR61,FNBP1	10
Cell Cycle	S phase	S phase of colon cancer cell lines	0.00154			TF,CDKN1A,MXD4	3
Cell-To-Cell Signaling and Interaction, Connective Tissue Development and Function	binding	binding of fibroblasts	0.00154			SDC2,IGFBP3,SPARC	3
Cell-To-Cell Signaling and Interaction, Cell-mediated Immune Response, Cellular Movement, Hematological System Development and Function, Immune Cell Trafficking, Inflammatory Response	chemoattraction	chemoattraction of T lymphocytes	0.00154			IL15,S100A4,CCL5	3
Cellular Growth and Proliferation, Organismal Development	growth	growth of Candida albicans	0.00154			IL15,HBEGF,TFPI	3
Embryonic Development, Organismal Development, Reproductive System Development and Function	implantation	implantation of embryo	0.00157			KLF9,SPP1,HBEGF,PTGS2,IL11RA	5
Embryonic Development, Nervous System Development and Function, Organ Development, Organismal Development, Tissue Development	formation	formation of telencephalon	0.00158			SLITRK5,NEUROG2,RAC1,DLX1,EBF3,POU3F2,SLIT2,ADRB2	8
Skeletal and Muscular System Development and Function	mass	mass of muscle	0.0016		-0.982	FST,CDKN1A,IGFBP3,HBEGF,IGFBP5,IFRD1	6
Cellular Development, Cellular Growth and Proliferation, Digestive System Development and Function, Hepatic System Development and Function, Organ Development	proliferation	proliferation of liver cells	0.0016		-0.216	FST,SPP1,TF,CDKN1A,XBP1,HBEGF,JUND,PTGS2,SKP2	9
Cellular Movement	migration	migration of pancreatic cancer cell lines	0.00161		1.96	RAC1,SPARC,PLAUR,SLIT2	4
Cancer	transformation	transformation of tumor cell lines	0.00161		0	CDKN1A,TRIB2,STARD13,RAC1	4
Digestive System Development and Function, Endocrine System Development and Function, Organ Morphology, Organismal Development	abnormal morphology	abnormal morphology of pancreatic acinus	0.00165			A2M,RHBDF1	2
Cellular Assembly and Organization	activation	activation of lamellipodia	0.00165			RAC1,PRKD1	2
Organismal Injury and Abnormalities	adhesions	adhesions	0.00165			SPARC,PTGS2	2
Cell Death and Survival	apoptosis	apoptosis of radial glial cells	0.00165			PTPN11,LAMA4	2
Cellular Development, Digestive System Development and Function, Embryonic Development, Organ Development, Organismal Development, Tissue Development	development	development of Paneth cells	0.00165			PTPN11,XBP1	2
Cellular Development, Connective Tissue Development and Function, Tissue Development	differentiation	differentiation of odontoblasts	0.00165			NFIC,FAM20C	2
Neurological Disease, Organismal Injury and Abnormalities, Skeletal and Muscular Disorders	hyperalgesia	hyperalgesia of hindpaw	0.00165			PTGS2,NPTX1	2
Neurological Disease	hypermyelination	hypermyelination of axons	0.00165			SGK1,CADM4	2
Cardiovascular Disease, Neurological Disease	infarction	infarction of cerebral cortex	0.00165			PTGES,PLAT	2
Hematological Disease, Immunological Disease, Infectious Diseases	infection	infection of CD4+ T-lymphocytes	0.00165			CCL5,KLF2	2
Connective Tissue Disorders, Dental Disease, Developmental Disorder, Digestive System Development and Function, Gastrointestinal Disease, Organismal Development, Skeletal and Muscular Disorders	lack	lack of mandibular incisor	0.00165			NFIC,FST	2
Organ Morphology, Renal and Urological System Development and Function	quantity	quantity of renal tubule	0.00165			CDKN1A,SKP2	2
Carbohydrate Metabolism, Molecular Transport, Small Molecule Biochemistry	uptake	uptake of D-glucose	0.00167		-0.605	SPP1,PTPN11,RAC1,PLAUR,ERBB3,CCL5,PRKD1,ADRB2,PLAT,SKP2	10
Cell Death and Survival, Embryonic Development	cell viability	cell viability of embryonic cell lines	0.00168		-1.387	NR4A2,CEBPD,HBEGF,IRF9,PRKD1	5
Connective Tissue Disorders, Developmental Disorder, Skeletal and Muscular Disorders	craniofacial abnormality	craniofacial abnormality	0.00168		1.039	SNAI2,RDH10,FAM20C,SOX10,ORC6,DLX1,LMNA,VPS26A,TCF12,GADD45A,PTPN11,CDKN1A,KLF2,IL11RA	14
Cellular Movement, Hematological System Development and Function, Immune Cell Trafficking, Inflammatory Response	cell movement	cell movement of phagocytes	0.00169		-0.434	SPP1,NDRG1,IL15,RAC1,S100A4,PLAUR,SERPINA3,SLIT2,CCL5,CTSZ,PTGES,CD55,RHOB,PTPN11,CDKN1A,PTGS2,CYR61,PLAT,IL11RA	19
Inflammatory Disease, Organismal Injury and Abnormalities, Respiratory Disease	fibrosis	fibrosis of lung	0.00171		1.4	CD55,SPP1,PTPN11,S100A4,RAC1,PTGS2,SLIT2,PLAT,IL11RA	9
Connective Tissue Development and Function, Tissue Morphology	mass	mass of adipose tissue	0.00171		-1.489	CDKN1A,CEBPD,IGFBP3,LMNA,ENPP2,IGFBP5,PTGS2,BSCL2,ADRB2	9
Connective Tissue Disorders, Immunological Disease, Inflammatory Disease, Skeletal and Muscular Disorders	systemic lupus erythematosus	systemic lupus erythematosus	0.00171			C1R,ST6GAL1,IFIT1,SPP1,SGK1,IFRD1,ADARB1,OASL,ISG15	9
Cancer, Organismal Injury and Abnormalities, Skeletal and Muscular Disorders	muscle tumor	muscle tumor	0.00172			SPP1,NDRG1,IGFBP5,ADARB1,SKP2,SHC1,IFIT1,NR4A2,PTPN11,CDKN1A,PTGS2,CYR61,CTSC,ADRB2	14
Cancer, Organismal Injury and Abnormalities	neoplasia	neoplasia of cells	0.00172		0.527	SNAI2,NDRG1,IL15,RAC1,S100A4,PLAUR,SKP2,UCA1,PTGES,RHOB,CDKN1A,ENPP2,PTGS2,CYR61,PRKD1,CDC25A	16
Cellular Movement, Hematological System Development and Function, Immune Cell Trafficking, Inflammatory Response	chemotaxis	chemotaxis of myeloid cells	0.00173		-0.304	PTGES,SPP1,RHOB,PTPN11,IL15,CDKN1A,S100A4,RAC1,PLAUR,SERPINA3,CCL5,SLIT2	12
Cell-To-Cell Signaling and Interaction	aggregation	aggregation of cells	0.00175		-1.906	SGK1,IL15,HBEGF,SLIT2,CCL5,BSCL2,SHC1,CDKN1A,CD99L2,PTGS2,PRKD1,PLAT,ADRB2	13
Cell Cycle	cell cycle progression	arrest in cell cycle progression	0.00179			GAS7,XBP1,RAC1,S100A4,LMNA,IRF9,SKP2,NR4A2,KAT2B,GADD45A,CDKN1A,SPARC,CDC25A	13
Cell Death and Survival	apoptosis	apoptosis of melanoma cell lines	0.0018		1.746	MIA,FLNB,SPP1,GADD45A,CDKN1A,RAC1,PAWR	7
Neurological Disease, Psychological Disorders	tauopathy	tauopathy	0.00181			XBP1,SERPINA3,PAWR,NPTX1,C1R,RCAN1,FAM3C,NR4A2,CD68,TF,BCHE,IGFBP3,SPARC,PTGS2,HTRA1,A2M,ADRB2,PLAT,APOD	19
Digestive System Development and Function, Organismal Development	abnormal morphology	abnormal morphology of molar tooth	0.00181			NFIC,FAM20C,FAM20A	3
Cell Death and Survival	antiapoptosis	antiapoptosis	0.00181			SPP1,PTPN11,PTGS2	3
Cell Death and Survival	apoptosis	apoptosis of epithelial cell lines	0.00188		-0.959	GAS7,SPP1,SGK1,CEBPD,RAC1,IGFBP3,PAWR,TNFRSF19,BIRC3,TCF12	10
Cell Death and Survival	cell death	cell death of hematopoietic cell lines	0.00188		-0.64	ST6GAL1,SHC1,SPP1,PTPN11,IL15,CDKN1A,TRIB2,RAC1,CCL5,BIRC3	10
Cellular Growth and Proliferation	formation	formation of mononuclear leukocytes	0.00188		-1.972	SHC1,PTPN11,IL15,CDKN1A,XBP1,THNSL2,TCF12	7
DNA Replication, Recombination, and Repair	degradation	degradation of DNA	0.00189		-0.388	DNASE1L1,ZMAT3,PTPN11,CDKN1A,S100A4,RAC1,IGFBP5,PTGS2,TNFRSF19	9
Connective Tissue Development and Function, Skeletal and Muscular System Development and Function	remodeling	remodeling of bone	0.00189		-1.342	SPP1,CD68,TF,RAC1,MGP,SPARC,IGFBP5,PTGS2,ADRB2	9
Cellular Movement	cellular infiltration	cellular infiltration	0.00189		-0.021	SPP1,FST,NDRG1,IL15,SLIT2,CCL5,PTGES,CD55,IGFBP3,SOCS2,SPARC,PTGS2,CYR61,IL11RA,PLAT,ADRB2	16
Metabolic Disease	amyloidosis	amyloidosis	0.0019			XBP1,SERPINA3,IGFBP5,PAWR,NPTX1,C1R,RCAN1,FAM3C,CD68,TF,BCHE,IGFBP3,SPARC,PTGS2,HTRA1,A2M,ADRB2,PLAT,APOD	19
Metabolic Disease, Organismal Injury and Abnormalities, Renal and Urological Disease	albuminuria	albuminuria	0.00192			CD55,SPP1,SGK1,HBEGF,PTGS2	5
Cell Morphology, Tissue Morphology	morphology	morphology of connective tissue cells	0.00195			MIA,ARID5B,CD68,CEBPD,RAC1,SPARC,BSCL2,FAM20A,ADRB2	9
Hematological Disease	abnormality	abnormality of hematopoietic system	0.00197			SNAI2,SPP1,GADD45A,CDKN1A,PTGS2,TPMT	6
Tissue Morphology	deterioration	deterioration of connective tissue	0.00197		-0.97	SPP1,IL15,S100A4,SPARC,LMNA,PTGS2,HTRA1,CTSC	8
Cellular Development, Skeletal and Muscular System Development and Function	differentiation	differentiation of muscle cell lines	0.00197		1.075	SHC1,FLNB,PTPN11,SOCS2,LMNA,IGFBP5,ARHGEF3,CDC25A	8
Cell Cycle	S phase	S phase	0.00199		0.818	MIA,SHC1,PTPN11,GADD45A,TF,CDKN1A,MXD4,HBEGF,LMNA,CDC25A,SKP2	11
Cell Morphology, Cellular Assembly and Organization, Cellular Function and Maintenance	reorganization	reorganization of cytoskeleton	0.00201		1.455	SHC1,SPP1,RHOB,PTPN11,CHN1,SDC2,RAC1,PLAUR,FNBP1	9
Skeletal and Muscular System Development and Function	volume	volume of bone	0.00205		-0.378	SPP1,CD68,FAM20C,MGP,IGFBP5,ADRB2,ISG15	7
Cardiovascular Disease, Developmental Disorder, Organismal Injury and Abnormalities	hypertrophy	hypertrophy of heart	0.00205	Increased	2.043	RAC1,HBEGF,SHC1,RCAN1,PTGES,ANKRD1,PTPN11,LAMA4,CDKN1A,PTGS2,CTSC,PLAT,ADRB2	13
Cell-To-Cell Signaling and Interaction, Hematological System Development and Function, Hypersensitivity Response, Immune Cell Trafficking, Inflammatory Response	activation	activation of mast cells	0.00205			PTGES,SHC1,NDRG1,IL15,CCL5	5
Cardiovascular Disease, Neurological Disease	infarction	infarction of brain	0.00205			PTGES,BCHE,CACNB3,HTRA1,PLAT	5
Cell Cycle	interphase	interphase of fibroblasts	0.00205			PTPN11,GADD45A,CDKN1A,RAC1,SKP2	5
Cell Morphology, Cellular Assembly and Organization, Cellular Development, Cellular Function and Maintenance, Nervous System Development and Function, Tissue Development	axonogenesis	axonogenesis	0.00205		-0.38	SLITRK5,PTPN11,CHN1,TRIM9,RAC1,POU3F2,SLIT2,A2M,PLAT,IL11RA	10
Immunological Disease	allergy	allergy	0.00206		1.067	HLA-DQA1,SLIT2,CCL5,C1R,CHM,PTGES,NR4A2,HLA-DRB1,CORO1B,GADD45A,SOCS2,PTGS2,HLA-DPB1,CDC25A,ADRB2	15
Cell-To-Cell Signaling and Interaction	attachment	attachment of connective tissue cells	0.00211			SPP1,RHOB,SPARC	3
Cellular Movement, Hematological System Development and Function, Immune Cell Trafficking, Inflammatory Response	chemotaxis	chemotaxis of PBMCs	0.00211			IL15,PLAUR,CCL5	3
Cell-To-Cell Signaling and Interaction, Cellular Function and Maintenance, Hematological System Development and Function, Inflammatory Response	phagocytosis	phagocytosis by peritoneal macrophages	0.00211			XBP1,PLAUR,ISG15	3
Nervous System Development and Function, Organ Morphology, Tissue Morphology	quantity	quantity of retinal ganglion cells	0.00211			FST,NEUROG2,ADRB2	3
Cardiovascular System Development and Function	function	function of cardiovascular system	0.00212		0	CD59,SPP1,RDH10,RAC1,LMNA,HBEGF,CACNB3,SHC1,CD55,LAMA4,CDKN1A,BIRC3,ADRB2,PLAT	14
Nervous System Development and Function, Organ Morphology, Organismal Development	abnormal morphology	abnormal morphology of mesencephalon	0.00213			NR4A2,SPP1,GPR37,ERBB3	4
Cellular Movement	migration	migration of stem cells	0.00213		-1	NEUROG2,HBEGF,MC1R,CCL5	4
Cellular Growth and Proliferation, Connective Tissue Development and Function, Tissue Development	proliferation	proliferation of synovial cells	0.00213		1.067	IL15,CDKN1A,PLAUR,CYR61	4
Cardiovascular Disease	vaso-occlusion	vaso-occlusion	0.00214		0.596	CD59,SPP1,ACAT2,PLAUR,QPRT,CACNB3,PTGES,SHC1,CD55,MATN2,CDKN1A,PTGS2,TFPI,BIRC3,KLF2,ADRB2,PLAT	17
Cell Morphology, Cellular Assembly and Organization, Cellular Development, Cellular Growth and Proliferation, Nervous System Development and Function, Tissue Development	outgrowth	outgrowth of neurites	0.00218		-0.876	GAS7,CHN1,RAC1,S100A4,SLIT2,NPTX1,SHC1,CORO1B,PTPN11,CDKN1A,SOCS2,ENPP2,A2M,TNFRSF19,PLAT	15
Cancer, Organismal Injury and Abnormalities	head and neck carcinoma	head and neck carcinoma	0.0022			ARID5B,SPP1,HIST1H2BD,RAC1,IGFBP5,PTPN11,MATN2,LAMA4,SDC2,CDKN1A,MGP,IGFBP3,TCN1,PTGS2,CTSC,CPXM2	16
Cardiovascular Disease, Organismal Injury and Abnormalities	arrhythmia	arrhythmia	0.00221			LAMA4,PRKAG2,RAC1,LMNA,PTGS2,CACNB3,TFPI,ADRB2,PLAT	9
Cardiovascular Disease	occlusion	occlusion of blood vessel	0.00221		0.596	CD59,SPP1,ACAT2,PLAUR,QPRT,CACNB3,PTGES,SHC1,CD55,MATN2,CDKN1A,PTGS2,TFPI,BIRC3,KLF2,ADRB2,PLAT	17
Cell Death and Survival	cell death	cell death of cerebral cortex cells	0.00223		0.899	PTGES,TF,CDKN1A,PAWR,SERPINA3,PTGS2,NPTX1,PRKD1,PLAT,CDC25A	10
Cancer, Gastrointestinal Disease, Organismal Injury and Abnormalities	oral cancer	oral cancer	0.00223			MATN2,SDC2,LAMA4,IGFBP3,MGP,IGFBP5,PTGS2,IFIT2,CTSC,CPXM2	10
Cell Death and Survival, Skeletal and Muscular Disorders	cell death	cell death of muscle cells	0.00224		0.249	SPP1,RAC1,LMNA,HBEGF,SHC1,ANKRD1,PTPN11,HLA-DMA,CDKN1A,JUND,CYR61,BIRC3,ADRB2	13
Hematological System Development and Function, Tissue Morphology	quantity	quantity of lymphocytes	0.00224		-1.827	ST6GAL1,ARID5B,SNAI2,SPP1,IL15,HLA-DQA1,XBP1,RAC1,PAWR,CCL5,NIPAL3,TCF12,ISG15,HLA-DRB1,PTPN11,GADD45A,HLA-DMA,TRIB2,CDKN1A,ARHGEF6,ST6GALNAC2,IGFBP3	22
Cell Death and Survival	cell death	cell death of fibroblasts	0.00226		-0.936	RHOB,PTPN11,CDKN1A,RAC1,IGFBP3,LMNA,PAWR,JUND,KLF2,BIRC3,SKP2	11
Cell Death and Survival	cell death	cell death of leukocyte cell lines	0.00228		-0.466	ST6GAL1,SHC1,SPP1,PTPN11,IL15,CDKN1A,TRIB2,RAC1,CCL5	9
Cellular Movement, Hematological System Development and Function, Immune Cell Trafficking	homing	homing of leukocytes	0.0023		-0.627	SPP1,IL15,RAC1,S100A4,PLAUR,SERPINA3,SLIT2,CCL5,PTGES,SHC1,PTPN11,RHOB,CDKN1A,ENPP2	14
Cell Death and Survival	cell death	cell death of pancreatic cancer cell lines	0.00231		1.566	SPP1,RHOB,NDRG1,S100A4,XBP1,HBEGF,PRKD1	7
Cardiovascular System Development and Function, Organ Morphology	dilation	dilation of left ventricle	0.00232		1	PTGES,SPP1,LMNA,ADRB2	4
Cancer, Gastrointestinal Disease, Organismal Injury and Abnormalities	oral cavity carcinoma	oral cavity carcinoma	0.00235			MATN2,SDC2,LAMA4,IGFBP3,MGP,IGFBP5,PTGS2,CTSC,CPXM2	9
Organ Morphology, Organismal Development, Renal and Urological System Development and Function	abnormal morphology	abnormal morphology of kidney	0.00236			CD55,KIRREL,SPP1,GADD45A,CDKN1A,MGP,PTGS2,BSCL2,FAM20A,SKP2	10
Cancer, Organismal Injury and Abnormalities, Skeletal and Muscular Disorders	smooth muscle tumor	smooth muscle tumor	0.00236			IFIT1,SHC1,NR4A2,SPP1,NDRG1,CDKN1A,IGFBP5,PTGS2,CYR61,ADARB1,CTSC,ADRB2	12
Inflammatory Response	inflammation	inflammation of organ	0.0024		0.765	HLA-DQA1,S100A4,CCL5,CHM,CD55,HLA-DRB1,GADD45A,HLA-DMA,SOCS2,BIRC3,PRKD1,TPMT,CDC25A,IL11RA,PLAT,SPP1,IL15,XBP1,RAC1,PLAUR,HBEGF,IRF9,PTGES,NR4A2,TF,PTPN11,CDKN1A,SPARC,PTGS2,CYR61,TFPI,A2M	32
Cellular Movement	invasion	invasion of lung cancer cell lines	0.0024		-0.599	SPP1,S100A4,RAC1,ERBB3,JUND,PTGS2	6
Cellular Movement	migration	migration of melanoma cell lines	0.0024		-0.933	SPP1,SDC2,RAC1,ERBB3,MC1R,DNAJB6	6
Cell Death and Survival	cell viability	cell viability of connective tissue cells	0.00241		-1.8	SPP1,PTPN11,CDKN1A,CEBPD,RAC1,LMNA,MVP	7
Inflammatory Response	immune response	immune response of cells	0.00241		-0.247	CD59,SGK1,CHN1,TRIM9,IL15,XBP1,RAC1,TRIM8,HBEGF,PLAUR,ERBB3,ISG15,CD55,NR4A2,CD68,PTPN11,CDKN1A,BIRC3,KLF2	19
Inflammatory Response	inflammatory response	inflammatory response	0.00241		-0.814	SPP1,IL15,CEBPD,XBP1,RAC1,S100A4,PLAUR,SERPINA3,CCL5,SLIT2,ISG15,PTGES,SHC1,NR4A2,RHOB,PTPN11,GADD45A,CDKN1A,ART3,PTGS2,BIRC3,A2M,ADRB2,PLAT	24
Inflammatory Disease, Neurological Disease, Skeletal and Muscular Disorders	multiple sclerosis	Multiple Sclerosis	0.00243			IFIT1,HLA-DRB1,HLA-DMA,HLA-DMB,BCHE,XBP1,HLA-DQA1,PTGS2,ISG15	9
Cell Cycle	G1/S phase transition	G1/S phase transition of breast cancer cell lines	0.00244			CDKN1A,ERBB3,CDC25A	3
Cancer, Cell Death and Survival, Organismal Injury and Abnormalities, Tumor Morphology	cell death	cell death of lung cancer cells	0.00244			NDRG1,PTGS2,SEMA3B	3
Reproductive System Development and Function	decidualization	decidualization of uterus	0.00244			SPP1,PTGS2,IL11RA	3
Embryonic Development, Nervous System Development and Function, Organismal Development, Tissue Development	development	development of neural crest	0.00244			SNAI2,RDH10,ERBB3	3
Hematological Disease, Immunological Disease, Infectious Diseases	infection	infection of T lymphocytes	0.00244			IL15,CCL5,KLF2	3
Cell Cycle	mitotic index	mitotic index	0.00244			GADD45A,CDC25A,SKP2	3
Cellular Development, Cellular Growth and Proliferation	proliferation	proliferation of fibrosarcoma cell lines	0.00244			RHOB,SDC2,CDKN1A	3
Connective Tissue Disorders, Dermatological Diseases and Conditions, Developmental Disorder, Hereditary Disorder, Organismal Injury and Abnormalities, Skeletal and Muscular Disorders	Waardenburg's syndrome	Waardenburg's syndrome	0.00245			SNAI2,SOX10	2
Nervous System Development and Function	abnormal morphology	abnormal morphology of autonomic nervous system	0.00245			NEUROG2,ERBB3	2
Inflammatory Response	activation	activation of complement factor	0.00245			CD59,CD55	2
Cell Cycle	G2/M phase	arrest in G2/M phase of brain cancer cell lines	0.00245			NDRG1,SGK1	2
Nervous System Development and Function	development	development of sympathetic ganglia	0.00245			NEUROG2,ERBB3	2
Cellular Assembly and Organization, Cellular Development, Embryonic Development, Nervous System Development and Function, Organ Development, Organismal Development, Tissue Development	formation	formation of olfactory glomeruli	0.00245			EBF3,ADRB2	2
DNA Replication, Recombination, and Repair	incorporation	incorporation of DNA	0.00245			CDKN1A,TPMT	2

## Sheet: MM455 shBRN2 Functional
Categories	Functions	Diseases or Functions Annotation	p-Value	Predicted Activation State	Activation z-score	Molecules	# Molecules
Cellular Movement	invasion	invasion of tumor cell lines	1.16e-07		1.228	ANK3,PEBP1,EPS8,IGF2BP3,CDC25B,CTSD,ANGPTL4,CCL2,TFAP2A,CSPG4,GFRA1,EZH2,EIF3A,PODXL,PLXNB1,JUND,TIMP2,SOX4,VCAM1,PARVA,GNAS,EPAS1,CNR1,EGR1,SLC12A2,FAM43A,IGFBP2,RHOQ,NOV,RND3,RFC4,GIPC1,TGFA,ALCAM,SPARC,NUAK1,DNAJB6,TFPI	38
Cell Death and Survival	cell death	cell death of tumor cell lines	2.37e-06		0.15	GAS7,ST6GAL1,CRYAB,PLAGL2,CTSD,PLK4,MTUS1,EZH2,JUND,BIRC3,WDR4,SOX4,CNR1,CREBBP,CDK6,LMNA,RHOJ,IGFBP5,ATAD2,IGFBP2,RBM43,ARAF,PTPN11,ARHGEF6,RTN4,IGFBP3,ALCAM,NUAK1,FTH1,PMEPA1,PEBP1,SRI,DEPDC1,PSMD7,MED28,XPR1,TGM2,CCL2,TFAP2A,CSPG4,ARHGEF3,IFRD1,RPS24,GSTM1,HDAC9,PMAIP1,PARVA,CD59,GNAS,EPAS1,RACGAP1,MGMT,EGR1,SMARCE1,ID3,MAD2L1,RCAN1,EIF3F,LAMP2,TGFA,BIK,SPARC,MEF2C,TSC22D2,PINK1	65
Cellular Movement, Skeletal and Muscular System Development and Function	migration	migration of vascular smooth muscle cells	3.46e-06		0.466	RCAN1,NOV,CCL2,EGR1,CDK6,RTN4,CKLF,IGFBP5,TFPI,IGFBP2,ITGB5	11
Cell Death and Survival	apoptosis	apoptosis of tumor cell lines	8.28e-06		0.308	GAS7,ST6GAL1,CRYAB,PLAGL2,CTSD,PLK4,MTUS1,EZH2,JUND,BIRC3,SOX4,CNR1,CREBBP,CDK6,IGFBP5,RHOJ,ATAD2,ARAF,PTPN11,ARHGEF6,IGFBP3,RTN4,NUAK1,ALCAM,PMEPA1,FTH1,PEBP1,SRI,DEPDC1,XPR1,TGM2,TFAP2A,CSPG4,ARHGEF3,RPS24,HDAC9,PMAIP1,PARVA,CD59,GNAS,EPAS1,EGR1,RACGAP1,SMARCE1,ID3,RCAN1,MAD2L1,EIF3F,TGFA,BIK,SPARC,MEF2C,PINK1	53
Cancer, Organismal Injury and Abnormalities	growth	growth of tumor	1.5e-05		0.456	NCAPG,NR2F2,NTS,USO1,TGM2,ANGPTL4,KAT2B,CCL2,GFRA1,EZH2,DGCR8,ITGB5,TIMP2,PFKFB3,CD59,EPAS1,GRM1,CNR1,EGR1,MGMT,CREBBP,CDK6,IGFBP5,ID3,IGFBP2,RCAN1,EIF3F,NOV,S100B,SEC14L2,TGFA,IGFBP3,BIK,ALCAM,SPARC,NUAK1,DNAJB6,FTH1	38
Cardiovascular System Development and Function, Organismal Development	vasculogenesis	vasculogenesis	1.73e-05		0.076	F12,ST6GAL1,CRYAB,NR2F2,COL8A1,SPRY4,TGM2,ANGPTL4,CCL2,TFAP2A,SRPX2,CSPG4,PRRX2,DGCR8,PLXNB1,TIMP2,NDP,GSTM1,PFKFB3,HDAC9,VCAM1,EPAS1,PIK3C2A,CNR1,EGR1,CREBBP,RHOJ,ID3,RCAN1,TGFA,IGFBP3,ALCAM,SPARC,MEF2C,TFPI,CD34	36
Cellular Movement	invasion	invasion of cells	2.23e-05		1.247	ANK3,PEBP1,EPS8,IGF2BP3,SKAP2,CDC25B,CTSD,ANGPTL4,CCL2,TFAP2A,CSPG4,GFRA1,EZH2,EIF3A,PODXL,PLXNB1,JUND,TIMP2,SOX4,VCAM1,PARVA,GNAS,EPAS1,EGR1,SLC12A2,CNR1,FAM43A,IGFBP2,RHOQ,NOV,RND3,RFC4,GIPC1,S100B,TGFA,ALCAM,SPARC,NUAK1,DNAJB6,TFPI	40
Cellular Growth and Proliferation	proliferation	proliferation of cells	2.44e-05		1.66	F12,ST6GAL1,CRYAB,EPS8,NCAPG,PLAGL2,IGF2BP3,COL8A1,FNDC3B,SLC8B1,SPRY4,SERPINB2,SKAP2,RUSC1,PLK4,MTUS1,RNF128,EML1,ITGB5,TIMP2,CNR1,CREBBP,IGFBP5,MAFF,CTPS1,ARAF,RFC4,ARHGEF6,RTN4,MXD4,ALCAM,CD34,FTH1,APOD,ANK3,GRB14,MED28,LBR,USO1,TGM2,KAT2B,TFAP2A,CCL2,DGCR8,EIF3A,OXTR,GSTM1,PMAIP1,NFIC,MGMT,EGR1,DLX5,COL4A3BP,ID3,MAD2L1,LY96,NOV,CDC14B,SEC14L2,SF3B1,GAS7,FGL2,NR2F2,SLC25A42,CTSD,E2F6,PRRX2,COM…	123
Cancer, Cell-To-Cell Signaling and Interaction, Organismal Injury and Abnormalities	binding	binding of tumor cells	3.67e-05		0.577	VCAM1,GFRA1,IGFBP3,IGFBP5,ST6GALNAC6	5
Cellular Movement	cell movement	cell movement	4.4e-05		-0.568	ST6GAL1,CRYAB,EPS8,FGL2,NR2F2,IGF2BP3,FNDC3B,SPRY4,SERPINB2,SKAP2,ANKRD28,SRPX2,MTUS1,EZH2,MYADM,JUND,ITGB5,TIMP2,CNR1,CDK6,LMNA,IGFBP5,IGFBP2,RND3,PTPN11,MATN2,GIPC1,SH2B3,S100B,ARHGEF6,RTN4,IGFBP3,ALCAM,DNAJB6,TFPI,CD34,FTH1,COL3A1,PEBP1,NTS,RARRES1,ST13,CDC25B,TGM2,TGFB1I1,ANGPTL4,TFAP2A,CCL2,CSPG4,GFRA1,DGCR8,EIF3A,PODXL,PLXNB1,NDP,ARID5B,VCAM1,PARVA,CD59,NFIC,GNAS,EPAS1,PIK3C2A,EGR1,SLC12A2,…	78
Cellular Movement	migration	migration of cells	5.79e-05		-0.421	ST6GAL1,CRYAB,EPS8,NR2F2,IGF2BP3,FNDC3B,SPRY4,SERPINB2,SKAP2,ANKRD28,SRPX2,MTUS1,EZH2,MYADM,ITGB5,TIMP2,CNR1,CDK6,LMNA,IGFBP5,IGFBP2,RND3,PTPN11,MATN2,GIPC1,SH2B3,S100B,ARHGEF6,RTN4,IGFBP3,ALCAM,DNAJB6,TFPI,CD34,FTH1,COL3A1,NTS,RARRES1,CDC25B,TGM2,TGFB1I1,ANGPTL4,CCL2,TFAP2A,CSPG4,GFRA1,DGCR8,PODXL,PLXNB1,NDP,ARID5B,VCAM1,PARVA,NFIC,GNAS,EPAS1,PIK3C2A,SLC12A2,EGR1,CKLF,DLX1,COL4A3BP,ID3,GIT2,RCAN…	71
Cell Death and Survival	necrosis	necrosis	6.81e-05		1.038	GAS7,ST6GAL1,CRYAB,FGL2,PLAGL2,SERPINB2,E2F6,CTSD,PLK4,MTUS1,EZH2,COMT,FGF12,JUND,BIRC3,WDR4,TIMP2,SOX4,GRM1,CNR1,CREBBP,CDK6,LMNA,RHOJ,IGFBP5,ATAD2,IGFBP2,RBM43,RND3,PTPN11,ARAF,ARHGEF6,S100B,RTN4,PNP,IGFBP3,ALCAM,NUAK1,ALDH3B1,FTH1,PMEPA1,PEBP1,SRI,PSMD7,DEPDC1,BCL2L12,NTS,MED28,XPR1,CDC25B,TGM2,TGFB1I1,TFAP2A,CCL2,CSPG4,GFRA1,DGCR8,PLXNB1,ARHGEF3,IFRD1,RPS24,GSTM1,HDAC9,VCAM1,CD59,PARVA,PMAIP1…	90
Cellular Movement	migration	migration of tumor cell lines	7.01e-05		0.432	ST6GAL1,IGF2BP3,RARRES1,CDC25B,TGM2,ANKRD28,CCL2,TFAP2A,SRPX2,MTUS1,EZH2,PODXL,PLXNB1,ITGB5,TIMP2,VCAM1,PARVA,GNAS,PIK3C2A,SLC12A2,EGR1,CKLF,IGFBP2,NOV,PTPN11,GIPC1,S100B,TGFA,IGFBP3,ALCAM,SPARC,DNAJB6,TFPI	33
Cellular Movement	cell movement	cell movement of tumor cell lines	7.1e-05		0.508	PEBP1,ST6GAL1,EPS8,IGF2BP3,RARRES1,CDC25B,TGM2,ANKRD28,CCL2,TFAP2A,SRPX2,MTUS1,EZH2,EIF3A,PODXL,PLXNB1,JUND,ITGB5,TIMP2,VCAM1,PARVA,GNAS,PIK3C2A,EGR1,SLC12A2,CKLF,COL4A3BP,IGFBP2,NOV,PTPN11,GIPC1,S100B,TGFA,IGFBP3,ALCAM,SPARC,DNAJB6,TFPI	38
Cancer, Cell Death and Survival, Organismal Injury and Abnormalities, Tumor Morphology	necrosis	necrosis of tumor	7.57e-05		-0.622	VCAM1,PMAIP1,CRYAB,CD59,CDK6,IGFBP2,CDC25B,MAD2L1,EIF3F,RND3,TFAP2A,EZH2,RTN4,PNP,IGFBP3,BIK,SPARC,NUAK1,MEF2C,BIRC3,TIMP2	21
Cellular Movement, Skeletal and Muscular System Development and Function	cell movement	cell movement of smooth muscle cells	8.16e-05		0.077	RCAN1,NOV,PTPN11,CCL2,EGR1,CDK6,RTN4,CKLF,IGFBP5,TFPI,IGFBP2,ITGB5	12
Cell Death and Survival	apoptosis	apoptosis of neuroblastoma cell lines	0.000118		0.631	TGM2,GAS7,RCAN1,PMAIP1,GNAS,PLAGL2,IGFBP3,IGFBP5,PINK1,XPR1	10
Metabolic Disease	abnormal activity	abnormal activity of enzyme	0.000142			GNAS,CSPG4,IGFBP3,PNP,IGFBP5,DSEL,CTSC,TIMP2	8
Cardiovascular System Development and Function, Organismal Development	angiogenesis	angiogenesis	0.000143		0.177	F12,ST6GAL1,CRYAB,NR2F2,COL8A1,SPRY4,TGM2,ANGPTL4,TFAP2A,SRPX2,CCL2,CSPG4,PRRX2,DGCR8,PLXNB1,ITGB5,TIMP2,NDP,GSTM1,PFKFB3,HDAC9,VCAM1,EPAS1,PIK3C2A,CNR1,EGR1,CREBBP,RHOJ,ID3,RCAN1,TGFA,RTN4,IGFBP3,ALCAM,SPARC,MEF2C,TFPI,CD34,COL3A1	39
Cell Death and Survival	cell death	cell death	0.000175		1.497	ST6GAL1,CRYAB,PLAGL2,SERPINB2,PLK4,MTUS1,FGF12,ITGB5,TIMP2,CNR1,CREBBP,IGFBP5,RBM43,ARAF,ARHGEF6,RTN4,APH1B,ALCAM,FTH1,ANK3,DEPDC1,PSMD7,MED28,XPR1,TGM2,KAT2B,CCL2,TFAP2A,DGCR8,ARHGEF3,RPS24,GSTM1,PMAIP1,NFIC,MGMT,EGR1,CDH6,DLX1,GPM6B,ID3,HSPA2,MAD2L1,LAMP2,NOV,SF3B1,TSC22D2,PINK1,GAS7,FGL2,HSF2,CTSD,E2F6,COMT,EZH2,JUND,BIRC3,WDR4,SOX4,GRM1,CDK6,LMNA,RHOJ,ATAD2,IGFBP2,PTPN11,RND3,S100B,PNP,IGFBP3…	109
Cell-To-Cell Signaling and Interaction	binding	binding of cells	0.000176		-1.14	UBAP2L,F12,ST6GAL1,VCAM1,PARVA,GNAS,CD83,IGFBP5,ST6GALNAC6,IGFBP2,TGM2,LY96,CD68,PTPN11,CCL2,GFRA1,TGFA,IGFBP3,ALCAM,SPARC,TFPI,CD34,ITGB5,OXTR	24
Cardiovascular System Development and Function, Organismal Development, Visual System Development and Function	vascularization	vascularization of retina	0.000183		1	NDP,VCAM1,EPAS1,IGFBP3,TGFA,RHOJ	6
Cellular Development, Cellular Growth and Proliferation	proliferation	proliferation of breast cancer cell lines	0.000223		0.8	CD59,GNAS,SMARCE1,IGFBP5,PFKP,MED28,ATAD2,IGFBP2,CDC25B,CTSD,TFAP2A,MTUS1,CSPG4,EZH2,GMNN,DGCR8,EIF3A,IGFBP3,TGFA,TFPI,ITGB5,TIMP2	22
Cell Death and Survival	cell death	cell death of melanoma cell lines	0.000239		0.265	PEBP1,GSTM1,PMAIP1,PSMD7,EGR1,RHOJ,MED28,XPR1,EIF3F,RBM43,TFAP2A,ARHGEF6,BIK,TSC22D2,WDR4	15
Cellular Development, Cellular Growth and Proliferation	proliferation	proliferation of tumor cell lines	0.000243		1.005	F12,EPS8,NCAPG,IGF2BP3,SERPINB2,SLC25A42,CTSD,MTUS1,EZH2,ITGB5,TIMP2,SOX4,PFKFB3,CDK6,RHOJ,IGFBP5,ATAD2,IGFBP2,ARAF,RFC4,PTPN11,SH2B3,S100B,IGFBP3,ALCAM,TFPI,FTH1,PMEPA1,PEBP1,NTS,MED28,CDC25B,TGM2,TGFB1I1,ANGPTL4,KAT2B,CCL2,TFAP2A,CSPG4,GMNN,DGCR8,EIF3A,PLXNB1,OXTR,GSTM1,VCAM1,CD59,GNAS,PIK3C2A,MGMT,EGR1,SMARCE1,PFKP,ID3,EIF3F,NOV,TGFA,SPARC	58
Cellular Development	differentiation	differentiation of tumor cell lines	0.000254		-1.47	RACGAP1,EGR1,CREBBP,CDK6,IGFBP5,ID3,SPRY4,SERPINB2,TGM2,RHOQ,KAT2B,NOV,RND3,TFAP2A,PTPN11,EZH2,SPANXC (includes others),TGFA,SPARC,MEF2C	20
Digestive System Development and Function, Organismal Development	abnormal morphology	abnormal morphology of incisor	0.000281			NFIC,PRRX2,DLX5,PVRL3,SPRY4	5
Cellular Development, Skeletal and Muscular System Development and Function, Tissue Development	differentiation	differentiation of skeletal muscle	0.000281			EZH2,MEF2C,IGFBP5,IFRD1,SSPN	5
Carbohydrate Metabolism, Lipid Metabolism, Small Molecule Biochemistry	production	production of phosphatidylinositol-3-phosphate	0.000299			RHOQ,PIK3C2A,CCL2	3
Cell Death and Survival	apoptosis	apoptosis	0.000308		0.603	GAS7,ST6GAL1,CRYAB,FGL2,HSF2,PLAGL2,E2F6,CTSD,PLK4,MTUS1,EZH2,FGF12,JUND,BIRC3,ITGB5,TIMP2,SOX4,GRM1,CNR1,CREBBP,CDK6,LMNA,RHOJ,IGFBP5,ATAD2,RND3,PTPN11,ARAF,ARHGEF6,S100B,RTN4,PNP,IGFBP3,APH1B,ALCAM,NUAK1,TFPI,FTH1,PMEPA1,PEBP1,SRI,DEPDC1,BCL2L12,NTS,BTF3,XPR1,CDC25B,TGM2,TGFB1I1,ANGPTL4,KAT2B,TFAP2A,CCL2,CSPG4,GMNN,GFRA1,DGCR8,ARHGEF3,RPS24,HDAC9,CD59,PARVA,PMAIP1,NFIC,EPAS1,GNAS,VPS41,RACGAP1,…	89
Cell Morphology	cell spreading	cell spreading of lung cancer cell lines	0.00032			PODXL,SPARC	2
RNA Post-Transcriptional Modification	decapping	decapping of RNA	0.00032			PABPC1,DCP2	2
Skeletal and Muscular System Development and Function	density	density of femur	0.00032			LMNA,IGFBP5	2
Molecular Transport, Small Molecule Biochemistry	localization	localization of catecholamine	0.00032			EPAS1,COMT	2
Molecular Transport	sequestration	sequestration of iron ion	0.00032			SRI,FTH1	2
Cellular Development, Cellular Growth and Proliferation, Organ Development, Skeletal and Muscular System Development and Function, Tissue Development	proliferation	proliferation of smooth muscle cells	0.000332		1.845	GNAS,CKLF,CDK6,IGFBP5,ID3,IGFBP2,TGM2,NOV,CCL2,PTPN11,COMT,DGCR8,IGFBP3,SPARC,TFPI,APOD	16
Cardiovascular System Development and Function, Cell Morphology, Cellular Development, Organismal Development, Tissue Development	tubulation	tubulation of endothelial cells	0.000375	Decreased	-2.345	ST6GAL1,RCAN1,CRYAB,ANGPTL4,PIK3C2A,IGFBP3,ALCAM,RHOJ,ID3	9
Cellular Movement	cell movement	cell movement of breast cancer cell lines	0.000392		1.174	COL4A3BP,TGM2,TFAP2A,CCL2,MTUS1,GIPC1,EZH2,TGFA,IGFBP3,EIF3A,SPARC,JUND,DNAJB6,TFPI,ITGB5,TIMP2	16
Cancer, Organismal Injury and Abnormalities	breast or ovarian cancer	breast or ovarian cancer	0.000402			ST6GAL1,CRYAB,EPS8,SIDT2,ABAT,PLAGL2,IGF2BP3,SMC4,PMP2,CTSD,GSTM2,COMT,EZH2,SCRG1,JUND,TIMP2,PFKFB3,CREBBP,CDK6,NUP107,LMNA,SIPA1L2,IGFBP5,IGFBP2,RND3,CD68,ARAF,RFC4,PTPN11,FAM198B,GIPC1,IGFBP3,ALCAM,C17orf97,DNAJB6,CD34,FTH1,COL3A1,NTS,SSPN,CDC25B,TGM2,KAT2B,CCL2,CSPG4,GFRA1,DIP2B,EIF3A,RPS24,UBAP2L,GSTM1,ARID5B,VCAM1,PMAIP1,PARVA,GNAS,RACGAP1,EGR1,MGMT,COL4A3BP,GUK1,HNRNPM,PCDHB16,SF3B1,TGFA,SP…	69
Cancer, Organismal Injury and Abnormalities, Reproductive System Disease	mammary tumor	mammary tumor	0.000507	Increased	2.133	CRYAB,EPS8,SIDT2,ABAT,PMP2,CTSD,GSTM2,COMT,EZH2,SCRG1,JUND,ITGB5,TIMP2,PFKFB3,CDK6,NUP107,LMNA,IGFBP5,IGFBP2,RND3,CD68,ARAF,RFC4,PTPN11,FAM198B,GIPC1,IGFBP3,C17orf97,DNAJB6,CD34,FTH1,NTS,SSPN,CDC25B,TFAP2A,CCL2,CSPG4,GMNN,GFRA1,EIF3A,RPS24,UBAP2L,GSTM1,ARID5B,PMAIP1,PARVA,GNAS,EGR1,COL4A3BP,GUK1,RFC5,HNRNPM,EIF3F,PCDHB16,SF3B1,TGFA,SPARC,AP3M2,CTSC,SSC5D	60
Cancer, Neurological Disease, Organismal Injury and Abnormalities	glioblastoma cancer	glioblastoma cancer	0.00063			ARID5B,VCAM1,TSPYL1,MGMT,SLC12A2,IGFBP5,ID3,HSPA2,IGFBP2,PTPN11,CSPG4,EZH2,SF3B1,ALCAM,COL3A1,PINK1	16
Cardiovascular System Development and Function, Organismal Development	formation	formation of artery	0.000684			F12,CCL2,MEF2C,TIMP2	4
Cell-To-Cell Signaling and Interaction, Nervous System Development and Function	long term depression	long term depression of neurons	0.000704		-0.689	PEBP1,PICK1,GRM1,CNR1,PINK1	5
Embryonic Development, Organ Development, Organ Morphology, Organismal Development, Tissue Development, Visual System Development and Function	abnormal morphology	abnormal morphology of anterior segment of the eye	0.000726			TFAP2A,EGR1,PVRL3,CDC14B,TGFA,SPARC,COL8A1,ID3	8
Cardiovascular System Development and Function, Cellular Movement	cell movement	cell movement of endothelial cells	0.000736		-0.326	NDP,VCAM1,CRYAB,PIK3C2A,ID3,SPRY4,ANGPTL4,CCL2,PTPN11,GIPC1,CSPG4,ARHGEF6,RTN4,IGFBP3,SPARC,ALCAM,TFPI,TIMP2	18
Cardiovascular System Development and Function, Cellular Development, Cellular Growth and Proliferation, Organ Development, Skeletal and Muscular System Development and Function, Tissue Development	proliferation	proliferation of vascular smooth muscle cells	0.000765		0.725	NOV,PTPN11,CCL2,DGCR8,CDK6,CKLF,IGFBP5,TFPI,ID3,IGFBP2	10
Cell Cycle, Connective Tissue Development and Function	S phase	entry into S phase of fibroblast cell lines	0.00081		-1.718	E2F6,PTPN11,ARAF,PPAP2C	4
Auditory and Vestibular System Development and Function, Organ Morphology, Organismal Development	morphology	morphology of external ear	0.00081			GNAS,TFAP2A,PRRX2,DLX5	4
Cardiovascular Disease, Organismal Injury and Abnormalities, Skeletal and Muscular Disorders	myopathy	myopathy of heart	0.00081			RCAN1,NOV,PTPN11,LMNA	4
Organismal Development	formation	formation of vessel	0.00091		1.452	F12,HDAC9,EPAS1,CCL2,ADGRL4,CREBBP,DGCR8,MEF2C,TIMP2	9
Cancer, Cell Death and Survival, Organismal Injury and Abnormalities, Tumor Morphology	apoptosis	apoptosis of tumor cells	0.000922		-0.619	PMAIP1,CD59,CDK6,CDC25B,EIF3F,RND3,TFAP2A,EZH2,RTN4,PNP,IGFBP3,BIK,SPARC,MEF2C,TIMP2	15
Neurological Disease, Psychological Disorders	amphetamine delusional disorder	amphetamine delusional disorder	0.000949			PICK1,COMT	2
Cancer, Cell-To-Cell Signaling and Interaction, Organismal Injury and Abnormalities	binding	binding of mammary tumor cells	0.000949			IGFBP3,IGFBP5	2
Cardiovascular Disease, Organismal Injury and Abnormalities	development	development of aneurysm	0.000949			RCAN1,CTSC	2
Cell-To-Cell Signaling and Interaction, Cellular Growth and Proliferation, Nervous System Development and Function	excitation	excitation of CA3 neurons	0.000949			GRM1,SLC12A2	2
Cellular Development, Skeletal and Muscular System Development and Function, Tissue Development	differentiation	differentiation of skeletal muscle cells	0.00095			EZH2,MEF2C,IGFBP5,IFRD1	4
Cardiovascular System Development and Function, Organismal Development, Visual System Development and Function	neovascularization	neovascularization of retina	0.0011		1	NDP,VCAM1,EPAS1,IGFBP3,TGFA	5
Cell Death and Survival	cell death	cell death of spermatocytes	0.00111	Increased	2	SLC12A2,HSF2,ALKBH5,HSPA2	4
Cell Death and Survival	apoptosis	apoptosis of embryonic cancer cell lines	0.00111			CRYAB,CREBBP,IGFBP3	3
Cell Cycle	M phase	delay in M phase of cervical cancer cell lines	0.00111			MAD2L1,RACGAP1,LMNA	3
Cancer, Cell Death and Survival, Organismal Injury and Abnormalities, Tumor Morphology	cell death	cell death of tumor cells	0.00112		-0.622	VCAM1,PMAIP1,CD59,CDK6,CDC25B,MAD2L1,EIF3F,RND3,TFAP2A,EZH2,IGFBP3,BIK,RTN4,PNP,SPARC,MEF2C,BIRC3,TIMP2	18
Cancer, Organismal Injury and Abnormalities, Reproductive System Disease	HER2 negative hormone receptor negative breast cancer	HER2 negative hormone receptor negative breast cancer	0.00115			EPS8,GNAS,EGR1,CDK6,IGFBP3,TGFA,COL4A3BP,CD34,IGFBP2,TIMP2	10
Cancer, Organismal Injury and Abnormalities, Reproductive System Disease	uterine serous papillary cancer	uterine serous papillary cancer	0.00118			PMAIP1,FGL2,IGF2BP3,IGFBP5,TGFB1I1,TFAP2A,CSPG4,MATN2,TGFA,BIK,MEF2C,COL3A1,APOD	13
Cancer, Hematological Disease, Immunological Disease, Organismal Injury and Abnormalities	myelomonocytic leukemia	myelomonocytic leukemia	0.00122			PTPN11,EZH2,MGMT,SF3B1,SERPINB2	5
Cancer, Organismal Injury and Abnormalities, Reproductive System Disease	breast cancer	breast cancer	0.00125			CRYAB,EPS8,SIDT2,ABAT,PMP2,CTSD,GSTM2,COMT,EZH2,SCRG1,JUND,TIMP2,PFKFB3,CDK6,NUP107,LMNA,IGFBP5,IGFBP2,RND3,CD68,ARAF,RFC4,PTPN11,FAM198B,GIPC1,IGFBP3,C17orf97,DNAJB6,CD34,FTH1,NTS,SSPN,CDC25B,CCL2,CSPG4,GFRA1,EIF3A,RPS24,UBAP2L,ARID5B,GSTM1,PMAIP1,PARVA,GNAS,EGR1,COL4A3BP,GUK1,HNRNPM,PCDHB16,SF3B1,TGFA,SPARC,AP3M2,CTSC,SSC5D	55
Neurological Disease	progressive motor neuropathy	progressive motor neuropathy	0.00125			PEBP1,SOX4,FUCA1,HDAC9,CRYAB,GNAS,ABAT,CNR1,EGR1,PFKP,TGM2,CCL2,COMT,TGFA,RTN4,ALCAM,SPARC,FHDC1,DNAJB6,FTH1,APOD,PINK1,COL3A1	23
Cell-To-Cell Signaling and Interaction	attachment	attachment of cells	0.00129		1.276	TGM2,VCAM1,PTPN11,EGR1,TGFA,PODXL,SPARC,TFPI,TIMP2	9
Cancer, Cell Death and Survival, Organismal Injury and Abnormalities, Tumor Morphology	apoptosis	apoptosis of cancer cells	0.00136		-0.418	CDC25B,EIF3F,CD59,PMAIP1,RND3,TFAP2A,CDK6,BIK,IGFBP3,PNP,RTN4,SPARC	12
Embryonic Development, Organ Development, Organ Morphology, Organismal Development, Tissue Development, Visual System Development and Function	abnormal morphology	abnormal morphology of anterior chamber of eye	0.00143			EGR1,PVRL3,COL8A1	3
Cellular Development, Skeletal and Muscular System Development and Function, Tissue Development	differentiation	differentiation of muscle	0.00144		-0.045	NFIC,LMNA,IGFBP5,MED28,ID3,SMARCD3,SSPN,TGM2,CCL2,PTPN11,EZH2,IGFBP3,MEF2C,ARHGEF3,IFRD1	15
Cancer, Organismal Injury and Abnormalities	thoracic cancer	thoracic cancer	0.00164		0.236	NTS,MED28,CTSD,AQR,ANGPTL4,CCL2,MTUS1,CSPG4,EZH2,IRF2BPL,DGCR8,EIF3A,PLXNB1,AHNAK2,ITGB5,PABPC1,SOX4,GSTM1,ARID5B,HDAC9,VCAM1,EPAS1,GNAS,TMEM106B,GRM1,EGR1,MGMT,CREBBP,CDK6,PFKP,MAD2L1,PTPN11,RFC4,ARAF,SF3B1,IGF2BP2,TGFA,ALCAM,SPARC,ANKRD13A,PINK1	41
Cardiovascular System Development and Function, Cellular Development, Organismal Development, Tissue Development	development	endothelial cell development	0.00175		1.025	NDP,PFKFB3,F12,VCAM1,PIK3C2A,EGR1,NR2F2,SPRY4,RCAN1,ANGPTL4,TFAP2A,CCL2,SPARC,MEF2C,TFPI,CD34,TIMP2	17
Embryonic Development, Organ Development, Organ Morphology, Organismal Development, Tissue Development, Visual System Development and Function	abnormal morphology	abnormal morphology of lens	0.00179			TFAP2A,PVRL3,CDC14B,SPARC,ID3	5
Organismal Injury and Abnormalities	restenosis	restenosis	0.00179			RCAN1,CCL2,RTN4	3
Cellular Development, Skeletal and Muscular System Development and Function, Tissue Development	differentiation	differentiation of muscle cells	0.00182		0.028	NFIC,LMNA,IGFBP5,MED28,ID3,SMARCD3,TGM2,CCL2,PTPN11,EZH2,IGFBP3,MEF2C,ARHGEF3,IFRD1	14
Cancer, Cellular Development, Cellular Growth and Proliferation, Organismal Injury and Abnormalities, Tumor Morphology	proliferation	proliferation of tumor cells	0.00184		-0.028	PFKFB3,EGR1,MGMT,NR2F2,CDK6,NTS,IGFBP5,ID3,IGFBP2,USO1,RCAN1,EIF3F,NOV,EZH2,GFRA1,DGCR8,BIK,SEC14L2,TGFA,IGFBP3,TIMP2	21
Cell Death and Survival	cell death	cell death of hematopoietic progenitor cells	0.00185		-1.166	TGM2,SOX4,CD59,PMAIP1,GNAS,PTPN11,EGR1,MGMT,CREBBP,PNP,SF3B1,ID3	12
Cancer, Organismal Injury and Abnormalities, Respiratory Disease	lung cancer	lung cancer	0.00186		0.256	NTS,MED28,CTSD,AQR,ANGPTL4,CCL2,MTUS1,CSPG4,EZH2,IRF2BPL,DGCR8,EIF3A,PLXNB1,AHNAK2,ITGB5,PABPC1,SOX4,GSTM1,ARID5B,HDAC9,VCAM1,EPAS1,GNAS,TMEM106B,GRM1,MGMT,CREBBP,CDK6,PFKP,MAD2L1,PTPN11,RFC4,ARAF,SF3B1,IGF2BP2,TGFA,ALCAM,SPARC,ANKRD13A,PINK1	40
Cancer, Cell Death and Survival, Organismal Injury and Abnormalities, Tumor Morphology	apoptosis	apoptosis of medulloblastoma cells	0.00188			EZH2,MEF2C	2
Cell Signaling, Molecular Transport, Vitamin and Mineral Metabolism	extrusion	extrusion of Ca2+	0.00188			SYTL2,SLC8B1	2
Cellular Development, Tissue Development	fate determination	fate determination of muscle cells	0.00188			MEF2C,IFRD1	2
Cell-To-Cell Signaling and Interaction, Nervous System Development and Function	long-term potentiation	long-term potentiation of spiny neurons	0.00188			GRM1,PINK1	2
Small Molecule Biochemistry	metabolism	metabolism of nitrobenzene	0.00188			GSTM1,GSTM2	2
Cancer, Organismal Injury and Abnormalities	micrometastasis	micrometastasis	0.00188			VCAM1,CCL2	2
Cardiovascular System Development and Function, Cellular Movement	migration	migration of endothelial cells	0.00199		-1.029	NDP,CRYAB,VCAM1,PIK3C2A,ID3,SPRY4,ANGPTL4,CCL2,GIPC1,ARHGEF6,RTN4,IGFBP3,SPARC,ALCAM,TFPI,TIMP2	16
Cell Death and Survival	cell death	cell death of neuroblastoma cell lines	0.00205		0.113	PEBP1,TGM2,GAS7,RCAN1,PMAIP1,GNAS,PLAGL2,IGFBP3,IGFBP5,PINK1,XPR1	11
Connective Tissue Development and Function, Organ Morphology, Organismal Development, Skeletal and Muscular System Development and Function, Tissue Development	abnormal morphology	abnormal morphology of mandible	0.00211			LAMP2,NFIC,TFAP2A,PRRX2,DLX5,SPRY4	6
Organismal Development	abnormal morphology	abnormal morphology of head	0.00219			ANK3,EPS8,PVRL3,COL8A1,SPRY4,CTSD,TFAP2A,CSPG4,PRRX2,NDP,SOX4,NFIC,GNAS,OAT,SLC12A2,EGR1,CREBBP,DLX5,BHLHE22,DLX1,LMNA,VPS26A,GPM6B,ID3,LAMP2,NOV,CDC14B,TGFA,SPARC,AP3M2,TFPI,SHISA2,PINK1	33
Cellular Movement, Nervous System Development and Function	migration	migration of nervous tissue cell lines	0.00221			CSPG4,CNR1,NTS	3
Cellular Movement	cell movement	cell movement of cancer cells	0.00242		-0.492	ST6GAL1,VCAM1,NOV,PTPN11,CCL2,EZH2,TGFA,ALCAM,SPARC	9
Cell Death and Survival	necrosis	necrosis of brain cancer cell lines	0.00242		0.539	CD59,CRYAB,EPAS1,CSPG4,CNR1,IGFBP3,BIRC3,FTH1,PMEPA1	9
Cell-To-Cell Signaling and Interaction, Cellular Assembly and Organization	binding	binding of cell surface	0.00245			LY96,IGFBP3,SPARC,XPR1	4
Cell-To-Cell Signaling and Interaction, Drug Metabolism, Molecular Transport, Small Molecule Biochemistry	secretion	secretion of dopamine	0.00245		0	ABAT,CNR1,RTN4,PINK1	4
Embryonic Development, Organ Development, Organismal Development, Skeletal and Muscular System Development and Function, Tissue Development	formation	formation of muscle	0.00246		-1.019	SOX4,SRI,ARID5B,HDAC9,VCAM1,CRYAB,CREBBP,NR2F2,COL4A3BP,IGFBP5,TGM2,NOV,PTPN11,NPRL3,S100B,JPH1,PLXNB1,MEF2C	18
Cellular Movement	migration	migration of tumor cells	0.00248		-0.451	ST6GAL1,VCAM1,NOV,PTPN11,CCL2,EZH2,TGFA,ALCAM,SPARC,COL4A3BP,TFPI,SERPINB2	12
Cancer, Organismal Injury and Abnormalities	thoracic neoplasm	thoracic neoplasm	0.00255		0.154	NTS,MED28,CTSD,AQR,ANGPTL4,CCL2,MTUS1,CSPG4,EZH2,IRF2BPL,DGCR8,EIF3A,PLXNB1,AHNAK2,ITGB5,PABPC1,SOX4,GSTM1,ARID5B,HDAC9,VCAM1,EPAS1,GNAS,TMEM106B,GRM1,EGR1,MGMT,CREBBP,CDK6,PFKP,MAD2L1,PTPN11,RFC4,ARAF,SF3B1,IGF2BP2,TGFA,IGFBP3,ALCAM,SPARC,ANKRD13A,PINK1	42
Cancer, Organismal Injury and Abnormalities, Reproductive System Disease	female genital tract serous cancer	female genital tract serous cancer	0.00257			ARID5B,PMAIP1,RACGAP1,FGL2,IGF2BP3,SMC4,IGFBP5,IGFBP2,TGFB1I1,TFAP2A,PTPN11,MATN2,CSPG4,TGFA,BIK,MEF2C,COL3A1,APOD	18
Cancer, Organismal Injury and Abnormalities, Respiratory Disease	carcinoma	carcinoma in lung	0.00261			NTS,MED28,CTSD,AQR,MTUS1,CSPG4,EZH2,IRF2BPL,DGCR8,PLXNB1,AHNAK2,ITGB5,PABPC1,SOX4,GSTM1,ARID5B,HDAC9,VCAM1,EPAS1,TMEM106B,GRM1,MGMT,CREBBP,CDK6,PFKP,MAD2L1,PTPN11,ARAF,RFC4,SF3B1,IGF2BP2,TGFA,ALCAM,SPARC,ANKRD13A	35
Cell Cycle, Connective Tissue Development and Function	G2 phase	arrest in G2 phase of fibroblast cell lines	0.00268			PTPN11,REV1,PPAP2C	3
Ophthalmic Disease, Organismal Injury and Abnormalities	exfoliative glaucoma	exfoliative glaucoma	0.00268			TGM2,APOD,TIMP2	3
Organ Development, Organ Morphology, Skeletal and Muscular System Development and Function	mass	mass of quadriceps femoris	0.00268			IGFBP3,IGFBP5,SSPN	3
Cellular Development, Cellular Growth and Proliferation, Organ Development, Skeletal and Muscular System Development and Function, Tissue Development	proliferation	proliferation of muscle cells	0.0027	Increased	2.057	GNAS,CKLF,CDK6,IGFBP5,ID3,IGFBP2,TGM2,NOV,CCL2,PTPN11,COMT,DGCR8,IGFBP3,SPARC,DNAJB6,TFPI,APOD	17
Cardiovascular System Development and Function, Embryonic Development, Organ Development, Organismal Development, Tissue Development, Visual System Development and Function	angiogenesis	angiogenesis of cornea	0.00275			VCAM1,ANGPTL4,CSPG4,TIMP2	4
Cell-To-Cell Signaling and Interaction	binding	binding of connective tissue cells	0.00275			VCAM1,IGFBP3,SPARC,IGFBP2	4
Cell-To-Cell Signaling and Interaction, Nervous System Development and Function	long term depression	long term depression of brain cells	0.00275			PEBP1,PICK1,GRM1,CNR1	4
Cancer, Organismal Injury and Abnormalities, Respiratory Disease	respiratory system tumor	respiratory system tumor	0.00284		0.911	CRYAB,NTS,MED28,CTSD,AQR,ANGPTL4,CCL2,MTUS1,CSPG4,EZH2,IRF2BPL,DGCR8,EIF3A,PLXNB1,AHNAK2,ITGB5,PABPC1,SOX4,GSTM1,ARID5B,HDAC9,VCAM1,EPAS1,GNAS,TMEM106B,GRM1,MGMT,CREBBP,CDK6,PFKP,MAD2L1,PTPN11,RFC4,ARAF,SF3B1,IGF2BP2,TGFA,IGFBP3,ALCAM,SPARC,ANKRD13A,PINK1	42
Cell Cycle	interphase	entry into interphase	0.00285		-1.133	MAD2L1,E2F6,PTPN11,ARAF,EGR1,CREBBP,LMNA,PPAP2C,ID3	9
Cell Death and Survival	cell death	cell death of nervous tissue cell lines	0.00293		0.52	TGM2,RCAN1,CREBBP,BIK,APH1B,LMNA	6
Cancer, Organismal Injury and Abnormalities, Respiratory Disease	lung tumor	lung tumor	0.00296		0.393	NTS,MED28,CTSD,AQR,ANGPTL4,CCL2,MTUS1,CSPG4,EZH2,IRF2BPL,DGCR8,EIF3A,PLXNB1,AHNAK2,ITGB5,PABPC1,SOX4,GSTM1,ARID5B,HDAC9,VCAM1,EPAS1,GNAS,TMEM106B,GRM1,MGMT,CREBBP,CDK6,PFKP,MAD2L1,PTPN11,RFC4,ARAF,SF3B1,IGF2BP2,TGFA,IGFBP3,ALCAM,SPARC,ANKRD13A,PINK1	41
Embryonic Development, Organismal Development	morphogenesis	morphogenesis of face	0.00307			ARID5B,PTPN11,TFAP2A,DLX5	4
Cell Cycle	S phase	S phase	0.00308		-0.594	CREBBP,CDK6,LMNA,ID3,E2F6,ARAF,PTPN11,REV1,SH2B3,TGFA,MXD4,PPAP2C,PMEPA1	13
Cell Morphology, Embryonic Development, Organ Development, Organ Morphology, Organismal Development, Tissue Development, Tissue Morphology, Visual System Development and Function	abnormal morphology	abnormal morphology of Descemet membrane	0.00309			TGFA,COL8A1	2
Cell Death and Survival	apoptosis	apoptosis of LSK cells	0.00309			CREBBP,SF3B1	2
Cellular Assembly and Organization, Cellular Function and Maintenance	attachment	attachment of kinetochore microtubule	0.00309			MAD2L1,PTPN11	2
Hereditary Disorder, Neurological Disease, Organismal Injury and Abnormalities, Skeletal and Muscular Disorders	Charcot-Marie-Tooth disease type 2	autosomal recessive Charcot-Marie-Tooth disease type 2	0.00309			LMNA,TRIM2	2
Embryonic Development, Organismal Development, Tissue Development	development	development of mandibular cartilage	0.00309			PRRX2,DLX5	2
Embryonic Development, Organ Development, Organismal Development, Tissue Development, Visual System Development and Function	formation	formation of lens capsule	0.00309			TGFA,SPARC	2
Cancer, Hematological Disease, Immunological Disease, Organismal Injury and Abnormalities	chronic lymphocytic leukemia	newly diagnosed chronic lymphocytic leukemia	0.00309			SF3B1,BIRC3	2
Cell-To-Cell Signaling and Interaction, Cellular Movement, Hematological System Development and Function, Immune Cell Trafficking, Inflammatory Response	recruitment	recruitment of Kupffer cells	0.00309			VCAM1,CCL2	2
Cardiovascular System Development and Function, Cellular Development, Embryonic Development, Organismal Development	tubulogenesis	tubulogenesis of endothelial cell lines	0.00309			TGFA,PLXNB1	2
Organismal Injury and Abnormalities	fibrosis	fibrosis of tissue	0.00312			CCL2,SH2B3,EGR1,EZH2,SF3B1,JUND	6
Cancer, Organismal Injury and Abnormalities	growth	growth of malignant tumor	0.00313		0.893	PFKFB3,EGR1,NCAPG,MGMT,NR2F2,IGFBP5,ID3,USO1,RCAN1,EIF3F,NOV,CCL2,EZH2,GFRA1,DGCR8,BIK,SEC14L2,TGFA,IGFBP3	19
Cardiovascular System Development and Function	vascularization	vascularization	0.00318		0.912	NDP,VCAM1,CRYAB,EPAS1,S100B,IGFBP3,TGFA,IGFBP5,RHOJ,ID3,ITGB5,TIMP2	12
Connective Tissue Development and Function, Organ Morphology, Organismal Development, Skeletal and Muscular System Development and Function, Tissue Development	abnormal morphology	abnormal morphology of carpal bone	0.00322			NOV,PRRX2,LMBR1	3
Cancer, Cell-To-Cell Signaling and Interaction, Organismal Injury and Abnormalities	binding	binding of cancer cells	0.00322			VCAM1,GFRA1,ST6GALNAC6	3
Cancer, Organismal Injury and Abnormalities	breast or colorectal cancer	breast or colorectal cancer	0.00322		0.44	MRPS5,F12,ST6GAL1,CRYAB,EPS8,SYTL2,ABAT,TSPYL1,NCAPG,PLAGL2,PMP2,ZNF614,ANKRD28,FGF12,JPH1,RNF128,WDR47,BEND7,RGL1,TIMP2,ARRDC4,CNR1,CREBBP,NUP107,ADO,IGFBP5,RAB40B,RASL12,RBM43,CD68,RFC4,ARAF,FAM198B,ADGRL4,SPANXC (includes others),RTN4,ALCAM,CD34,FTH1,COL3A1,ANK3,GRB14,MED8,SPRTN,USO1,PEPD,KAT2B,CCL2,IRF2BPL,EIF3A,DIP2B,FHDC1,ARHGEF3,RPS24,UBAP2L,GSTM1,PMAIP1,EGR1,MGMT,FAM43A,CDH6,BHLHE22,COL4A…	150
Digestive System Development and Function	development	development of gastrointestinal tract	0.00326			ARID5B,VCAM1,NFIC,PVRL3,DLX5,CREBBP,DLX1,TFAP2A,PTPN11,PRRX2,NPRL3,MEF2C,COL3A1	13
Gene Expression	binding	binding of protein binding site	0.00344		0.421	EPAS1,GNAS,NFIC,EGR1,CREBBP,NR2F2,NTS,LMNA,ID3,TFAP2A,PTPN11,EZH2,TGFA,IGFBP3	14
Embryonic Development, Organ Development, Organ Morphology, Organismal Development, Tissue Development, Visual System Development and Function	abnormal morphology	abnormal morphology of cornea	0.0035			TFAP2A,EGR1,CDC14B,TGFA,COL8A1	5
Cellular Assembly and Organization	development	development of cytoplasm	0.00355		0.652	GAS7,VCAM1,GNAS,CDC42EP5,CDK6,COL4A3BP,CDC42EP2,WIPI2,CDC25B,CTSD,LAMP2,RHOQ,RND3,PTPN11,CCL2,MYADM,SPARC,PLXNB1,ARHGEF3,ITGB5	20
Cancer, Organismal Injury and Abnormalities, Respiratory Disease	non-small cell lung cancer	non-small cell lung cancer	0.00364			MED28,CTSD,AQR,MTUS1,CSPG4,EZH2,IRF2BPL,DGCR8,PLXNB1,AHNAK2,ITGB5,PABPC1,SOX4,GSTM1,ARID5B,HDAC9,EPAS1,TMEM106B,GRM1,MGMT,CREBBP,CDK6,PFKP,MAD2L1,PTPN11,ARAF,RFC4,SF3B1,IGF2BP2,TGFA,ALCAM,SPARC,ANKRD13A	33
Cell-To-Cell Signaling and Interaction, Cellular Growth and Proliferation	stimulation	stimulation of central nervous system cells	0.00379	Increased	2	CCL2,GRM1,SLC12A2,TGFA	4
Cellular Compromise	disassembly	disassembly of nucleosomes	0.00381			SMARCE1,HIST3H2A,SMARCD3	3
Cancer, Cell Death and Survival, Organismal Injury and Abnormalities, Tumor Morphology	cell death	cell death of cancer cells	0.00381		-0.428	PMAIP1,CD59,VCAM1,CDK6,CDC25B,MAD2L1,EIF3F,RND3,TFAP2A,RTN4,PNP,IGFBP3,BIK,SPARC	14
Organismal Development	quantity	quantity of vessel	0.00398		-0.663	NDP,F12,EPAS1,GRM1,ALCAM,SPARC	6
Lymphoid Tissue Structure and Development, Tissue Morphology	quantity	quantity of lymphatic system cells	0.00407	Decreased	-2.088	SOX4,ARID5B,ST6GAL1,MGMT,EGR1,CREBBP,CDK6,RCAN1,E2F6,PTPN11,SH2B3,ALCAM,CD34	13
Cellular Movement	cell movement	cell movement of tumor cells	0.00426		-0.176	ST6GAL1,VCAM1,NOV,PTPN11,CCL2,EZH2,TGFA,ALCAM,SPARC,COL4A3BP	10
Behavior, Nervous System Development and Function	recognition memory	recognition memory	0.00437		1.131	RCAN1,CNR1,EGR1,COMT,OXTR	5
Behavior	sexual behavior	sexual behavior	0.00437			ARID5B,GRM1,ABAT,SLC12A2,CREBBP	5
Digestive System Development and Function, Organismal Development	abnormal morphology	abnormal morphology of molar tooth	0.00446			NFIC,DLX5,PVRL3	3
Cancer, Neurological Disease, Organismal Injury and Abnormalities	anaplastic glioma	anaplastic glioma	0.00446			SLC12A2,MGMT,IGFBP2	3
Endocrine System Disorders	goiter	goiter	0.00446			GNAS,IGFBP5,APOD	3
Cardiovascular System Development and Function, Cell Morphology, Cellular Development, Organismal Development, Tissue Development	morphogenesis	morphogenesis of vascular endothelial cells	0.00446			PIK3C2A,TFAP2A,TIMP2	3
Cancer, Hematological Disease, Immunological Disease, Organismal Injury and Abnormalities	precursor T-cell lymphoblastic leukemia-lymphoma	precursor T-cell lymphoblastic leukemia-lymphoma	0.00447			ARID5B,RND3,PTPN11,SH2B3,EZH2,CREBBP	6
Cell Cycle, Connective Tissue Development and Function	G2/M phase	arrest in G2/M phase of fibroblast cell lines	0.00458			PTPN11,PPAP2C	2
Cell Cycle	prometaphase	delay in initiation of prometaphase	0.00458			MAD2L1,RACGAP1	2
Cellular Assembly and Organization, DNA Replication, Recombination, and Repair	formation	formation of nuclear envelope	0.00458			LMNA,LBR	2
Amino Acid Metabolism, Protein Synthesis, Small Molecule Biochemistry	incorporation	incorporation of L-proline	0.00458			IGFBP3,IGFBP2	2
Organismal Development	lack	lack of eyelid	0.00458			TFAP2A,PRRX2	2
Cancer, Organismal Injury and Abnormalities, Tumor Morphology	progression	progression of head and neck tumor	0.00458			CRYAB,CDK6	2
Skeletal and Muscular System Development and Function	mass	mass of hindlimb muscle	0.00462		0	IGFBP3,IGFBP5,IFRD1,SSPN	4
Cell Death and Survival	cell viability	cell viability of melanoma cell lines	0.00469		-1.491	GSTM1,MGMT,S100B,RHOJ,TFPI	5
Cell Death and Survival	cell death	cell death of male germ cells	0.00491	Increased	2.236	CD59,PICK1,EGR1,SLC12A2,HSF2,ALKBH5,HSPA2	7
Cellular Development, Cellular Growth and Proliferation	proliferation	proliferation of prostate cancer cell lines	0.00502		1.214	EGR1,NTS,CDK6,IGFBP5,IGFBP2,CDC25B,SLC25A42,TGFB1I1,EZH2,TGFA,IGFBP3,ALCAM,PMEPA1,OXTR	14
Lymphoid Tissue Structure and Development, Tissue Morphology	quantity	quantity of bone marrow cells	0.00507		-1.755	E2F6,ARID5B,RCAN1,PTPN11,SH2B3,EGR1,MGMT,CREBBP,CDK6	9
Cardiovascular System Development and Function, Cellular Development, Organismal Development, Tissue Development	development	development of vascular endothelial cells	0.00508			PIK3C2A,TFAP2A,MEF2C,TIMP2	4
Cellular Assembly and Organization, Cellular Function and Maintenance, Tissue Development	formation	formation of actin filaments	0.00514		0.377	GAS7,VCAM1,CDC42EP5,CDK6,CDC42EP2,RHOQ,RND3,CCL2,PTPN11,MYADM,PLXNB1,SPARC,ARHGEF3,ITGB5	14
Reproductive System Development and Function	parturition	parturition	0.00518			CNR1,FGL2,MAFF	3
Cellular Movement, Hematological System Development and Function, Immune Cell Trafficking, Inflammatory Response	transendothelial migration	transendothelial migration of monocytes	0.00518			VCAM1,CCL2,TIMP2	3
Cancer, Cellular Development, Cellular Growth and Proliferation, Organismal Injury and Abnormalities, Tumor Morphology	proliferation	proliferation of cancer cells	0.00522		0.883	PFKFB3,MGMT,EGR1,NR2F2,ID3,USO1,RCAN1,EIF3F,NOV,GFRA1,EZH2,DGCR8,SEC14L2,TGFA,IGFBP3,BIK	16
Connective Tissue Development and Function, Organismal Development, Skeletal and Muscular System Development and Function, Tissue Development	abnormal morphology	abnormal morphology of skull	0.00528			SOX4,LAMP2,NFIC,NOV,TFAP2A,PRRX2,CREBBP,DLX5,LMNA,TFPI,SPRY4	11
Cellular Movement	invasion	invasion of carcinoma cell lines	0.00537		0.817	PARVA,NOV,EPAS1,RFC4,EZH2,IGF2BP3,TGFA,ALCAM,JUND,TIMP2	10
Cellular Movement, Embryonic Development	migration	migration of embryonic cells	0.00538		-0.558	VCAM1,CCL2,CNR1,RTN4,IGFBP5,ITGB5,TIMP2	7
Cardiovascular System Development and Function, Organismal Development, Visual System Development and Function	vascularization	vascularization of eye	0.00538		1.342	NDP,VCAM1,EPAS1,IGFBP3,TGFA,RHOJ,TIMP2	7
Cellular Movement	migration	migration of breast cancer cell lines	0.0055		1.321	TGM2,CCL2,TFAP2A,MTUS1,GIPC1,EZH2,IGFBP3,TGFA,DNAJB6,TFPI,ITGB5,TIMP2	12
Cell Death and Survival	survival	cell survival	0.00554	Decreased	-2.32	HSF2,IGF2BP3,SERPINB2,SSPN,TGM2,TFAP2A,CCL2,GFRA1,DGCR8,EIF3A,PLXNB1,JUND,TIMP2,NDP,SOX4,GSTM1,VCAM1,CD59,PARVA,PMAIP1,LAPTM4B,PIK3C2A,EGR1,MGMT,CREBBP,CDK6,LMNA,RHOJ,IGFBP5,IGFBP2,SMARCD3,MAD2L1,RCAN1,NOV,PTPN11,REV1,S100B,BIK,TGFA,IGFBP3,ALCAM,SPARC,NUAK1,MEF2C,TFPI,FTH1,APOD,PINK1	48
Tissue Morphology	abnormal morphology	abnormal morphology of adipose tissue	0.00563			ARID5B,GNAS,CSPG4,IGFBP3,TGFA,IGFBP5,PNRC2	7
Cell Death and Survival	apoptosis	apoptosis of spermatocytes	0.00597			HSF2,ALKBH5,HSPA2	3
Cancer, Cell Cycle, Organismal Injury and Abnormalities	interphase	arrest in interphase of tumor cells	0.00597			CDC25B,EGR1,IGFBP3	3
Cell Cycle	prometaphase	prometaphase	0.00597			MAD2L1,SPDL1,RACGAP1	3
Tissue Morphology	morphology	morphology of connective tissue	0.00597			ARID5B,VCAM1,GNAS,SLC12A2,DLX5,PVRL3,CDK6,IGFBP5,PNRC2,TGFB1I1,NOV,CD68,TFAP2A,CSPG4,PRRX2,TGFA,IGFBP3,SPARC,BIRC3	19
Cancer, Hematological Disease, Immunological Disease, Organismal Injury and Abnormalities	precursor B-cell acute lymphoblastic leukemia	precursor B-cell acute lymphoblastic leukemia	0.00608			ARID5B,PTPN11,SH2B3,CREBBP	4
Cellular Development, Cellular Growth and Proliferation, Embryonic Development, Organ Development, Organismal Development, Reproductive System Development and Function, Tissue Development	proliferation	proliferation of mammary cells	0.00608	Increased	2	TGM2,EZH2,TGFA,IGFBP5	4
Cancer, Organismal Injury and Abnormalities	invasion	invasion of tissue	0.00609		1.431	TGFB1I1,CCL2,TFAP2A,CNR1,EZH2,GFRA1,IGF2BP3,IGFBP5,SKAP2,TIMP2	10
Auditory and Vestibular System Development and Function, Cell Morphology, Organ Morphology, Organismal Development	abnormal morphology	abnormal morphology of marginal stria vascularis cells	0.00633			NDP,SLC12A2	2
Cardiovascular Disease, Organismal Injury and Abnormalities, Skeletal and Muscular Disorders	cardiomyopathy	cardiomyopathy of heart ventricle	0.00633			NOV,PTPN11	2
Developmental Disorder, Skeletal and Muscular Disorders	congenital hand deformity	congenital hand deformity	0.00633			LMNA,LMBR1	2
Connective Tissue Disorders, Developmental Disorder, Hematological Disease, Hereditary Disorder, Organismal Injury and Abnormalities	familial erythrocytosis	familial erythrocytosis	0.00633			EPAS1,SH2B3	2
Cancer, Cardiovascular Disease, Developmental Disorder	fibromuscular dysplasia	fibromuscular dysplasia	0.00633			VCAM1,CCL2	2
Cell-To-Cell Signaling and Interaction, Nervous System Development and Function	long term depression	long term depression of striatal neurons	0.00633			CNR1,PINK1	2
Cellular Movement	migration	migration of adenocarcinoma cell lines	0.00633			TGM2,TGFA	2
Cellular Movement	migration	migration of colon carcinoma cells	0.00633			ST6GAL1,TGFA	2
Cell Cycle	mitogenesis	mitogenesis of bone cancer cell lines	0.00633			IGFBP3,IGFBP2	2
Cell Morphology	size	size of breast cancer cell lines	0.00633			SMARCE1,IGFBP2	2
Behavior	smoking	smoking	0.00633			VCAM1,COMT	2
Cell Morphology, Cell-To-Cell Signaling and Interaction, Nervous System Development and Function	plasticity	plasticity of synapse	0.00644			PICK1,GIPC1,GRM1,EGR1,S100B,SPARC,MEF2C	7
Cancer, Hematological Disease, Immunological Disease, Organismal Injury and Abnormalities	chronic myelomonocytic leukemia	chronic myelomonocytic leukemia	0.00663			PTPN11,EZH2,MGMT,SF3B1	4
Cancer, Endocrine System Disorders	hyperplasia	hyperplasia of neuroendocrine cells	0.00682			GNAS,TGFA,TIMP2	3
Tissue Development	growth	growth of epithelial tissue	0.0071		1.758	F12,CRYAB,NR2F2,NTS,COL8A1,SPRY4,TGM2,CDC25B,ANGPTL4,CCL2,EZH2,JUND,TIMP2,NDP,PFKFB3,EGR1,CNR1,DLX5,CDK6,LMNA,RCAN1,TGFA,SPARC,MEF2C,TFPI,CD34	26
Cell Death and Survival	cell death	cell death of epithelial cell lines	0.00713		-0.558	GAS7,PMAIP1,CRYAB,GRM1,CDK6,IGFBP5,E2F6,TGFB1I1,TGFA,IGFBP3,BIK,ALDH3B1,BIRC3	13
Lymphoid Tissue Structure and Development, Organ Morphology	abnormal morphology	abnormal morphology of lymphoid organ	0.00716			SOX4,ARID5B,CREBBP,CDK6,LMNA,ID3,IGFBP2,GIT2,TGM2,CTSD,LAMP2,ANGPTL4,ARAF,SH2B3,BIK,RNF128	16
Cell Death and Survival	cell death	cell death of blood cells	0.0073		-1.107	ST6GAL1,FGL2,SERPINB2,TGM2,CTSD,CCL2,COMT,DGCR8,PLXNB1,BIRC3,SOX4,PMAIP1,CD59,GNAS,MGMT,EGR1,CNR1,CREBBP,ID3,RCAN1,PTPN11,SF3B1,PNP,BIK,MEF2C,FTH1	26
Neurological Disease	seizures	seizures	0.00747		1.948	ANK3,ARID5B,HDAC9,ABAT,GRM1,CNR1,SLC12A2,EGR1,MIR22HG,CD83,PIGV,TGM2,CTSD,ANGPTL4,GFRA1,AP3M2,IFRD1	17
Embryonic Development, Organ Development, Organismal Development, Tissue Development, Visual System Development and Function	formation	formation of eye	0.00769		0.218	NDP,SOX4,VCAM1,CRYAB,OAT,EGR1,PVRL3,COL8A1,DLX1,ID3,CTSD,ANGPTL4,TFAP2A,CSPG4,CDC14B,TGFA,SPARC,TIMP2	18
Amino Acid Metabolism, Lipid Metabolism, Molecular Transport, Small Molecule Biochemistry	release	release of GABA	0.00774			CNR1,COMT,AP3M2	3
Cancer, Gastrointestinal Disease, Organismal Injury and Abnormalities	neoplasia	Oral Cancer and Tumors	0.00786			TGM2,GSTM1,CRYAB,RND3,MATN2,CREBBP,IGFBP3,IGFBP5,CD83,RHOJ,CTSC	11
Embryonic Development, Organ Development, Organismal Development, Reproductive System Development and Function, Tissue Development	growth	growth of mammary gland	0.0079	Increased	2	TGM2,EZH2,TGFA,IGFBP5,LBH	5
Cell Death and Survival	apoptosis	apoptosis of lymphoma cell lines	0.00818		0.506	TGM2,ST6GAL1,CD59,PMAIP1,EGR1,EZH2,BIK,IGFBP3,BIRC3	9
Cancer, Neurological Disease, Organismal Injury and Abnormalities	anaplastic oligodendroglioma	anaplastic oligodendroglioma	0.00834			MGMT,IGFBP2	2
Cancer, Endocrine System Disorders, Organismal Injury and Abnormalities	benign neoplasm of parathyroid gland	benign neoplasm of parathyroid gland	0.00834			GNAS,EZH2	2
Cell-To-Cell Signaling and Interaction, Connective Tissue Development and Function, Skeletal and Muscular System Development and Function	binding	binding of osteoblasts	0.00834			IGFBP3,IGFBP2	2
Drug Metabolism	catabolism	catabolism of xenobiotic	0.00834			GSTM1,GSTM2	2
Developmental Disorder, Hereditary Disorder, Organismal Functions, Skeletal and Muscular Disorders	limb girdle muscular dystrophy type 1	limb girdle muscular dystrophy type 1	0.00834			LMNA,DNAJB6	2
Cell Morphology, Cellular Assembly and Organization	morphology	morphology of endoplasmic reticulum	0.00834			RTN4,COL3A1	2
Cell Morphology, Tissue Morphology	morphology	morphology of melanocytes	0.00834			SYTL2,SPARC	2
Connective Tissue Development and Function, Hematological System Development and Function, Hematopoiesis, Organismal Development, Tissue Morphology	quantity	quantity of erythroid cells	0.00834			SH2B3,CREBBP	2
Tissue Morphology	quantity	quantity of prostate cancer cell lines	0.00834			IGFBP3,IGFBP5	2
Cell-To-Cell Signaling and Interaction	adhesion	adhesion of tumor cell lines	0.00842		1.245	ST6GAL1,PARVA,CD59,VCAM1,EGR1,PVRL3,SERPINB2,TGM2,RCAN1,MAD2L1,NOV,CCL2,ALCAM	13
Cellular Assembly and Organization	formation	formation of nucleus	0.00846			MGMT,LMNA,NUP107,LBR	4
Cardiovascular System Development and Function, Cell Morphology, Cellular Development, Organismal Development, Tissue Development	morphogenesis	morphogenesis of endothelial cells	0.00846		0	VCAM1,PIK3C2A,TFAP2A,TIMP2	4
Cellular Growth and Proliferation, Nervous System Development and Function	inhibition	inhibition of neurons	0.00873			CNR1,SLC12A2,RTN4	3
Cell Cycle, Reproductive System Development and Function	meiosis	meiosis of oocytes	0.00873			CDC25B,MAD2L1,GNAS	3
Cellular Movement	migration	migration of melanoma cells	0.00873			VCAM1,ALCAM,SPARC	3
Cell Death and Survival	cell death	cell death of lymphoma cell lines	0.00874		0.734	TGM2,ST6GAL1,CD59,PMAIP1,EGR1,EZH2,BIK,IGFBP3,BIRC3,FTH1	10
Embryonic Development, Organismal Development	development	development of head	0.00907		-1.522	ANK3,CRYAB,NR2F2,PVRL3,COL8A1,FNDC3B,SPRY4,CTSD,ANGPTL4,TFAP2A,CSPG4,PRRX2,EZH2,EML1,TIMP2,NDP,SOX4,ARID5B,VCAM1,NFIC,CNR1,OAT,EGR1,DLX5,BHLHE22,CDK6,DLX1,ID3,PTPN11,NPRL3,CDC14B,TGFA,SPARC,MEF2C,COL3A1	35
Cell-To-Cell Signaling and Interaction, Connective Tissue Development and Function	binding	binding of fibroblast cell lines	0.00914		-1.154	TGM2,GNAS,ALCAM,TFPI	4
Cellular Development	differentiation	differentiation of neuroblastoma cell lines	0.00914		-0.278	TGM2,RHOQ,TGFA,IGFBP5	4
Cellular Development	differentiation	differentiation of cells	0.00914		-1.463	GAS7,EPS8,FNDC3B,SPRY4,SERPINB2,C10orf11,SRPX2,PRRX2,HIST1H4K,EZH2,RNF128,EML1,JUND,ITGB5,TIMP2,SOX4,CNR1,CREBBP,CDK6,LMNA,IGFBP5,MAFF,SMARCD3,TTC3,RHOQ,RND3,PTPN11,SH2B3,S100B,SPANXC (includes others),RTN4,PNP,IGFBP3,ALCAM,NUAK1,CD34,ANK3,CD83,MED28,CDC25B,TGM2,TGFB1I1,KAT2B,CCL2,TFAP2A,GMNN,GFRA1,ARHGEF3,IFRD1,ARID5B,HDAC9,NFIC,GNAS,EPAS1,RACGAP1,EGR1,DLX5,BHLHE22,SMARCE1,DLX1,ID3,HSPA2,ZHX3,GI…	70
Cell-To-Cell Signaling and Interaction	binding	binding of tumor cell lines	0.00928		-1.118	TGM2,ST6GAL1,VCAM1,CD68,PTPN11,IGFBP3,ALCAM,ITGB5,OXTR	9
Neurological Disease	seizure disorder	seizure disorder	0.00931		1.948	ANK3,ARID5B,HDAC9,ABAT,GRM1,CNR1,EGR1,SLC12A2,MIR22HG,CD83,PIGV,TGM2,CTSD,ANGPTL4,SRPX2,GFRA1,AP3M2,MEF2C,IFRD1	19
Cellular Development, Cellular Growth and Proliferation, Embryonic Development, Organ Development, Organismal Development, Skeletal and Muscular System Development and Function, Tissue Development	formation	formation of muscle cells	0.00958		-1.118	TGM2,VCAM1,NOV,PTPN11,CREBBP,S100B,PLXNB1,MEF2C,COL4A3BP	9
Cell Morphology, Cellular Assembly and Organization	morphology	morphology of mitochondria	0.00966			CRYAB,PMAIP1,EPAS1,BIK,PNP,PINK1	6
Cellular Assembly and Organization, Cellular Function and Maintenance	attachment	attachment of microtubules	0.00979			MAD2L1,PTPN11,RACGAP1	3
Cardiovascular Disease, Organismal Injury and Abnormalities	development	development of vascular lesion	0.00979			RCAN1,VCAM1,CTSC	3
Cell Cycle	quiescence	quiescence of cells	0.00979			VCAM1,CREBBP,SPARC	3
Connective Tissue Development and Function, Organ Morphology, Organismal Development, Skeletal and Muscular System Development and Function, Tissue Development	abnormal morphology	abnormal morphology of maxilla	0.00985			LAMP2,TFAP2A,PRRX2,DLX5	4
Cancer, Organismal Injury and Abnormalities	head and neck carcinoma	head and neck carcinoma	0.00989			GSTM1,ARID5B,GNAS,CREBBP,RHOJ,CD83,IGFBP5,TGM2,DCUN1D4,RND3,PTPN11,MATN2,CSPG4,EZH2,DGCR8,SF3B1,IGFBP3,CTSC	18
Cell Morphology	morphology	morphology of cells	0.00996			CRYAB,EPS8,SYTL2,NCAPG,HSF2,COL8A1,PNRC2,CTSD,PRRX2,JPH1,SOX4,GRM1,CNR1,OAT,CREBBP,CDK6,LMNA,IGFBP5,IGFBP2,CD68,PTPN11,GIPC1,SH2B3,S100B,RTN4,PNP,IGFBP3,CD34,COL3A1,PEBP1,CDC42EP5,PVRL3,CDC25B,USO1,TGFB1I1,CCL2,GFRA1,GMNN,NDP,ARID5B,VCAM1,PMAIP1,PARVA,CD59,GNAS,EPAS1,RACGAP1,SLC12A2,EGR1,DLX5,SMARCE1,GPM6B,ID3,RCAN1,LAMP2,NOV,PICK1,TGFA,BIK,SPARC,AP3M2,PINK1	62
Cellular Movement	migration	migration of cervical cancer cell lines	0.0105		-1.387	TGM2,ANKRD28,TFAP2A,MTUS1,PLXNB1	5
Cellular Development, Cellular Growth and Proliferation, Nervous System Development and Function, Tissue Development	proliferation	proliferation of neuronal progenitor cells	0.0105			CNR1,SLC12A2,CDK6,IGFBP3,IGFBP5	5
Cardiovascular System Development and Function, Organismal Development, Visual System Development and Function	neovascularization	neovascularization of eye	0.0106		1.342	NDP,VCAM1,EPAS1,IGFBP3,TGFA,TIMP2	6
Auditory and Vestibular System Development and Function, Organ Morphology, Organismal Development	abnormal morphology	abnormal morphology of ear	0.0106			NDP,EPS8,GNAS,TFAP2A,PRRX2,SLC12A2,DLX5,DLX1	8
Digestive System Development and Function, Embryonic Development, Organ Development, Organismal Development	development	development of incisor	0.0106			NFIC,PRRX2	2
Connective Tissue Development and Function, Embryonic Development, Organ Development, Organismal Development, Skeletal and Muscular System Development and Function, Tissue Development	formation	formation of calvaria	0.0106			DLX5,FNDC3B	2
Cardiovascular System Development and Function, Organismal Injury and Abnormalities, Tissue Morphology	formation	formation of retroesophageal right subclavian artery	0.0106			TFAP2A,PRRX2	2
Cancer, Hematological Disease, Immunological Disease, Organismal Injury and Abnormalities	germinal center B-cell-like diffuse large B-cell lymphoma	germinal center B-cell-like diffuse large B-cell lymphoma	0.0106			EZH2,CREBBP	2
Inflammatory Response	inflammation	inflammation of spleen	0.0106			TGFA,BIRC3	2
Cellular Movement	migration	migration of prostate cancer cells	0.0106			NOV,SPARC	2
Connective Tissue Disorders, Inflammatory Disease, Inflammatory Response, Organismal Injury and Abnormalities, Respiratory Disease	pulmonary interstitial fibrosis	pulmonary interstitial fibrosis	0.0106			PTPN11,EGR1	2
Organ Morphology, Reproductive System Development and Function, Tissue Morphology	quantity	quantity of spermatocytes	0.0106			SLC12A2,BIK	2
Nucleic Acid Metabolism, Small Molecule Biochemistry, Vitamin and Mineral Metabolism	synthesis	synthesis of coenzyme A	0.0106			COASY,ACOT7	2
Cardiovascular Disease	peripheral vascular disease	peripheral vascular disease	0.0108			HDAC9,ST6GAL1,VCAM1,SIDT2,CNR1,NR2F2,CD83,IGFBP5,LBR,RUSC1,LY96,S100B,SCRG1,CTSC,TFPI,FTH1	16
Cardiovascular System Development and Function	development	development of vasculature	0.0108			NDP,SOX4,CRYAB,EPAS1,CREBBP,DLX5,NR2F2,DLX1,ID3,ANGPTL4,TFAP2A,PRRX2,COMT,MEF2C,DPH3,TFPI,COL3A1	17
Cell-To-Cell Signaling and Interaction	binding	binding of breast cancer cell lines	0.0109			IGFBP3,ITGB5,OXTR	3
DNA Replication, Recombination, and Repair	condensation	condensation of chromosomes	0.0109			MAD2L1,NCAPG,SMC4	3
Cell Morphology, Hematological System Development and Function	morphology	morphology of granulocytes	0.0109			VCAM1,EGR1,CREBBP	3
Cardiovascular System Development and Function, Organismal Development, Tissue Morphology	quantity	quantity of blood vessel	0.0111		-0.246	NDP,F12,EPAS1,GRM1,SPARC	5
Cellular Development, Cellular Growth and Proliferation	proliferation	proliferation of melanoma cell lines	0.0113		0.822	PEBP1,SOX4,GSTM1,EIF3F,TFAP2A,CSPG4,EZH2,RHOJ	8
Cell-To-Cell Signaling and Interaction, Molecular Transport, Small Molecule Biochemistry	secretion	secretion of neurotransmitter	0.0113		0	ABAT,CNR1,GFRA1,RTN4,MEF2C,STXBP6,PINK1,OXTR	8
Cell-To-Cell Signaling and Interaction, Nervous System Development and Function	long-term potentiation	long-term potentiation of brain	0.0114		0.324	GRM1,EGR1,CREBBP,RTN4,AP3M2,VPS26A,PINK1	7
Cell-To-Cell Signaling and Interaction	adhesion	adhesion of lymphoma cell lines	0.0114		1.974	RCAN1,VCAM1,CD59,CCL2	4
Behavior, Reproductive System Development and Function	mating behavior	mating behavior	0.0114			ARID5B,ABAT,SLC12A2,CREBBP	4
Hematological System Development and Function, Hematopoiesis, Lymphoid Tissue Structure and Development, Tissue Morphology	quantity	quantity of megakaryocytes	0.0114		-0.44	RCAN1,SH2B3,CREBBP,CDK6	4
Molecular Transport	nuclear export	nuclear export of molecule	0.0117			PTPN11,GLE1,ALKBH5,NUP107,NUTF2	5
Cell-To-Cell Signaling and Interaction, Molecular Transport, Small Molecule Biochemistry	secretion	secretion of catecholamine	0.0117		-0.555	ABAT,CNR1,RTN4,PINK1,OXTR	5
Cellular Development, Cellular Growth and Proliferation, Nervous System Development and Function, Tissue Development	proliferation	proliferation of neuronal cells	0.0119		-0.671	GAS7,ANK3,VCAM1,GNAS,CNR1,EGR1,SLC12A2,DLX5,CDK6,IGFBP5,ID3,SMARCD3,TGM2,RUSC1,RHOQ,PTPN11,GFRA1,S100B,IGFBP3,TGFA,RTN4,EML1	22
Cell-To-Cell Signaling and Interaction, Drug Metabolism, Molecular Transport, Small Molecule Biochemistry	concentration	concentration of dopamine	0.0121		-1.069	CNR1,COMT,GFRA1,NTS,FTH1,PINK1	6
Cellular Assembly and Organization, DNA Replication, Recombination, and Repair	alignment	alignment of chromosomes	0.0121			NCAPG,SMC4,MIS12	3
Cellular Growth and Proliferation, Inflammatory Response	formation	formation of phagocytes	0.0122			ANGPTL4,CCL2,EGR1,THNSL2	4
Cardiovascular Disease, Organismal Injury and Abnormalities	dysfunction	dysfunction of heart	0.0124		1.387	CRYAB,ANGPTL4,GRB14,DGCR8,MEF2C	5
Tissue Morphology	quantity	quantity of cells	0.0125	Decreased	-2.219	ST6GAL1,EPS8,SYTL2,HSF2,SERPINB2,CTSD,E2F6,PLK4,COMT,JPH1,BIRC3,TIMP2,SOX4,PABPC1,OAT,CREBBP,CDK6,IGFBP5,IGFBP2,PTPN11,SH2B3,ARHGEF6,PNP,IGFBP3,ALCAM,CD34,FTH1,APOD,ANK3,CD83,NIPAL3,CDC25B,TGM2,CCL2,TFAP2A,CSPG4,GFRA1,NDP,ARID5B,VCAM1,CD59,GNAS,EPAS1,RACGAP1,MGMT,SLC12A2,EGR1,SMARCE1,DLX1,ID3,RCAN1,MAD2L1,TGFA,BIK,SPARC,MEF2C	56
Neurological Disease, Psychological Disorders, Skeletal and Muscular Disorders	Parkinson's disease	Parkinson's disease	0.0128			PEBP1,TGM2,CRYAB,GNAS,CNR1,COMT,RTN4,DNAJB6,FTH1,APOD,PINK1	11
Cellular Development, Skeletal and Muscular System Development and Function	differentiation	differentiation of muscle cell lines	0.0129		0.914	TGFB1I1,PTPN11,S100B,LMNA,MEF2C,IGFBP5,ARHGEF3,MED28	8
Cellular Development, Nervous System Development and Function	development	development of neuroglia	0.013			SOX4,PICK1,PTPN11,CDK6,DLX1	5
Cell Cycle	G2/M phase	G2/M phase of colon cancer cell lines	0.0131			MGMT,GMNN	2
Digestive System Development and Function, Organismal Development, Tissue Morphology	abnormal morphology	abnormal morphology of molar crown	0.0131			DLX5,PVRL3	2
Cell-To-Cell Signaling and Interaction	activation	activation of bone marrow cells	0.0131			PTPN11,GMNN	2
Cell-To-Cell Signaling and Interaction, Hair and Skin Development and Function	activation	activation of epithelial cell lines	0.0131			TGM2,LY96	2
Cell Death and Survival	apoptosis	apoptosis of germ cell tumor cell lines	0.0131			PMAIP1,MEF2C	2
Cell-To-Cell Signaling and Interaction, Hematological System Development and Function, Immune Cell Trafficking	attachment	attachment of lymphocytes	0.0131			VCAM1,PODXL	2
Cell Morphology, Connective Tissue Development and Function	contraction	contraction of fibroblasts	0.0131			PTPN11,PLXNB1	2
Cell Cycle	G2 phase	entry into G2 phase	0.0131			EGR1,LMNA	2
Cell Cycle	M phase	entry into M phase	0.0131			CDC25B,MAD2L1	2
Cellular Development	epithelial-mesenchymal transition	epithelial-mesenchymal transition of lung cancer cell lines	0.0131			PTPN11,HNRNPM	2
Cellular Movement, Hematopoiesis, Immune Cell Trafficking, Inflammatory Response, Lymphoid Tissue Structure and Development	homing	homing of bone marrow cells	0.0131			VCAM1,CCL2	2
Cellular Movement	invasion	invasion of lymphoma cell lines	0.0131			CCL2,NUAK1	2
Cell Morphology, Hematological Disease, Hematopoiesis, Humoral Immune Response, Immunological Disease	lack	lack of pre-B lymphocytes	0.0131			SOX4,CREBBP	2
Nucleic Acid Metabolism, Small Molecule Biochemistry	metabolism	metabolism of purine ribonucleoside diphosphate	0.0131			NUDT9,GUK1	2
Developmental Disorder, Skeletal and Muscular Disorders	polysyndactyly	polysyndactyly	0.0131			LMBR1,SPRY4	2
Nervous System Development and Function	protection	protection of cortical neurons	0.0131			CNR1,TRIM2	2
Cell Cycle	quiescence	quiescence of hematopoietic progenitor cells	0.0131			VCAM1,SPARC	2
Cellular Development	differentiation	differentiation of leukemia cell lines	0.0133		0.115	KAT2B,RACGAP1,EGR1,EZH2,CREBBP,CDK6,SPANXC (includes others),SERPINB2	8
Tissue Development	development	development of epithelial tissue	0.0134		0.72	NDP,F12,PFKFB3,VCAM1,PIK3C2A,EGR1,DLX5,NR2F2,SPRY4,RCAN1,TGFB1I1,ANGPTL4,TFAP2A,CCL2,PTPN11,SPARC,MEF2C,TFPI,CD34,TIMP2	20
Cancer, Endocrine System Disorders, Organismal Injury and Abnormalities, Reproductive System Disease	pituitary gland adenoma	pituitary gland adenoma	0.0137			TGM2,VCAM1,GNAS,ARAF,TFAP2A,EGR1,TGFA	7
Tissue Development	development	development of connective tissue	0.0137		-0.484	SOX4,VCAM1,GNAS,EGR1,CREBBP,DLX5,THNSL2,IGFBP2,NOV,CCL2,PTPN11,PRRX2,CSPG4,JUND,MEF2C	15
Cellular Assembly and Organization, Cellular Function and Maintenance	depolarization	depolarization of cellular membrane	0.0137			PEBP1,TGM2,GRM1,FGF12,NTS	5
Cell Death and Survival	apoptosis	apoptosis of male germ cells	0.0137	Increased	2	CD59,PICK1,EGR1,HSF2,ALKBH5,HSPA2	6
Cellular Growth and Proliferation	colony formation	colony formation of cells	0.0138		-0.973	LAPTM4B,EPAS1,EGR1,CREBBP,SMARCE1,IGFBP2,SPRY4,MAD2L1,CTSD,RCAN1,PLK4,TGFB1I1,KAT2B,CCL2,PTPN11,DGCR8,IGFBP3,SPARC,JUND	19
Tissue Morphology	abnormal morphology	abnormal morphology of fat pad	0.0139			GNAS,IGFBP3,IGFBP5,PNRC2	4
Cell-To-Cell Signaling and Interaction, Renal and Urological System Development and Function	binding	binding of kidney cell lines	0.0139		-0.728	ST6GAL1,GNAS,IGFBP3,ALCAM	4
Auditory and Vestibular System Development and Function, Organ Morphology, Organismal Development	morphology	morphology of middle ear	0.0139			TFAP2A,PRRX2,DLX5,DLX1	4
DNA Replication, Recombination, and Repair	chromosomal aberration	chromosomal aberration	0.0143			MAD2L1,RCAN1,GSTM1,CRYAB,PTPN11,DGCR8	6
Cell Cycle	interphase	interphase	0.0145		-1.195	EGR1,MGMT,CREBBP,CDK6,LMNA,IGFBP5,ID3,CDC25B,MAD2L1,E2F6,PTPN11,ARAF,REV1,SH2B3,EZH2,GMNN,CDC14B,TGFA,IGFBP3,MXD4,NUAK1,PPAP2C,PMEPA1,TIMP2	24
Hematological System Development and Function, Tissue Morphology	quantity	quantity of granulocytes	0.0146		0.773	ST6GAL1,VCAM1,GNAS,CREBBP,SERPINB2,CCL2,PTPN11,SH2B3,TGFA,IGFBP3,BIK,CD34,TIMP2	13
Cell Morphology	cell spreading	cell spreading	0.0146		-0.082	VCAM1,PARVA,CRYAB,TGFB1I1,PTPN11,CSPG4,CNR1,RTN4,PODXL,SPARC,IGFBP5,TFPI	12
Cellular Development, Skeletal and Muscular System Development and Function, Tissue Development	differentiation	differentiation of osteoblasts	0.0146		-1.786	NOV,GNAS,PRRX2,DLX5,CDK6,LMNA,MEF2C,JUND,IGFBP5,FNDC3B,ID3,ZHX3	12
Cellular Movement	invasion	invasion of breast cancer cell lines	0.0148		1.656	PARVA,ANGPTL4,TFAP2A,GIPC1,CNR1,EZH2,EIF3A,PODXL,SPARC,DNAJB6,TFPI	11
Cellular Movement	chemotaxis	chemotaxis of connective tissue cells	0.0149		0.152	NOV,PTPN11,CCL2,TGFA	4
Cell Morphology, Tissue Morphology	morphology	morphology of connective tissue cells	0.0149			ARID5B,TGFB1I1,NOV,CD68,PRRX2,SLC12A2,PVRL3,SPARC,PNRC2	9
Cardiovascular System Development and Function, Organismal Development	formation	formation of blood vessel	0.0149			F12,CCL2,CREBBP,DGCR8,MEF2C,TIMP2	6
Cardiovascular System Development and Function, Cellular Development, Cellular Growth and Proliferation, Organismal Development, Tissue Development	proliferation	proliferation of endothelial cells	0.0152		1.362	NDP,PFKFB3,F12,EGR1,NR2F2,SPRY4,RCAN1,ANGPTL4,CCL2,SPARC,TFPI,CD34,TIMP2	13
Hematological System Development and Function, Hematopoiesis, Humoral Immune Response, Tissue Morphology	quantity	quantity of pre-B lymphocytes	0.0155		-1.489	SOX4,ST6GAL1,ARID5B,SH2B3,BIK,PNP	6
Cell Death and Survival	cell viability	cell viability	0.0157		-1.966	HSF2,IGF2BP3,SERPINB2,SSPN,TGM2,CCL2,GFRA1,DGCR8,EIF3A,PLXNB1,TIMP2,NDP,GSTM1,VCAM1,PMAIP1,PARVA,CD59,PIK3C2A,EGR1,MGMT,CREBBP,CDK6,LMNA,RHOJ,IGFBP5,SMARCD3,IGFBP2,MAD2L1,RCAN1,NOV,PTPN11,REV1,S100B,TGFA,IGFBP3,BIK,SPARC,NUAK1,MEF2C,TFPI,FTH1,APOD,PINK1	43
Cell Morphology, Digestive System Development and Function, Organismal Development, Tissue Morphology	abnormal morphology	abnormal morphology of ameloblasts	0.0158			PRRX2,PVRL3	2
Cell-To-Cell Signaling and Interaction, Embryonic Development	activation	activation of embryonic cell lines	0.0158			TGM2,LY96	2
Cell Death and Survival	apoptosis	apoptosis of retinal ganglion cells	0.0158			PTPN11,DLX1	2
Cell Death and Survival	cell death	cell death of adenocarcinoma cell lines	0.0158			TGM2,BIK	2
Connective Tissue Development and Function, Embryonic Development, Organ Development, Organismal Development, Skeletal and Muscular System Development and Function, Tissue Development	development	development of jaw	0.0158			NFIC,DLX5	2
Cellular Development, Cellular Growth and Proliferation, Hematological System Development and Function	expansion	expansion of natural killer cells	0.0158			PMAIP1,DGCR8	2
Post-Translational Modification, Protein Folding	joining	joining of protein	0.0158			TGM2,UBE2E2	2
Cell-To-Cell Signaling and Interaction, Nervous System Development and Function	long term depression	long term depression of Purkinje cells	0.0158			PEBP1,PICK1	2
Cell Cycle, Reproductive System Development and Function	meiosis I	meiosis I of female germ cells	0.0158			CDC25B,MAD2L1	2
Cell-To-Cell Signaling and Interaction, Drug Metabolism, Small Molecule Biochemistry	metabolism	metabolism of norepinephrine	0.0158			EPAS1,COMT	2
Embryonic Development, Nervous System Development and Function, Organ Development, Organ Morphology, Organismal Development, Tissue Development	morphogenesis	morphogenesis of telencephalon	0.0158			DLX5,BHLHE22	2
Cellular Movement, Hematological System Development and Function, Hypersensitivity Response, Immune Cell Trafficking, Inflammatory Response	movement	movement of bone marrow-derived mast cells	0.0158			PTPN11,CCL2	2
Cancer, Organismal Injury and Abnormalities, Respiratory Disease, Tumor Morphology	progression	progression of respiratory system tumor	0.0158			CRYAB,CDK6	2
Organismal Injury and Abnormalities	quantity	quantity of nodule	0.0158			IGFBP3,SPARC	2
Cell-To-Cell Signaling and Interaction, Cellular Growth and Proliferation, Nervous System Development and Function	stimulation	stimulation of astrocytes	0.0158			CCL2,TGFA	2
Amino Acid Metabolism, Lipid Metabolism, Small Molecule Biochemistry	synthesis	synthesis of GABA	0.0158			ABAT,EGR1	2
Cell Cycle	mitogenesis	mitogenesis of tumor cell lines	0.0158		-0.371	IGFBP3,TGFA,IGFBP5,IGFBP2	4
Cardiovascular System Development and Function, Organismal Development	development	development of artery	0.0159			F12,CCL2,PRRX2,MEF2C,TIMP2	5
Organismal Survival	survival	survival of organism	0.016		-1.073	F12,CRYAB,FGL2,TGM2,CCL2,BIRC3,SOX4,GNAS,EPAS1,ARRDC4,MGMT,CNR1,CDK6,LMNA,LY96,NOV,PTPN11,SF3B1,PNP,BIK,NUAK1,TFPI,CTSC,COL3A1,PINK1	25
Embryonic Development, Organismal Development	development	development of body axis	0.016		-1.522	ANK3,CRYAB,NR2F2,PVRL3,COL8A1,FNDC3B,SPRY4,CTSD,ANGPTL4,TFAP2A,CSPG4,PRRX2,EZH2,EML1,TIMP2,NDP,SOX4,ARID5B,VCAM1,NFIC,CNR1,OAT,EGR1,DLX5,BHLHE22,CDK6,DLX1,ID3,PTPN11,NPRL3,CDC14B,SF3B1,TGFA,SPARC,MEF2C,COL3A1	36
Connective Tissue Development and Function, Skeletal and Muscular System Development and Function, Tissue Development	abnormal morphology	abnormal morphology of bone	0.0161			SOX4,NFIC,EGR1,CREBBP,DLX5,DLX1,LMNA,SPRY4,E2F6,LAMP2,NOV,TFAP2A,CD68,PRRX2,LMBR1,SPARC,TFPI	17
Cell Morphology, Cellular Assembly and Organization, Cellular Function and Maintenance	formation	formation of pseudopodia	0.0162			ANGPTL4,CDC42EP5,CDC42EP2	3
Cancer, Cellular Development, Cellular Growth and Proliferation, Organismal Injury and Abnormalities, Tumor Morphology	proliferation	proliferation of melanoma cells	0.0162			RCAN1,EGR1,MGMT	3
Embryonic Development, Organ Development, Organismal Development, Tissue Development	development	development of sensory organ	0.0162		0.218	NDP,SOX4,VCAM1,CRYAB,EGR1,OAT,DLX5,PVRL3,COL8A1,DLX1,ID3,CTSD,ANGPTL4,PTPN11,TFAP2A,CSPG4,PRRX2,CDC14B,TGFA,SPARC,TIMP2	21
Cancer, Organismal Injury and Abnormalities	benign neoplasia	benign neoplasia	0.0162		0.339	CRYAB,NR2F2,SMC4,COL8A1,SERPINB2,TGM2,TFAP2A,EZH2,SOX4,ARID5B,VCAM1,GNAS,RACGAP1,CNR1,MGMT,SLC12A2,EGR1,IGFBP5,GPM6B,STXBP6,IGFBP2,RND3,ARAF,PTPN11,TGFA,IGFBP3,ALCAM,P2RX6,CTSC,CD34,FTH1,COL3A1	32
Cell Death and Survival	apoptosis	apoptosis of epithelial cell lines	0.0166		-0.663	GAS7,E2F6,CRYAB,TGFB1I1,PMAIP1,GRM1,BIK,IGFBP3,TGFA,BIRC3	10
Cellular Growth and Proliferation	colony formation	colony formation	0.0168		-0.973	LAPTM4B,EPAS1,EGR1,CREBBP,SMARCE1,IGFBP2,SPRY4,CDC25B,MAD2L1,CTSD,RCAN1,PLK4,TGFB1I1,KAT2B,CCL2,PTPN11,DGCR8,IGFBP3,SPARC,JUND	20
Cellular Assembly and Organization	formation	formation of cytoskeleton	0.017		0.624	GAS7,VCAM1,CDC42EP5,CDK6,CDC42EP2,CDC25B,RHOQ,RND3,CCL2,PTPN11,MYADM,PLXNB1,SPARC,ARHGEF3,ITGB5	15
Cancer, Organismal Injury and Abnormalities	growth	growth of carcinoma	0.0174		0.128	CCL2,EZH2,NCAPG,DGCR8,TGFA,IGFBP5,ID3	7
Cellular Development, Cellular Growth and Proliferation	proliferation	proliferation of blood cells	0.0174		-1.027	ST6GAL1,FGL2,CD83,LBR,CTSD,CCL2,EZH2,DGCR8,RNF128,JUND,BIRC3,VCAM1,PMAIP1,CD59,EPAS1,EGR1,CDK6,ID3,CTPS1,IGFBP2,RCAN1,LY96,PTPN11,SH2B3,S100B,ARHGEF6,SF3B1,PNP,MEF2C	29
Cancer, Gastrointestinal Disease, Organismal Injury and Abnormalities	metastatic colorectal cancer	metastatic colorectal cancer	0.0175			ANK3,VCAM1,CCL2,PRRX2,NCAPG,CDH6,NUAK1,IGFBP5,TFPI	9
Cancer, Gastrointestinal Disease, Organismal Injury and Abnormalities	oral cavity carcinoma	oral cavity carcinoma	0.0175			TGM2,RND3,MATN2,CREBBP,IGFBP3,IGFBP5,CD83,RHOJ,CTSC	9
Lipid Metabolism, Molecular Transport, Small Molecule Biochemistry	release	release of fatty acid	0.0176		1.486	CCL2,GRM1,CNR1,COMT,TGFA,NTS,AP3M2,APOD	8
Cell Morphology, Cellular Assembly and Organization	morphology	morphology of filaments	0.0177			CRYAB,EPS8,COL3A1	3
Cancer, Cellular Development, Organismal Injury and Abnormalities, Tumor Morphology	differentiation	differentiation of malignant tumor	0.0179			NOV,PTPN11,EGR1,GMNN	4
Connective Tissue Disorders, Hematological Disease, Organismal Injury and Abnormalities	erythrocytosis	erythrocytosis	0.0179			CD59,EPAS1,SH2B3,NPRL3	4
Connective Tissue Disorders, Developmental Disorder, Endocrine System Disorders, Hematological Disease, Hereditary Disorder, Metabolic Disease, Skeletal and Muscular Disorders	Albright hereditary osteodystrophy	Albright hereditary osteodystrophy	0.0179			GNAS	1
Cardiovascular Disease, Cell Death and Survival, Connective Tissue Disorders, Hematological Disease, Hereditary Disorder, Immunological Disease, Neurological Disease	CD59-mediated hemolytic anemia with immune-mediated polyneuropathy	CD59-mediated hemolytic anemia with immune-mediated polyneuropathy	0.0179			CD59	1
Hereditary Disorder, Neurological Disease, Organismal Injury and Abnormalities, Skeletal and Muscular Disorders	Charcot-Marie-Tooth disease axonal type 2b1	Charcot-Marie-Tooth disease axonal type 2b1	0.0179			LMNA	1
Cell Cycle, DNA Replication, Recombination, and Repair	DNA damage checkpoint	DNA damage checkpoint of colon cancer cell lines	0.0179			GMNN	1
Connective Tissue Disorders, Dermatological Diseases and Conditions, Developmental Disorder, Hereditary Disorder, Metabolic Disease, Organismal Injury and Abnormalities, Skeletal and Muscular Disorders	Ehlers-Danlos syndrome type IV variant	Ehlers-Danlos syndrome type IV variant	0.0179			COL3A1	1
Developmental Disorder, Hereditary Disorder, Metabolic Disease	GABA-transaminase deficiency	GABA-transaminase deficiency	0.0179			ABAT	1
Cancer, Organismal Injury and Abnormalities, Reproductive System Disease	prostate cancer	Gleason's score 10 prostate cancer	0.0179			GRM1	1
Cancer, Organismal Injury and Abnormalities, Reproductive System Disease	prostate cancer	Gleason's score 6 prostate cancer	0.0179			GRM1	1
Cancer, Organismal Injury and Abnormalities, Reproductive System Disease	prostate cancer	Gleason's score 8 prostate cancer	0.0179			GRM1	1
Cancer, Organismal Injury and Abnormalities, Reproductive System Disease	prostate cancer	Gleason's score 9 prostate cancer	0.0179			GRM1	1
Connective Tissue Disorders, Developmental Disorder, Hereditary Disorder, Organismal Injury and Abnormalities, Skeletal and Muscular Disorders	Greenberg dysplasia	Greenberg dysplasia	0.0179			LBR	1
Connective Tissue Disorders, Dermatological Diseases and Conditions, Hereditary Disorder, Organismal Injury and Abnormalities, Skeletal and Muscular Disorders	Haim-Munk syndrome	Haim-Munk syndrome	0.0179			CTSC	1
Developmental Disorder, Endocrine System Disorders, Hereditary Disorder, Neurological Disease, Organismal Injury and Abnormalities, Reproductive System Disease, Respiratory Disease	Kallmann syndrome type 17	Kallmann syndrome type 17	0.0179			SPRY4	1
Connective Tissue Disorders, Developmental Disorder, Skeletal and Muscular Disorders	Lethal arthrogryposis with anterior horn cell disease	Lethal arthrogryposis with anterior horn cell disease	0.0179			GLE1	1
Connective Tissue Disorders, Developmental Disorder, Hereditary Disorder, Neurological Disease, Skeletal and Muscular Disorders	Lethal congenital contractural syndrom finnish type	Lethal congenital contractural syndrom finnish type	0.0179			GLE1	1
Cancer, Gastrointestinal Disease, Hepatic System Disease, Organismal Injury and Abnormalities	Opisthorchis viverrini-related cholangiocarcinoma	Opisthorchis viverrini-related cholangiocarcinoma	0.0179			GNAS	1
Hereditary Disorder, Skeletal and Muscular Disorders	Pelger-Huet anomaly due to lamin B receptor mutation	Pelger-Huet anomaly due to lamin B receptor mutation	0.0179			LBR	1
Cardiovascular Disease, Connective Tissue Disorders, Dermatological Diseases and Conditions, Gastrointestinal Disease, Hepatic System Disease, Inflammatory Disease, Organismal Injury and Abnormalities, Skeletal and Muscular Disorders	Reynolds syndrome	Reynolds syndrome	0.0179			LBR	1
Cardiovascular Disease, Connective Tissue Disorders, Developmental Disorder, Hereditary Disorder, Organismal Injury and Abnormalities, Skeletal and Muscular Disorders	Slovenian type heart-hand syndrome	Slovenian type heart-hand syndrome	0.0179			LMNA	1
Developmental Disorder, Hereditary Disorder	Weaver syndrome	Weaver syndrome	0.0179			EZH2	1
Developmental Disorder, Hereditary Disorder, Skeletal and Muscular Disorders	Werner mesomelic syndrome	Werner mesomelic syndrome	0.0179			LMBR1	1
Hereditary Disorder, Ophthalmic Disease, Organismal Injury and Abnormalities	X-linked familial exudative vitreoretinopathy	X-linked familial exudative vitreoretinopathy	0.0179			NDP	1
Developmental Disorder, Hereditary Disorder, Neurological Disease	X-linked mental retardation type 46	X-linked mental retardation type 46	0.0179			ARHGEF6	1
Developmental Disorder, Hereditary Disorder, Neurological Disease	X-linked rolandic epilepsy, mental retardation, and speech dyspraxia	X-linked rolandic epilepsy, mental retardation, and speech dyspraxia	0.0179			SRPX2	1
Embryonic Development, Organ Development, Organ Morphology, Organismal Development, Tissue Development, Visual System Development and Function	abnormal morphology	abnormal morphology of enlarged anterior chamber of eye	0.0179			EGR1	1
Connective Tissue Development and Function, Organ Morphology, Organismal Development, Skeletal and Muscular System Development and Function, Tissue Development	abnormal morphology	abnormal morphology of lacrimal bone	0.0179			DLX5	1
Nervous System Development and Function, Organ Morphology, Organismal Development	abnormal morphology	abnormal morphology of lateral motor column	0.0179			GFRA1	1
Nervous System Development and Function	abnormal morphology	abnormal morphology of parasympathetic nervous system	0.0179			GFRA1	1
Cardiovascular System Development and Function, Tissue Morphology	abnormal morphology	abnormal morphology of posterior cardinal vein	0.0179			NR2F2	1
Organ Morphology, Skeletal and Muscular System Development and Function	abnormal morphology	abnormal morphology of pterygoid muscles	0.0179			DLX5	1
Drug Metabolism, Endocrine System Development and Function, Lipid Metabolism, Molecular Transport, Small Molecule Biochemistry	abnormal quantity	abnormal quantity of progesterone	0.0179			EGR1	1
Digestive System Development and Function, Hepatic System Development and Function, Organ Morphology	abnormal size	abnormal size of liver	0.0179			EGR1	1
Hematological System Development and Function, Hypersensitivity Response, Immune Cell Trafficking, Inflammatory Response, Tissue Development	accumulation	accumulation of bone marrow-derived mast cells	0.0179			CCL2	1
Molecular Transport, Nucleic Acid Metabolism, Small Molecule Biochemistry	accumulation	accumulation of dGTP	0.0179			PNP	1
Developmental Disorder, Hereditary Disorder	acheiropody	acheiropody	0.0179			LMBR1	1
Cell-To-Cell Signaling and Interaction, Nervous System Development and Function	action potential	action potential of thalamocortical neurons	0.0179			GRM1	1
Lipid Metabolism, Small Molecule Biochemistry	activation	activation of 15-deoxy-delta-12,14 -PGJ 2	0.0179			PTPN11	1
Cell-To-Cell Signaling and Interaction, Hematological System Development and Function, Hematopoiesis	activation	activation of LSK cells	0.0179			PTPN11	1
Cell-To-Cell Signaling and Interaction, Nervous System Development and Function	activation	activation of Purkinje cells	0.0179			ANK3	1
Drug Metabolism, Nucleic Acid Metabolism, Small Molecule Biochemistry	activation	activation of fludarabine	0.0179			PNP	1
Cell-To-Cell Signaling and Interaction, Hematological System Development and Function, Hematopoiesis, Immune Cell Trafficking, Inflammatory Response	activation	activation of myeloid progenitor cells	0.0179			PTPN11	1
Cardiovascular System Development and Function, Tissue Development	adhesion	adhesion of lymphatic endothelial tissue	0.0179			VCAM1	1
Cancer, Gastrointestinal Disease, Organismal Injury and Abnormalities, Respiratory Disease	nasopharyngeal carcinoma	advanced stage nasopharyngeal carcinoma	0.0179			EZH2	1
Gastrointestinal Disease, Inflammatory Disease, Inflammatory Response	ulcerative colitis	advanced stage ulcerative colitis	0.0179			HSF2	1
Cellular Assembly and Organization	aggregation	aggregation of collagen fibrils	0.0179			SPARC	1
Hereditary Disorder, Skeletal and Muscular Disorders	alpha-B crystallin-related fatal infantile hypertonic myofibrillar myopathy	alpha-B crystallin-related fatal infantile hypertonic myofibrillar myopathy	0.0179			CRYAB	1
Developmental Disorder, Hereditary Disorder, Skeletal and Muscular Disorders	alpha-b crystallinopathy	alpha-b crystallinopathy	0.0179			CRYAB	1
Cell Cycle	aneuploidization	aneuploidization of oocytes	0.0179			MAD2L1	1
Cell Death and Survival	anoikis	anoikis of dermal fibroblasts	0.0179			TGM2	1
Cell Death and Survival	apoptosis	apoptosis of amacrine cells	0.0179			PTPN11	1
Cell Death and Survival	apoptosis	apoptosis of bipolar cells	0.0179			PTPN11	1
Cell Death and Survival	apoptosis	apoptosis of horizontal cells	0.0179			PTPN11	1
Cell Death and Survival	apoptosis	apoptosis of optic nerve	0.0179			PTPN11	1
Cell Death and Survival	apoptosis	apoptosis of preodontoblasts	0.0179			NFIC	1
Cancer, Cell Death and Survival, Organismal Injury and Abnormalities, Tumor Morphology	apoptosis	apoptosis of vulva cancer cells	0.0179			EIF3F	1
Cell Morphology, Organ Morphology, Organismal Development, Renal and Urological System Development and Function	architecture	architecture of podocytes	0.0179			PARVA	1
Cardiovascular System Development and Function, Lymphoid Tissue Structure and Development, Organismal Development, Tissue Morphology	area	area of blood vessel lumen	0.0179			TFPI	1
Cancer, Organismal Injury and Abnormalities, Tumor Morphology	area	area of malignant tumor	0.0179			TGFA	1
Cancer, Cell Cycle, Organismal Injury and Abnormalities	G2/M phase transition	arrest in G2/M phase transition of esophageal cancer cells	0.0179			CDC25B	1
Cell Cycle, Reproductive System Development and Function	cell cycle progression	arrest in cell cycle progression of oocytes	0.0179			MAD2L1	1
Cell Cycle, Reproductive System Development and Function	prophase	arrest in prophase of oocytes	0.0179			CDC25B	1
Cell Cycle, DNA Replication, Recombination, and Repair	spindle checkpoint	arrest in spindle checkpoint of oocytes	0.0179			MAD2L1	1
Cell-To-Cell Signaling and Interaction, Connective Tissue Development and Function	association	association of fibroblasts	0.0179			IGFBP3	1
Cell-To-Cell Signaling and Interaction, Connective Tissue Development and Function	attachment	attachment of pulmonary fibroblasts	0.0179			SPARC	1
Dermatological Diseases and Conditions, Developmental Disorder, Hereditary Disorder, Metabolic Disease	atypical Hutchinson Gilford progeria syndrome	atypical Hutchinson Gilford progeria syndrome	0.0179			LMNA	1
Hereditary Disorder, Skeletal and Muscular Disorders	atypical Werner's syndrome	atypical Werner's syndrome	0.0179			LMNA	1
Connective Tissue Disorders, Dermatological Diseases and Conditions, Developmental Disorder, Gastrointestinal Disease, Hereditary Disorder, Metabolic Disease, Organismal Injury and Abnormalities, Skeletal and Muscular Disorders	atypical mandibuloacral dysplasia with type A lipodystrophy	atypical mandibuloacral dysplasia with type A lipodystrophy	0.0179			LMNA	1
Developmental Disorder, Hereditary Disorder, Neurological Disease	autosomal dominant mental retardation type 34	autosomal dominant mental retardation type 34	0.0179			COL4A3BP	1
Connective Tissue Disorders, Dermatological Diseases and Conditions, Developmental Disorder, Hereditary Disorder, Metabolic Disease, Organismal Injury and Abnormalities, Skeletal and Muscular Disorders	autosomal recessive Ehlers-Danlos syndrome type IV	autosomal recessive Ehlers-Danlos syndrome type IV	0.0179			COL3A1	1
Developmental Disorder, Hereditary Disorder, Skeletal and Muscular Disorders	autosomal recessive Emery-Dreifuss muscular dystrophy	autosomal recessive Emery-Dreifuss muscular dystrophy	0.0179			LMNA	1
Auditory Disease, Hereditary Disorder, Neurological Disease	autosomal recessive deafness type 102	autosomal recessive deafness type 102	0.0179			EPS8	1
Developmental Disorder, Hereditary Disorder, Neurological Disease	autosomal recessive mental retardation type 37	autosomal recessive mental retardation type 37	0.0179			ANK3	1
Connective Tissue Disorders, Developmental Disorder, Hereditary Disorder, Neurological Disease, Ophthalmic Disease, Organismal Injury and Abnormalities, Skeletal and Muscular Disorders	autosomal recessive microcephaly and chorioretinopathy type 2	autosomal recessive microcephaly and chorioretinopathy type 2	0.0179			PLK4	1
Hereditary Disorder, Neurological Disease	autosomal recessive spinocerebellar ataxia type 13	autosomal recessive spinocerebellar ataxia type 13	0.0179			GRM1	1
Hereditary Disorder, Neurological Disease, Organismal Injury and Abnormalities, Skeletal and Muscular Disorders	axonal Charcot-Marie-Tooth disease type 2R	axonal Charcot-Marie-Tooth disease type 2R	0.0179			TRIM2	1
Cell-To-Cell Signaling and Interaction	binding	binding of Escherichia coli 25922	0.0179			TFPI	1
Cell-To-Cell Signaling and Interaction	binding	binding of Porphyromonas gingivalis ATCC 33277	0.0179			TGM2	1
Gene Expression	binding	binding of Tgf alpha response element	0.0179			TGFA	1
Cancer, Cell-To-Cell Signaling and Interaction, Organismal Injury and Abnormalities	binding	binding of acute myeloblastic leukemia cells	0.0179			GFRA1	1
Cancer, Cell-To-Cell Signaling and Interaction, Organismal Injury and Abnormalities	binding	binding of colon carcinoma cells	0.0179			ST6GALNAC6	1
Cancer, Cell-To-Cell Signaling and Interaction, Organismal Injury and Abnormalities	binding	binding of multiple myeloma cells	0.0179			VCAM1	1
Cell-To-Cell Signaling and Interaction	binding	binding of osteoprogenitor cells	0.0179			VCAM1	1
Cellular Assembly and Organization	biogenesis	biogenesis of lateral plasma membrane	0.0179			ANK3	1
Cell Morphology, Cellular Assembly and Organization, Cellular Development, Cellular Function and Maintenance, Nervous System Development and Function, Tissue Development	branching	branching of peripheral nerve	0.0179			RTN4	1
Connective Tissue Disorders, Developmental Disorder, Skeletal and Muscular Disorders	branchiooculofacial syndrome	branchiooculofacial syndrome	0.0179			TFAP2A	1
Cell-To-Cell Signaling and Interaction, Drug Metabolism, Small Molecule Biochemistry	breakdown	breakdown of dopamine	0.0179			COMT	1
Cell Death and Survival	cell death	cell death of lymphoblastoid cells	0.0179			COMT	1
Cell Morphology	cell spreading	cell spreading of carcinoma cell lines	0.0179			PODXL	1
Cell Morphology	cell spreading	cell spreading of hepatoma cell lines	0.0179			SPARC	1
Cell Morphology, Connective Tissue Development and Function	cell spreading	cell spreading of pulmonary fibroblasts	0.0179			SPARC	1
Cardiovascular System Development and Function, Cell-To-Cell Signaling and Interaction	cell-cell adhesion	cell-cell adhesion of lymphatic endothelial cells	0.0179			ALCAM	1
Cell-To-Cell Signaling and Interaction, Hematological System Development and Function, Immune Cell Trafficking, Inflammatory Response	cell-cell adhesion	cell-cell adhesion of monocyte-derived dendritic cells	0.0179			ALCAM	1
Cancer, Cell Cycle, DNA Replication, Recombination, and Repair, Organismal Injury and Abnormalities	checkpoint control	checkpoint control of ovarian cancer cells	0.0179			MAD2L1	1
Nervous System Development and Function	chemical nociception	chemical nociception	0.0179			BHLHE22	1
Cell-To-Cell Signaling and Interaction, Cell-mediated Immune Response, Cellular Movement, Hematological System Development and Function, Immune Cell Trafficking, Inflammatory Response	chemoattraction	chemoattraction of natural killer T lymphocytes	0.0179			CCL2	1
Cellular Movement, Embryonic Development	chemokinesis	chemokinesis of embryonic cell lines	0.0179			CNR1	1
Cellular Movement, Hair and Skin Development and Function	chemokinesis	chemokinesis of epithelial cell lines	0.0179			CNR1	1
Cancer, Organismal Injury and Abnormalities	chemosensitivity	chemosensitivity of glioblastoma cells	0.0179			TGM2	1
Cellular Movement, Hematological System Development and Function, Hematopoiesis, Hypersensitivity Response, Immune Cell Trafficking, Inflammatory Response	chemotaxis	chemotaxis of mast precursor cells	0.0179			CCL2	1
Cellular Movement	chemotaxis	chemotaxis of stellate cells	0.0179			CCL2	1
Dermatological Diseases and Conditions, Developmental Disorder, Hereditary Disorder, Metabolic Disease	childhood-onset Hutchinson-Gilford progeria syndrome	childhood-onset Hutchinson-Gilford progeria syndrome	0.0179			LMNA	1
Cancer, Hematological Disease, Immunological Disease, Organismal Injury and Abnormalities	chronic lymphocytic leukemia subset 2	chronic lymphocytic leukemia subset 2	0.0179			SF3B1	1
Behavior	cognitive flexibility	cognitive flexibility	0.0179			COMT	1
Behavior	cognitive stability	cognitive stability	0.0179			COMT	1
Cellular Development	commitment	commitment of embryonic stem cell lines	0.0179			LMNA	1
Cellular Development	commitment	commitment of muscle precursor cells	0.0179			LMNA	1
Cellular Development, Embryonic Development	commitment	commitment of trophoblast cells	0.0179			GMNN	1
Developmental Disorder, Neurological Disease, Organismal Injury and Abnormalities	congenital bilateral perisylvian polymicrogyria	congenital bilateral perisylvian polymicrogyria	0.0179			SRPX2	1
Small Molecule Biochemistry	conjugation	conjugation of histamine	0.0179			TGM2	1
Carbohydrate Metabolism	conversion	conversion of D-glucuronic acid	0.0179			DSEL	1
Carbohydrate Metabolism	conversion	conversion of L-iduronic acid	0.0179			DSEL	1
Amino Acid Metabolism, Post-Translational Modification, Small Molecule Biochemistry	conversion	conversion of L-proline	0.0179			OAT	1
Gastrointestinal Disease, Hepatic System Disease, Hereditary Disorder, Respiratory Disease	cystic fibrosis-associated liver disease	cystic fibrosis-associated liver disease	0.0179			CCL2	1
Cell Death and Survival	cytolysis	cytolysis of gonadal cell lines	0.0179			CD59	1
Cell-To-Cell Signaling and Interaction, Inflammatory Response	cytotoxic reaction	cytotoxic reaction of B-lymphocyte derived cell lines	0.0179			CD59	1
Cancer, Cell-To-Cell Signaling and Interaction, Inflammatory Response, Organismal Injury and Abnormalities, Tumor Morphology	cytotoxic reaction	cytotoxic reaction of chronic lymphocytic leukemia cells	0.0179			CD59	1
Neurological Disease, Organismal Injury and Abnormalities	damage	damage of nigrostriatum	0.0179			TGM2	1
Cardiovascular Disease, Hereditary Disorder, Organismal Injury and Abnormalities	danon disease	danon disease	0.0179			LAMP2	1
RNA Post-Transcriptional Modification	decapping	decapping of mRNA	0.0179			DCP2	1
Hereditary Disorder, Metabolic Disease	deficiency of prolidase	deficiency of prolidase	0.0179			PEPD	1
Ophthalmic Disease, Organismal Injury and Abnormalities	degeneration	degeneration of inner nuclear layer	0.0179			EPAS1	1
Small Molecule Biochemistry	degradation	degradation of epinephrine	0.0179			COMT	1
Cell Cycle	cell cycle progression	delay in initiation of cell cycle progression of melanoma cell lines	0.0179			CDC25B	1
Cellular Development, Skeletal and Muscular System Development and Function, Tissue Development	differentiation	delay in initiation of differentiation of quadriceps muscle	0.0179			SSPN	1
Nervous System Development and Function, Skeletal and Muscular System Development and Function	density	density of vertebrae	0.0179			IGFBP5	1
Cellular Compromise	depletion	depletion of cancer stem cells	0.0179			MGMT	1
Auditory and Vestibular System Development and Function, Cell Morphology, Cell-To-Cell Signaling and Interaction, Cellular Function and Maintenance, Nervous System Development and Function	depolarization	depolarization of type II spiral ganglion neurons	0.0179			GRM1	1
Cellular Assembly and Organization	detachment	detachment of desmin filament	0.0179			LMNA	1
Cell-To-Cell Signaling and Interaction	detachment	detachment of melanocytes	0.0179			NOV	1
Cell-mediated Immune Response, Cellular Development, Cellular Function and Maintenance, Hematological System Development and Function, Hematopoiesis, Lymphoid Tissue Structure and Development	development	development of adaptive T-regulatory cells	0.0179			CREBBP	1
Cardiovascular Disease, Organismal Injury and Abnormalities	development of coronary artery disease in HIV	development of coronary artery disease in HIV	0.0179			CCL2	1
Cancer, Cellular Development, Organismal Injury and Abnormalities	development	development of leukemia stem cells	0.0179			PTPN11	1
Connective Tissue Development and Function, Digestive System Development and Function, Embryonic Development, Organ Development, Organismal Development, Skeletal and Muscular System Development and Function, Tissue Development	development	development of mandibular incisor	0.0179			NFIC	1
Connective Tissue Development and Function, Digestive System Development and Function, Embryonic Development, Organ Development, Organismal Development, Skeletal and Muscular System Development and Function, Tissue Development	development	development of maxillary incisor	0.0179			NFIC	1
Auditory and Vestibular System Development and Function, Embryonic Development, Organ Development, Organismal Development, Tissue Development	development	development of otic capsule	0.0179			DLX5	1
Cellular Assembly and Organization, Cellular Development, Cellular Growth and Proliferation, Embryonic Development, Organ Development, Organismal Development, Reproductive System Development and Function, Tissue Development	development	development of sperm tail	0.0179			JUND	1
Cellular Development, Reproductive System Development and Function	differentiation	differentiation of spermatocytes	0.0179			HSPA2	1
Cardiovascular Disease, Hereditary Disorder, Organismal Injury and Abnormalities, Skeletal and Muscular Disorders	dilated cardiomyopathy 1A	dilated cardiomyopathy 1A	0.0179			LMNA	1
Cardiovascular Disease, Hereditary Disorder, Organismal Injury and Abnormalities, Skeletal and Muscular Disorders	dilated cardiomyopathy type 1II	dilated cardiomyopathy type 1II	0.0179			CRYAB	1
Cardiovascular Disease, Developmental Disorder, Endocrine System Disorders, Hereditary Disorder, Organismal Injury and Abnormalities, Reproductive System Disease, Skeletal and Muscular Disorders	dilated cardiomyopathy with hypergonadotropic hypogonadism	dilated cardiomyopathy with hypergonadotropic hypogonadism	0.0179			LMNA	1
Organismal Injury and Abnormalities, Tissue Morphology	disruption	disruption of adhesions	0.0179			SPARC	1
Cell-To-Cell Signaling and Interaction	dissociation	dissociation of odontoblasts	0.0179			NFIC	1
Cellular Assembly and Organization	dissociation	dissociation of ribosome	0.0179			EIF3A	1
Cellular Movement	distribution	distribution of astrocytes	0.0179			TGFA	1
Cellular Movement, Nervous System Development and Function	distribution	distribution of granule neuron progenitor cells	0.0179			VCAM1	1
Connective Tissue Disorders, Neurological Disease, Skeletal and Muscular Disorders	dyskinesia	dyskinesia of axial skeleton	0.0179			CNR1	1
Developmental Disorder, Neurological Disease	ectopia	ectopia of neonatal-generated granule cells	0.0179			SLC12A2	1
Cell-To-Cell Signaling and Interaction, Drug Metabolism, Small Molecule Biochemistry	elimination	elimination of dopamine	0.0179			COMT	1
Cell Morphology	elongation	elongation of embryonic cell lines	0.0179			RHOJ	1
Cell Cycle	M phase	entry into M phase of bone cancer cell lines	0.0179			CDC25B	1
Cell Cycle	M phase	entry into M phase of sarcoma cell lines	0.0179			CDC25B	1
Hereditary Disorder, Metabolic Disease, Neurological Disease, Psychological Disorders	epsilon-trimethyllysine hydroxylase deficiency	epsilon-trimethyllysine hydroxylase deficiency	0.0179			TMLHE	1
Drug Metabolism, Molecular Transport	exchange	exchange of lithium	0.0179			SLC8B1	1
DNA Replication, Recombination, and Repair	excision repair	excision repair of luciferase reporter gene	0.0179			EIF3A	1
Cell-To-Cell Signaling and Interaction, Drug Metabolism, Molecular Transport, Small Molecule Biochemistry	excretion	excretion of dopamine	0.0179			COMT	1
Cellular Movement	extravasation	extravasation of leukemia cell lines	0.0179			LMNA	1
Hematological Disease	factor XII deficiency	factor XII deficiency	0.0179			F12	1
Connective Tissue Disorders, Hereditary Disorder, Metabolic Disease, Skeletal and Muscular Disorders	familial partial lipodystrophy type 2	familial partial lipodystrophy type 2	0.0179			LMNA	1
Organismal Injury and Abnormalities, Skeletal and Muscular Disorders	fatigue	fatigue of soleus muscle	0.0179			RCAN1	1
Cardiovascular System Development and Function, Organismal Development	formation	formation of cardinal vein	0.0179			MEF2C	1
Cellular Growth and Proliferation, Embryonic Development	formation	formation of embryonic stem cells	0.0179			PTPN11	1
