# Supplementary material for: MITF and BRN2 contribute to metastatic growth after dissemination of melanoma
Source: Sci Rep. 2017 Sep 7;7:10909. doi: 10.1038/s41598-017-11366-y (PMC5589904; doi:10.1038/s41598-017-11366-y)
Supplement: Supplementary file 8 — Supplementary Table S7 [file 41598_2017_11366_MOESM8_ESM.xls]

## Sheet: Selection
	MITFhigh				MITFlow								MITFhigh				MITFlow
Upstream Regulator	A02 shMITF Activation z-score	A02 shMITF p-value of overlap	MM649 shMITF Activation z-score	MM649 shMITF p-value of overlap	HT144 shMITF Activation z-score	HT144 shMITF p-value of overlap	MM455 shMITF Activation z-score	MM455 shMITF p-value of overlap		Average shMITF Activation z-score	Average shMITF p-value		A02 shBRN2 Activation z-score	A02 shBRN2 p-value of overlap	MM649 shBRN2 Activation z-score	MM649 shBRN2 p-value of overlap	HT144 shBRN2 Activation z-score	HT144 shBRN2 p-value of overlap	MM455 shBRN2 Activation z-score	MM455 shBRN2 p-value of overlap		Average shBRN2 Activation z-score	Average shBRN2 p-value
EGFR	1.243	1.29e-16	2.402	1.2e-17	0.719	5e-11	1.933	2.48e-09		1.57425	6.325e-10		NC	NS	NC	NS	-0.601	1.79e-08	-0.626	0.000131		-0.6135	6.5509e-05
FGF2	2.587	8.8e-13	2.016	7.06e-10	2.178	1.42e-08	1.012	2.72e-07		1.94825	7.17267e-08		NC	NS	0.594	0.00225	-1.55	5.22e-10	-1.926	1.12e-05		-0.960667	0.000753734
HIF1A	5.01	1.59e-17	3.226	2.61e-10	0.864	2e-08	3.898	5.35e-11		3.2495	5.07863e-09		NC	NS	0.618	7.39e-05	-1.426	0.0346	0.003	0.00142		-0.268333	0.0120313
IFNG	3.588	9.43e-17	3.77	3.92e-15	0.971	2.78e-14	-0.526	5.38e-06		1.95075	1.345e-06		NC	NS	-0.539	9.69e-08	-2.974	4.87e-12	NC	NS		-1.7565	4.84524e-08
IKBKB	3.55	8.01e-06	2.704	2.74e-08	3.351	1.5e-14	2.739	3.43e-05		3.086	1.05844e-05		NC	NS	0.655	0.00051	-2.749	3.93e-09	0.018	0.00206		-0.692	0.000856668
IL1B	2.915	6.57e-14	3.068	1.84e-13	3.231	1.16e-11	2.197	6.41e-05		2.85275	1.6025e-05		NC	NS	0.726	0.000341	-1.271	2.04e-09	1.391	0.00387		0.282	0.00140367
IL6	3.202	4.19e-09	4.213	1.28e-10	2.593	2.72e-16	1.791	2.84e-10		2.94975	1.1505e-09		NC	NS	NC	NS	-2.636	4.7e-09	0.468	0.00622		-1.084	0.00311
MITF	-6.507	1.06e-32	-4.768	1.26e-17	-3.4	1.45e-07	-0.428	8.43e-06		-3.77575	2.14375e-06		NC	NS	NC	NS	NC	NS	NC	NS		NC	NS
MYC	-2.407	1.18e-13	-2.332	2.1e-14	-1.869	6.91e-10	-2.28	2.4e-15		-2.222	1.72785e-10		NC	NS	-1.184	0.000257	0.626	0.00043	2.938	0.00838		0.793333	0.00302233
NFKBIA	-0.052	1.16e-09	-0.657	6.72e-10	1.069	1.07e-10	0.82	6.82e-06		0.295	1.70548e-06		NC	NS	-1	0.000162	-2.086	7.64e-09	-1.154	0.011		-1.41333	0.00372067
RAF1	3.649	7.28e-09	4.757	2.39e-14	2.817	1.41e-08	0.496	1.04e-11		2.92975	5.34761e-09		NC	NS	NC	NS	-0.324	4.67e-08	-1.164	0.000252		-0.744	0.000126023
SMARCA4	4.107	1.1e-23	2.268	1.54e-15	2.754	1.35e-09	1.754	1.93e-05		2.72075	4.82534e-06		NC	NS	NC	3.43e-05	-3.195	8.98e-06	-2.224	0.000915		-2.7095	0.000319427
SMARCB1	1.976	0.0227	2.534	2.61e-05	3.18	4.01e-06	3.852	8.25e-07		2.8855	0.00568273		NC	NS	NC	NS	-1.41	0.00375	-2.646	0.0205		-2.028	0.012125
STAT3	2.03	3.24e-10	2.66	4.17e-15	0.431	5.22e-10	1.487	1.37e-06		1.652	3.42712e-07		NC	NS	NC	3.97e-05	-3.092	5.96e-11	NC	NS		-3.092	1.985e-05
TGFB1	7.404	4.28e-27	6.203	8.74e-31	1.243	3.78e-16	3.274	4.5e-20		4.531	9.45113e-17		NC	NS	0.524	0.000105	-1.288	7.9e-13	-0.812	4.12e-08		-0.525333	3.50137e-05
TNF	2.251	6.84e-23	3.376	2.45e-25	3.481	2.83e-15	1.919	4.67e-09		2.75675	1.1675e-09		NC	NS	-0.312	4.18e-07	-1.194	2.37e-12	1.077	0.000652		-0.143	0.000217473
TP53	1.819	7.63e-18	2.945	5.14e-21	1.648	1.16e-23	1.989	9.46e-31		2.10025	1.90879e-18		NC	NS	-1.117	0.00511	-1.795	3.41e-09	-2.524	8e-10		-1.812	0.00170333
