# Supplementary material for: MITF and BRN2 contribute to metastatic growth after dissemination of melanoma
Source: Sci Rep. 2017 Sep 7;7:10909. doi: 10.1038/s41598-017-11366-y (PMC5589904; doi:10.1038/s41598-017-11366-y)
Supplement: Supplementary file 9 — Supplementary Table S8 [file 41598_2017_11366_MOESM9_ESM.xls]

## Sheet: Summary
	MITFhigh				MITFlow								MITFhigh				MITFlow
	A02 shMITF		MM649 shMITF		HT144 shMITF		MM455 shMITF						A02 shBRN2		MM649 shBRN2		HT144 shBRN2		MM455 shBRN2
Functional Annotation	Activation z-score	p-value	Activation z-score	p-value	Activation z-score	p-value	Activation z-score	p-value		Average shMITF Activation z-score	Average shMITF p-value		Activation z-score	p-value	Activation z-score	p-value	Activation z-score	p-value	Activation z-score	p-value		Average shBRN2 Activation z-score	Average shBRN2 p-value
cell movement	3.541	1.53e-21	3.174	1.31e-24	0.352	5.81e-13	2.056	2.53e-10		2.28075	6.33953e-11		NC	NS	NC	0.0182	-2.094	2.13e-12	-0.568	4.4e-05		-1.331	0.00608133
migration of cells	3.53	1.15e-22	2.924	3.67e-24	0.355	2.6e-12	1.833	4.04e-09		2.1605	1.01065e-09		NC	0.0172	0.904	0.00103	-1.842	1.64e-09	-0.421	5.79e-05		-0.453	0.00457198
invasion of cells	3.781	4.68e-19	3.26	6.14e-15	0.245	3.52e-10	2.278	1.4e-15		2.391	8.80019e-11		NC	0.0101	0.628	0.000482	-0.952	1.17e-06	1.247	2.23e-05		0.307667	0.00265137
